# Supplementary material for: TEX15 is an essential executor of MIWI2-directed transposon DNA methylation and silencing
Source: Nat Commun. 2020 Jul 27;11:3739. doi: 10.1038/s41467-020-17372-5 (PMC7385494; doi:10.1038/s41467-020-17372-5)
Supplement: Supplementary file 3 — Source Data [file 41467_2020_17372_MOESM3_ESM.zip]

Archive with 14 entries (14 files):
- Figure1.xlsx
- __MACOSX/._Figure1.xlsx
- Figure2.xlsx
- __MACOSX/._Figure2.xlsx
- Figure3.xlsx
- __MACOSX/._Figure3.xlsx
- Supplementary-Figure1.xlsx
- __MACOSX/._Supplementary-Figure1.xlsx
- Supplementary-Figure3.xlsx
- __MACOSX/._Supplementary-Figure3.xlsx
- Supplementary-Figure4.xlsx
- __MACOSX/._Supplementary-Figure4.xlsx
- Supplementary-Figure5.xlsx
- __MACOSX/._Supplementary-Figure5.xlsx
