# Supplementary material for: TEX15 is an essential executor of MIWI2-directed transposon DNA methylation and silencing
Source: Nat Commun. 2020 Jul 27;11:3739. doi: 10.1038/s41467-020-17372-5 (PMC7385494; doi:10.1038/s41467-020-17372-5)
Supplement: Supplementary file 3 — Source Data [file 41467_2020_17372_MOESM3_ESM.zip › Figure1.xlsx]

## Sheet: Figure 1 c
LFQ intensity 69	LFQ intensity 70	LFQ intensity 71	LFQ intensity 72	LFQ intensity 73	LFQ intensity 74	Only identified by site	Reverse	Potential contaminant	Student's T-test Significant m	Student's T-test significant	Peptides	Razor + unique peptides	Unique peptides	Sequence coverage [%]	Unique + razor sequence coverage [%]	Unique sequence coverage [%]	Mol. weight [kDa]	Q-value	Score	Intensity	MS/MS Count	t.test.significance [-log10P]	Student's T-test q-value m	t.test.difference [log2enrichment]	Student's T-test Test statistic m	Protein IDs	Majority protein IDs
30.9454	28.4865	32.2165	19.454	30.9394	30.0602			+			2	2	2	7.8	7.8	7.8	24.409	0	3.4938	10498000000	84	0.738733	1	-5.36682	-1.61085	CON__P00761	CON__P00761
27.7233	27.1942	27.0489	27.0296	26.0148	26.9328			+			34	18	4	67.8	45.8	13.3	51.621	0	273.88	1041500000	230	0.0870444	1	0.123237	0.245181	CON__P02533;tr|Q61782|Q61782_MOUSE;CON__Q61782;sp|Q9D312|K1C20_MOUSE;CON__Q9D312;sp|Q8CCX5-2|KT222_MOUSE;sp|Q8CCX5|KT222_MOUSE;CON__Q8N1A0	CON__P02533
22.7189	21.5168	19.4044	20.2837	22.0225	22.8996			+			15	12	9	25.1	21.5	17.6	69.366	0	29.457	48032000	27	0.0503239	1	0.184715	0.146537	CON__P02768-1	CON__P02768-1
24.9167	26.0417	27.1151	25.2292	25.3062	23.8013			+			8	5	5	7.2	4.2	4.2	138.44	0	19.415	187870000	37	0.330083	1	-0.75525	-0.801705	CON__P04258	CON__P04258
28.1718	25.8698	28.1402	25.786	25.3108	26.3524			+			44	32	2	62.9	51.1	4.4	59.998	0	142.81	908170000	236	0.553152	1	-1.20486	-1.2489	CON__P04259	CON__P04259
31.4742	30.5447	29.6465	31.7373	30.2807	31.2524			+			53	53	33	72.4	72.4	60.4	66.017	0	323.31	15066000000	1353	0.484776	1	0.710983	1.1145	CON__P04264	CON__P04264
27.6984	25.3656	27.8537	24.6746	24.9338	25.3641			+			31	16	14	60.9	38.5	36.8	51.267	0	205.95	460340000	160	0.802274	1	-1.69386	-1.73552	CON__P08779;tr|Q3SYP5|Q3SYP5_MOUSE;sp|Q9Z2K1|K1C16_MOUSE;CON__Q9Z2K1;tr|Q3ZAW8|Q3ZAW8_MOUSE;tr|Q9EQD7|Q9EQD7_MOUSE;tr|Q9EQD6|Q9EQD6_MOUSE;CON__Q3ZAW8;tr|Q8C4P9|Q8C4P9_MOUSE;tr|Q3UQC8|Q3UQC8_MOUSE	CON__P08779
30.1216	30.5873	29.7187	31.732	30.0961	31.9027			+			38	38	23	62.6	62.6	48.9	59.51	0	323.31	14239000000	1106	1.52339	1	1.4285	3.29888	CON__P13645;CON__Q148H6;CON__Q2M2I5;tr|Q9CV17|Q9CV17_MOUSE;CON__Q99456;sp|A1L317|K1C24_MOUSE;tr|D0V735|D0V735_MOUSE	CON__P13645
27.5878	26.9365	26.4341	26.8297	25.9748	27.048			+			40	24	7	54.9	37.6	12.2	62.378	0	62.126	756840000	198	0.219395	1	0.272525	0.563155	CON__P13647	CON__P13647
30.7322	29.2398	27.5836	30.4541	28.9041	27.5413			+			37	36	36	70.8	70.8	70.8	62.129	0	323.31	5883300000	598	0.00134397	0.99835	0.00512377	0.00411977	CON__P35527	CON__P35527
28.6114	29.224	28.5783	29.9847	27.9544	29.7709			+			49	45	32	84.8	81.7	67.1	65.865	0	323.31	3546100000	528	1.83013	0.844308	1.27846	4.10547	CON__P35908	CON__P35908
27.8904	26.6983	28.5209	27.0908	26.2516	26.2221			+			35	32	7	67.1	63.4	16.2	48.105	0	189.65	1476100000	192	0.541031	1	-0.883876	-1.22517	CON__Q04695;tr|B1AQ78|B1AQ78_MOUSE;sp|P19001|K1C19_MOUSE;CON__P19001	CON__Q04695
21.6439	22.0851	20.2107	23.3502	21.9857	22.9486			+			11	11	11	10.7	10.7	10.7	248.07	0	30.682	29146000	43	1.07958	1	1.51453	2.29652	CON__Q5D862	CON__Q5D862
23.0435	20.9519	21.3152	22.1089	19.6183	23.502			+			13	11	11	26.1	23.2	23.2	56.964	0	21.372	37446000	37	0.281392	1	0.861963	0.698883	CON__Q8N1N4-2;CON__Q7RTT2	CON__Q8N1N4-2;CON__Q7RTT2
22.687	19.6746	18.5437	23.5523	23.0973	25.0055			+			17	12	9	28	23	17.3	61.802	0	27.685	98008000	44	0.237639	1	1.30144	0.60375	CON__Q7Z794	CON__Q7Z794
27.0516	23.9733	22.7891	27.6283	24.46	23.4633			+			31	31	31	31.3	31.3	31.3	282.39	0	244.72	318290000	179	0.0483589	1	0.254651	0.141082	CON__Q86YZ3	CON__Q86YZ3
22.8685	22.9546	23.1821	22.9336	22.5357	22.4133						22	22	22	54.1	54.1	54.1	60.922	0	323.31	540550000	167	0.136236	1	-0.0949624	-0.369128	sp|A2A9R3|MAGB4_MOUSE	sp|A2A9R3|MAGB4_MOUSE
24.0705	24.5967	24.3495	24.226	24.5361	24.1874						26	26	26	39.7	39.7	39.7	93.275	0	66.935	166990000	139	0.0323222	1	0.0180086	0.0958129	sp|A2AJI0|MA7D1_MOUSE;sp|A2AJI0-2|MA7D1_MOUSE;tr|A8Y5P4|A8Y5P4_MOUSE;tr|A2AJI1|A2AJI1_MOUSE;tr|F6WF36|F6WF36_MOUSE	sp|A2AJI0|MA7D1_MOUSE;sp|A2AJI0-2|MA7D1_MOUSE;tr|A8Y5P4|A8Y5P4_MOUSE;tr|A2AJI1|A2AJI1_MOUSE;tr|F6WF36|F6WF36_MOUSE
24.7266	25.6774	25.2408	24.9042	25.5502	25.1636						44	44	3	39.1	39.1	2.4	123.1	0	189.74	633900000	328	0.0810707	1	0.0758902	0.229531	sp|A2APV2|FMNL2_MOUSE;tr|F8VPR2|F8VPR2_MOUSE;tr|F6XR20|F6XR20_MOUSE;tr|A2AQW2|A2AQW2_MOUSE;tr|Q8BI52|Q8BI52_MOUSE	sp|A2APV2|FMNL2_MOUSE;tr|F8VPR2|F8VPR2_MOUSE;tr|F6XR20|F6XR20_MOUSE
21.3055	20.495	18.5618	20.5726	20.4182	20.3843						10	10	10	20.2	20.2	20.2	87.577	0	69.621	75551000	25	0.182857	1	0.388801	0.479898	sp|A2BE28-2|LAS1L_MOUSE;sp|A2BE28|LAS1L_MOUSE	sp|A2BE28-2|LAS1L_MOUSE;sp|A2BE28|LAS1L_MOUSE
19.7644	18.7986	19.4384	20.249	18.7644	20.6104						64	64	64	46	46	46	243.24	0	323.31	1446100000	100	0.37722	1	0.563612	0.898857	sp|B2RQC6|PYR1_MOUSE;tr|E9QAI5|E9QAI5_MOUSE;sp|B2RQC6-2|PYR1_MOUSE;tr|G3UWN2|G3UWN2_MOUSE;tr|Q6P9L1|Q6P9L1_MOUSE;tr|Q80VF8|Q80VF8_MOUSE;tr|E9QAT6|E9QAT6_MOUSE;tr|Q7TN13|Q7TN13_MOUSE;tr|Q9CWQ9|Q9CWQ9_MOUSE;tr|F6S3Z3|F6S3Z3_MOUSE;tr|O88862|O88862_MOUSE	sp|B2RQC6|PYR1_MOUSE;tr|E9QAI5|E9QAI5_MOUSE;sp|B2RQC6-2|PYR1_MOUSE;tr|G3UWN2|G3UWN2_MOUSE;tr|Q6P9L1|Q6P9L1_MOUSE
25.092	25.6466	24.9319	25.2249	25.1281	25.3665						25	25	25	30.1	30.1	30.1	99.551	0	89.697	253800000	159	1.23384	1	0.362005	2.62707	sp|B2RY56|RBM25_MOUSE;tr|S4R2B0|S4R2B0_MOUSE;tr|Q8BU35|Q8BU35_MOUSE;tr|S4R2J1|S4R2J1_MOUSE;tr|S4R2A4|S4R2A4_MOUSE;tr|S4R1X9|S4R1X9_MOUSE;tr|S4R2F7|S4R2F7_MOUSE	sp|B2RY56|RBM25_MOUSE;tr|S4R2B0|S4R2B0_MOUSE
22.4331	23.1022	23.0148	22.9654	23.2347	23.265						32	32	25	27.1	27.1	20.7	197.93	0	145.07	264670000	153	0.354381	1	0.216693	0.85204	sp|D3YYU8|OBSL1_MOUSE;tr|A0A0B4J1L4|A0A0B4J1L4_MOUSE;tr|A0A0A0MQG1|A0A0A0MQG1_MOUSE;sp|D3YYU8-2|OBSL1_MOUSE	sp|D3YYU8|OBSL1_MOUSE;tr|A0A0B4J1L4|A0A0B4J1L4_MOUSE;tr|A0A0A0MQG1|A0A0A0MQG1_MOUSE
22.1038	22.728	22.5723	22.3177	22.8741	22.1968						10	10	10	27	27	27	73.937	0	38.413	37385000	65	0.137408	1	-0.102587	-0.371984	sp|D3YZV8|CCDC8_MOUSE	sp|D3YZV8|CCDC8_MOUSE
24.2709	22.6311	21.961	23.7653	21.8901	23.7575						47	47	47	18.9	18.9	18.9	332.91	0	130.38	153170000	118	0.319795	1	0.677287	0.780211	sp|E9Q557|DESP_MOUSE;tr|E9PZW0|E9PZW0_MOUSE;tr|Q8BP77|Q8BP77_MOUSE;tr|Q9CV95|Q9CV95_MOUSE	sp|E9Q557|DESP_MOUSE;tr|E9PZW0|E9PZW0_MOUSE
19.6857	20.8554	18.8921	20.4045	20.446	19.504						9	9	9	12.7	12.7	12.7	73.697	0	12.477	14141000	24	0.411356	1	0.580074	0.968063	sp|E9Q5C9|NOLC1_MOUSE;sp|E9Q5C9-2|NOLC1_MOUSE	sp|E9Q5C9|NOLC1_MOUSE;sp|E9Q5C9-2|NOLC1_MOUSE
22.4036	22.8179	21.958	18.5683	18.7823	22.2127						15	15	15	19.7	19.7	19.7	118.87	0	38.878	73247000	64	0.029145	0.993152	0.151656	0.0866776	sp|F8VPU2|FARP1_MOUSE;tr|Q8K2R0|Q8K2R0_MOUSE;tr|Q80VF7|Q80VF7_MOUSE;tr|Q8R2X2|Q8R2X2_MOUSE;tr|Q99KU3|Q99KU3_MOUSE;tr|E9Q805|E9Q805_MOUSE;tr|Q8BM51|Q8BM51_MOUSE;tr|Q3UY58|Q3UY58_MOUSE	sp|F8VPU2|FARP1_MOUSE;tr|Q8K2R0|Q8K2R0_MOUSE
20.4773	21.142	20.9715	18.587	20.3483	20.3095						5	4	4	7.3	5.7	5.7	90.083	0	5.1918	2857800	14	0.308023	1	-0.586209	-0.755471	sp|G5E8Z2|TAF4B_MOUSE;tr|Q8C0S6|Q8C0S6_MOUSE	sp|G5E8Z2|TAF4B_MOUSE
25.3921	25.7106	25.5876	25.88	25.6185	25.7542						15	15	15	60	60	60	26.94	0	161.51	1974400000	275	1.33535	1	0.248898	2.85416	sp|O08583|THOC4_MOUSE;sp|O08583-2|THOC4_MOUSE;sp|Q9JJW6-2|ALRF2_MOUSE;tr|Q4KL64|Q4KL64_MOUSE;tr|G3X9I4|G3X9I4_MOUSE;tr|D9J342|D9J342_MOUSE;sp|Q9JJW6|ALRF2_MOUSE	sp|O08583|THOC4_MOUSE;sp|O08583-2|THOC4_MOUSE
26.4588	26.8553	27.1924	26.8847	27.1263	25.7349						54	54	34	41.4	41.4	23.8	135	0	307.94	1135200000	481	0.414996	1	-0.434177	-0.975394	sp|O08784|TCOF_MOUSE;tr|H3BL37|H3BL37_MOUSE;tr|Q05BH6|Q05BH6_MOUSE;tr|Q7TPZ2|Q7TPZ2_MOUSE;tr|H3BIX0|H3BIX0_MOUSE;tr|F6R3V4|F6R3V4_MOUSE;tr|Q6PFZ6|Q6PFZ6_MOUSE;tr|H3BK88|H3BK88_MOUSE	sp|O08784|TCOF_MOUSE;tr|H3BL37|H3BL37_MOUSE;tr|Q05BH6|Q05BH6_MOUSE;tr|Q7TPZ2|Q7TPZ2_MOUSE;tr|H3BIX0|H3BIX0_MOUSE;tr|F6R3V4|F6R3V4_MOUSE;tr|Q6PFZ6|Q6PFZ6_MOUSE
22.578	18.8171	20.3096	19.489	19.6521	21.3296						12	12	12	29.2	29.2	29.2	58.792	0	116.89	636990000	31	0.345296	1	-0.968009	-0.833287	tr|Q3U518|Q3U518_MOUSE;sp|O08795|GLU2B_MOUSE;sp|O08795-2|GLU2B_MOUSE;tr|Q3TWG2|Q3TWG2_MOUSE	tr|Q3U518|Q3U518_MOUSE;sp|O08795|GLU2B_MOUSE;sp|O08795-2|GLU2B_MOUSE;tr|Q3TWG2|Q3TWG2_MOUSE
22.2513	19.7092	21.3744	21.1785	22.0871	23.9652						30	29	29	47.6	46.5	46.5	109.36	0	122.49	273210000	134	0.0791598	1	-0.286622	-0.224494	tr|Q543F1|Q543F1_MOUSE;tr|Q3U5Q3|Q3U5Q3_MOUSE;tr|Q3TMY8|Q3TMY8_MOUSE;sp|O08810|U5S1_MOUSE;tr|A2AH85|A2AH85_MOUSE;tr|Q6A0E3|Q6A0E3_MOUSE;tr|G3UZ34|G3UZ34_MOUSE;tr|Q7TMX4|Q7TMX4_MOUSE;tr|G3UXK8|G3UXK8_MOUSE	tr|Q543F1|Q543F1_MOUSE;tr|Q3U5Q3|Q3U5Q3_MOUSE;tr|Q3TMY8|Q3TMY8_MOUSE;sp|O08810|U5S1_MOUSE;tr|A2AH85|A2AH85_MOUSE;tr|Q6A0E3|Q6A0E3_MOUSE;tr|G3UZ34|G3UZ34_MOUSE;tr|Q7TMX4|Q7TMX4_MOUSE
18.8405	22.4325	18.0519	18.9268	22.4816	22.587						4	4	4	19.3	19.3	19.3	26.732	0	10.528	39959000	29	0.348696	1	1.52409	0.840314	tr|Q3U4T9|Q3U4T9_MOUSE;tr|Q3TVX7|Q3TVX7_MOUSE;sp|O09117-2|SYPL1_MOUSE;tr|D6RFU9|D6RFU9_MOUSE;sp|O09117|SYPL1_MOUSE	tr|Q3U4T9|Q3U4T9_MOUSE;tr|Q3TVX7|Q3TVX7_MOUSE;sp|O09117-2|SYPL1_MOUSE;tr|D6RFU9|D6RFU9_MOUSE;sp|O09117|SYPL1_MOUSE
26.5259	26.8563	26.7858	27.2042	26.9461	27.0602						62	62	62	78.9	78.9	78.9	88.382	0	323.31	6346400000	828	0.84124	1	0.287619	1.81248	sp|O35218|CPSF2_MOUSE;tr|Q3US33|Q3US33_MOUSE;tr|Q3UGU6|Q3UGU6_MOUSE;tr|Q3URN8|Q3URN8_MOUSE;tr|Q8C6K6|Q8C6K6_MOUSE	sp|O35218|CPSF2_MOUSE;tr|Q3US33|Q3US33_MOUSE;tr|Q3UGU6|Q3UGU6_MOUSE
21.152	20.8852	18.8844	18.0623	20.5874	20.8784						8	8	8	47.8	47.8	47.8	33.901	0	182.58	159070000	49	0.0809114	1	-0.265987	-0.229111	sp|O35295|PURB_MOUSE;tr|Q8BQK8|Q8BQK8_MOUSE;tr|Q3UTJ8|Q3UTJ8_MOUSE	sp|O35295|PURB_MOUSE
24.7837	23.581	23.8917	24.318	24.1301	24.3021						13	13	11	53.6	53.6	46.8	26.86	0	180.15	1623000000	81	0.217342	1	-0.201523	-0.558547	tr|D3Z7M9|D3Z7M9_MOUSE;sp|O35381|AN32A_MOUSE;tr|D3YYE1|D3YYE1_MOUSE;tr|F6UFG6|F6UFG6_MOUSE;sp|Q64G17|AN32C_MOUSE	tr|D3Z7M9|D3Z7M9_MOUSE;sp|O35381|AN32A_MOUSE;tr|D3YYE1|D3YYE1_MOUSE;tr|F6UFG6|F6UFG6_MOUSE
23.1349	19.1532	21.805	21.0744	19.11	21.8553						18	18	18	49.4	49.4	49.4	38.358	0	205.72	672260000	46	0.173606	1	-0.65568	-0.458357	sp|O35685|NUDC_MOUSE	sp|O35685|NUDC_MOUSE
24.6584	24.917	24.376	24.6986	24.2109	24.8488						18	18	10	59.5	59.5	35.4	49.199	0	323.31	3085900000	186	1.30645	1	0.406371	2.78866	tr|Q811L7|Q811L7_MOUSE;sp|O35737|HNRH1_MOUSE;tr|Q8C2Q7|Q8C2Q7_MOUSE;tr|Q3TNG9|Q3TNG9_MOUSE	tr|Q811L7|Q811L7_MOUSE;sp|O35737|HNRH1_MOUSE;tr|Q8C2Q7|Q8C2Q7_MOUSE
21.1842	22.1067	21.7454	18.9189	21.8399	18.6441						8	8	7	25.9	25.9	23.6	44.104	0	24.936	34327000	34	0.68422	1	-1.69993	-1.50445	sp|O35738|KLF12_MOUSE	sp|O35738|KLF12_MOUSE
18.8583	18.2982	19.4886	21.5287	21.2185	20.9595						4	4	4	60	60	60	10.834	0	153.78	193620000	20	0.12179	1	0.407042	0.33357	tr|Q3U9X2|Q3U9X2_MOUSE;sp|O35900|LSM2_MOUSE;tr|Q9ES84|Q9ES84_MOUSE;tr|O35901|O35901_MOUSE;tr|Q9EP83|Q9EP83_MOUSE	tr|Q3U9X2|Q3U9X2_MOUSE;sp|O35900|LSM2_MOUSE;tr|Q9ES84|Q9ES84_MOUSE;tr|O35901|O35901_MOUSE;tr|Q9EP83|Q9EP83_MOUSE
19.7191	21.6995	21.3075	19.5406	21.1089	18.6622						9	9	9	33.4	33.4	33.4	43.953	0	58.167	50366000	32	0.292061	1	-0.744387	-0.721662	sp|O54724|CAVN1_MOUSE;tr|Q3U4N4|Q3U4N4_MOUSE;tr|Q3TER0|Q3TER0_MOUSE	sp|O54724|CAVN1_MOUSE;tr|Q3U4N4|Q3U4N4_MOUSE;tr|Q3TER0|Q3TER0_MOUSE
21.167	19.1454	20.1226	20.193	20.8992	21.0366						10	10	10	43.8	43.8	43.8	34.986	0	50.925	41215000	43	0.406952	1	-0.604579	-0.959182	sp|O54819|TFPI1_MOUSE;tr|A2ARA0|A2ARA0_MOUSE;tr|Q8CI80|Q8CI80_MOUSE;tr|Q8BSB7|Q8BSB7_MOUSE;tr|A2ARA4|A2ARA4_MOUSE;sp|O54819-2|TFPI1_MOUSE;tr|A2ARA3|A2ARA3_MOUSE	sp|O54819|TFPI1_MOUSE;tr|A2ARA0|A2ARA0_MOUSE;tr|Q8CI80|Q8CI80_MOUSE;tr|Q8BSB7|Q8BSB7_MOUSE;tr|A2ARA4|A2ARA4_MOUSE;sp|O54819-2|TFPI1_MOUSE;tr|A2ARA3|A2ARA3_MOUSE
20.8548	21.2911	19.7165	19.7752	18.2765	21.1029						9	8	8	24.8	23.1	23.1	46.638	0	29.788	91344000	27	0.553885	1	1.10715	1.25034	sp|O54941|SMCE1_MOUSE;tr|C0IMX1|C0IMX1_MOUSE;tr|C0IMX3|C0IMX3_MOUSE;tr|C0IMX0|C0IMX0_MOUSE;tr|C0IMW9|C0IMW9_MOUSE	sp|O54941|SMCE1_MOUSE
25.2287	25.64	24.9817	25.1545	25.4159	25.4459						18	18	7	47.9	47.9	25.5	39.807	0	97.358	380780000	170	0.468845	1	0.204684	1.08295	sp|O54946|DNJB6_MOUSE;tr|F6YRQ2|F6YRQ2_MOUSE	sp|O54946|DNJB6_MOUSE;tr|F6YRQ2|F6YRQ2_MOUSE
22.4867	22.5687	22.2056	21.8219	23.2734	22.9351						11	11	11	70.2	70.2	70.2	12.345	0	37.073	69115000	59	0.17697	1	-0.213338	-0.466215	sp|O55042-2|SYUA_MOUSE;sp|O55042|SYUA_MOUSE;sp|Q91ZZ3|SYUB_MOUSE	sp|O55042-2|SYUA_MOUSE;sp|O55042|SYUA_MOUSE
22.0811	19.7602	19.115	19.4204	19.1024	21.2786						15	15	15	63.3	63.3	63.3	28.532	0	40.416	789380000	38	0.0155327	1	0.0535997	0.0468659	sp|O55234|PSB5_MOUSE;tr|Q8BTY5|Q8BTY5_MOUSE	sp|O55234|PSB5_MOUSE;tr|Q8BTY5|Q8BTY5_MOUSE
22.709	22.9052	22.3195	22.2131	22.4349	21.9723						37	37	2	49.2	49.2	3.1	109.97	0	227.52	365970000	119	0.153454	1	-0.124251	-0.410703	tr|Q80UE3|Q80UE3_MOUSE;tr|Q3UNQ6|Q3UNQ6_MOUSE;tr|B6ZHD0|B6ZHD0_MOUSE;sp|O70318|E41L2_MOUSE;tr|Q811B2|Q811B2_MOUSE;tr|B6ZHC6|B6ZHC6_MOUSE;tr|Q8C928|Q8C928_MOUSE;tr|Q8CGJ6|Q8CGJ6_MOUSE;tr|A0A1W2P6I5|A0A1W2P6I5_MOUSE;tr|Q7TPN6|Q7TPN6_MOUSE;tr|A0A1W2P7I4|A0A1W2P7I4_MOUSE;tr|A0A1W2P7I2|A0A1W2P7I2_MOUSE;tr|A0A1W2P896|A0A1W2P896_MOUSE;tr|A0A1W2P7H7|A0A1W2P7H7_MOUSE;tr|Q8BSR4|Q8BSR4_MOUSE;tr|A0A1W2P6H2|A…	tr|Q80UE3|Q80UE3_MOUSE;tr|Q3UNQ6|Q3UNQ6_MOUSE;tr|B6ZHD0|B6ZHD0_MOUSE;sp|O70318|E41L2_MOUSE;tr|Q811B2|Q811B2_MOUSE;tr|B6ZHC6|B6ZHC6_MOUSE;tr|Q8C928|Q8C928_MOUSE;tr|Q8CGJ6|Q8CGJ6_MOUSE;tr|A0A1W2P6I5|A0A1W2P6I5_MOUSE
22.3435	22.7499	22.0114	22.225	21.9314	22.716						13	13	13	50.5	50.5	50.5	32.072	0	57.592	114050000	73	1.04041	1	0.468213	2.21502	tr|Q543D7|Q543D7_MOUSE;sp|O70433|FHL2_MOUSE	tr|Q543D7|Q543D7_MOUSE;sp|O70433|FHL2_MOUSE
22.6015	20.4631	20.2491	20.8748	19.7019	22.0229						9	9	9	40.4	40.4	40.4	28.49	0	62.642	556170000	39	0.0959551	1	0.269473	0.268266	tr|Q9DCD8|Q9DCD8_MOUSE;tr|Q58EV4|Q58EV4_MOUSE;sp|O70435|PSA3_MOUSE;tr|Q3TEL1|Q3TEL1_MOUSE;tr|E0CX62|E0CX62_MOUSE;tr|E0CZ34|E0CZ34_MOUSE;tr|F8WH02|F8WH02_MOUSE;tr|E0CYL6|E0CYL6_MOUSE	tr|Q9DCD8|Q9DCD8_MOUSE;tr|Q58EV4|Q58EV4_MOUSE;sp|O70435|PSA3_MOUSE
24.1337	25.0155	25.1573	24.7095	25.0839	24.8143						11	11	11	52.5	52.5	52.5	29.736	0	111.87	266770000	125	0.0553242	1	0.0547816	0.160331	tr|Q8BH40|Q8BH40_MOUSE;sp|O70439|STX7_MOUSE;tr|Q9JMJ6|Q9JMJ6_MOUSE;tr|Q9DCE1|Q9DCE1_MOUSE	tr|Q8BH40|Q8BH40_MOUSE;sp|O70439|STX7_MOUSE;tr|Q9JMJ6|Q9JMJ6_MOUSE;tr|Q9DCE1|Q9DCE1_MOUSE
23.3649	20.4054	23.5446	19.2357	23.7326	22.3799						19	19	17	14.4	14.4	13.3	183.67	0	220.36	162720000	70	1.44581	1	-2.87376	-3.11134	tr|B1AWB9|B1AWB9_MOUSE;sp|O88207|CO5A1_MOUSE;tr|A3KGE7|A3KGE7_MOUSE	tr|B1AWB9|B1AWB9_MOUSE;sp|O88207|CO5A1_MOUSE;tr|A3KGE7|A3KGE7_MOUSE
24.2253	22.5079	23.0198	23.4801	22.2947	23.7406						30	30	29	75.6	75.6	75.6	37.402	0	209.36	8407900000	148	0.0313499	0.999365	0.0629342	0.0930234	sp|O88569|ROA2_MOUSE;sp|O88569-2|ROA2_MOUSE;sp|O88569-3|ROA2_MOUSE;tr|B7ZP22|B7ZP22_MOUSE;tr|A0A0N4SUM2|A0A0N4SUM2_MOUSE	sp|O88569|ROA2_MOUSE;sp|O88569-2|ROA2_MOUSE;sp|O88569-3|ROA2_MOUSE;tr|B7ZP22|B7ZP22_MOUSE
24.0395	19.9922	22.3218	21.0572	20.3308	22.4643						25	25	24	66.9	66.9	64.7	46.674	0	148.5	2028700000	76	0.339905	1	-1.05949	-0.822123	tr|Q5HZJ8|Q5HZJ8_MOUSE;sp|O88844|IDHC_MOUSE;tr|Q8C338|Q8C338_MOUSE;tr|Q3TJ51|Q3TJ51_MOUSE;tr|Q0QER9|Q0QER9_MOUSE;tr|A0A087WPT4|A0A087WPT4_MOUSE;tr|A0A087WRS9|A0A087WRS9_MOUSE;tr|D3YVY3|D3YVY3_MOUSE;tr|A0A087WRM4|A0A087WRM4_MOUSE	tr|Q5HZJ8|Q5HZJ8_MOUSE;sp|O88844|IDHC_MOUSE;tr|Q8C338|Q8C338_MOUSE;tr|Q3TJ51|Q3TJ51_MOUSE;tr|Q0QER9|Q0QER9_MOUSE
23.7414	24.4088	24.3508	23.728	24.6305	23.613						11	11	11	25.6	25.6	25.6	61.363	0	105.12	149510000	114	0.376561	1	-0.324301	-0.897511	sp|O88874|CCNK_MOUSE;tr|Q3U3M5|Q3U3M5_MOUSE;tr|Q3U3H2|Q3U3H2_MOUSE	sp|O88874|CCNK_MOUSE;tr|Q3U3M5|Q3U3M5_MOUSE;tr|Q3U3H2|Q3U3H2_MOUSE
21.7303	19.4586	21.0312	19.9148	19.928	20.9852						8	8	8	64.7	64.7	64.7	16.604	0	38.975	650930000	30	0.488354	1	-0.776977	-1.12157	tr|Q545K5|Q545K5_MOUSE;sp|O89086|RBM3_MOUSE;tr|Q8BG13|Q8BG13_MOUSE;tr|Q5RJV3|Q5RJV3_MOUSE;tr|S4R2M6|S4R2M6_MOUSE	tr|Q545K5|Q545K5_MOUSE;sp|O89086|RBM3_MOUSE;tr|Q8BG13|Q8BG13_MOUSE
23.4127	20.1302	22.6777	19.9034	23.2802	23.3392						12	12	12	34.8	34.8	34.8	45.341	0	35.963	380700000	61	0.817636	1	-1.99927	-1.76581	sp|O89112|LANC1_MOUSE;tr|B2KGR2|B2KGR2_MOUSE;tr|Q8CHW0|Q8CHW0_MOUSE	sp|O89112|LANC1_MOUSE;tr|B2KGR2|B2KGR2_MOUSE;tr|Q8CHW0|Q8CHW0_MOUSE
21.3406	20.119	19.3585	20.0901	19.4078	20.3305						49	49	49	40.2	40.2	40.2	186.48	0	323.31	1230700000	86	0.0772678	1	0.144212	0.219491	sp|P01027|CO3_MOUSE;sp|P01027-2|CO3_MOUSE;tr|H3BKW9|H3BKW9_MOUSE;tr|Q207D2|Q207D2_MOUSE;tr|B5APU1|B5APU1_MOUSE;tr|E1APH6|E1APH6_MOUSE;CON__Q2UVX4	sp|P01027|CO3_MOUSE
20.6304	20.3036	21.7444	19.4428	22.5968	21.6824						2	1	1	30.6	16.2	16.2	12.005	0	14.225	16592000	20	0.612128	1	-1.18093	-1.36402	sp|P01663|KV3AB_MOUSE;sp|P01662|KV3AA_MOUSE;tr|A0A075B5N8|A0A075B5N8_MOUSE;tr|A0A0G2JGN0|A0A0G2JGN0_MOUSE;sp|P01661|KV3A9_MOUSE	sp|P01663|KV3AB_MOUSE;sp|P01662|KV3AA_MOUSE;tr|A0A075B5N8|A0A075B5N8_MOUSE;tr|A0A0G2JGN0|A0A0G2JGN0_MOUSE;sp|P01661|KV3A9_MOUSE
22.1834	22.8864	23.277	19.8924	23.4201	22.609						3	3	1	58.6	58.6	27.9	12.046	0	16.354	43662000	29	0.491699	1	-1.16418	-1.12818	tr|Q920E9|Q920E9_MOUSE;sp|P01671|KV3AJ_MOUSE;sp|P01670|KV3AI_MOUSE;sp|P01672|KV3AK_MOUSE;tr|A0A140T8P0|A0A140T8P0_MOUSE	tr|Q920E9|Q920E9_MOUSE;sp|P01671|KV3AJ_MOUSE;sp|P01670|KV3AI_MOUSE;sp|P01672|KV3AK_MOUSE;tr|A0A140T8P0|A0A140T8P0_MOUSE
26.3139	19.6635	19.1922	19.5492	23.8564	23.3545						14	2	0	84.4	15	0	15.84	0	8.091	2829800000	24	0.392855	1	-2.26512	-0.93066	tr|A8DUK0|A8DUK0_MOUSE;sp|P02088|HBB1_MOUSE;tr|A8DUL5|A8DUL5_MOUSE;tr|A8DUP3|A8DUP3_MOUSE;tr|A8DUP5|A8DUP5_MOUSE;tr|Q61650|Q61650_MOUSE;tr|Q61348|Q61348_MOUSE	tr|A8DUK0|A8DUK0_MOUSE;sp|P02088|HBB1_MOUSE;tr|A8DUL5|A8DUL5_MOUSE;tr|A8DUP3|A8DUP3_MOUSE;tr|A8DUP5|A8DUP5_MOUSE
25.4705	20.1081	23.6881	18.8807	23.4156	22.9206						13	5	5	80.8	35.6	35.6	15.747	0	39.432	1940500000	37	1.22931	1	-3.5549	-2.61711	tr|Q54AH9|Q54AH9_MOUSE;tr|Q549D9|Q549D9_MOUSE;tr|A8DV41|A8DV41_MOUSE;sp|P02089|HBB2_MOUSE;tr|Q9QUN8|Q9QUN8_MOUSE;tr|A8DV59|A8DV59_MOUSE;tr|D0U293|D0U293_MOUSE;CON__Q3SX09	tr|Q54AH9|Q54AH9_MOUSE;tr|Q549D9|Q549D9_MOUSE;tr|A8DV41|A8DV41_MOUSE;sp|P02089|HBB2_MOUSE;tr|Q9QUN8|Q9QUN8_MOUSE;tr|A8DV59|A8DV59_MOUSE;tr|D0U293|D0U293_MOUSE
29.5059	26.3853	28.0694	27.6423	26.8436	28.8281						52	52	52	82.1	82.1	82.1	67.409	0	323.31	122000000000	774	0.191244	1	-0.521064	-0.49926	tr|Q8BK56|Q8BK56_MOUSE;sp|P02772|FETA_MOUSE;tr|Q3TGA3|Q3TGA3_MOUSE;tr|Q8BK65|Q8BK65_MOUSE;tr|A0A0J9YU60|A0A0J9YU60_MOUSE	tr|Q8BK56|Q8BK56_MOUSE;sp|P02772|FETA_MOUSE;tr|Q3TGA3|Q3TGA3_MOUSE;tr|Q8BK65|Q8BK65_MOUSE
25.704	19.7687	22.8893	20.1225	21.2222	24.539						29	29	24	80.2	80.2	68.7	39.355	0	323.31	5632700000	148	0.37304	1	-1.79511	-0.890321	tr|Q5FWB7|Q5FWB7_MOUSE;sp|P05064|ALDOA_MOUSE;tr|A6ZI44|A6ZI44_MOUSE;tr|Q6NY00|Q6NY00_MOUSE;tr|D3YWI1|D3YWI1_MOUSE;tr|Q9CPQ9|Q9CPQ9_MOUSE;tr|A6ZI46|A6ZI46_MOUSE;tr|A0A0U1RPN8|A0A0U1RPN8_MOUSE;tr|D3Z510|D3Z510_MOUSE;tr|D3YV98|D3YV98_MOUSE;tr|A0A0U1RPT5|A0A0U1RPT5_MOUSE;tr|A6ZI47|A6ZI47_MOUSE	tr|Q5FWB7|Q5FWB7_MOUSE;sp|P05064|ALDOA_MOUSE;tr|A6ZI44|A6ZI44_MOUSE;tr|Q6NY00|Q6NY00_MOUSE;tr|D3YWI1|D3YWI1_MOUSE;tr|Q9CPQ9|Q9CPQ9_MOUSE;tr|A6ZI46|A6ZI46_MOUSE
26.9564	24.6764	26.0744	26.1165	25.3396	26.5058						28	28	0	66.3	66.3	0	50.151	0	323.31	26543000000	300	0.187906	1	-0.357195	-0.491572	sp|P05213|TBA1B_MOUSE;tr|Q99KA2|Q99KA2_MOUSE	sp|P05213|TBA1B_MOUSE;tr|Q99KA2|Q99KA2_MOUSE
24.4541	20.1106	23.5556	20.0535	21.8119	24.4386						23	23	21	64.8	64.8	58.4	36.498	0	323.31	3256000000	89	0.455586	1	-1.73962	-1.05661	tr|Q564E2|Q564E2_MOUSE;sp|P06151|LDHA_MOUSE;tr|Q3TCI7|Q3TCI7_MOUSE;tr|Q3TI99|Q3TI99_MOUSE;tr|A0A1B0GSX0|A0A1B0GSX0_MOUSE;tr|A0A1B0GSR9|A0A1B0GSR9_MOUSE;tr|Q3UDU4|Q3UDU4_MOUSE;tr|Q99K20|Q99K20_MOUSE;tr|Q3THB4|Q3THB4_MOUSE;tr|D3YZQ9|D3YZQ9_MOUSE;tr|A0A1B0GT41|A0A1B0GT41_MOUSE;tr|A0A1B0GQX5|A0A1B0GQX5_MOUSE;tr|A0A1B0GSL7|A0A1B0GSL7_MOUSE;tr|Q6NXW3|Q6NXW3_MOUSE;tr|Q3UIC3|Q3UIC3_MOUSE;tr|A0A1B0GRW9|A0…	tr|Q564E2|Q564E2_MOUSE;sp|P06151|LDHA_MOUSE;tr|Q3TCI7|Q3TCI7_MOUSE;tr|Q3TI99|Q3TI99_MOUSE;tr|A0A1B0GSX0|A0A1B0GSX0_MOUSE;tr|A0A1B0GSR9|A0A1B0GSR9_MOUSE;tr|Q3UDU4|Q3UDU4_MOUSE;tr|Q99K20|Q99K20_MOUSE;tr|Q3THB4|Q3THB4_MOUSE;tr|D3YZQ9|D3YZQ9_MOUSE;tr|A0A1B0GT41|A0A1B0GT41_MOUSE;tr|A0A1B0GQX5|A0A1B0GQX5_MOUSE
21.6742	19.1076	20.378	20.9776	20.0626	21.6802						24	24	24	75.2	75.2	75.2	45.043	0	249.52	1579400000	61	0.0435598	1	-0.116495	-0.127677	tr|Q9DBN0|Q9DBN0_MOUSE;sp|P06728|APOA4_MOUSE;tr|Q810I7|Q810I7_MOUSE	tr|Q9DBN0|Q9DBN0_MOUSE;sp|P06728|APOA4_MOUSE;tr|Q810I7|Q810I7_MOUSE
21.926	21.1812	19.8522	20.0906	20.0516	21.7374						29	29	1	75.7	75.7	3.8	63.953	0	323.31	1598300000	73	0.182983	1	0.393127	0.480192	sp|P06801|MAOX_MOUSE;tr|Q3TQP6|Q3TQP6_MOUSE;tr|Q3TQW1|Q3TQW1_MOUSE;tr|Q61829|Q61829_MOUSE	sp|P06801|MAOX_MOUSE;tr|Q3TQP6|Q3TQP6_MOUSE
24.0687	19.5079	22.5847	21.8867	20.2316	23.5328						7	7	7	63.3	63.3	63.3	15.776	0	110.24	1380300000	46	0.150522	1	-0.65252	-0.403684	tr|Q5M9K1|Q5M9K1_MOUSE;sp|P07309|TTHY_MOUSE;tr|Q9D6A4|Q9D6A4_MOUSE	tr|Q5M9K1|Q5M9K1_MOUSE;sp|P07309|TTHY_MOUSE;tr|Q9D6A4|Q9D6A4_MOUSE
24.9635	23.949	24.4776	24.5754	24.1012	25.2325						24	24	24	65.2	65.2	65.2	38.609	0	257.43	2944500000	153	0.0552463	1	0.0715376	0.160117	tr|Q9CZI7|Q9CZI7_MOUSE;tr|Q542G9|Q542G9_MOUSE;sp|P07356|ANXA2_MOUSE;tr|Q3UCD3|Q3UCD3_MOUSE;tr|B0V2N7|B0V2N7_MOUSE;tr|Q99KH3|Q99KH3_MOUSE;tr|B0V2N8|B0V2N8_MOUSE;tr|B0V2N5|B0V2N5_MOUSE	tr|Q9CZI7|Q9CZI7_MOUSE;tr|Q542G9|Q542G9_MOUSE;sp|P07356|ANXA2_MOUSE;tr|Q3UCD3|Q3UCD3_MOUSE;tr|B0V2N7|B0V2N7_MOUSE;tr|Q99KH3|Q99KH3_MOUSE;tr|B0V2N8|B0V2N8_MOUSE;tr|B0V2N5|B0V2N5_MOUSE
29.6704	26.8516	28.5813	27.8094	27.3334	29.0335						61	61	57	87.2	87.2	86.3	68.692	0	323.31	125000000000	687	0.273381	1	-0.630154	-0.681678	tr|Q546G4|Q546G4_MOUSE;sp|P07724|ALBU_MOUSE;tr|K7R066|K7R066_MOUSE	tr|Q546G4|Q546G4_MOUSE;sp|P07724|ALBU_MOUSE
26.0628	24.3246	22.8371	24.7865	22.7976	25.5346						56	37	37	62.2	46.4	46.4	84.787	0	323.31	12423000000	247	0.36002	1	0.982726	0.863641	tr|Q80Y52|Q80Y52_MOUSE;sp|P07901|HS90A_MOUSE;tr|Q3UIF3|Q3UIF3_MOUSE;tr|Q3TKA2|Q3TKA2_MOUSE;tr|A0PJ91|A0PJ91_MOUSE;tr|Q3TKB9|Q3TKB9_MOUSE;tr|Q3TKG0|Q3TKG0_MOUSE;tr|Q3TJU7|Q3TJU7_MOUSE;tr|Q8C5U3|Q8C5U3_MOUSE;tr|Q8C2A9|Q8C2A9_MOUSE;tr|B7ZC50|B7ZC50_MOUSE;tr|A2A6A2|A2A6A2_MOUSE;tr|B7ZC49|B7ZC49_MOUSE	tr|Q80Y52|Q80Y52_MOUSE;sp|P07901|HS90A_MOUSE;tr|Q3UIF3|Q3UIF3_MOUSE;tr|Q3TKA2|Q3TKA2_MOUSE;tr|A0PJ91|A0PJ91_MOUSE;tr|Q3TKB9|Q3TKB9_MOUSE;tr|Q3TKG0|Q3TKG0_MOUSE;tr|Q3TJU7|Q3TJU7_MOUSE;tr|Q8C5U3|Q8C5U3_MOUSE
23.9003	19.3541	22.5897	21.0045	21.6489	23.0276						40	40	40	60.8	60.8	60.8	71.982	0	323.31	1809900000	132	0.564262	1	-1.58426	-1.27063	sp|P08003|PDIA4_MOUSE;tr|A0A0R4J0Z1|A0A0R4J0Z1_MOUSE	sp|P08003|PDIA4_MOUSE;tr|A0A0R4J0Z1|A0A0R4J0Z1_MOUSE
25.569	21.0031	24.0742	23.5785	21.1378	24.615						51	49	49	63.3	61.6	61.6	92.489	0	323.31	5849800000	174	0.113559	1	-0.528144	-0.313014	tr|Q91V38|Q91V38_MOUSE;tr|Q3UAD6|Q3UAD6_MOUSE;sp|P08113|ENPL_MOUSE;tr|Q3UBU0|Q3UBU0_MOUSE;tr|Q3TUD6|Q3TUD6_MOUSE;tr|Q8CCY5|Q8CCY5_MOUSE;tr|F7C312|F7C312_MOUSE;tr|Q8C2R2|Q8C2R2_MOUSE;tr|Q9CW12|Q9CW12_MOUSE	tr|Q91V38|Q91V38_MOUSE;tr|Q3UAD6|Q3UAD6_MOUSE;sp|P08113|ENPL_MOUSE;tr|Q3UBU0|Q3UBU0_MOUSE;tr|Q3TUD6|Q3TUD6_MOUSE;tr|Q8CCY5|Q8CCY5_MOUSE;tr|F7C312|F7C312_MOUSE
21.2925	18.8287	21.7816	19.2855	19.6075	21.0147						14	14	11	15.7	15.7	12.1	115.14	0	96.235	117750000	30	0.561227	1	-1.18425	-1.2647	tr|Q8K173|Q8K173_MOUSE;tr|Q8BLW4|Q8BLW4_MOUSE;tr|Q8BKY2|Q8BKY2_MOUSE;tr|Q7TT32|Q7TT32_MOUSE;tr|Q3UH72|Q3UH72_MOUSE;tr|Q3TVI5|Q3TVI5_MOUSE;sp|P08121|CO3A1_MOUSE;tr|Q5DTG2|Q5DTG2_MOUSE;tr|Q8BJU6|Q8BJU6_MOUSE;tr|Q3TW25|Q3TW25_MOUSE;tr|Q8BMR6|Q8BMR6_MOUSE;tr|A0A087WPJ5|A0A087WPJ5_MOUSE;tr|A0A087WPS3|A0A087WPS3_MOUSE	tr|Q8K173|Q8K173_MOUSE;tr|Q8BLW4|Q8BLW4_MOUSE;tr|Q8BKY2|Q8BKY2_MOUSE;tr|Q7TT32|Q7TT32_MOUSE;tr|Q3UH72|Q3UH72_MOUSE;tr|Q3TVI5|Q3TVI5_MOUSE;sp|P08121|CO3A1_MOUSE;tr|Q5DTG2|Q5DTG2_MOUSE;tr|Q8BJU6|Q8BJU6_MOUSE;tr|Q3TW25|Q3TW25_MOUSE;tr|Q8BMR6|Q8BMR6_MOUSE
25.4374	21.6149	22.5815	19.13	21.3762	24.006						12	12	12	63	63	63	15.942	0	223.94	2769700000	53	0.34646	1	-1.5481	-0.835694	sp|P08228|SODC_MOUSE;tr|Q8C355|Q8C355_MOUSE	sp|P08228|SODC_MOUSE
22.1724	18.9683	20.491	21.3002	21.2347	22.0648						15	15	15	55	55	55	35.611	0	44.318	929730000	51	0.190016	1	-0.521584	-0.496434	sp|P08249|MDHM_MOUSE;tr|A0A0G2JF23|A0A0G2JF23_MOUSE;tr|A0A0G2JGY4|A0A0G2JGY4_MOUSE	sp|P08249|MDHM_MOUSE
22.6442	22.0654	22.5653	22.0205	22.4556	22.4115						12	12	9	50.1	50.1	41.1	40.489	0	102.82	122320000	73	1.34717	1	-0.389225	-2.88115	sp|P08752|GNAI2_MOUSE;tr|A0A0A6YWA9|A0A0A6YWA9_MOUSE;tr|Q8JZT4|Q8JZT4_MOUSE;sp|B2RSH2|GNAI1_MOUSE;sp|P18872-2|GNAO_MOUSE;tr|Q543S2|Q543S2_MOUSE;sp|P18872|GNAO_MOUSE;tr|Q922Y6|Q922Y6_MOUSE;tr|Q61018|Q61018_MOUSE;tr|A2AE31|A2AE31_MOUSE;tr|Q8C040|Q8C040_MOUSE;tr|Q9WUC0|Q9WUC0_MOUSE;tr|D3Z2M7|D3Z2M7_MOUSE;tr|Q8BHK8|Q8BHK8_MOUSE;tr|A2AE32|A2AE32_MOUSE;tr|Q9D7B3|Q9D7B3_MOUSE;sp|P20612|GNAT1_MOUSE;tr|B2…	sp|P08752|GNAI2_MOUSE;tr|A0A0A6YWA9|A0A0A6YWA9_MOUSE
21.5729	21.5862	22.016	18.5987	21.6772	21.6234						15	15	15	21.1	21.1	21.1	88.231	0	47.274	25351000	58	0.497733	1	-1.1526	-1.14008	sp|P09055|ITB1_MOUSE;sp|P09055-2|ITB1_MOUSE;tr|Q8BUD1|Q8BUD1_MOUSE	sp|P09055|ITB1_MOUSE;sp|P09055-2|ITB1_MOUSE
25.0363	22.4965	23.7254	23.9006	23.1336	24.3063						36	36	36	73.3	73.3	73.3	57.086	0	323.31	5041200000	227	0.19414	1	-0.397286	-0.505909	tr|Q3TWE3|Q3TWE3_MOUSE;tr|Q3THC3|Q3THC3_MOUSE;tr|Q3TF72|Q3TF72_MOUSE;sp|P09103|PDIA1_MOUSE;tr|Q3UDR2|Q3UDR2_MOUSE;tr|Q3TIM0|Q3TIM0_MOUSE;tr|Q3URP6|Q3URP6_MOUSE;tr|Q3UJA8|Q3UJA8_MOUSE;tr|Q3UA23|Q3UA23_MOUSE;tr|Q3UBY9|Q3UBY9_MOUSE;tr|Q3TGS0|Q3TGS0_MOUSE;tr|Q3U738|Q3U738_MOUSE;tr|Q3TT76|Q3TT76_MOUSE;tr|E9Q8G8|E9Q8G8_MOUSE;tr|Q3TIQ5|Q3TIQ5_MOUSE	tr|Q3TWE3|Q3TWE3_MOUSE;tr|Q3THC3|Q3THC3_MOUSE;tr|Q3TF72|Q3TF72_MOUSE;sp|P09103|PDIA1_MOUSE;tr|Q3UDR2|Q3UDR2_MOUSE;tr|Q3TIM0|Q3TIM0_MOUSE;tr|Q3URP6|Q3URP6_MOUSE;tr|Q3UJA8|Q3UJA8_MOUSE;tr|Q3UA23|Q3UA23_MOUSE;tr|Q3UBY9|Q3UBY9_MOUSE;tr|Q3TGS0|Q3TGS0_MOUSE;tr|Q3U738|Q3U738_MOUSE;tr|Q3TT76|Q3TT76_MOUSE
21.6633	22.6485	22.7522	21.5992	22.6949	22.0315						13	13	13	29.4	29.4	29.4	57.483	0	27.034	35566000	52	0.233023	1	-0.27705	-0.593535	tr|Q9EQ79|Q9EQ79_MOUSE;tr|Q8JZS4|Q8JZS4_MOUSE;tr|B7XGA6|B7XGA6_MOUSE;sp|P09242|PPBT_MOUSE;tr|Q3TJD3|Q3TJD3_MOUSE;tr|Q3TQ02|Q3TQ02_MOUSE;tr|E9Q7P8|E9Q7P8_MOUSE;tr|B1AXF5|B1AXF5_MOUSE;tr|B1AXF6|B1AXF6_MOUSE	tr|Q9EQ79|Q9EQ79_MOUSE;tr|Q8JZS4|Q8JZS4_MOUSE;tr|B7XGA6|B7XGA6_MOUSE;sp|P09242|PPBT_MOUSE;tr|Q3TJD3|Q3TJD3_MOUSE;tr|Q3TQ02|Q3TQ02_MOUSE;tr|E9Q7P8|E9Q7P8_MOUSE
24.5906	23.5541	23.6147	24.4082	23.8456	24.0701						36	36	36	42.6	42.6	42.6	76.864	0	268.48	3739200000	197	0.00520276	1	-0.0061162	-0.0158786	tr|Q8CD23|Q8CD23_MOUSE;tr|Q3TL52|Q3TL52_MOUSE;sp|P09405|NUCL_MOUSE;tr|Q3TT41|Q3TT41_MOUSE;tr|Q3TGR3|Q3TGR3_MOUSE;tr|Q8CE30|Q8CE30_MOUSE;tr|Q9CT46|Q9CT46_MOUSE;tr|A0A087WRM5|A0A087WRM5_MOUSE	tr|Q8CD23|Q8CD23_MOUSE;tr|Q3TL52|Q3TL52_MOUSE;sp|P09405|NUCL_MOUSE;tr|Q3TT41|Q3TT41_MOUSE;tr|Q3TGR3|Q3TGR3_MOUSE;tr|Q8CE30|Q8CE30_MOUSE
23.5122	20.8247	22.1296	21.4167	20.041	22.9326						24	24	24	70.3	70.3	70.3	44.55	0	323.31	2499900000	76	0.0489474	1	-0.169585	-0.142717	sp|P09411|PGK1_MOUSE;tr|S4R2M7|S4R2M7_MOUSE;sp|P09041|PGK2_MOUSE;tr|B0LAA9|B0LAA9_MOUSE	sp|P09411|PGK1_MOUSE;tr|S4R2M7|S4R2M7_MOUSE
25.4604	23.78	24.9147	24.572	24.3455	25.3026						14	14	7	85.9	85.9	75.2	16.837	0	236.01	3939800000	147	0.259749	1	-0.355365	-0.652189	sp|P0DP28|CALM3_MOUSE;sp|P0DP27|CALM2_MOUSE;sp|P0DP26|CALM1_MOUSE;tr|Q3UKW2|Q3UKW2_MOUSE;tr|G3UX57|G3UX57_MOUSE;tr|Q3UZY7|Q3UZY7_MOUSE;sp|P20801|TNNC2_MOUSE	sp|P0DP28|CALM3_MOUSE;sp|P0DP27|CALM2_MOUSE;sp|P0DP26|CALM1_MOUSE;tr|Q3UKW2|Q3UKW2_MOUSE
27.5512	24.762	25.9801	25.6958	24.9041	27.1105						33	33	33	72.7	72.7	72.7	50.113	0	323.31	24687000000	302	0.100984	1	-0.289034	-0.281163	tr|Q58E64|Q58E64_MOUSE;tr|Q3UA81|Q3UA81_MOUSE;sp|P10126|EF1A1_MOUSE;tr|Q3UZQ3|Q3UZQ3_MOUSE;tr|Q3TII3|Q3TII3_MOUSE;tr|D3YZ68|D3YZ68_MOUSE;tr|D3Z3I8|D3Z3I8_MOUSE;sp|P62631|EF1A2_MOUSE;tr|Q4FZE5|Q4FZE5_MOUSE	tr|Q58E64|Q58E64_MOUSE;tr|Q3UA81|Q3UA81_MOUSE;sp|P10126|EF1A1_MOUSE;tr|Q3UZQ3|Q3UZQ3_MOUSE;tr|Q3TII3|Q3TII3_MOUSE;tr|D3YZ68|D3YZ68_MOUSE
22.8401	18.9016	21.4833	20.7359	19.7101	22.4672						8	8	8	74.3	74.3	74.3	11.675	0	16.204	1275200000	38	0.178066	1	-0.64292	-0.468768	sp|P10639|THIO_MOUSE	sp|P10639|THIO_MOUSE
23.7313	19.6246	21.3291	21.634	19.0656	22.4558						18	14	11	72.9	56.4	39.9	25.97	0	70.044	4541000000	55	0.0290534	0.991784	-0.137224	-0.0864134	sp|P10649|GSTM1_MOUSE;tr|A2AE89|A2AE89_MOUSE;tr|F6WHQ7|F6WHQ7_MOUSE	sp|P10649|GSTM1_MOUSE;tr|A2AE89|A2AE89_MOUSE;tr|F6WHQ7|F6WHQ7_MOUSE
23.3896	24.508	24.8464	24.5881	24.7319	23.7383						8	8	1	54.5	54.5	5.7	13.579	0	62.668	608750000	52	0.0276395	0.992445	-0.0444972	-0.0823286	tr|A0JLV3|A0JLV3_MOUSE;tr|B2RVD5|B2RVD5_MOUSE;sp|Q8CGP2|H2B1P_MOUSE;sp|Q8CGP1|H2B1K_MOUSE;sp|Q64475|H2B1B_MOUSE;sp|P10853|H2B1F_MOUSE;tr|Q8CBB6|Q8CBB6_MOUSE;tr|Q921L4|Q921L4_MOUSE;sp|Q8CGP2-2|H2B1P_MOUSE;sp|Q9D2U9|H2B3A_MOUSE;sp|Q8CGP0|H2B3B_MOUSE;tr|A0JNS9|A0JNS9_MOUSE;sp|P70696|H2B1A_MOUSE;tr|Q8VEE3|Q8VEE3_MOUSE;sp|Q64524|H2B2E_MOUSE;tr|Q8C622|Q8C622_MOUSE	tr|A0JLV3|A0JLV3_MOUSE;tr|B2RVD5|B2RVD5_MOUSE;sp|Q8CGP2|H2B1P_MOUSE;sp|Q8CGP1|H2B1K_MOUSE;sp|Q64475|H2B1B_MOUSE;sp|P10853|H2B1F_MOUSE;tr|Q8CBB6|Q8CBB6_MOUSE;tr|Q921L4|Q921L4_MOUSE;sp|Q8CGP2-2|H2B1P_MOUSE;sp|Q9D2U9|H2B3A_MOUSE;sp|Q8CGP0|H2B3B_MOUSE;tr|A0JNS9|A0JNS9_MOUSE;sp|P70696|H2B1A_MOUSE;tr|Q8VEE3|Q8VEE3_MOUSE;sp|Q64524|H2B2E_MOUSE
22.2171	21.833	22.8139	22.5659	21.0873	21.5369						5	5	5	29.6	29.6	29.6	19.253	0	12.341	63309000	43	0.0347809	1	-0.0608317	-0.102843	tr|Q8C1Y3|Q8C1Y3_MOUSE;tr|Q3U4Y0|Q3U4Y0_MOUSE;sp|P10922|H10_MOUSE	tr|Q8C1Y3|Q8C1Y3_MOUSE;tr|Q3U4Y0|Q3U4Y0_MOUSE;sp|P10922|H10_MOUSE
27.0248	27.1201	26.1354	27.092	26.761	26.3836						11	11	11	51.2	51.2	51.2	14.427	0	187.16	2057000000	215	0.249301	1	0.224833	0.629398	sp|P11031|TCP4_MOUSE	sp|P11031|TCP4_MOUSE
26.4037	28.3535	28.5098	27.6941	27.6432	25.8523						23	23	23	21.9	21.9	21.9	138.03	0	170.2	812200000	103	0.0799575	1	-0.218951	-0.226598	sp|P11087|CO1A1_MOUSE;sp|P11087-2|CO1A1_MOUSE;tr|Q99LL6|Q99LL6_MOUSE;tr|Q60785|Q60785_MOUSE;tr|Q61022|Q61022_MOUSE;CON__Q862S4	sp|P11087|CO1A1_MOUSE;sp|P11087-2|CO1A1_MOUSE;tr|Q99LL6|Q99LL6_MOUSE
23.6283	22.3705	23.2874	22.0465	22.1688	21.3814						45	45	45	28.9	28.9	28.9	272.53	0	243.57	343050000	122	0.971415	1	-1.09539	-2.07352	sp|P11276|FINC_MOUSE;tr|Q3UHL6|Q3UHL6_MOUSE;tr|Q3UGY5|Q3UGY5_MOUSE;tr|A0A087WR50|A0A087WR50_MOUSE;tr|Q3UH17|Q3UH17_MOUSE;tr|A0A087WS56|A0A087WS56_MOUSE;tr|B9EHT6|B9EHT6_MOUSE;tr|A0A087WSN6|A0A087WSN6_MOUSE;tr|B7ZNJ1|B7ZNJ1_MOUSE;tr|Q3TCF1|Q3TCF1_MOUSE;tr|Q3TBB4|Q3TBB4_MOUSE;tr|Q3UHR1|Q3UHR1_MOUSE;tr|Q3TCL7|Q3TCL7_MOUSE;tr|Q3UZF9|Q3UZF9_MOUSE;tr|Q8R3F3|Q8R3F3_MOUSE;tr|Q4KL80|Q4KL80_MOUSE;tr|Q99KD0…	sp|P11276|FINC_MOUSE;tr|Q3UHL6|Q3UHL6_MOUSE;tr|Q3UGY5|Q3UGY5_MOUSE;tr|A0A087WR50|A0A087WR50_MOUSE;tr|Q3UH17|Q3UH17_MOUSE;tr|A0A087WS56|A0A087WS56_MOUSE;tr|B9EHT6|B9EHT6_MOUSE;tr|A0A087WSN6|A0A087WSN6_MOUSE;tr|B7ZNJ1|B7ZNJ1_MOUSE;tr|Q3TCF1|Q3TCF1_MOUSE;tr|Q3TBB4|Q3TBB4_MOUSE;tr|Q3UHR1|Q3UHR1_MOUSE;tr|Q3TCL7|Q3TCL7_MOUSE
28.1081	26.1807	26.7009	27.0124	25.6571	27.6169						57	57	18	66	66	20.7	83.28	0	323.31	36684000000	481	0.0477108	1	0.114649	0.139278	tr|Q71LX8|Q71LX8_MOUSE;sp|P11499|HS90B_MOUSE;tr|Q811H6|Q811H6_MOUSE;tr|E9Q3D6|E9Q3D6_MOUSE;tr|E9PX27|E9PX27_MOUSE;tr|D3Z1R1|D3Z1R1_MOUSE;tr|E9Q0C3|E9Q0C3_MOUSE;tr|Q922F6|Q922F6_MOUSE;REV__sp|Q8BL66|EEA1_MOUSE	tr|Q71LX8|Q71LX8_MOUSE;sp|P11499|HS90B_MOUSE
24.3677	18.9654	21.3051	18.7399	19.4559	22.9294						30	30	30	73.7	73.7	73.7	60.448	0	219.93	2966900000	110	0.309379	1	-1.49802	-0.758329	sp|P11983|TCPA_MOUSE;sp|P11983-2|TCPA_MOUSE;tr|W0TYI4|W0TYI4_MOUSE;tr|F2Z483|F2Z483_MOUSE;tr|Q6LBL9|Q6LBL9_MOUSE;tr|Q62289|Q62289_MOUSE;tr|Q62291|Q62291_MOUSE;tr|Q9QZ34|Q9QZ34_MOUSE;tr|Q9QZ36|Q9QZ36_MOUSE;tr|Q9QZ35|Q9QZ35_MOUSE;tr|Q62290|Q62290_MOUSE;tr|Q9QZ33|Q9QZ33_MOUSE	sp|P11983|TCPA_MOUSE;sp|P11983-2|TCPA_MOUSE
28.4519	28.0891	28.4545	28.3773	28.6299	28.969						13	13	13	56.4	56.4	56.4	15.434	0	249.09	5702500000	303	0.0431496	1	-0.0336062	-0.126526	sp|P12025|MK_MOUSE;tr|Q8BN87|Q8BN87_MOUSE;tr|Q2LEK5|Q2LEK5_MOUSE;tr|Q2LEK6|Q2LEK6_MOUSE	sp|P12025|MK_MOUSE;tr|Q8BN87|Q8BN87_MOUSE
22.8866	21.4045	21.8511	20.617	19.3059	21.7047						12	12	12	39.8	39.8	39.8	30.024	0	323.31	609100000	49	0.0320863	1	-0.10581	-0.0951365	tr|Q6P1A9|Q6P1A9_MOUSE;tr|Q5EBG5|Q5EBG5_MOUSE;tr|Q58ET1|Q58ET1_MOUSE;sp|P12970|RL7A_MOUSE;tr|Q80UT7|Q80UT7_MOUSE;tr|A0A140T8L1|A0A140T8L1_MOUSE;tr|A0A140T8L3|A0A140T8L3_MOUSE;tr|V9GX35|V9GX35_MOUSE;tr|Q8CDE3|Q8CDE3_MOUSE	tr|Q6P1A9|Q6P1A9_MOUSE;tr|Q5EBG5|Q5EBG5_MOUSE;tr|Q58ET1|Q58ET1_MOUSE;sp|P12970|RL7A_MOUSE;tr|Q80UT7|Q80UT7_MOUSE;tr|A0A140T8L1|A0A140T8L1_MOUSE;tr|A0A140T8L3|A0A140T8L3_MOUSE
28.8145	29.1857	28.7813	28.8869	29.1419	29.1746						8	8	8	45.5	45.5	45.5	26.717	0	162.36	6140800000	342	0.489933	1	0.169848	1.12469	sp|P14106|C1QB_MOUSE;tr|Q3US82|Q3US82_MOUSE;tr|Q3U6I5|Q3U6I5_MOUSE	sp|P14106|C1QB_MOUSE;tr|Q3US82|Q3US82_MOUSE;tr|Q3U6I5|Q3U6I5_MOUSE
21.9303	18.5297	19.8411	18.6723	21.141	20.9235						13	13	13	63	63	63	16.445	0	18.337	1175600000	42	0.742613	1	-1.59563	-1.61844	tr|A4FUS1|A4FUS1_MOUSE;sp|P14131|RS16_MOUSE;tr|Q641N3|Q641N3_MOUSE;tr|Q5CZY9|Q5CZY9_MOUSE	tr|A4FUS1|A4FUS1_MOUSE;sp|P14131|RS16_MOUSE;tr|Q641N3|Q641N3_MOUSE;tr|Q5CZY9|Q5CZY9_MOUSE
24.4844	24.2397	24.3968	24.592	23.9244	24.7638						14	14	14	58.6	58.6	58.6	32.85	0	323.31	2792600000	120	0.493885	1	0.263262	1.13249	tr|B2CY77|B2CY77_MOUSE;sp|P14206|RSSA_MOUSE;tr|A0A1L1SRW0|A0A1L1SRW0_MOUSE;tr|A0A1L1SUK3|A0A1L1SUK3_MOUSE	tr|B2CY77|B2CY77_MOUSE;sp|P14206|RSSA_MOUSE
25.028	20.1768	22.6527	22.6208	20.7956	23.798						25	25	25	66.6	66.6	66.6	47.994	0	323.31	4993700000	116	0.143187	1	-0.626909	-0.386013	tr|B2MWM9|B2MWM9_MOUSE;sp|P14211|CALR_MOUSE;tr|Q3UWP8|Q3UWP8_MOUSE	tr|B2MWM9|B2MWM9_MOUSE;sp|P14211|CALR_MOUSE;tr|Q3UWP8|Q3UWP8_MOUSE
22.4017	23.32	23.137	22.7043	22.721	22.4455						21	21	21	33.7	33.7	33.7	66.785	0	34.964	59757000	78	0.0732148	1	0.0700378	0.208725	sp|P14733|LMNB1_MOUSE;tr|Q8C553|Q8C553_MOUSE	sp|P14733|LMNB1_MOUSE;tr|Q8C553|Q8C553_MOUSE
25.3479	19.1717	23.4103	23.2856	18.7936	24.4762						24	24	12	84.4	84.4	54.6	25.716	0	157.4	9971300000	101	0.0274287	0.989581	-0.206109	-0.0817186	sp|P15626|GSTM2_MOUSE;tr|D3YX76|D3YX76_MOUSE;tr|Q7M0F4|Q7M0F4_MOUSE;tr|F6Y363|F6Y363_MOUSE	sp|P15626|GSTM2_MOUSE;tr|D3YX76|D3YX76_MOUSE
24.745	24.7598	25.0876	24.8065	23.6824	24.0625						15	15	5	45.3	45.3	15.6	21.266	0	37.398	343160000	93	0.0261091	0.988463	0.0379079	0.0778942	tr|Q5SZA3|Q5SZA3_MOUSE;sp|P15864|H12_MOUSE;tr|Q3UXH2|Q3UXH2_MOUSE	tr|Q5SZA3|Q5SZA3_MOUSE;sp|P15864|H12_MOUSE
24.5428	21.4119	22.9501	23.1822	22.7695	23.7112						11	11	11	94.1	94.1	94.1	14.866	0	147.76	5767100000	88	0.295502	1	-0.652355	-0.728978	sp|P16045|LEG1_MOUSE	sp|P16045|LEG1_MOUSE
24.6757	19.2843	22.7613	21.904	18.9298	23.873						19	18	18	62.3	58.7	58.7	36.572	0	277.45	2566100000	87	0.0708585	1	-0.435106	-0.202434	sp|P16125|LDHB_MOUSE;tr|D3Z7F0|D3Z7F0_MOUSE;tr|Q5M8R7|Q5M8R7_MOUSE;tr|A0A0N4SVV8|A0A0N4SVV8_MOUSE	sp|P16125|LDHB_MOUSE;tr|D3Z7F0|D3Z7F0_MOUSE
22.1667	22.352	22.4641	22.8129	22.7403	22.6707						9	9	9	55.5	55.5	55.5	12.51	0	84.923	381580000	65	0.292165	1	0.154814	0.721884	sp|P16254|SRP14_MOUSE;tr|A2AUM6|A2AUM6_MOUSE	sp|P16254|SRP14_MOUSE;tr|A2AUM6|A2AUM6_MOUSE
22.4827	20.3839	18.9379	19.4035	20.7397	19.2557						119	119	119	60.6	60.6	60.6	282.34	0	323.31	2918200000	185	0.407145	1	-1.03906	-0.959571	sp|P16546-2|SPTN1_MOUSE;sp|P16546|SPTN1_MOUSE;tr|B7ZWK3|B7ZWK3_MOUSE;tr|A3KGU5|A3KGU5_MOUSE;tr|B9EKJ1|B9EKJ1_MOUSE;tr|A3KGU7|A3KGU7_MOUSE;tr|B2RXX6|B2RXX6_MOUSE;tr|E9Q447|E9Q447_MOUSE;tr|A3KGU9|A3KGU9_MOUSE;tr|Q3V1V5|Q3V1V5_MOUSE;tr|Q3URW8|Q3URW8_MOUSE;tr|Q3TYI8|Q3TYI8_MOUSE;tr|Q58ES7|Q58ES7_MOUSE;tr|Q6PA04|Q6PA04_MOUSE;tr|A3KGU4|A3KGU4_MOUSE;tr|Q3TNY2|Q3TNY2_MOUSE;sp|P08032|SPTA1_MOUSE	sp|P16546-2|SPTN1_MOUSE;sp|P16546|SPTN1_MOUSE;tr|B7ZWK3|B7ZWK3_MOUSE;tr|A3KGU5|A3KGU5_MOUSE;tr|B9EKJ1|B9EKJ1_MOUSE;tr|A3KGU7|A3KGU7_MOUSE;tr|B2RXX6|B2RXX6_MOUSE;tr|E9Q447|E9Q447_MOUSE;tr|A3KGU9|A3KGU9_MOUSE
26.4054	22.8913	24.8152	24.3574	23.2298	25.5997						24	24	24	87.4	87.4	87.4	35.81	0	318.95	14057000000	283	0.167062	1	-0.533998	-0.442997	tr|D2KHZ9|D2KHZ9_MOUSE;sp|P16858|G3P_MOUSE;tr|A0A0A0MQF6|A0A0A0MQF6_MOUSE;tr|A0A1D5RLD8|A0A1D5RLD8_MOUSE;tr|S4R1W1|S4R1W1_MOUSE;tr|S4R257|S4R257_MOUSE;tr|Q3TUZ9|Q3TUZ9_MOUSE;tr|Q4VBD1|Q4VBD1_MOUSE;tr|Q6IWE3|Q6IWE3_MOUSE;tr|S4R1W8|S4R1W8_MOUSE;tr|V9GX06|V9GX06_MOUSE;tr|W8QM43|W8QM43_MOUSE;tr|Q8CEV2|Q8CEV2_MOUSE;tr|S4R1N5|S4R1N5_MOUSE;tr|V9GXA7|V9GXA7_MOUSE;tr|Q3V2I5|Q3V2I5_MOUSE;tr|A0A0R4J0X7|A0A0…	tr|D2KHZ9|D2KHZ9_MOUSE;sp|P16858|G3P_MOUSE;tr|A0A0A0MQF6|A0A0A0MQF6_MOUSE;tr|A0A1D5RLD8|A0A1D5RLD8_MOUSE;tr|S4R1W1|S4R1W1_MOUSE;tr|S4R257|S4R257_MOUSE
26.6003	21.4045	23.5289	23.169	21.8295	25.3642						33	33	29	78.3	78.3	66.6	47.14	0	323.31	13271000000	259	0.137849	1	-0.67365	-0.373058	tr|Q5FW97|Q5FW97_MOUSE;sp|P17182|ENOA_MOUSE;tr|Q6PHC1|Q6PHC1_MOUSE;tr|Q8CF78|Q8CF78_MOUSE;tr|B0QZL1|B0QZL1_MOUSE;tr|B1ARR7|B1ARR7_MOUSE;tr|A0A0N4SUX5|A0A0N4SUX5_MOUSE;tr|Q545V3|Q545V3_MOUSE;tr|Q3UJ20|Q3UJ20_MOUSE;sp|P17183|ENOG_MOUSE;tr|B1ARR6|B1ARR6_MOUSE;tr|D3Z2S4|D3Z2S4_MOUSE;tr|D3Z6E4|D3Z6E4_MOUSE;tr|Q922A0|Q922A0_MOUSE;tr|A0A0N4SUI6|A0A0N4SUI6_MOUSE;tr|D3YVD3|D3YVD3_MOUSE;tr|A0A0N4SUW8|A0A0N…	tr|Q5FW97|Q5FW97_MOUSE;sp|P17182|ENOA_MOUSE;tr|Q6PHC1|Q6PHC1_MOUSE
26.4723	23.7263	25.1276	24.832	23.8352	26.2051						15	15	15	79.3	79.3	79.3	17.971	0	140.7	15785000000	135	0.0752368	1	-0.223905	-0.214105	tr|Q5SVY2|Q5SVY2_MOUSE;tr|Q3UAJ1|Q3UAJ1_MOUSE;tr|Q3TE63|Q3TE63_MOUSE;sp|P17742|PPIA_MOUSE;tr|Q9CZK9|Q9CZK9_MOUSE;tr|A0A1L1SST0|A0A1L1SST0_MOUSE;tr|F8VPN3|F8VPN3_MOUSE;tr|A0A1L1SRX5|A0A1L1SRX5_MOUSE;tr|V9GXC1|V9GXC1_MOUSE;tr|V9GX31|V9GX31_MOUSE	tr|Q5SVY2|Q5SVY2_MOUSE;tr|Q3UAJ1|Q3UAJ1_MOUSE;tr|Q3TE63|Q3TE63_MOUSE;sp|P17742|PPIA_MOUSE;tr|Q9CZK9|Q9CZK9_MOUSE;tr|A0A1L1SST0|A0A1L1SST0_MOUSE
24.7763	22.3699	23.2436	23.3215	22.6993	24.2903						18	18	18	71.9	71.9	71.9	32.191	0	94.738	3582300000	107	0.106469	1	-0.245852	-0.295123	sp|P17751|TPIS_MOUSE;tr|H7BXC3|H7BXC3_MOUSE	sp|P17751|TPIS_MOUSE;tr|H7BXC3|H7BXC3_MOUSE
23.8971	20.8304	20.0225	22.585	18.8647	23.4064						10	10	10	53.6	53.6	53.6	28.845	0	114.8	1544500000	48	0.325106	1	1.34585	0.791321	tr|Q91ZH2|Q91ZH2_MOUSE;tr|Q542J9|Q542J9_MOUSE;tr|A0A140T8V5|A0A140T8V5_MOUSE;sp|P17918|PCNA_MOUSE;tr|Q9CZD6|Q9CZD6_MOUSE	tr|Q91ZH2|Q91ZH2_MOUSE;tr|Q542J9|Q542J9_MOUSE;tr|A0A140T8V5|A0A140T8V5_MOUSE;sp|P17918|PCNA_MOUSE;tr|Q9CZD6|Q9CZD6_MOUSE
25.9331	23.5519	24.3596	23.6206	23.6087	25.1665						17	17	16	80.7	80.7	74.1	18.559	0	156.59	5505700000	103	0.237126	1	-0.520789	-0.602616	tr|Q544Y7|Q544Y7_MOUSE;sp|P18760|COF1_MOUSE;tr|F8WGL3|F8WGL3_MOUSE;tr|Q9CX22|Q9CX22_MOUSE	tr|Q544Y7|Q544Y7_MOUSE;sp|P18760|COF1_MOUSE;tr|F8WGL3|F8WGL3_MOUSE;tr|Q9CX22|Q9CX22_MOUSE
23.879	19.6608	20.3889	18.7369	19.5696	20.6865						95	95	95	54.7	54.7	54.7	272.43	0	323.31	4086000000	189	0.47906	1	-1.58446	-1.10319	sp|P19096|FAS_MOUSE;tr|A0A0U1RNJ1|A0A0U1RNJ1_MOUSE;tr|Q3UHT6|Q3UHT6_MOUSE;tr|Q3TB22|Q3TB22_MOUSE;tr|O89060|O89060_MOUSE;tr|A0A0U1RPP5|A0A0U1RPP5_MOUSE	sp|P19096|FAS_MOUSE;tr|A0A0U1RNJ1|A0A0U1RNJ1_MOUSE;tr|Q3UHT6|Q3UHT6_MOUSE;tr|Q3TB22|Q3TB22_MOUSE
24.1507	20.3887	22.013	21.4084	20.6624	22.6944						24	24	24	57.1	57.1	57.1	46.529	0	323.31	4696700000	92	0.254387	1	-0.77823	-0.640514	tr|Q3TWG9|Q3TWG9_MOUSE;sp|P19324|SERPH_MOUSE;tr|Q8BVU9|Q8BVU9_MOUSE;tr|Q3TJK3|Q3TJK3_MOUSE;tr|Q8BV87|Q8BV87_MOUSE;tr|Q3TMD2|Q3TMD2_MOUSE;tr|A0A140LHR4|A0A140LHR4_MOUSE;tr|A0A140LHK0|A0A140LHK0_MOUSE	tr|Q3TWG9|Q3TWG9_MOUSE;sp|P19324|SERPH_MOUSE;tr|Q8BVU9|Q8BVU9_MOUSE;tr|Q3TJK3|Q3TJK3_MOUSE;tr|Q8BV87|Q8BV87_MOUSE;tr|Q3TMD2|Q3TMD2_MOUSE
26.3184	25.6402	25.3731	25.3963	25.4114	26.1029						41	39	39	58.2	58.2	58.2	72.405	0	322.83	5224600000	370	0.010766	1	0.012146	0.0326537	tr|Q3U9G2|Q3U9G2_MOUSE;sp|P20029|GRP78_MOUSE;tr|Q3TKF8|Q3TKF8_MOUSE;tr|Q3TI47|Q3TI47_MOUSE;tr|Q3TWF2|Q3TWF2_MOUSE;tr|Q9DC41|Q9DC41_MOUSE;tr|Q3U7T8|Q3U7T8_MOUSE;tr|Q3U6V3|Q3U6V3_MOUSE;tr|Q3UEM8|Q3UEM8_MOUSE;tr|Q3TUS2|Q3TUS2_MOUSE;tr|O88687|O88687_MOUSE	tr|Q3U9G2|Q3U9G2_MOUSE;sp|P20029|GRP78_MOUSE;tr|Q3TKF8|Q3TKF8_MOUSE;tr|Q3TI47|Q3TI47_MOUSE;tr|Q3TWF2|Q3TWF2_MOUSE;tr|Q9DC41|Q9DC41_MOUSE;tr|Q3U7T8|Q3U7T8_MOUSE;tr|Q3U6V3|Q3U6V3_MOUSE;tr|Q3UEM8|Q3UEM8_MOUSE
26.2354	26.3765	25.7262	25.6039	25.9444	26.0199						44	44	38	76.8	76.8	68.7	53.687	0	323.31	4594200000	216	0.0399948	1	0.0314763	0.117642	tr|Q5FWJ3|Q5FWJ3_MOUSE;sp|P20152|VIME_MOUSE;tr|Q3V2S4|Q3V2S4_MOUSE;tr|Q3TFD9|Q3TFD9_MOUSE;tr|A0A0A6YWC8|A0A0A6YWC8_MOUSE;tr|Q3U6S1|Q3U6S1_MOUSE;tr|Q3UAX1|Q3UAX1_MOUSE;tr|Q3TWV0|Q3TWV0_MOUSE;tr|Q3UD36|Q3UD36_MOUSE;tr|A4IF59|A4IF59_MOUSE;tr|A2AKJ2|A2AKJ2_MOUSE;sp|P15331-3|PERI_MOUSE;tr|G5E846|G5E846_MOUSE;sp|P15331|PERI_MOUSE;tr|G3X981|G3X981_MOUSE;sp|P15331-2|PERI_MOUSE;sp|P03995-2|GFAP_MOUSE;sp|P…	tr|Q5FWJ3|Q5FWJ3_MOUSE;sp|P20152|VIME_MOUSE;tr|Q3V2S4|Q3V2S4_MOUSE;tr|Q3TFD9|Q3TFD9_MOUSE;tr|A0A0A6YWC8|A0A0A6YWC8_MOUSE;tr|Q3U6S1|Q3U6S1_MOUSE;tr|Q3UAX1|Q3UAX1_MOUSE;tr|Q3TWV0|Q3TWV0_MOUSE;tr|Q3UD36|Q3UD36_MOUSE;tr|A4IF59|A4IF59_MOUSE
23.7798	19.8023	21.449	19.9188	18.9269	23.2784						32	32	9	80.2	80.2	26.6	29.02	0	323.31	3162500000	96	0.0749557	1	-0.385385	-0.213358	tr|Q58E70|Q58E70_MOUSE;sp|P21107-2|TPM3_MOUSE;tr|Q8C7C3|Q8C7C3_MOUSE;tr|D3Z2H9|D3Z2H9_MOUSE;tr|Q3TJ53|Q3TJ53_MOUSE;tr|Q8K0Z5|Q8K0Z5_MOUSE;tr|E9Q5J9|E9Q5J9_MOUSE;tr|D3YVR0|D3YVR0_MOUSE	tr|Q58E70|Q58E70_MOUSE;sp|P21107-2|TPM3_MOUSE;tr|Q8C7C3|Q8C7C3_MOUSE;tr|D3Z2H9|D3Z2H9_MOUSE;tr|Q3TJ53|Q3TJ53_MOUSE;tr|Q8K0Z5|Q8K0Z5_MOUSE;tr|E9Q5J9|E9Q5J9_MOUSE
26.1559	26.5913	26.4971	26.3566	26.3159	25.6334						27	27	27	51.2	51.2	51.2	77.06	0	164.43	497450000	241	0.159031	1	-0.129175	-0.423996	sp|P21981|TGM2_MOUSE;tr|G3UXE8|G3UXE8_MOUSE	sp|P21981|TGM2_MOUSE
24.7279	25.3346	25.0406	24.8582	25.7176	25.0575						21	21	5	57.3	57.3	12.8	56.559	0	111.11	453820000	182	0.0862831	1	-0.0785802	-0.243195	tr|A0A1L1SU00|A0A1L1SU00_MOUSE;sp|P22561-5|WT1_MOUSE;sp|P22561-6|WT1_MOUSE;tr|F6Y2T6|F6Y2T6_MOUSE;sp|P22561|WT1_MOUSE;sp|P22561-3|WT1_MOUSE;tr|A2A401|A2A401_MOUSE;tr|Q199A7|Q199A7_MOUSE	tr|A0A1L1SU00|A0A1L1SU00_MOUSE;sp|P22561-5|WT1_MOUSE;sp|P22561-6|WT1_MOUSE;tr|F6Y2T6|F6Y2T6_MOUSE;sp|P22561|WT1_MOUSE;sp|P22561-3|WT1_MOUSE;tr|A2A401|A2A401_MOUSE;tr|Q199A7|Q199A7_MOUSE
25.7864	25.6876	25.2445	25.1114	25.3584	26.242						22	22	18	54.4	54.4	43.1	40.489	0	272.47	713710000	239	0.233196	1	0.217206	0.593918	sp|P22725-2|WNT5A_MOUSE;sp|P22725|WNT5A_MOUSE;sp|P24383|WNT7A_MOUSE	sp|P22725-2|WNT5A_MOUSE;sp|P22725|WNT5A_MOUSE
21.0927	19.5213	19.3936	18.2963	21.185	21.2394						5	5	5	18.4	18.4	18.4	39.655	0	32.51	16564000	30	0.350163	1	-0.871449	-0.843343	sp|P22727|WNT6_MOUSE	sp|P22727|WNT6_MOUSE
23.8378	24.5183	24.12	24.2075	24.2069	24.0391						12	12	12	66.5	66.5	66.5	24.634	0	123.92	348410000	129	0.485597	1	0.200017	1.11612	tr|Q545L9|Q545L9_MOUSE;sp|P23506|PIMT_MOUSE;sp|P23506-2|PIMT_MOUSE;tr|F7D432|F7D432_MOUSE;tr|E9PWE0|E9PWE0_MOUSE;tr|E0CYV0|E0CYV0_MOUSE;tr|Q8BPI6|Q8BPI6_MOUSE;tr|F6V9F1|F6V9F1_MOUSE;tr|F6TXE3|F6TXE3_MOUSE	tr|Q545L9|Q545L9_MOUSE;sp|P23506|PIMT_MOUSE;sp|P23506-2|PIMT_MOUSE;tr|F7D432|F7D432_MOUSE;tr|E9PWE0|E9PWE0_MOUSE;tr|E0CYV0|E0CYV0_MOUSE;tr|Q8BPI6|Q8BPI6_MOUSE;tr|F6V9F1|F6V9F1_MOUSE
25.6423	19.1453	23.7082	22.2745	18.5021	24.5836						34	34	21	66.1	66.1	42.7	54.467	0	323.31	13765000000	160	0.0821938	1	-0.616383	-0.232484	sp|P24549|AL1A1_MOUSE;tr|G3UWP3|G3UWP3_MOUSE	sp|P24549|AL1A1_MOUSE
22.3915	23.1681	23.5554	23.1315	23.6121	23.1336						8	8	8	37.4	37.4	37.4	31.172	0	36.982	170160000	73	0.0357214	1	-0.0419903	-0.105524	tr|Q3UKQ5|Q3UKQ5_MOUSE;tr|Q3UF03|Q3UF03_MOUSE;sp|P24668|MPRD_MOUSE	tr|Q3UKQ5|Q3UKQ5_MOUSE;tr|Q3UF03|Q3UF03_MOUSE;sp|P24668|MPRD_MOUSE
21.5829	21.7704	19.8304	21.0808	22.1009	22.6496						15	15	15	20	20	20	91.512	0	30.592	29337000	56	0.331276	1	0.662177	0.804189	sp|P24788|CD11B_MOUSE;tr|A2A9P6|A2A9P6_MOUSE;sp|P24788-2|CD11B_MOUSE;tr|Q8R190|Q8R190_MOUSE;tr|Q3UXP3|Q3UXP3_MOUSE;tr|Q9CVG6|Q9CVG6_MOUSE;tr|Q3V2W3|Q3V2W3_MOUSE	sp|P24788|CD11B_MOUSE;tr|A2A9P6|A2A9P6_MOUSE;sp|P24788-2|CD11B_MOUSE;tr|Q8R190|Q8R190_MOUSE
22.9381	21.7942	21.8392	22.5449	19.128	22.9792						16	16	16	54.9	54.9	54.9	31.231	0	55.465	992910000	71	0.407803	1	1.13763	0.960899	tr|Q58EU3|Q58EU3_MOUSE;tr|Q3TXS9|Q3TXS9_MOUSE;sp|P25444|RS2_MOUSE;tr|Q3TXR5|Q3TXR5_MOUSE;tr|D3YVC1|D3YVC1_MOUSE;tr|Q3UB36|Q3UB36_MOUSE;tr|D3YWJ3|D3YWJ3_MOUSE;tr|A0A140T8L5|A0A140T8L5_MOUSE;tr|Q3TLE5|Q3TLE5_MOUSE;tr|Q3TL20|Q3TL20_MOUSE;tr|Q3TI78|Q3TI78_MOUSE;tr|Q9DC49|Q9DC49_MOUSE;tr|E9Q1N8|E9Q1N8_MOUSE;tr|F6YTZ4|F6YTZ4_MOUSE;tr|O89072|O89072_MOUSE;tr|Q3V2B9|Q3V2B9_MOUSE;tr|D3Z536|D3Z536_MOUSE	tr|Q58EU3|Q58EU3_MOUSE;tr|Q3TXS9|Q3TXS9_MOUSE;sp|P25444|RS2_MOUSE;tr|Q3TXR5|Q3TXR5_MOUSE;tr|D3YVC1|D3YVC1_MOUSE;tr|Q3UB36|Q3UB36_MOUSE;tr|D3YWJ3|D3YWJ3_MOUSE;tr|A0A140T8L5|A0A140T8L5_MOUSE;tr|Q3TLE5|Q3TLE5_MOUSE;tr|Q3TL20|Q3TL20_MOUSE;tr|Q3TI78|Q3TI78_MOUSE;tr|Q9DC49|Q9DC49_MOUSE;tr|E9Q1N8|E9Q1N8_MOUSE;tr|F6YTZ4|F6YTZ4_MOUSE;tr|O89072|O89072_MOUSE;tr|Q3V2B9|Q3V2B9_MOUSE
23.9144	19.1511	20.7922	18.9455	19.2379	22.4661						96	96	85	59.5	59.5	55.3	269.82	0	323.31	3400700000	221	0.250001	1	-1.12727	-0.63093	sp|P26039|TLN1_MOUSE;tr|Q80TM2|Q80TM2_MOUSE;tr|Q3UHS6|Q3UHS6_MOUSE;tr|Q0V930|Q0V930_MOUSE;tr|Q3TBC3|Q3TBC3_MOUSE;tr|A2AIM2|A2AIM2_MOUSE;tr|Q8C9Z8|Q8C9Z8_MOUSE;tr|F6S1V7|F6S1V7_MOUSE;tr|F6SX70|F6SX70_MOUSE	sp|P26039|TLN1_MOUSE;tr|Q80TM2|Q80TM2_MOUSE;tr|Q3UHS6|Q3UHS6_MOUSE;tr|Q0V930|Q0V930_MOUSE
21.64	20.162	21.1696	19.0594	20.1302	19.538						35	35	26	60	60	47.3	67.766	0	323.31	1148500000	74	1.19418	1	-1.39345	-2.54049	sp|P26041|MOES_MOUSE;tr|Q3TZQ2|Q3TZQ2_MOUSE;tr|Q05DU4|Q05DU4_MOUSE;tr|Q3UF33|Q3UF33_MOUSE	sp|P26041|MOES_MOUSE;tr|Q3TZQ2|Q3TZQ2_MOUSE;tr|Q05DU4|Q05DU4_MOUSE
26.7407	25.5483	26.2721	26.4092	25.7156	26.1573						9	9	9	40.5	40.5	40.5	12.325	0	323.31	3308800000	94	0.201544	1	-0.204557	-0.522825	tr|Q3U6E4|Q3U6E4_MOUSE;tr|Q0VGU2|Q0VGU2_MOUSE;sp|P26350|PTMA_MOUSE;tr|Q8C2T3|Q8C2T3_MOUSE;tr|Q3U8X6|Q3U8X6_MOUSE;tr|Q3UA54|Q3UA54_MOUSE;tr|Q8CAQ5|Q8CAQ5_MOUSE;tr|A0A087WP98|A0A087WP98_MOUSE;tr|A0A087WPN6|A0A087WPN6_MOUSE;tr|A0A087WQN2|A0A087WQN2_MOUSE	tr|Q3U6E4|Q3U6E4_MOUSE;tr|Q0VGU2|Q0VGU2_MOUSE;sp|P26350|PTMA_MOUSE;tr|Q8C2T3|Q8C2T3_MOUSE;tr|Q3U8X6|Q3U8X6_MOUSE;tr|Q3UA54|Q3UA54_MOUSE;tr|Q8CAQ5|Q8CAQ5_MOUSE
24.638	25.1561	24.7893	24.679	25.3962	25.0221						20	20	20	53.3	53.3	53.3	53.12	0	157.54	700460000	226	0.0136104	0.998268	0.0111834	0.0411521	tr|Q80XR5|Q80XR5_MOUSE;sp|P26369|U2AF2_MOUSE;tr|Q505Q1|Q505Q1_MOUSE;tr|Q922I0|Q922I0_MOUSE;tr|Q3KQM4|Q3KQM4_MOUSE;tr|A0A140LJK3|A0A140LJK3_MOUSE;tr|A0A140LJ08|A0A140LJ08_MOUSE	tr|Q80XR5|Q80XR5_MOUSE;sp|P26369|U2AF2_MOUSE;tr|Q505Q1|Q505Q1_MOUSE;tr|Q922I0|Q922I0_MOUSE;tr|Q3KQM4|Q3KQM4_MOUSE
24.6292	23.8323	24.6296	23.9882	24.4475	24.3472						12	12	12	57.3	57.3	57.3	29.721	0	260.26	1078000000	145	1.45192	1	-0.512844	-3.12591	tr|A0A0A1HAM8|A0A0A1HAM8_MOUSE;sp|P26645|MARCS_MOUSE;tr|Q05BL6|Q05BL6_MOUSE	tr|A0A0A1HAM8|A0A0A1HAM8_MOUSE;sp|P26645|MARCS_MOUSE;tr|Q05BL6|Q05BL6_MOUSE
21.386	20.7404	21.9383	20.1713	20.3099	20.615						27	27	27	47.8	47.8	47.8	83.056	0	109.64	317090000	91	0.621367	1	-0.702505	-1.38202	sp|P27641|XRCC5_MOUSE;tr|Q9CRI5|Q9CRI5_MOUSE	sp|P27641|XRCC5_MOUSE
22.9766	22.6361	22.6599	22.7216	22.1138	22.3976						20	20	20	45.2	45.2	45.2	46.167	0	82.745	996220000	100	0.00201968	0.998757	0.0016702	0.0061863	tr|Q3UB67|Q3UB67_MOUSE;tr|Q3UB15|Q3UB15_MOUSE;sp|P27659|RL3_MOUSE;tr|Q3T9U9|Q3T9U9_MOUSE;tr|Q3UB90|Q3UB90_MOUSE;tr|Q3U9L3|Q3U9L3_MOUSE;tr|A0A087WNS0|A0A087WNS0_MOUSE;tr|A0A087WQK0|A0A087WQK0_MOUSE;tr|Q99N25|Q99N25_MOUSE;tr|Q9CQ09|Q9CQ09_MOUSE;tr|Q5U470|Q5U470_MOUSE;tr|E9PWZ3|E9PWZ3_MOUSE	tr|Q3UB67|Q3UB67_MOUSE;tr|Q3UB15|Q3UB15_MOUSE;sp|P27659|RL3_MOUSE;tr|Q3T9U9|Q3T9U9_MOUSE;tr|Q3UB90|Q3UB90_MOUSE;tr|Q3U9L3|Q3U9L3_MOUSE
25.8938	23.263	24.5149	24.0294	23.6111	25.4073						40	40	40	65.7	65.7	65.7	56.678	0	323.31	6511700000	181	0.183688	1	-0.440036	-0.481825	sp|P27773|PDIA3_MOUSE;tr|F6Q404|F6Q404_MOUSE	sp|P27773|PDIA3_MOUSE
23.8426	20.155	22.1357	22.434	21.2877	24.1577						28	28	28	55.6	55.6	55.6	57.61	0	323.31	4906100000	131	0.0427106	1	-0.173073	-0.125293	tr|Q6P200|Q6P200_MOUSE;tr|Q53YJ1|Q53YJ1_MOUSE;sp|P27786|CP17A_MOUSE;tr|Q3UYU1|Q3UYU1_MOUSE	tr|Q6P200|Q6P200_MOUSE;tr|Q53YJ1|Q53YJ1_MOUSE;sp|P27786|CP17A_MOUSE;tr|Q3UYU1|Q3UYU1_MOUSE
24.3871	24.8712	24.8524	25.1193	24.6082	23.7405						10	10	9	34.1	34.1	32	41.639	0	87.16	126420000	92	0.0294218	0.996392	-0.0389373	-0.0874757	tr|Q3TNY9|Q3TNY9_MOUSE;sp|P28653|PGS1_MOUSE;tr|Q3UXK8|Q3UXK8_MOUSE;tr|Q3TAF9|Q3TAF9_MOUSE;tr|Q7TMW3|Q7TMW3_MOUSE;tr|Q6PG76|Q6PG76_MOUSE	tr|Q3TNY9|Q3TNY9_MOUSE;sp|P28653|PGS1_MOUSE;tr|Q3UXK8|Q3UXK8_MOUSE;tr|Q3TAF9|Q3TAF9_MOUSE;tr|Q7TMW3|Q7TMW3_MOUSE
23.2198	23.6465	23.682	23.2315	22.9418	22.4295						10	9	9	31.1	28.8	28.8	39.809	0	30.908	45281000	35	0.16077	1	-0.178678	-0.428124	tr|Q3UKR1|Q3UKR1_MOUSE;sp|P28654|PGS2_MOUSE;tr|Q3TSV1|Q3TSV1_MOUSE;tr|Q6LAK9|Q6LAK9_MOUSE	tr|Q3UKR1|Q3UKR1_MOUSE;sp|P28654|PGS2_MOUSE;tr|Q3TSV1|Q3TSV1_MOUSE
23.2895	20.2075	23.2093	22.89	22.6728	22.6085						6	6	6	56.5	56.5	56.5	20.165	0	68.217	373950000	46	0.591339	1	-1.15522	-1.32349	sp|P28667|MRP_MOUSE	sp|P28667|MRP_MOUSE
19.9572	20.7228	20.9793	20.6228	20.7453	18.9921						7	7	7	17.5	17.5	17.5	63.458	0	39.685	92353000	24	0.281647	1	-0.448006	-0.69943	tr|Q544Y8|Q544Y8_MOUSE;tr|Q3UC19|Q3UC19_MOUSE;tr|Q3TVQ3|Q3TVQ3_MOUSE;sp|P28798|GRN_MOUSE;tr|Q3U9K2|Q3U9K2_MOUSE;tr|Q9D2V3|Q9D2V3_MOUSE;tr|Q3UD85|Q3UD85_MOUSE;tr|Q3UAJ3|Q3UAJ3_MOUSE;tr|Q3U9N4|Q3U9N4_MOUSE;tr|Q3U8W3|Q3U8W3_MOUSE;tr|Q3TW77|Q3TW77_MOUSE;tr|Q3TX66|Q3TX66_MOUSE;tr|Q3TWT4|Q3TWT4_MOUSE;tr|Q3U5Q6|Q3U5Q6_MOUSE;tr|Q3UDD6|Q3UDD6_MOUSE;tr|H3BJE0|H3BJE0_MOUSE;tr|H3BJ90|H3BJ90_MOUSE	tr|Q544Y8|Q544Y8_MOUSE;tr|Q3UC19|Q3UC19_MOUSE;tr|Q3TVQ3|Q3TVQ3_MOUSE;sp|P28798|GRN_MOUSE;tr|Q3U9K2|Q3U9K2_MOUSE;tr|Q9D2V3|Q9D2V3_MOUSE;tr|Q3UD85|Q3UD85_MOUSE;tr|Q3UAJ3|Q3UAJ3_MOUSE;tr|Q3U9N4|Q3U9N4_MOUSE;tr|Q3U8W3|Q3U8W3_MOUSE;tr|Q3TW77|Q3TW77_MOUSE;tr|Q3TX66|Q3TX66_MOUSE;tr|Q3TWT4|Q3TWT4_MOUSE;tr|Q3U5Q6|Q3U5Q6_MOUSE;tr|Q3UDD6|Q3UDD6_MOUSE
22.3143	21.4483	22.5237	22.3205	22.0375	23.8561						31	31	20	61.3	61.3	42.8	70.669	0	207.75	1561300000	90	0.12763	1	0.249798	0.348023	tr|Q8BN32|Q8BN32_MOUSE;sp|P29341|PABP1_MOUSE;tr|Q3U8U8|Q3U8U8_MOUSE;tr|Q99KL3|Q99KL3_MOUSE;tr|Q9D4E6|Q9D4E6_MOUSE;tr|Q9DBE3|Q9DBE3_MOUSE;tr|Q05DT1|Q05DT1_MOUSE;tr|F6ZAX1|F6ZAX1_MOUSE;tr|B2RXY9|B2RXY9_MOUSE;tr|A2A5N3|A2A5N3_MOUSE;tr|Q921B8|Q921B8_MOUSE;tr|Q8C7D3|Q8C7D3_MOUSE	tr|Q8BN32|Q8BN32_MOUSE;sp|P29341|PABP1_MOUSE;tr|Q3U8U8|Q3U8U8_MOUSE;tr|Q99KL3|Q99KL3_MOUSE
22.4111	22.4106	19.4969	22.5123	20.9557	23.0001						32	32	32	72.7	72.7	72.7	51.572	0	323.31	2366100000	93	0.914903	1	1.6864	1.95935	sp|P30416|FKBP4_MOUSE;tr|F6S2D5|F6S2D5_MOUSE;tr|F7CAT1|F7CAT1_MOUSE;tr|Q8CBS1|Q8CBS1_MOUSE	sp|P30416|FKBP4_MOUSE;tr|F6S2D5|F6S2D5_MOUSE
21.2488	21.1089	18.8473	19.4402	19.605	21.532						26	26	26	54.7	54.7	54.7	47.657	0	112.36	734530000	89	0.344469	1	0.793335	0.831576	tr|Q8BTU4|Q8BTU4_MOUSE;tr|Q564E6|Q564E6_MOUSE;sp|P32067|LA_MOUSE;tr|Q3TG93|Q3TG93_MOUSE;tr|Q9CYB9|Q9CYB9_MOUSE;tr|A2AR07|A2AR07_MOUSE;tr|F6SXM5|F6SXM5_MOUSE;tr|D6RI87|D6RI87_MOUSE	tr|Q8BTU4|Q8BTU4_MOUSE;tr|Q564E6|Q564E6_MOUSE;sp|P32067|LA_MOUSE;tr|Q3TG93|Q3TG93_MOUSE;tr|Q9CYB9|Q9CYB9_MOUSE
22.8626	22.7633	22.0457	22.8804	22.2389	23.1476						8	8	1	45.2	45.2	10.6	23.59	0	45.177	430510000	50	0.944369	1	0.548043	2.0187	tr|Q0PD54|Q0PD54_MOUSE;sp|P35279|RAB6A_MOUSE	tr|Q0PD54|Q0PD54_MOUSE;sp|P35279|RAB6A_MOUSE
23.146	19.3333	22.9119	19.5832	19.7429	22.8982						11	11	9	36.1	36.1	28.4	34.375	0	40.04	104550000	45	0.346748	1	-1.32873	-0.83629	tr|Q3UJS2|Q3UJS2_MOUSE;sp|P35550|FBRL_MOUSE;tr|A0A140LIR6|A0A140LIR6_MOUSE	tr|Q3UJS2|Q3UJS2_MOUSE;sp|P35550|FBRL_MOUSE
25.9151	23.6436	24.6192	24.3793	22.3605	25.3408						19	19	17	69.3	69.3	69.3	22.176	0	177.39	6671100000	110	0.0465578	1	0.156334	0.136065	sp|P35700|PRDX1_MOUSE;tr|B1AXW5|B1AXW5_MOUSE;tr|B1AXW6|B1AXW6_MOUSE;tr|Q3U9J9|Q3U9J9_MOUSE;tr|B1AXW4|B1AXW4_MOUSE	sp|P35700|PRDX1_MOUSE;tr|B1AXW5|B1AXW5_MOUSE;tr|B1AXW6|B1AXW6_MOUSE;tr|Q3U9J9|Q3U9J9_MOUSE;tr|B1AXW4|B1AXW4_MOUSE
20.8875	21.2523	20.885	19.299	20.5215	20.6804						13	11	11	31.4	26.8	26.8	66.269	0	39.983	60622000	42	0.234913	1	-0.354088	-0.597722	tr|Q547R0|Q547R0_MOUSE;tr|E9QAT0|E9QAT0_MOUSE;sp|P35922-3|FMR1_MOUSE;sp|P35922-2|FMR1_MOUSE;tr|Q6AXB7|Q6AXB7_MOUSE;sp|P35922|FMR1_MOUSE;sp|P35922-9|FMR1_MOUSE;sp|P35922-8|FMR1_MOUSE;tr|D3Z6U8|D3Z6U8_MOUSE;tr|E9QNF5|E9QNF5_MOUSE;sp|P35922-7|FMR1_MOUSE;tr|E9QAS8|E9QAS8_MOUSE;sp|P35922-5|FMR1_MOUSE;sp|P35922-4|FMR1_MOUSE;sp|P35922-6|FMR1_MOUSE;tr|E9QAS9|E9QAS9_MOUSE;sp|P35922-11|FMR1_MOUSE;sp|P35922…	tr|Q547R0|Q547R0_MOUSE;tr|E9QAT0|E9QAT0_MOUSE;sp|P35922-3|FMR1_MOUSE;sp|P35922-2|FMR1_MOUSE;tr|Q6AXB7|Q6AXB7_MOUSE;sp|P35922|FMR1_MOUSE;sp|P35922-9|FMR1_MOUSE;sp|P35922-8|FMR1_MOUSE;tr|D3Z6U8|D3Z6U8_MOUSE;tr|E9QNF5|E9QNF5_MOUSE;sp|P35922-7|FMR1_MOUSE;tr|E9QAS8|E9QAS8_MOUSE;sp|P35922-5|FMR1_MOUSE;sp|P35922-4|FMR1_MOUSE;sp|P35922-6|FMR1_MOUSE;tr|E9QAS9|E9QAS9_MOUSE;sp|P35922-11|FMR1_MOUSE;sp|P35922…
24.3544	22.2782	22.9029	23.2534	19.4689	23.6535						9	9	9	63.6	63.6	63.6	17.804	0	79.544	1838500000	64	0.21115	1	0.819628	0.544605	tr|Q5BLK0|Q5BLK0_MOUSE;sp|P35979|RL12_MOUSE;tr|Q3TIQ2|Q3TIQ2_MOUSE;tr|Q8C2K0|Q8C2K0_MOUSE;tr|Q6DI58|Q6DI58_MOUSE;tr|F8VQK7|F8VQK7_MOUSE	tr|Q5BLK0|Q5BLK0_MOUSE;sp|P35979|RL12_MOUSE;tr|Q3TIQ2|Q3TIQ2_MOUSE;tr|Q8C2K0|Q8C2K0_MOUSE
20.5837	18.7372	19.2407	20.9366	19.1023	20.6859						8	8	8	9.2	9.2	9.2	134.2	0	24.769	51707000	27	0.221715	1	0.47768	0.56835	sp|P39061-2|COIA1_MOUSE;sp|P39061-1|COIA1_MOUSE;tr|E9QPX1|E9QPX1_MOUSE;sp|P39061|COIA1_MOUSE;tr|D3Z556|D3Z556_MOUSE;tr|A0A1W2P6N8|A0A1W2P6N8_MOUSE	sp|P39061-2|COIA1_MOUSE;sp|P39061-1|COIA1_MOUSE;tr|E9QPX1|E9QPX1_MOUSE;sp|P39061|COIA1_MOUSE
24.3473	20.2618	22.0985	18.9188	19.1079	22.6035						32	32	32	70.3	70.3	70.3	67.63	0	323.31	3410600000	107	0.270438	1	-1.25656	-0.675334	sp|P40142|TKT_MOUSE;tr|E0CY51|E0CY51_MOUSE;tr|Q9Z2L5|Q9Z2L5_MOUSE;tr|O55021|O55021_MOUSE	sp|P40142|TKT_MOUSE
22.7522	19.0961	22.7877	18.9246	22.2444	21.6733						8	8	8	42.3	42.3	42.3	15.709	0	24.76	168470000	37	1.38825	1	-2.69676	-2.97596	tr|Q5M9N5|Q5M9N5_MOUSE;tr|Q5M9J8|Q5M9J8_MOUSE;sp|P41105|RL28_MOUSE;tr|F6Z0X0|F6Z0X0_MOUSE	tr|Q5M9N5|Q5M9N5_MOUSE;tr|Q5M9J8|Q5M9J8_MOUSE;sp|P41105|RL28_MOUSE
21.9118	19.361	21.6934	19.9469	20.0936	21.3484						14	14	14	61.2	61.2	61.2	41.525	0	323.31	1360500000	43	0.545199	1	-1.01414	-1.23334	sp|P42208|SEPT2_MOUSE;tr|E9Q3V6|E9Q3V6_MOUSE;tr|F6WYM0|F6WYM0_MOUSE;tr|D3YYB1|D3YYB1_MOUSE;tr|D3Z3C0|D3Z3C0_MOUSE;tr|D3Z1S1|D3Z1S1_MOUSE;tr|F6UKN5|F6UKN5_MOUSE;tr|D3YZU7|D3YZU7_MOUSE;tr|D3YV76|D3YV76_MOUSE;tr|G3UYQ0|G3UYQ0_MOUSE	sp|P42208|SEPT2_MOUSE;tr|E9Q3V6|E9Q3V6_MOUSE;tr|F6WYM0|F6WYM0_MOUSE;tr|D3YYB1|D3YYB1_MOUSE;tr|D3Z3C0|D3Z3C0_MOUSE;tr|D3Z1S1|D3Z1S1_MOUSE
24.4952	20.4629	21.9631	22.1583	20.6799	23.4995						39	39	39	76.3	76.3	76.3	59.555	0	323.31	3450800000	133	0.0843601	1	-0.339186	-0.238166	tr|Q3UL22|Q3UL22_MOUSE;sp|P42932|TCPQ_MOUSE;tr|Q6A0F1|Q6A0F1_MOUSE;tr|Q3UKQ2|Q3UKQ2_MOUSE;tr|Q8BVY8|Q8BVY8_MOUSE;tr|Q9WVS5|Q9WVS5_MOUSE;tr|H3BL49|H3BL49_MOUSE;tr|Q9CS06|Q9CS06_MOUSE;tr|Q9CRW7|Q9CRW7_MOUSE;tr|H3BJB6|H3BJB6_MOUSE;tr|H3BKG2|H3BKG2_MOUSE;tr|H3BLL1|H3BLL1_MOUSE;tr|H3BKR8|H3BKR8_MOUSE	tr|Q3UL22|Q3UL22_MOUSE;sp|P42932|TCPQ_MOUSE;tr|Q6A0F1|Q6A0F1_MOUSE;tr|Q3UKQ2|Q3UKQ2_MOUSE;tr|Q8BVY8|Q8BVY8_MOUSE;tr|Q9WVS5|Q9WVS5_MOUSE;tr|H3BL49|H3BL49_MOUSE;tr|Q9CS06|Q9CS06_MOUSE;tr|Q9CRW7|Q9CRW7_MOUSE
22.9882	22.5626	22.6626	22.7453	20.0868	22.7022						10	7	7	39	31	31	21.785	0	65.95	178730000	58	0.340772	1	0.75748	0.82392	sp|P43275|H11_MOUSE	sp|P43275|H11_MOUSE
22.8585	22.9105	23.4175	22.7154	22.5166	22.1189						8	6	6	29.3	22.1	22.1	22.445	0	14.383	81773000	53	0.419995	1	-0.349291	-0.985449	tr|Q1WWK3|Q1WWK3_MOUSE;sp|P43276|H15_MOUSE	tr|Q1WWK3|Q1WWK3_MOUSE;sp|P43276|H15_MOUSE
22.8218	23.5552	19.0895	23.2253	23.2931	22.7793						12	3	0	39.8	14.5	0	22.099	0	8.35	89933000	24	0.465644	1	1.45179	1.0766	tr|Q149Z9|Q149Z9_MOUSE;sp|P43277|H13_MOUSE	tr|Q149Z9|Q149Z9_MOUSE;sp|P43277|H13_MOUSE
23.1036	18.9702	20.8078	20.5289	20.138	22.0642						17	17	17	58.5	58.5	58.5	35.732	0	182.73	2531900000	50	0.260733	1	-0.828718	-0.654326	tr|Q3UDY1|Q3UDY1_MOUSE;sp|P45376|ALDR_MOUSE;tr|Q3TCL2|Q3TCL2_MOUSE;tr|Q5U415|Q5U415_MOUSE;tr|D3YVJ7|D3YVJ7_MOUSE;tr|Q3ULP0|Q3ULP0_MOUSE	tr|Q3UDY1|Q3UDY1_MOUSE;sp|P45376|ALDR_MOUSE;tr|Q3TCL2|Q3TCL2_MOUSE;tr|Q5U415|Q5U415_MOUSE;tr|D3YVJ7|D3YVJ7_MOUSE;tr|Q3ULP0|Q3ULP0_MOUSE
26.0422	27.0381	27.0024	26.5177	26.9895	26.9841						15	15	4	77.1	77.1	25.7	24.489	0	132.32	1438900000	187	0.178899	1	0.16865	0.470707	tr|Q78ZJ8|Q78ZJ8_MOUSE;sp|P46638|RB11B_MOUSE;tr|G3UZD3|G3UZD3_MOUSE;tr|A0A068BFR3|A0A068BFR3_MOUSE;tr|Q3UZ37|Q3UZ37_MOUSE;tr|G3UY29|G3UY29_MOUSE;tr|E9Q3P9|E9Q3P9_MOUSE;tr|F8WGS1|F8WGS1_MOUSE;tr|G3UZL4|G3UZL4_MOUSE;tr|Q9QWU0|Q9QWU0_MOUSE;tr|E9PZB2|E9PZB2_MOUSE;tr|F6R2Z5|F6R2Z5_MOUSE;tr|D3YYB3|D3YYB3_MOUSE	tr|Q78ZJ8|Q78ZJ8_MOUSE;sp|P46638|RB11B_MOUSE;tr|G3UZD3|G3UZD3_MOUSE;tr|A0A068BFR3|A0A068BFR3_MOUSE;tr|Q3UZ37|Q3UZ37_MOUSE;tr|G3UY29|G3UY29_MOUSE;tr|E9Q3P9|E9Q3P9_MOUSE;tr|F8WGS1|F8WGS1_MOUSE
22.4177	19.5575	21.9056	21.2541	19.2856	22.4079						38	38	35	47.8	47.8	44.9	102.71	0	296.95	980920000	99	0.0344019	1	-0.129768	-0.101762	tr|B2RSC8|B2RSC8_MOUSE;sp|P46935|NEDD4_MOUSE;tr|Q3TUU1|Q3TUU1_MOUSE;tr|A0JNZ0|A0JNZ0_MOUSE;tr|Q3V335|Q3V335_MOUSE;tr|V9GWV8|V9GWV8_MOUSE;tr|Q8BNU7|Q8BNU7_MOUSE;tr|V9GXK3|V9GXK3_MOUSE;tr|V9GXS6|V9GXS6_MOUSE	tr|B2RSC8|B2RSC8_MOUSE;sp|P46935|NEDD4_MOUSE
21.9361	21.8581	22.1581	21.6661	21.738	21.7434						12	10	1	64.3	54.9	5.6	32.939	0	74.401	219140000	49	0.63541	1	-0.188185	-1.40937	sp|P47753|CAZA1_MOUSE;tr|Q3TLJ0|Q3TLJ0_MOUSE;tr|A0A0G2JE27|A0A0G2JE27_MOUSE;tr|Q99L12|Q99L12_MOUSE	sp|P47753|CAZA1_MOUSE;tr|Q3TLJ0|Q3TLJ0_MOUSE
23.8077	23.7225	24.121	23.6838	24.1291	24.3734						4	4	4	79.8	79.8	79.8	11.475	0	141.28	1160400000	49	0.138518	1	-0.0927143	-0.374687	tr|Q58E35|Q58E35_MOUSE;sp|P47955|RLA1_MOUSE;tr|E9Q3T0|E9Q3T0_MOUSE	tr|Q58E35|Q58E35_MOUSE;sp|P47955|RLA1_MOUSE
23.5238	23.0399	23.2716	22.9965	23.2347	22.6381						14	14	14	49.8	49.8	49.8	24.305	0	46.821	671750000	78	1.35046	1	-0.451869	-2.88871	sp|P47963|RL13_MOUSE;tr|A0A140T8K8|A0A140T8K8_MOUSE;tr|Q5RKP3|Q5RKP3_MOUSE	sp|P47963|RL13_MOUSE;tr|A0A140T8K8|A0A140T8K8_MOUSE;tr|Q5RKP3|Q5RKP3_MOUSE
24.7402	22.2317	23.4022	22.4892	22.1525	24.4505						23	23	23	78.4	78.4	78.4	35.752	0	186.73	2149500000	111	0.134812	1	-0.374524	-0.365652	sp|P48036|ANXA5_MOUSE;tr|A0A0G2JGQ0|A0A0G2JGQ0_MOUSE	sp|P48036|ANXA5_MOUSE
20.0184	20.0907	20.9158	19.9399	18.7045	21.5612						9	9	5	29.2	29.2	16.4	32.904	0	11.356	53941000	28	0.32432	1	0.651068	0.789678	sp|P48962|ADT1_MOUSE;tr|Q8BVI9|Q8BVI9_MOUSE	sp|P48962|ADT1_MOUSE;tr|Q8BVI9|Q8BVI9_MOUSE
24.0508	20.0299	22.6483	23.0613	20.1909	23.3434						24	23	23	60.3	60.3	60.3	34.238	0	255.39	4625200000	131	0.0331041	1	-0.151821	-0.0980523	tr|Q3U7F3|Q3U7F3_MOUSE;sp|P49312|ROA1_MOUSE;tr|Q5EBP8|Q5EBP8_MOUSE;tr|Q3UK83|Q3UK83_MOUSE;tr|Q3TIK8|Q3TIK8_MOUSE;sp|P49312-2|ROA1_MOUSE;tr|Q3TFB1|Q3TFB1_MOUSE;tr|B7ZWG9|B7ZWG9_MOUSE;tr|V9GXF8|V9GXF8_MOUSE	tr|Q3U7F3|Q3U7F3_MOUSE;sp|P49312|ROA1_MOUSE;tr|Q5EBP8|Q5EBP8_MOUSE;tr|Q3UK83|Q3UK83_MOUSE;tr|Q3TIK8|Q3TIK8_MOUSE;sp|P49312-2|ROA1_MOUSE;tr|Q3TFB1|Q3TFB1_MOUSE
19.1826	19.4281	21.6596	22.009	21.9989	18.1528						9	9	9	75.6	75.6	75.6	10.194	0	18.133	282720000	57	0.306574	1	-1.08372	-0.752414	tr|Q5EAT0|Q5EAT0_MOUSE;sp|P49962|SRP09_MOUSE;tr|Q3UIK3|Q3UIK3_MOUSE;tr|D3YZX8|D3YZX8_MOUSE	tr|Q5EAT0|Q5EAT0_MOUSE;sp|P49962|SRP09_MOUSE;tr|Q3UIK3|Q3UIK3_MOUSE;tr|D3YZX8|D3YZX8_MOUSE
22.6822	22.5932	22.0354	19.993	22.5154	22.7821						6	6	6	51	51	51	11.083	0	57.769	568810000	30	0.270385	1	-0.621559	-0.67522	sp|P50543|S10AB_MOUSE	sp|P50543|S10AB_MOUSE
22.172	22.5691	22.9439	21.8573	21.7182	18.9845						11	11	11	39.9	39.9	39.9	38.265	0	66.659	194660000	35	0.422259	1	-1.14107	-0.989996	sp|P51885|LUM_MOUSE;CON__Q05443	sp|P51885|LUM_MOUSE
26.0371	20.9535	24.4364	24.1319	23.262	25.5393						42	42	5	77	77	9.4	57.844	0	323.31	8842700000	227	0.262251	1	-1.03696	-0.657622	sp|P52480|KPYM_MOUSE	sp|P52480|KPYM_MOUSE
23.1165	19.8891	22.9562	23.0485	22.2174	22.6609						7	7	7	65.7	65.7	65.7	11.819	0	45.778	70639000	53	0.362549	1	-0.897212	-0.868836	sp|P52927|HMGA2_MOUSE;tr|Q6NSP9|Q6NSP9_MOUSE	sp|P52927|HMGA2_MOUSE;tr|Q6NSP9|Q6NSP9_MOUSE
21.4814	20.7096	18.5732	19.109	20.5601	21.2971						9	9	8	54.7	54.7	48.6	23.547	0	84.71	266810000	46	0.0533005	1	0.166962	0.154763	tr|Q0PD65|Q0PD65_MOUSE;sp|P53994|RAB2A_MOUSE;tr|Q8BXY4|Q8BXY4_MOUSE;tr|Q6PDZ3|Q6PDZ3_MOUSE;tr|Q3TEG7|Q3TEG7_MOUSE;tr|Q0PD64|Q0PD64_MOUSE;sp|P59279|RAB2B_MOUSE;tr|Q5U628|Q5U628_MOUSE;tr|Q9DB48|Q9DB48_MOUSE;tr|G3UXQ7|G3UXQ7_MOUSE;tr|G3V022|G3V022_MOUSE;tr|Q6P7T7|Q6P7T7_MOUSE;tr|A0A1D5RMH1|A0A1D5RMH1_MOUSE	tr|Q0PD65|Q0PD65_MOUSE;sp|P53994|RAB2A_MOUSE;tr|Q8BXY4|Q8BXY4_MOUSE;tr|Q6PDZ3|Q6PDZ3_MOUSE;tr|Q3TEG7|Q3TEG7_MOUSE;tr|Q0PD64|Q0PD64_MOUSE;sp|P59279|RAB2B_MOUSE
23.3285	19.7838	22.3514	21.9351	19.0543	22.2854						13	13	13	68.8	68.8	68.8	18.742	0	165.36	771220000	50	0.055572	1	-0.243311	-0.161012	tr|Q3U935|Q3U935_MOUSE;sp|P53996-2|CNBP_MOUSE;tr|Q3ULK8|Q3ULK8_MOUSE;sp|P53996-3|CNBP_MOUSE;tr|A0A0N4SVS6|A0A0N4SVS6_MOUSE;tr|Q3U5V2|Q3U5V2_MOUSE;tr|Q5QJQ9|Q5QJQ9_MOUSE;sp|P53996|CNBP_MOUSE;tr|Q9D548|Q9D548_MOUSE	tr|Q3U935|Q3U935_MOUSE;sp|P53996-2|CNBP_MOUSE;tr|Q3ULK8|Q3ULK8_MOUSE;sp|P53996-3|CNBP_MOUSE;tr|A0A0N4SVS6|A0A0N4SVS6_MOUSE;tr|Q3U5V2|Q3U5V2_MOUSE;tr|Q5QJQ9|Q5QJQ9_MOUSE;sp|P53996|CNBP_MOUSE
22.4589	20.1535	21.0412	18.5062	19.3126	22.0763						15	15	11	67.8	67.8	56.4	17.274	0	50.835	1942600000	34	0.192997	1	-0.692253	-0.503286	tr|Q545B6|Q545B6_MOUSE;sp|P54227|STMN1_MOUSE;tr|Q9DCP3|Q9DCP3_MOUSE;tr|Q91XT3|Q91XT3_MOUSE;tr|Q9CYU5|Q9CYU5_MOUSE;tr|Q9CXQ8|Q9CXQ8_MOUSE;tr|Q8C2H3|Q8C2H3_MOUSE;tr|D3Z5N2|D3Z5N2_MOUSE;tr|D3Z1Z8|D3Z1Z8_MOUSE;tr|Q05DI3|Q05DI3_MOUSE;sp|P63042|STMN4_MOUSE;tr|D3Z4C2|D3Z4C2_MOUSE;tr|G3X9Z6|G3X9Z6_MOUSE;tr|Q545T6|Q545T6_MOUSE;sp|O70166|STMN3_MOUSE;REV__tr|Q3TYX1|Q3TYX1_MOUSE;REV__tr|A0A0A0MQK3|A0A0A0MQK3…	tr|Q545B6|Q545B6_MOUSE;sp|P54227|STMN1_MOUSE;tr|Q9DCP3|Q9DCP3_MOUSE;tr|Q91XT3|Q91XT3_MOUSE;tr|Q9CYU5|Q9CYU5_MOUSE;tr|Q9CXQ8|Q9CXQ8_MOUSE;tr|Q8C2H3|Q8C2H3_MOUSE;tr|D3Z5N2|D3Z5N2_MOUSE;tr|D3Z1Z8|D3Z1Z8_MOUSE
20.7124	18.8455	19.5431	20.0478	18.9316	19.8393						21	21	21	56	56	56	54.866	0	105.24	320730000	36	0.083695	1	-0.151478	-0.236424	sp|P54822|PUR8_MOUSE;tr|E9Q242|E9Q242_MOUSE;tr|Q3TMB8|Q3TMB8_MOUSE;tr|E9Q3T7|E9Q3T7_MOUSE;tr|A0A140LHU1|A0A140LHU1_MOUSE;tr|E9Q0A0|E9Q0A0_MOUSE;tr|A0A0G2JFI8|A0A0G2JFI8_MOUSE;tr|A0A0G2JFL8|A0A0G2JFL8_MOUSE	sp|P54822|PUR8_MOUSE;tr|E9Q242|E9Q242_MOUSE;tr|Q3TMB8|Q3TMB8_MOUSE;tr|E9Q3T7|E9Q3T7_MOUSE
21.4338	20.3799	21.7128	18.8691	19.5042	21.7495						16	16	16	40.6	40.6	40.6	54.191	0	196.96	523870000	69	0.195194	1	-0.550812	-0.508324	sp|P54823|DDX6_MOUSE	sp|P54823|DDX6_MOUSE
20.4487	20.4338	20.5399	19.1369	19.9344	20.3776						3	3	3	39.8	39.8	39.8	11.142	0	12.615	57194000	19	0.282509	1	-0.324899	-0.701275	tr|G5E850|G5E850_MOUSE;tr|Q544Z9|Q544Z9_MOUSE;sp|P56395|CYB5_MOUSE;tr|E0CY88|E0CY88_MOUSE	tr|G5E850|G5E850_MOUSE;tr|Q544Z9|Q544Z9_MOUSE;sp|P56395|CYB5_MOUSE
18.3576	20.1226	22.6306	18.7418	22.1316	21.5675						16	16	16	44.6	44.6	44.6	56.3	0	54.708	213090000	50	0.221734	1	-0.896007	-0.568392	sp|P56480|ATPB_MOUSE	sp|P56480|ATPB_MOUSE
24.7823	24.3738	24.4925	24.5461	24.2714	25.2956						12	12	10	23.4	23.4	23.4	52.601	0	242.79	1208700000	219	0.281314	1	0.223099	0.698716	tr|Q8CFQ9|Q8CFQ9_MOUSE;tr|Q564D0|Q564D0_MOUSE;tr|Q3USY4|Q3USY4_MOUSE;sp|P56959|FUS_MOUSE;tr|G3UXT7|G3UXT7_MOUSE;tr|Q3UK30|Q3UK30_MOUSE;tr|G3UZD2|G3UZD2_MOUSE;tr|Q91VQ2|Q91VQ2_MOUSE	tr|Q8CFQ9|Q8CFQ9_MOUSE;tr|Q564D0|Q564D0_MOUSE;tr|Q3USY4|Q3USY4_MOUSE;sp|P56959|FUS_MOUSE;tr|G3UXT7|G3UXT7_MOUSE;tr|Q3UK30|Q3UK30_MOUSE
24.065	21.2087	22.5117	21.3688	20.024	23.461						11	11	1	50.5	50.5	8.5	31.292	0	246.51	1651600000	63	0.0463643	1	-0.187372	-0.135525	tr|Q80T06|Q80T06_MOUSE;sp|P57776|EF1D_MOUSE;tr|E9QN08|E9QN08_MOUSE;tr|A0A0R4J1E2|A0A0R4J1E2_MOUSE;sp|P57776-3|EF1D_MOUSE;tr|D3YUQ9|D3YUQ9_MOUSE	tr|Q80T06|Q80T06_MOUSE;sp|P57776|EF1D_MOUSE;tr|E9QN08|E9QN08_MOUSE;tr|A0A0R4J1E2|A0A0R4J1E2_MOUSE;sp|P57776-3|EF1D_MOUSE;tr|D3YUQ9|D3YUQ9_MOUSE
26.1261	23.0088	23.8158	23.5548	22.5665	25.0392						54	54	53	69.7	69.7	68.5	95.267	0	323.31	9287000000	256	0.0889793	1	-0.301847	-0.25022	tr|Q3UDC8|Q3UDC8_MOUSE;sp|P58252|EF2_MOUSE;tr|Q8BMA8|Q8BMA8_MOUSE;tr|Q3UZ14|Q3UZ14_MOUSE;tr|Q3UBL9|Q3UBL9_MOUSE;tr|Q3TX47|Q3TX47_MOUSE;tr|Q3UMI7|Q3UMI7_MOUSE;tr|Q3TK17|Q3TK17_MOUSE;tr|Q6P9L9|Q6P9L9_MOUSE;tr|Q3TWX1|Q3TWX1_MOUSE;tr|Q3TLB1|Q3TLB1_MOUSE;tr|Q3TJZ1|Q3TJZ1_MOUSE;tr|Q8C153|Q8C153_MOUSE;tr|Q3TW58|Q3TW58_MOUSE;tr|Q3TSK4|Q3TSK4_MOUSE;tr|Q3TPG2|Q3TPG2_MOUSE;tr|Q99LT6|Q99LT6_MOUSE;tr|Q61509|Q…	tr|Q3UDC8|Q3UDC8_MOUSE;sp|P58252|EF2_MOUSE;tr|Q8BMA8|Q8BMA8_MOUSE;tr|Q3UZ14|Q3UZ14_MOUSE;tr|Q3UBL9|Q3UBL9_MOUSE;tr|Q3TX47|Q3TX47_MOUSE;tr|Q3UMI7|Q3UMI7_MOUSE;tr|Q3TK17|Q3TK17_MOUSE;tr|Q6P9L9|Q6P9L9_MOUSE;tr|Q3TWX1|Q3TWX1_MOUSE;tr|Q3TLB1|Q3TLB1_MOUSE;tr|Q3TJZ1|Q3TJZ1_MOUSE;tr|Q8C153|Q8C153_MOUSE;tr|Q3TW58|Q3TW58_MOUSE;tr|Q3TSK4|Q3TSK4_MOUSE
19.1751	22.1254	18.7104	19.3357	21.9984	21.2283						10	10	10	60.6	60.6	60.6	24.657	0	35.409	274610000	65	0.286912	1	0.935165	0.710688	tr|Q8C660|Q8C660_MOUSE;sp|P58468|F207A_MOUSE;tr|Q8C2N1|Q8C2N1_MOUSE;tr|Q3TVF6|Q3TVF6_MOUSE	tr|Q8C660|Q8C660_MOUSE;sp|P58468|F207A_MOUSE;tr|Q8C2N1|Q8C2N1_MOUSE;tr|Q3TVF6|Q3TVF6_MOUSE
21.724	21.8478	21.7906	19.8748	22.2415	22.2294						12	12	12	14.9	14.9	14.9	104.83	0	20.63	11450000	29	0.331447	1	-0.601413	-0.804546	sp|P58501|PAXB1_MOUSE;tr|A0A1S6GWK5|A0A1S6GWK5_MOUSE;tr|F6YY19|F6YY19_MOUSE;sp|P58501-2|PAXB1_MOUSE	sp|P58501|PAXB1_MOUSE;tr|A0A1S6GWK5|A0A1S6GWK5_MOUSE;tr|F6YY19|F6YY19_MOUSE;sp|P58501-2|PAXB1_MOUSE
23.4742	19.3853	21.4475	19.8133	19.9647	22.0564						28	20	0	71.8	55.3	0	32.708	0	110.06	923930000	48	0.388984	1	-1.21048	-0.922803	tr|Q564G1|Q564G1_MOUSE;sp|P58771-2|TPM1_MOUSE;tr|F8WID5|F8WID5_MOUSE	tr|Q564G1|Q564G1_MOUSE;sp|P58771-2|TPM1_MOUSE;tr|F8WID5|F8WID5_MOUSE
23.8205	24.6157	24.7973	24.2534	24.8503	24.1915						11	11	11	51.1	51.1	51.1	26.374	0	17.489	106970000	79	0.139576	1	-0.13581	-0.377259	tr|Q3TSP0|Q3TSP0_MOUSE;tr|Q6P1Z6|Q6P1Z6_MOUSE;tr|Q3TGS5|Q3TGS5_MOUSE;sp|P59913|PCMD1_MOUSE;tr|Q3TM36|Q3TM36_MOUSE;tr|S4R2K3|S4R2K3_MOUSE;tr|Q3UVZ6|Q3UVZ6_MOUSE	tr|Q3TSP0|Q3TSP0_MOUSE;tr|Q6P1Z6|Q6P1Z6_MOUSE;tr|Q3TGS5|Q3TGS5_MOUSE;sp|P59913|PCMD1_MOUSE;tr|Q3TM36|Q3TM36_MOUSE
23.8269	24.4782	24.2905	24.346	24.1978	23.7253						25	25	25	70.4	70.4	70.4	50.213	0	323.31	610800000	160	0.103361	1	0.0780996	0.287226	tr|Q3U1C2|Q3U1C2_MOUSE;sp|P60122|RUVB1_MOUSE;tr|Q3UJN2|Q3UJN2_MOUSE;tr|D3YW60|D3YW60_MOUSE;tr|Q05CB6|Q05CB6_MOUSE	tr|Q3U1C2|Q3U1C2_MOUSE;sp|P60122|RUVB1_MOUSE;tr|Q3UJN2|Q3UJN2_MOUSE
24.8868	24.2137	24.209	23.712	24.9351	25.4281						16	16	13	76.7	76.7	65.7	37.497	0	320.48	2483900000	148	0.150056	1	-0.225745	-0.402565	sp|P60335|PCBP1_MOUSE;tr|A0A1L1SRP9|A0A1L1SRP9_MOUSE	sp|P60335|PCBP1_MOUSE
29.1419	27.5809	28.3207	27.9893	27.6093	28.7325						25	25	0	71.2	71.2	0	41.75	0	323.31	60314000000	594	0.174585	1	-0.256358	-0.460648	tr|Q3UAF7|Q3UAF7_MOUSE;tr|Q3UAF6|Q3UAF6_MOUSE;tr|Q3U5R4|Q3U5R4_MOUSE;tr|B2RRX1|B2RRX1_MOUSE;sp|P60710|ACTB_MOUSE;tr|Q3UA89|Q3UA89_MOUSE;tr|Q3UGS0|Q3UGS0_MOUSE;tr|Q3UAA9|Q3UAA9_MOUSE;tr|Q3U939|Q3U939_MOUSE;tr|Q3U804|Q3U804_MOUSE;tr|Q61276|Q61276_MOUSE;tr|Q3TIJ9|Q3TIJ9_MOUSE;tr|Q3UCF8|Q3UCF8_MOUSE;tr|E9Q1F2|E9Q1F2_MOUSE;tr|E9Q5F4|E9Q5F4_MOUSE;tr|G3UZ07|G3UZ07_MOUSE;tr|A1E281|A1E281_MOUSE;tr|E9Q606|…	tr|Q3UAF7|Q3UAF7_MOUSE;tr|Q3UAF6|Q3UAF6_MOUSE;tr|Q3U5R4|Q3U5R4_MOUSE;tr|B2RRX1|B2RRX1_MOUSE;sp|P60710|ACTB_MOUSE;tr|Q3UA89|Q3UA89_MOUSE;tr|Q3UGS0|Q3UGS0_MOUSE;tr|Q3UAA9|Q3UAA9_MOUSE;tr|Q3U939|Q3U939_MOUSE;tr|Q3U804|Q3U804_MOUSE;tr|Q61276|Q61276_MOUSE;tr|Q3TIJ9|Q3TIJ9_MOUSE;tr|Q3UCF8|Q3UCF8_MOUSE;tr|E9Q1F2|E9Q1F2_MOUSE;tr|E9Q5F4|E9Q5F4_MOUSE;tr|G3UZ07|G3UZ07_MOUSE
23.7767	23.9616	23.7161	24.0972	23.6074	23.7006						7	7	7	44.8	44.8	44.8	18.607	0	75.97	236760000	60	0.803337	1	0.219788	1.73761	sp|P60824|CIRBP_MOUSE;tr|K4DI65|K4DI65_MOUSE;tr|D3YU80|D3YU80_MOUSE	sp|P60824|CIRBP_MOUSE;tr|K4DI65|K4DI65_MOUSE;tr|D3YU80|D3YU80_MOUSE
23.5469	21.2189	22.7518	22.2414	21.2005	22.6712						25	25	15	74.8	74.8	49.4	46.022	0	321.91	4843400000	115	0.218457	1	-0.455875	-0.56105	tr|Q4FZL1|Q4FZL1_MOUSE;tr|Q5F2A7|Q5F2A7_MOUSE;tr|Q3TFG3|Q3TFG3_MOUSE;sp|P60843|IF4A1_MOUSE;tr|Q3UXC2|Q3UXC2_MOUSE;tr|Q3TGK7|Q3TGK7_MOUSE;tr|Q3TLL6|Q3TLL6_MOUSE;tr|Q3U8I0|Q3U8I0_MOUSE;tr|Q78WR5|Q78WR5_MOUSE;tr|Q3TSJ4|Q3TSJ4_MOUSE;tr|Q99LR0|Q99LR0_MOUSE	tr|Q4FZL1|Q4FZL1_MOUSE;tr|Q5F2A7|Q5F2A7_MOUSE;tr|Q3TFG3|Q3TFG3_MOUSE;sp|P60843|IF4A1_MOUSE;tr|Q3UXC2|Q3UXC2_MOUSE;tr|Q3TGK7|Q3TGK7_MOUSE;tr|Q3TLL6|Q3TLL6_MOUSE;tr|Q3U8I0|Q3U8I0_MOUSE;tr|Q78WR5|Q78WR5_MOUSE
20.9414	19.9869	21.592	20.8757	20.9032	21.3294						8	7	6	41	35.5	32	22.541	0	12.028	147730000	29	0.385393	1	-0.41493	-0.915505	tr|Q4FJL0|Q4FJL0_MOUSE;sp|P61027|RAB10_MOUSE;tr|Q3U621|Q3U621_MOUSE	tr|Q4FJL0|Q4FJL0_MOUSE;sp|P61027|RAB10_MOUSE;tr|Q3U621|Q3U621_MOUSE
23.5295	19.8771	20.7046	19.2048	19.3781	22.5146						10	10	6	54.1	54.1	35.4	20.601	0	92.844	1624500000	48	0.158751	1	-0.671846	-0.423331	tr|Q3U344|Q3U344_MOUSE;sp|P84078|ARF1_MOUSE;sp|P61205|ARF3_MOUSE;sp|Q8BSL7|ARF2_MOUSE	tr|Q3U344|Q3U344_MOUSE;sp|P84078|ARF1_MOUSE;sp|P61205|ARF3_MOUSE;sp|Q8BSL7|ARF2_MOUSE
23.5933	22.465	21.7872	19.6709	19.8274	19.5881						6	6	6	46.3	46.3	46.3	15.798	0	15.74	935230000	31	0.332113	1	-1.16131	-0.805933	tr|Q5BLJ9|Q5BLJ9_MOUSE;sp|P61358|RL27_MOUSE;tr|Q9CSM4|Q9CSM4_MOUSE;tr|A2A4Q0|A2A4Q0_MOUSE	tr|Q5BLJ9|Q5BLJ9_MOUSE;sp|P61358|RL27_MOUSE;tr|Q9CSM4|Q9CSM4_MOUSE;tr|A2A4Q0|A2A4Q0_MOUSE
21.8604	19.2646	22.2578	22.7117	21.9842	22.0922						5	5	5	57.3	57.3	57.3	8.9946	0	27.743	575420000	56	0.251919	1	-0.677956	-0.635124	tr|Q5M9N6|Q5M9N6_MOUSE;tr|Q4VAF2|Q4VAF2_MOUSE;sp|P61514|RL37A_MOUSE;tr|Q9CYW3|Q9CYW3_MOUSE;tr|Q3TLC1|Q3TLC1_MOUSE;tr|Q3U8M3|Q3U8M3_MOUSE;tr|A0A1D5RL86|A0A1D5RL86_MOUSE	tr|Q5M9N6|Q5M9N6_MOUSE;tr|Q4VAF2|Q4VAF2_MOUSE;sp|P61514|RL37A_MOUSE;tr|Q9CYW3|Q9CYW3_MOUSE;tr|Q3TLC1|Q3TLC1_MOUSE;tr|Q3U8M3|Q3U8M3_MOUSE
23.7423	19.8397	22.8438	20.5007	20.6275	23.3807						4	4	3	60.4	60.4	37.7	6.0139	0	102.98	721150000	27	0.336656	1	-1.16415	-0.815379	tr|H7BWX9|H7BWX9_MOUSE;tr|D3Z794|D3Z794_MOUSE;sp|P61957|SUMO2_MOUSE;tr|G3UZX6|G3UZX6_MOUSE	tr|H7BWX9|H7BWX9_MOUSE;tr|D3Z794|D3Z794_MOUSE;sp|P61957|SUMO2_MOUSE
21.2002	21.606	21.1739	21.5553	21.6287	21.3744						9	9	9	34.4	34.4	34.4	36.588	0	23.918	79757000	38	0.471204	1	0.177614	1.08763	sp|P61965|WDR5_MOUSE;tr|Q3UNQ3|Q3UNQ3_MOUSE;tr|F6Q3W0|F6Q3W0_MOUSE;sp|Q9D7H2|WDR5B_MOUSE	sp|P61965|WDR5_MOUSE;tr|Q3UNQ3|Q3UNQ3_MOUSE;tr|F6Q3W0|F6Q3W0_MOUSE
26.1351	24.0642	24.9531	24.9101	24.3626	25.6488						28	28	2	66.3	66.3	8	51.006	0	320.57	8910400000	217	0.148036	1	-0.275857	-0.397712	tr|Q3TUA1|Q3TUA1_MOUSE;sp|P61979|HNRPK_MOUSE;tr|Q5FWJ5|Q5FWJ5_MOUSE;sp|P61979-2|HNRPK_MOUSE;tr|Q3TJ38|Q3TJ38_MOUSE;tr|Q3TL71|Q3TL71_MOUSE;tr|Q3TG17|Q3TG17_MOUSE;tr|H3BLL4|H3BLL4_MOUSE;tr|H3BK96|H3BK96_MOUSE;tr|H3BLP7|H3BLP7_MOUSE;tr|Q8BT23|Q8BT23_MOUSE;tr|H3BJ43|H3BJ43_MOUSE	tr|Q3TUA1|Q3TUA1_MOUSE;sp|P61979|HNRPK_MOUSE;tr|Q5FWJ5|Q5FWJ5_MOUSE;sp|P61979-2|HNRPK_MOUSE;tr|Q3TJ38|Q3TJ38_MOUSE;tr|Q3TL71|Q3TL71_MOUSE;tr|Q3TG17|Q3TG17_MOUSE;tr|H3BLL4|H3BLL4_MOUSE;tr|H3BK96|H3BK96_MOUSE
24.4714	22.8167	23.6969	23.4694	22.9439	23.9185						19	15	13	77.3	70	63.6	28.302	0	157.93	1313100000	109	0.215929	1	-0.30254	-0.555373	tr|A8IP69|A8IP69_MOUSE;sp|P61982|1433G_MOUSE	tr|A8IP69|A8IP69_MOUSE;sp|P61982|1433G_MOUSE
19.7683	21.5018	20.5346	20.9526	21.1354	20.2215						4	4	2	25	25	11.8	23.399	0	11.529	27934000	16	0.310543	1	0.412518	0.76078	sp|P62071|RRAS2_MOUSE;tr|Q9CTF6|Q9CTF6_MOUSE;tr|A0A1B0GRG1|A0A1B0GRG1_MOUSE;tr|A0A1B0GRT5|A0A1B0GRT5_MOUSE	sp|P62071|RRAS2_MOUSE;tr|Q9CTF6|Q9CTF6_MOUSE;tr|A0A1B0GRG1|A0A1B0GRG1_MOUSE;tr|A0A1B0GRT5|A0A1B0GRT5_MOUSE
20.3908	19.4164	22.4589	23.1814	19.7248	22.8995						14	14	14	58.3	58.3	58.3	21.882	0	193.01	1607200000	73	0.265854	1	0.974237	0.665429	tr|F6SVV1|F6SVV1_MOUSE;tr|Q4FZE6|Q4FZE6_MOUSE;sp|P62082|RS7_MOUSE	tr|F6SVV1|F6SVV1_MOUSE;tr|Q4FZE6|Q4FZE6_MOUSE;sp|P62082|RS7_MOUSE
22.9271	19.4678	23.0211	19.5644	20.0853	22.2627						13	13	13	58.7	58.7	58.7	24.205	0	60.941	1733100000	52	0.522217	1	-1.57953	-1.18827	tr|Q497E9|Q497E9_MOUSE;sp|P62242|RS8_MOUSE;tr|Q5M9L9|Q5M9L9_MOUSE;tr|Q3UJU6|Q3UJU6_MOUSE;tr|Q9CQW4|Q9CQW4_MOUSE;tr|Q3UA25|Q3UA25_MOUSE;tr|Q9CRJ5|Q9CRJ5_MOUSE	tr|Q497E9|Q497E9_MOUSE;sp|P62242|RS8_MOUSE;tr|Q5M9L9|Q5M9L9_MOUSE;tr|Q3UJU6|Q3UJU6_MOUSE;tr|Q9CQW4|Q9CQW4_MOUSE;tr|Q3UA25|Q3UA25_MOUSE
26.3995	23.7364	24.7823	24.9067	24.0928	25.8163						27	27	24	78.4	78.4	75.3	29.174	0	323.31	8002300000	158	0.107731	1	-0.271732	-0.29832	tr|Q5SS40|Q5SS40_MOUSE;sp|P62259|1433E_MOUSE;tr|Q8BPH1|Q8BPH1_MOUSE;tr|D6REF3|D6REF3_MOUSE;tr|F6WA09|F6WA09_MOUSE;tr|Q3V453|Q3V453_MOUSE	tr|Q5SS40|Q5SS40_MOUSE;sp|P62259|1433E_MOUSE;tr|Q8BPH1|Q8BPH1_MOUSE;tr|D6REF3|D6REF3_MOUSE
22.5499	20.5546	22.3944	22.0517	18.81	21.8627						11	11	11	43	43	43	16.301	0	67.197	1462700000	63	0.0632685	1	0.238255	0.182001	tr|O70569|O70569_MOUSE;sp|P62264|RS14_MOUSE;tr|Q3UJS5|Q3UJS5_MOUSE;tr|D3YVF4|D3YVF4_MOUSE;tr|D3Z7I1|D3Z7I1_MOUSE	tr|O70569|O70569_MOUSE;sp|P62264|RS14_MOUSE;tr|Q3UJS5|Q3UJS5_MOUSE;tr|D3YVF4|D3YVF4_MOUSE;tr|D3Z7I1|D3Z7I1_MOUSE
23.1767	23.4594	23.3516	23.3613	23.272	22.676						7	7	7	49	49	49	15.835	0	13.742	503890000	45	0.149998	1	-0.101237	-0.402424	tr|Q9CWI9|Q9CWI9_MOUSE;tr|Q497E1|Q497E1_MOUSE;sp|P62267|RS23_MOUSE;tr|Q9CZI5|Q9CZI5_MOUSE;tr|Q9CSN9|Q9CSN9_MOUSE	tr|Q9CWI9|Q9CWI9_MOUSE;tr|Q497E1|Q497E1_MOUSE;sp|P62267|RS23_MOUSE;tr|Q9CZI5|Q9CZI5_MOUSE;tr|Q9CSN9|Q9CSN9_MOUSE
22.0021	21.1327	21.537	21.7779	20.7287	19.8158						10	10	10	47.4	47.4	47.4	17.718	0	21.436	709380000	39	0.304483	1	-0.513757	-0.747998	tr|Q561N5|Q561N5_MOUSE;tr|F6YVP7|F6YVP7_MOUSE;sp|P62270|RS18_MOUSE;tr|S4R1N6|S4R1N6_MOUSE;tr|Q3TW65|Q3TW65_MOUSE	tr|Q561N5|Q561N5_MOUSE;tr|F6YVP7|F6YVP7_MOUSE;sp|P62270|RS18_MOUSE;tr|S4R1N6|S4R1N6_MOUSE;tr|Q3TW65|Q3TW65_MOUSE
24.1398	23.8642	23.6521	23.96	23.3087	23.8631						12	12	12	57	57	57	18.431	0	66.237	1783800000	84	0.331173	1	0.195562	0.803974	tr|Q3UC02|Q3UC02_MOUSE;sp|P62281|RS11_MOUSE;tr|Q9DB79|Q9DB79_MOUSE;tr|A0A1B0GRR3|A0A1B0GRR3_MOUSE;tr|A0A1B0GSE8|A0A1B0GSE8_MOUSE;tr|Q9D0P6|Q9D0P6_MOUSE;tr|Q9CW75|Q9CW75_MOUSE	tr|Q3UC02|Q3UC02_MOUSE;sp|P62281|RS11_MOUSE;tr|Q9DB79|Q9DB79_MOUSE;tr|A0A1B0GRR3|A0A1B0GRR3_MOUSE;tr|A0A1B0GSE8|A0A1B0GSE8_MOUSE;tr|Q9D0P6|Q9D0P6_MOUSE
24.033	23.6477	23.2191	23.3823	23.2825	23.5046						10	10	10	52.3	52.3	52.3	17.222	0	54.852	1398300000	85	2.28e-06	1	-1.91e-06	-7e-06	tr|Q5BLJ7|Q5BLJ7_MOUSE;sp|P62301|RS13_MOUSE;tr|Q921R2|Q921R2_MOUSE;tr|A0A0U1RQ71|A0A0U1RQ71_MOUSE	tr|Q5BLJ7|Q5BLJ7_MOUSE;sp|P62301|RS13_MOUSE;tr|Q921R2|Q921R2_MOUSE
23.2872	22.8206	23.125	19.9383	23.1993	23.5893						6	6	6	48.8	48.8	48.8	9.7251	0	36.346	204810000	65	0.416278	1	-1.08775	-0.977974	tr|Q497K3|Q497K3_MOUSE;sp|P62307|RUXF_MOUSE;tr|Q3UX80|Q3UX80_MOUSE;tr|Q6NZQ3|Q6NZQ3_MOUSE	tr|Q497K3|Q497K3_MOUSE;sp|P62307|RUXF_MOUSE;tr|Q3UX80|Q3UX80_MOUSE;tr|Q6NZQ3|Q6NZQ3_MOUSE
23.3072	22.6675	23.4877	23.3217	23.2165	23.6901						11	11	11	67.8	67.8	67.8	13.527	0	80.887	687760000	114	0.131572	1	-0.110694	-0.357717	tr|Q14AF6|Q14AF6_MOUSE;sp|P62317|SMD2_MOUSE;tr|D3Z5N9|D3Z5N9_MOUSE	tr|Q14AF6|Q14AF6_MOUSE;sp|P62317|SMD2_MOUSE
23.5346	20.1296	18.6448	21.9304	22.8473	23.728						5	5	5	50	50	50	13.916	0	99.478	683210000	85	0.0470106	1	0.253769	0.137328	sp|P62320|SMD3_MOUSE;tr|Q91VM2|Q91VM2_MOUSE;tr|A0A1W2P7K5|A0A1W2P7K5_MOUSE	sp|P62320|SMD3_MOUSE;tr|Q91VM2|Q91VM2_MOUSE
23.7801	22.9804	23.0494	23.0123	23.3042	23.7682						22	22	8	72.7	72.7	30.6	27.504	0	88.174	2478800000	143	0.137079	1	-0.124293	-0.371183	tr|Q545F8|Q545F8_MOUSE;tr|Q545X8|Q545X8_MOUSE;tr|Q3UXQ6|Q3UXQ6_MOUSE;sp|P62702|RS4X_MOUSE;tr|V9GWY0|V9GWY0_MOUSE	tr|Q545F8|Q545F8_MOUSE;tr|Q545X8|Q545X8_MOUSE;tr|Q3UXQ6|Q3UXQ6_MOUSE;sp|P62702|RS4X_MOUSE;tr|V9GWY0|V9GWY0_MOUSE
22.6629	22.2159	21.5742	21.8898	21.9332	22.0179						7	7	7	42.2	42.2	42.2	17.447	0	15.985	485410000	49	0.0154284	1	-0.0155525	-0.0465565	tr|A0A1D5RLW5|A0A1D5RLW5_MOUSE;tr|Q3THJ0|Q3THJ0_MOUSE;sp|P62717|RL18A_MOUSE;tr|A0A1D5RM85|A0A1D5RM85_MOUSE;tr|A0A1D5RME4|A0A1D5RME4_MOUSE;tr|A0A1D5RM79|A0A1D5RM79_MOUSE;tr|Q05CK2|Q05CK2_MOUSE;tr|A0A1D5RMC7|A0A1D5RMC7_MOUSE	tr|A0A1D5RLW5|A0A1D5RLW5_MOUSE;tr|Q3THJ0|Q3THJ0_MOUSE;sp|P62717|RL18A_MOUSE;tr|A0A1D5RM85|A0A1D5RM85_MOUSE;tr|A0A1D5RME4|A0A1D5RME4_MOUSE;tr|A0A1D5RM79|A0A1D5RM79_MOUSE;tr|Q05CK2|Q05CK2_MOUSE
23.2146	18.8918	23.21	18.6157	20.306	22.335						12	12	12	50.3	50.3	50.3	17.564	0	33.728	802920000	75	0.677558	1	-2.29604	-1.49147	tr|Q4V9X9|Q4V9X9_MOUSE;tr|Q5M9M5|Q5M9M5_MOUSE;tr|A0A140T8M7|A0A140T8M7_MOUSE;sp|P62751|RL23A_MOUSE;tr|Q91YK6|Q91YK6_MOUSE;tr|D3YTY6|D3YTY6_MOUSE	tr|Q4V9X9|Q4V9X9_MOUSE;tr|Q5M9M5|Q5M9M5_MOUSE;tr|A0A140T8M7|A0A140T8M7_MOUSE;sp|P62751|RL23A_MOUSE;tr|Q91YK6|Q91YK6_MOUSE
24.5838	24.7023	24.4352	20.1673	24.4671	24.1502						10	10	10	39	39	39	28.68	0	52.209	774860000	77	0.448055	1	-1.48876	-1.04161	tr|Q5BLK1|Q5BLK1_MOUSE;sp|P62754|RS6_MOUSE;tr|Q8BT09|Q8BT09_MOUSE;tr|Q3TL53|Q3TL53_MOUSE	tr|Q5BLK1|Q5BLK1_MOUSE;sp|P62754|RS6_MOUSE;tr|Q8BT09|Q8BT09_MOUSE;tr|Q3TL53|Q3TL53_MOUSE
25.0503	25.4237	25.635	25.483	24.946	24.8451						8	8	8	53.4	53.4	53.4	11.367	0	43.693	950660000	100	0.0464793	1	0.040156	0.135846	tr|B2RTM0|B2RTM0_MOUSE;sp|P62806|H4_MOUSE;tr|Q61667|Q61667_MOUSE;tr|Q6B822|Q6B822_MOUSE	tr|B2RTM0|B2RTM0_MOUSE;sp|P62806|H4_MOUSE;tr|Q61667|Q61667_MOUSE
22.1909	23.0832	23.3173	19.907	23.0493	23.088						11	5	1	62	32.2	5.9	22.678	0	52.81	253580000	43	0.301988	1	-0.826396	-0.742725	tr|Q3UB66|Q3UB66_MOUSE;tr|Q0PD67|Q0PD67_MOUSE;sp|P62821|RAB1A_MOUSE;tr|Q6ZPF0|Q6ZPF0_MOUSE	tr|Q3UB66|Q3UB66_MOUSE;tr|Q0PD67|Q0PD67_MOUSE;sp|P62821|RAB1A_MOUSE;tr|Q6ZPF0|Q6ZPF0_MOUSE
24.3866	19.4097	19.3553	21.4021	20.0551	22.8549						13	13	13	47.7	47.7	47.7	24.351	0	143.51	2968700000	53	0.00765732	1	-0.0434322	-0.0233054	tr|Q3ULW0|Q3ULW0_MOUSE;sp|P62827|RAN_MOUSE;tr|Q14AA6|Q14AA6_MOUSE;tr|A6H622|A6H622_MOUSE;sp|Q61820|RANT_MOUSE	tr|Q3ULW0|Q3ULW0_MOUSE;sp|P62827|RAN_MOUSE;tr|Q14AA6|Q14AA6_MOUSE
23.8465	23.9657	24.5512	24.839	24.677	23.372						7	7	7	46.4	46.4	46.4	14.865	0	73.283	1459100000	92	0.236261	1	-0.299322	-0.600703	sp|P62830|RL23_MOUSE;tr|A2A6F8|A2A6F8_MOUSE	sp|P62830|RL23_MOUSE
23.5266	23.1377	23.2253	23.4112	23.4576	23.3523						3	3	3	57.1	57.1	57.1	6.3442	0	21.529	598630000	38	0.345298	1	-0.102779	-0.83329	tr|G3UYV7|G3UYV7_MOUSE;tr|Q059I1|Q059I1_MOUSE;sp|P62858|RS28_MOUSE;tr|J3QNN8|J3QNN8_MOUSE	tr|G3UYV7|G3UYV7_MOUSE;tr|Q059I1|Q059I1_MOUSE;sp|P62858|RS28_MOUSE;tr|J3QNN8|J3QNN8_MOUSE
24.9202	25.0145	24.7191	24.9381	25.3915	25.4077						11	11	11	91.5	91.5	91.5	13.17	0	32.467	583300000	110	0.168038	1	0.109857	0.445293	sp|P62869|ELOB_MOUSE;tr|Q9D7T5|Q9D7T5_MOUSE;tr|A6PWE0|A6PWE0_MOUSE	sp|P62869|ELOB_MOUSE
23.5291	23.4037	23.8838	23.7926	23.7227	23.4633						15	15	9	63.2	63.2	35	37.377	0	273.04	308210000	85	0.42756	1	-0.158667	-1.00063	tr|Q3TQ70|Q3TQ70_MOUSE;sp|P62874|GBB1_MOUSE;tr|Q3U1B1|Q3U1B1_MOUSE;tr|H3BKR2|H3BKR2_MOUSE;tr|H3BLF7|H3BLF7_MOUSE;tr|Q61621|Q61621_MOUSE;tr|Q54AE3|Q54AE3_MOUSE;sp|Q61011|GBB3_MOUSE	tr|Q3TQ70|Q3TQ70_MOUSE;sp|P62874|GBB1_MOUSE;tr|Q3U1B1|Q3U1B1_MOUSE;tr|H3BKR2|H3BKR2_MOUSE;tr|H3BLF7|H3BLF7_MOUSE
22.8288	23.0148	22.8379	19.1615	23.1299	19.292						4	4	4	30.6	30.6	30.6	12.274	0	37.687	188470000	49	0.89918	1	-2.44275	-1.92783	sp|P62878|RBX1_MOUSE	sp|P62878|RBX1_MOUSE
24.7277	24.104	23.9588	23.0033	24.3648	24.9484						7	7	7	66.1	66.1	66.1	12.784	0	167.05	2137900000	125	0.212762	1	-0.331856	-0.548241	tr|Q58DZ3|Q58DZ3_MOUSE;sp|P62889|RL30_MOUSE;tr|Q497D7|Q497D7_MOUSE;tr|Q5PR15|Q5PR15_MOUSE	tr|Q58DZ3|Q58DZ3_MOUSE;sp|P62889|RL30_MOUSE;tr|Q497D7|Q497D7_MOUSE;tr|Q5PR15|Q5PR15_MOUSE
24.6101	23.3699	23.4924	23.7293	23.0126	24.0561						19	19	19	77	77	77	26.674	0	95.526	2801400000	108	0.00860411	1	0.013422	0.0261594	tr|Q5YLW3|Q5YLW3_MOUSE;sp|P62908|RS3_MOUSE;tr|Q9D0A2|Q9D0A2_MOUSE;tr|Q9CZP6|Q9CZP6_MOUSE;tr|Q3UCL7|Q3UCL7_MOUSE;tr|Q3UK56|Q3UK56_MOUSE;tr|D3YV43|D3YV43_MOUSE;tr|A0A140LI77|A0A140LI77_MOUSE;tr|O89068|O89068_MOUSE	tr|Q5YLW3|Q5YLW3_MOUSE;sp|P62908|RS3_MOUSE;tr|Q9D0A2|Q9D0A2_MOUSE;tr|Q9CZP6|Q9CZP6_MOUSE;tr|Q3UCL7|Q3UCL7_MOUSE;tr|Q3UK56|Q3UK56_MOUSE;tr|D3YV43|D3YV43_MOUSE;tr|A0A140LI77|A0A140LI77_MOUSE
24.4305	24.2492	24.2914	24.0803	24.1488	23.9902						11	11	11	46.7	46.7	46.7	28.066	0	139.33	751230000	95	0.759123	1	-0.183655	-1.65076	tr|Q3UJS0|Q3UJS0_MOUSE;sp|P62918|RL8_MOUSE;tr|Q3THC7|Q3THC7_MOUSE;tr|Q9Z237|Q9Z237_MOUSE	tr|Q3UJS0|Q3UJS0_MOUSE;sp|P62918|RL8_MOUSE;tr|Q3THC7|Q3THC7_MOUSE;tr|Q9Z237|Q9Z237_MOUSE
27.1318	27.4234	27.3177	27.1923	27.4004	27.086						29	29	11	78	78	38.5	35.73	0	323.31	42053000000	1275	0.143984	1	-0.04942	-0.387941	tr|Q3UBT1|Q3UBT1_MOUSE;sp|P62960|YBOX1_MOUSE;tr|Q60951|Q60951_MOUSE;tr|Q810K5|Q810K5_MOUSE;tr|Q71V06|Q71V06_MOUSE;tr|A2BGG7|A2BGG7_MOUSE;tr|Q8BRJ5|Q8BRJ5_MOUSE;tr|Q9CTL4|Q9CTL4_MOUSE	tr|Q3UBT1|Q3UBT1_MOUSE;sp|P62960|YBOX1_MOUSE;tr|Q60951|Q60951_MOUSE;tr|Q810K5|Q810K5_MOUSE;tr|Q71V06|Q71V06_MOUSE;tr|A2BGG7|A2BGG7_MOUSE
23.6324	19.8875	21.2507	19.7698	19.3363	22.1064						12	12	12	91.4	91.4	91.4	14.957	0	154.03	3085600000	65	0.218878	1	-0.818612	-0.561995	tr|Q5SX50|Q5SX50_MOUSE;sp|P62962|PROF1_MOUSE;tr|Q3U7V7|Q3U7V7_MOUSE;tr|Q8CEH8|Q8CEH8_MOUSE;tr|Q5SX49|Q5SX49_MOUSE;CON__P02584;tr|J3QMC2|J3QMC2_MOUSE	tr|Q5SX50|Q5SX50_MOUSE;sp|P62962|PROF1_MOUSE;tr|Q3U7V7|Q3U7V7_MOUSE;tr|Q8CEH8|Q8CEH8_MOUSE;tr|Q5SX49|Q5SX49_MOUSE
25.5733	24.0809	24.9744	24.5428	23.8214	25.1608						11	11	4	60.9	60.9	26.9	17.951	0	212.02	1409200000	95	0.117862	1	-0.19485	-0.323787	tr|Q642L7|Q642L7_MOUSE;sp|P62983|RS27A_MOUSE;tr|Q3TWD1|Q3TWD1_MOUSE	tr|Q642L7|Q642L7_MOUSE;sp|P62983|RS27A_MOUSE
22.2798	22.3911	18.7075	22.2076	22.333	22.368						10	10	5	50	50	21.4	21.424	0	39.918	359850000	36	0.433205	1	1.21546	1.01194	tr|Q8BPG5|Q8BPG5_MOUSE;tr|K7Q7T7|K7Q7T7_MOUSE;sp|P63001|RAC1_MOUSE;tr|Q3TLP8|Q3TLP8_MOUSE;tr|Q9D859|Q9D859_MOUSE;tr|Q8C4N8|Q8C4N8_MOUSE;sp|Q05144|RAC2_MOUSE	tr|Q8BPG5|Q8BPG5_MOUSE;tr|K7Q7T7|K7Q7T7_MOUSE;sp|P63001|RAC1_MOUSE;tr|Q3TLP8|Q3TLP8_MOUSE;tr|Q9D859|Q9D859_MOUSE;tr|Q8C4N8|Q8C4N8_MOUSE;sp|Q05144|RAC2_MOUSE
29.0536	30.1624	29.1186	30.3662	29.2437	30.1851						58	58	43	81.3	81.3	62.2	70.87	0	323.31	37212000000	1360	3.68024	0.0824	1.09925	12.8911	sp|P63017|HSP7C_MOUSE;tr|Q3UBA6|Q3UBA6_MOUSE;tr|Q3U9L2|Q3U9L2_MOUSE;tr|Q504P4|Q504P4_MOUSE;tr|Q3TH56|Q3TH56_MOUSE;tr|Q3TQ13|Q3TQ13_MOUSE;tr|Q3TF16|Q3TF16_MOUSE;tr|Q3TEK2|Q3TEK2_MOUSE;tr|Q3ULM1|Q3ULM1_MOUSE;tr|Q3TRH3|Q3TRH3_MOUSE;tr|Q3TZJ3|Q3TZJ3_MOUSE;tr|Q3KQJ4|Q3KQJ4_MOUSE;tr|Q3UDS0|Q3UDS0_MOUSE;tr|Q3TH04|Q3TH04_MOUSE;tr|Q3UXU1|Q3UXU1_MOUSE;tr|Q3TB63|Q3TB63_MOUSE;tr|Q3UBR0|Q3UBR0_MOUSE;tr|D3Z5E2…	sp|P63017|HSP7C_MOUSE;tr|Q3UBA6|Q3UBA6_MOUSE;tr|Q3U9L2|Q3U9L2_MOUSE;tr|Q504P4|Q504P4_MOUSE;tr|Q3TH56|Q3TH56_MOUSE;tr|Q3TQ13|Q3TQ13_MOUSE;tr|Q3TF16|Q3TF16_MOUSE;tr|Q3TEK2|Q3TEK2_MOUSE;tr|Q3ULM1|Q3ULM1_MOUSE;tr|Q3TRH3|Q3TRH3_MOUSE;tr|Q3TZJ3|Q3TZJ3_MOUSE;tr|Q3KQJ4|Q3KQJ4_MOUSE;tr|Q3UDS0|Q3UDS0_MOUSE;tr|Q3TH04|Q3TH04_MOUSE;tr|Q3UXU1|Q3UXU1_MOUSE;tr|Q3TB63|Q3TB63_MOUSE
24.3525	25.0685	25.0982	24.377	25.041	24.974						7	7	4	55.3	55.3	32	11.48	0	99.459	454910000	119	0.0249263	0.987683	-0.0240447	-0.0744577	sp|P63024|VAMP3_MOUSE;tr|A0A0N4SUV3|A0A0N4SUV3_MOUSE;sp|Q62442-2|VAMP1_MOUSE;sp|Q62442|VAMP1_MOUSE;tr|D3YTU0|D3YTU0_MOUSE;tr|Q9CXX2|Q9CXX2_MOUSE	sp|P63024|VAMP3_MOUSE
26.9396	27.7498	27.1563	27.4871	27.3973	27.4403						29	29	29	72.8	72.8	72.8	44.868	0	322.46	3552400000	534	1.13483	1	0.394703	2.41306	tr|Q5NTY0|Q5NTY0_MOUSE;sp|P63037|DNJA1_MOUSE;tr|Q3TK61|Q3TK61_MOUSE;tr|B1AXY1|B1AXY1_MOUSE;tr|B1AXY0|B1AXY0_MOUSE;tr|B1AXX9|B1AXX9_MOUSE	tr|Q5NTY0|Q5NTY0_MOUSE;sp|P63037|DNJA1_MOUSE;tr|Q3TK61|Q3TK61_MOUSE;tr|B1AXY1|B1AXY1_MOUSE;tr|B1AXY0|B1AXY0_MOUSE
22.6831	18.7597	22.0529	21.852	20.77	22.8247						33	33	33	77.3	77.3	77.3	60.955	0	323.31	1889700000	107	0.19661	1	-0.689887	-0.511564	sp|P63038|CH60_MOUSE;sp|P63038-2|CH60_MOUSE;tr|D3Z2F2|D3Z2F2_MOUSE;tr|D3Z7J9|D3Z7J9_MOUSE	sp|P63038|CH60_MOUSE
27.2988	28.2914	27.7187	27.438	28.2163	27.3605						12	12	12	59.5	59.5	59.5	18.252	0	142.38	4256600000	184	0.0408809	1	-0.0479463	-0.120143	tr|Q9CSX6|Q9CSX6_MOUSE;sp|P63089|PTN_MOUSE;tr|Q3TSS2|Q3TSS2_MOUSE;tr|Q3UZI5|Q3UZI5_MOUSE;tr|Q9CYE5|Q9CYE5_MOUSE;tr|Q3TSL7|Q3TSL7_MOUSE;tr|B0LAE3|B0LAE3_MOUSE	tr|Q9CSX6|Q9CSX6_MOUSE;sp|P63089|PTN_MOUSE;tr|Q3TSS2|Q3TSS2_MOUSE;tr|Q3UZI5|Q3UZI5_MOUSE;tr|Q9CYE5|Q9CYE5_MOUSE;tr|Q3TSL7|Q3TSL7_MOUSE;tr|B0LAE3|B0LAE3_MOUSE
25.8269	23.4772	24.6668	24.2896	23.4679	24.9079						19	14	14	72.2	61.2	61.2	27.771	0	323.31	4964900000	138	0.208272	1	-0.428939	-0.538099	sp|P63101|1433Z_MOUSE;tr|Q3UA58|Q3UA58_MOUSE;tr|D3YXN6|D3YXN6_MOUSE;tr|Q8BWN0|Q8BWN0_MOUSE;tr|D3YXF4|D3YXF4_MOUSE;tr|D3YW45|D3YW45_MOUSE	sp|P63101|1433Z_MOUSE
23.4697	18.9779	20.5623	19.6589	19.9228	22.8651						15	15	13	56.7	56.7	44.9	20.303	0	323.31	5421600000	103	0.193496	1	-0.817676	-0.504431	tr|Q8C7C4|Q8C7C4_MOUSE;tr|Q8BNM0|Q8BNM0_MOUSE;tr|A0A0J9YUZ4|A0A0J9YUZ4_MOUSE;tr|Q8BQ02|Q8BQ02_MOUSE;tr|Q6P202|Q6P202_MOUSE;tr|Q58EV5|Q58EV5_MOUSE;tr|Q497Z6|Q497Z6_MOUSE;sp|P63158|HMGB1_MOUSE;tr|A0A0J9YUD8|A0A0J9YUD8_MOUSE;tr|Q3UBK2|Q3UBK2_MOUSE;tr|Q3UJK0|Q3UJK0_MOUSE;tr|D3YZ18|D3YZ18_MOUSE;tr|D3YVC6|D3YVC6_MOUSE;tr|Q8CH24|Q8CH24_MOUSE;tr|Q80YZ1|Q80YZ1_MOUSE	tr|Q8C7C4|Q8C7C4_MOUSE;tr|Q8BNM0|Q8BNM0_MOUSE;tr|A0A0J9YUZ4|A0A0J9YUZ4_MOUSE;tr|Q8BQ02|Q8BQ02_MOUSE;tr|Q6P202|Q6P202_MOUSE;tr|Q58EV5|Q58EV5_MOUSE;tr|Q497Z6|Q497Z6_MOUSE;sp|P63158|HMGB1_MOUSE;tr|A0A0J9YUD8|A0A0J9YUD8_MOUSE;tr|Q3UBK2|Q3UBK2_MOUSE;tr|Q3UJK0|Q3UJK0_MOUSE
23.8947	25.4961	24.8075	24.5919	25.3642	24.8778						5	5	3	64	64	39.3	10.366	0	221.24	1114000000	185	0.233286	1	0.299826	0.594117	sp|P63168|DYL1_MOUSE;tr|Q9D6F6|Q9D6F6_MOUSE	sp|P63168|DYL1_MOUSE;tr|Q9D6F6|Q9D6F6_MOUSE
19.9921	19.9484	20.735	20.4419	19.8158	20.1398						2	2	2	39.4	39.4	39.4	7.8501	0	12.976	6048200	17	0.00442334	1	-0.0042718	-0.0135117	sp|P63213|GBG2_MOUSE	sp|P63213|GBG2_MOUSE
23.6718	19.6099	18.2793	24.009	19.2186	23.7354						10	10	10	60	60	60	15.524	0	91.791	1308200000	113	0.398363	1	2.0615	0.94182	tr|Q5M9L7|Q5M9L7_MOUSE;sp|P63276|RS17_MOUSE;tr|Q8BT90|Q8BT90_MOUSE;tr|Q3TK12|Q3TK12_MOUSE	tr|Q5M9L7|Q5M9L7_MOUSE;sp|P63276|RS17_MOUSE;tr|Q8BT90|Q8BT90_MOUSE;tr|Q3TK12|Q3TK12_MOUSE
23.6517	19.8722	22.4947	19.0395	19.7794	22.8392						22	8	0	70.6	38.2	0	41.946	0	217.08	1005200000	50	0.356019	1	-1.39164	-0.855412	tr|Q9CXK3|Q9CXK3_MOUSE;tr|Q497E4|Q497E4_MOUSE;tr|Q3TG92|Q3TG92_MOUSE;sp|P68033|ACTC_MOUSE;tr|Q3UIJ3|Q3UIJ3_MOUSE;tr|Q61275|Q61275_MOUSE;sp|P68134|ACTS_MOUSE;tr|Q61264|Q61264_MOUSE;tr|Q61272|Q61272_MOUSE;tr|A0A1D5RM20|A0A1D5RM20_MOUSE;tr|F6WX90|F6WX90_MOUSE;tr|Q7M0E4|Q7M0E4_MOUSE;tr|Q8CF71|Q8CF71_MOUSE;tr|V9GXQ2|V9GXQ2_MOUSE;tr|Q6GQT3|Q6GQT3_MOUSE;tr|E9Q3M9|E9Q3M9_MOUSE	tr|Q9CXK3|Q9CXK3_MOUSE;tr|Q497E4|Q497E4_MOUSE;tr|Q3TG92|Q3TG92_MOUSE;sp|P68033|ACTC_MOUSE;tr|Q3UIJ3|Q3UIJ3_MOUSE;tr|Q61275|Q61275_MOUSE;sp|P68134|ACTS_MOUSE;tr|Q61264|Q61264_MOUSE;tr|Q61272|Q61272_MOUSE
23.5342	20.0576	18.9103	23.3446	19.3666	23.6283						20	20	20	77.6	77.6	77.6	35.076	0	323.31	3112600000	107	0.394	1	1.73981	0.932982	sp|P68040|RACK1_MOUSE	sp|P68040|RACK1_MOUSE
24.6006	22.4136	23.181	23.2101	22.2507	23.8311						20	17	15	69.8	62.4	58.8	27.778	0	300.85	2441400000	110	0.0856519	1	-0.1925	-0.241546	tr|A3KML3|A3KML3_MOUSE;sp|P68254|1433T_MOUSE;sp|P68254-2|1433T_MOUSE;tr|F6VW30|F6VW30_MOUSE;tr|F6YY69|F6YY69_MOUSE	tr|A3KML3|A3KML3_MOUSE;sp|P68254|1433T_MOUSE;sp|P68254-2|1433T_MOUSE;tr|F6VW30|F6VW30_MOUSE;tr|F6YY69|F6YY69_MOUSE
26.5359	23.6501	24.8889	24.9814	23.9937	26.1058						29	29	1	82.9	82.9	2.7	49.83	0	323.31	21910000000	296	0.0777426	1	-0.227058	-0.220748	sp|P68372|TBB4B_MOUSE;tr|Q9CVR0|Q9CVR0_MOUSE;tr|Q9DCR1|Q9DCR1_MOUSE	sp|P68372|TBB4B_MOUSE;tr|Q9CVR0|Q9CVR0_MOUSE;tr|Q9DCR1|Q9DCR1_MOUSE
21.6651	20.0747	20.4643	19.621	19.4168	22.332						21	18	17	66.3	66.3	62.2	28.211	0	138.51	1396900000	59	0.0520605	1	0.160503	0.151341	sp|P68510|1433F_MOUSE;tr|Q8BJH3|Q8BJH3_MOUSE	sp|P68510|1433F_MOUSE
21.37	21.7174	22.0954	19.1929	22.8983	19.9514						18	18	18	40.8	40.8	40.8	41.234	0	31.086	98240000	65	0.990275	1	-1.83397	-2.11196	tr|Q3V1X4|Q3V1X4_MOUSE;sp|P70279|SURF6_MOUSE;tr|A2ALA0|A2ALA0_MOUSE	tr|Q3V1X4|Q3V1X4_MOUSE;sp|P70279|SURF6_MOUSE;tr|A2ALA0|A2ALA0_MOUSE
25.3222	22.3015	23.7172	22.9552	22.7951	24.5528						13	13	13	84.5	84.5	84.5	20.83	0	188.05	4332100000	86	0.271507	1	-0.675016	-0.677641	tr|Q5EBQ2|Q5EBQ2_MOUSE;sp|P70296|PEBP1_MOUSE;tr|Q3TGC5|Q3TGC5_MOUSE;tr|D3Z1V4|D3Z1V4_MOUSE;tr|D6RHS6|D6RHS6_MOUSE	tr|Q5EBQ2|Q5EBQ2_MOUSE;sp|P70296|PEBP1_MOUSE;tr|Q3TGC5|Q3TGC5_MOUSE;tr|D3Z1V4|D3Z1V4_MOUSE;tr|D6RHS6|D6RHS6_MOUSE
28.8823	29.815	29.6282	29.4347	30.0554	29.2859						111	111	91	75.9	75.9	61.5	212.03	0	323.31	6546600000	2084	0.00882031	1	-0.010114	-0.0268102	sp|P70399-5|TP53B_MOUSE;sp|P70399|TP53B_MOUSE;sp|P70399-6|TP53B_MOUSE;tr|A2AU90|A2AU90_MOUSE;tr|Q8BLA0|Q8BLA0_MOUSE;tr|Q8C0U1|Q8C0U1_MOUSE;tr|Q3V1P7|Q3V1P7_MOUSE;tr|Q8BZ87|Q8BZ87_MOUSE;tr|F6ZRL3|F6ZRL3_MOUSE;tr|F6QNC8|F6QNC8_MOUSE;tr|F6S5E4|F6S5E4_MOUSE;tr|F6VCK5|F6VCK5_MOUSE;tr|F7CE65|F7CE65_MOUSE	sp|P70399-5|TP53B_MOUSE;sp|P70399|TP53B_MOUSE;sp|P70399-6|TP53B_MOUSE
23.7164	19.5291	19.021	21.8925	20.4763	23.2846						25	25	25	47.8	47.8	47.8	59.636	0	262.22	1780200000	86	0.101049	1	0.497501	0.281329	tr|Q8C5Q5|Q8C5Q5_MOUSE;tr|Q3TIJ7|Q3TIJ7_MOUSE;tr|Q3TET0|Q3TET0_MOUSE;sp|P80313|TCPH_MOUSE;tr|Q3UIJ0|Q3UIJ0_MOUSE;tr|Q3THH8|Q3THH8_MOUSE;tr|Q3TJN2|Q3TJN2_MOUSE;tr|Q3UDB1|Q3UDB1_MOUSE;tr|A0A0N4SV00|A0A0N4SV00_MOUSE;tr|A0A0N4SUI8|A0A0N4SUI8_MOUSE;tr|A0A0N4SV22|A0A0N4SV22_MOUSE	tr|Q8C5Q5|Q8C5Q5_MOUSE;tr|Q3TIJ7|Q3TIJ7_MOUSE;tr|Q3TET0|Q3TET0_MOUSE;sp|P80313|TCPH_MOUSE;tr|Q3UIJ0|Q3UIJ0_MOUSE;tr|Q3THH8|Q3THH8_MOUSE;tr|Q3TJN2|Q3TJN2_MOUSE;tr|Q3UDB1|Q3UDB1_MOUSE;tr|A0A0N4SV00|A0A0N4SV00_MOUSE
23.4033	19.6446	21.395	20.0885	20.0619	24.1989						33	33	33	76.1	76.1	76.1	57.477	0	268.99	2685100000	112	0.0615391	1	-0.309397	-0.177309	tr|Q542X7|Q542X7_MOUSE;sp|P80314|TCPB_MOUSE;tr|Q9JJD8|Q9JJD8_MOUSE;tr|A0A1W2P7B7|A0A1W2P7B7_MOUSE;tr|A0A1W2P6Q3|A0A1W2P6Q3_MOUSE;tr|A0A1W2P828|A0A1W2P828_MOUSE;tr|A0A1W2P871|A0A1W2P871_MOUSE;tr|A0A1W2P8B6|A0A1W2P8B6_MOUSE	tr|Q542X7|Q542X7_MOUSE;sp|P80314|TCPB_MOUSE;tr|Q9JJD8|Q9JJD8_MOUSE
25.26	20.1621	20.7249	21.0593	18.8552	24.0604						32	32	32	66.8	66.8	66.8	58.066	0	323.31	2801800000	101	0.0219622	0.992124	0.14723	0.0658094	tr|Q564F4|Q564F4_MOUSE;tr|Q3TII0|Q3TII0_MOUSE;sp|P80315|TCPD_MOUSE;tr|Q3UJZ8|Q3UJZ8_MOUSE;tr|G5E839|G5E839_MOUSE;tr|G3UYW5|G3UYW5_MOUSE;tr|G3UXF3|G3UXF3_MOUSE;tr|G3UXG2|G3UXG2_MOUSE	tr|Q564F4|Q564F4_MOUSE;tr|Q3TII0|Q3TII0_MOUSE;sp|P80315|TCPD_MOUSE;tr|Q3UJZ8|Q3UJZ8_MOUSE;tr|G5E839|G5E839_MOUSE
24.5276	20.3844	21.5004	22.3525	19.3601	23.805						34	34	34	76.2	76.2	76.2	59.623	0	323.31	2563000000	101	0.0751965	1	0.384573	0.213998	sp|P80316|TCPE_MOUSE;tr|E0CZA1|E0CZA1_MOUSE	sp|P80316|TCPE_MOUSE
22.8798	19.7362	20.1015	21.3727	19.8259	22.7618						23	23	23	51.2	51.2	51.2	58.076	0	163.6	1684200000	77	0.096874	1	0.354493	0.27063	tr|Q52KG9|Q52KG9_MOUSE;tr|Q3TI62|Q3TI62_MOUSE;tr|Q3TI05|Q3TI05_MOUSE;sp|P80317|TCPZ_MOUSE;tr|Q3TW97|Q3TW97_MOUSE;tr|Q3TIX8|Q3TIX8_MOUSE;tr|Q8VEI1|Q8VEI1_MOUSE;tr|Q497N0|Q497N0_MOUSE;sp|Q61390|TCPW_MOUSE;tr|Q8BVT1|Q8BVT1_MOUSE;tr|B1AT05|B1AT05_MOUSE	tr|Q52KG9|Q52KG9_MOUSE;tr|Q3TI62|Q3TI62_MOUSE;tr|Q3TI05|Q3TI05_MOUSE;sp|P80317|TCPZ_MOUSE;tr|Q3TW97|Q3TW97_MOUSE;tr|Q3TIX8|Q3TIX8_MOUSE;tr|Q8VEI1|Q8VEI1_MOUSE
23.1569	18.6272	21.5362	21.6008	18.7263	22.3464						33	33	33	62.6	62.6	62.6	60.629	0	323.31	2729300000	100	0.0565044	1	-0.281684	-0.163569	tr|Q3U4U6|Q3U4U6_MOUSE;sp|P80318|TCPG_MOUSE;tr|E9Q133|E9Q133_MOUSE;tr|Q3U0I3|Q3U0I3_MOUSE;tr|Q3UJP4|Q3UJP4_MOUSE;tr|F6Q609|F6Q609_MOUSE;tr|Q3TBM6|Q3TBM6_MOUSE;tr|Q9R1U1|Q9R1U1_MOUSE;tr|F6ZVG8|F6ZVG8_MOUSE	tr|Q3U4U6|Q3U4U6_MOUSE;sp|P80318|TCPG_MOUSE;tr|E9Q133|E9Q133_MOUSE;tr|Q3U0I3|Q3U0I3_MOUSE;tr|Q3UJP4|Q3UJP4_MOUSE
24.4347	24.905	24.8473	24.6285	24.9113	24.7999						7	7	7	68.4	68.4	68.4	10.657	0	43.761	535860000	112	0.0986098	1	0.0466785	0.275086	tr|A0A087WQE6|A0A087WQE6_MOUSE;sp|P83940|ELOC_MOUSE;tr|A0A087WNT1|A0A087WNT1_MOUSE;tr|A0A087WPE4|A0A087WPE4_MOUSE	tr|A0A087WQE6|A0A087WQE6_MOUSE;sp|P83940|ELOC_MOUSE;tr|A0A087WNT1|A0A087WNT1_MOUSE;tr|A0A087WPE4|A0A087WPE4_MOUSE
24.458	25.4384	24.4603	24.587	25.002	24.8446						6	6	6	49	49	49	12.259	0	146.18	458790000	100	0.437298	1	0.316587	1.02013	tr|Q4FZH7|Q4FZH7_MOUSE;sp|P84089|ERH_MOUSE;tr|G3UW85|G3UW85_MOUSE;tr|A0A1W2P7H9|A0A1W2P7H9_MOUSE;tr|A0A1W2P7T3|A0A1W2P7T3_MOUSE;tr|Q9DA82|Q9DA82_MOUSE;tr|Q9D9P6|Q9D9P6_MOUSE;tr|Q9D2S9|Q9D2S9_MOUSE	tr|Q4FZH7|Q4FZH7_MOUSE;sp|P84089|ERH_MOUSE;tr|G3UW85|G3UW85_MOUSE;tr|A0A1W2P7H9|A0A1W2P7H9_MOUSE;tr|A0A1W2P7T3|A0A1W2P7T3_MOUSE
23.5028	22.1219	21.4737	22.6989	18.9391	23.0239						20	20	20	65.2	65.2	65.2	29.885	0	323.31	2658900000	119	0.413755	1	1.30971	0.972895	tr|Q564F3|Q564F3_MOUSE;tr|Q3UAC2|Q3UAC2_MOUSE;sp|P97351|RS3A_MOUSE;tr|Q9D1S3|Q9D1S3_MOUSE;tr|Q3U5P8|Q3U5P8_MOUSE;tr|Q3UJU5|Q3UJU5_MOUSE	tr|Q564F3|Q564F3_MOUSE;tr|Q3UAC2|Q3UAC2_MOUSE;sp|P97351|RS3A_MOUSE;tr|Q9D1S3|Q9D1S3_MOUSE;tr|Q3U5P8|Q3U5P8_MOUSE;tr|Q3UJU5|Q3UJU5_MOUSE
20.4686	19.817	20.7229	19.245	19.8853	20.5568						5	5	5	25.3	25.3	25.3	30.759	0	33.704	74861000	25	0.463149	1	-0.486011	-1.07165	tr|A0A0N4SW89|A0A0N4SW89_MOUSE;tr|Q7TMN7|Q7TMN7_MOUSE;sp|P97429|ANXA4_MOUSE;tr|D3Z0S1|D3Z0S1_MOUSE;tr|A0A0N4SV57|A0A0N4SV57_MOUSE;tr|S4R1F2|S4R1F2_MOUSE;tr|Q9R0V2|Q9R0V2_MOUSE;tr|Q8BSL2|Q8BSL2_MOUSE;tr|F7ANV6|F7ANV6_MOUSE	tr|A0A0N4SW89|A0A0N4SW89_MOUSE;tr|Q7TMN7|Q7TMN7_MOUSE;sp|P97429|ANXA4_MOUSE;tr|D3Z0S1|D3Z0S1_MOUSE;tr|A0A0N4SV57|A0A0N4SV57_MOUSE;tr|S4R1F2|S4R1F2_MOUSE;tr|Q9R0V2|Q9R0V2_MOUSE;tr|Q8BSL2|Q8BSL2_MOUSE;tr|F7ANV6|F7ANV6_MOUSE
22.1702	22.185	22.0034	21.9391	22.6457	22.1671						11	11	11	22.5	22.5	22.5	82.569	0	25.449	30288000	47	0.35145	1	-0.176026	-0.845999	tr|Q3TJZ5|Q3TJZ5_MOUSE;sp|P97452|BOP1_MOUSE;tr|Q3TIJ5|Q3TIJ5_MOUSE;tr|Q3THV0|Q3THV0_MOUSE	tr|Q3TJZ5|Q3TJZ5_MOUSE;sp|P97452|BOP1_MOUSE;tr|Q3TIJ5|Q3TIJ5_MOUSE;tr|Q3THV0|Q3THV0_MOUSE
22.9197	23.3543	23.3225	23.2324	23.036	22.5382						33	33	26	41.1	41.1	35.2	120.09	0	94.954	336150000	119	0.0632425	1	-0.051115	-0.18193	sp|P97496-2|SMRC1_MOUSE;tr|Q3UNN4|Q3UNN4_MOUSE;sp|P97496|SMRC1_MOUSE;tr|Q3UMX0|Q3UMX0_MOUSE;tr|Q3UPK0|Q3UPK0_MOUSE;tr|Q3UZD0|Q3UZD0_MOUSE	sp|P97496-2|SMRC1_MOUSE;tr|Q3UNN4|Q3UNN4_MOUSE;sp|P97496|SMRC1_MOUSE;tr|Q3UMX0|Q3UMX0_MOUSE;tr|Q3UPK0|Q3UPK0_MOUSE
22.2753	23.2422	22.6079	20.3439	22.7024	22.8415						25	25	25	17.2	17.2	17.2	195.31	0	39.377	30520000	79	0.157933	1	-0.385958	-0.421385	sp|P97868-2|RBBP6_MOUSE;sp|P97868|RBBP6_MOUSE;tr|A0PJG9|A0PJG9_MOUSE;tr|A0A0R4J165|A0A0R4J165_MOUSE;sp|P97868-3|RBBP6_MOUSE;tr|D3YZU8|D3YZU8_MOUSE	sp|P97868-2|RBBP6_MOUSE;sp|P97868|RBBP6_MOUSE
28.0966	28.724	28.2663	28.4544	28.942	28.82						10	10	10	37.1	37.1	37.1	26.046	0	84.21	5904600000	329	0.340977	1	0.231185	0.824344	tr|Q3UBX7|Q3UBX7_MOUSE;tr|Q3TXB1|Q3TXB1_MOUSE;sp|P98086|C1QA_MOUSE	tr|Q3UBX7|Q3UBX7_MOUSE;tr|Q3TXB1|Q3TXB1_MOUSE;sp|P98086|C1QA_MOUSE
25.6423	23.4012	24.3747	24.0978	23.8219	25.1143						28	6	5	78.8	19.6	16.2	49.67	0	101.94	6105700000	78	0.216704	1	-0.408534	-0.557114	sp|P99024|TBB5_MOUSE;tr|Q80ZV2|Q80ZV2_MOUSE;tr|G3UZR1|G3UZR1_MOUSE	sp|P99024|TBB5_MOUSE
24.7277	23.2343	23.655	23.9554	19.5553	24.7914						8	8	8	73.9	73.9	73.9	11.651	0	180.81	3467200000	92	0.339982	1	1.34774	0.822282	sp|P99027|RLA2_MOUSE	sp|P99027|RLA2_MOUSE
23.0548	23.0245	22.794	22.5595	22.7957	22.6663						45	45	43	49	49	47.8	84.939	0	323.31	3414200000	397	0.327268	1	-0.131442	-0.795835	sp|Q00PI9|HNRL2_MOUSE;tr|Q8BIQ7|Q8BIQ7_MOUSE	sp|Q00PI9|HNRL2_MOUSE
25.9769	26.7557	27.0123	26.3157	26.1568	24.8747						16	16	16	15.8	15.8	15.8	129.56	0	59.556	272140000	48	0.242192	1	-0.400002	-0.613791	tr|Q3TX57|Q3TX57_MOUSE;tr|Q3TU64|Q3TU64_MOUSE;sp|Q01149|CO1A2_MOUSE;tr|Q3TUE2|Q3TUE2_MOUSE;tr|Q3TP88|Q3TP88_MOUSE;tr|Q91VL4|Q91VL4_MOUSE;tr|E0CXI2|E0CXI2_MOUSE	tr|Q3TX57|Q3TX57_MOUSE;tr|Q3TU64|Q3TU64_MOUSE;sp|Q01149|CO1A2_MOUSE;tr|Q3TUE2|Q3TUE2_MOUSE;tr|Q3TP88|Q3TP88_MOUSE;tr|Q91VL4|Q91VL4_MOUSE
25.1329	19.6114	20.5403	23.606	21.6527	25.2024						52	52	52	72.5	72.5	72.5	89.321	0	323.31	7197500000	204	0.0583337	1	0.364612	0.168575	sp|Q01853|TERA_MOUSE;tr|Q8BNF8|Q8BNF8_MOUSE	sp|Q01853|TERA_MOUSE;tr|Q8BNF8|Q8BNF8_MOUSE
24.7124	18.7134	22.267	22.5113	20.2295	24.1687						47	47	40	57.4	57.4	52.1	117.81	0	323.31	5977900000	193	0.105355	1	-0.605167	-0.292297	tr|B9EHN0|B9EHN0_MOUSE;sp|Q02053|UBA1_MOUSE;tr|A0A1S6GWH5|A0A1S6GWH5_MOUSE;tr|Q61341|Q61341_MOUSE	tr|B9EHN0|B9EHN0_MOUSE;sp|Q02053|UBA1_MOUSE;tr|A0A1S6GWH5|A0A1S6GWH5_MOUSE
28.0934	27.731	27.5624	27.6804	27.9479	28.9217						8	8	8	35	35	35	25.991	0	312	4865300000	463	0.217281	1	0.243143	0.55841	sp|Q02105|C1QC_MOUSE	sp|Q02105|C1QC_MOUSE
23.57	22.4298	21.976	23.1692	21.836	23.1266						23	23	21	41.9	41.9	37.9	81.8	0	153.19	199350000	106	0.300489	1	0.447846	0.739551	sp|Q02257|PLAK_MOUSE	sp|Q02257|PLAK_MOUSE
21.2486	21.616	21.199	19.9141	22.255	22.2616						10	10	10	36.7	36.7	36.7	33.832	0	20.955	25336000	42	0.144513	1	-0.30363	-0.389219	sp|Q02614|S30BP_MOUSE	sp|Q02614|S30BP_MOUSE
21.8173	19.7811	19.391	18.6625	19.811	20.6162						38	38	28	55.1	55.1	41.6	81.399	0	218.46	355090000	183	0.280024	1	-0.653165	-0.695952	sp|Q03141-2|MARK3_MOUSE;sp|Q03141-3|MARK3_MOUSE;sp|Q03141|MARK3_MOUSE;tr|Q9JKE5|Q9JKE5_MOUSE;tr|Q9CW99|Q9CW99_MOUSE;tr|Q5DTG3|Q5DTG3_MOUSE;tr|A0A0A6YY78|A0A0A6YY78_MOUSE;tr|Q91Y96|Q91Y96_MOUSE;sp|Q8CIP4-2|MARK4_MOUSE;sp|Q8CIP4|MARK4_MOUSE	sp|Q03141-2|MARK3_MOUSE;sp|Q03141-3|MARK3_MOUSE;sp|Q03141|MARK3_MOUSE;tr|Q9JKE5|Q9JKE5_MOUSE;tr|Q9CW99|Q9CW99_MOUSE
21.3001	21.675	22.3719	22.3703	21.942	22.8736						19	19	19	40.9	40.9	40.9	59.752	0	91.707	168250000	66	0.393633	1	0.434991	0.932239	sp|Q03265|ATPA_MOUSE;tr|D3Z6F5|D3Z6F5_MOUSE;tr|D6RJ16|D6RJ16_MOUSE;tr|Q3U452|Q3U452_MOUSE	sp|Q03265|ATPA_MOUSE;tr|D3Z6F5|D3Z6F5_MOUSE
24.5232	24.4278	24.7132	25.2378	24.6996	24.3171						41	41	41	46	46	46	90.875	0	201.88	1016700000	342	0.0174438	0.998288	0.015578	0.0525234	sp|Q04750|TOP1_MOUSE;tr|Q3ULF5|Q3ULF5_MOUSE;tr|Q3TPX7|Q3TPX7_MOUSE;tr|Q3TSR2|Q3TSR2_MOUSE;tr|Q6LBJ1|Q6LBJ1_MOUSE;tr|Q3TUS4|Q3TUS4_MOUSE;tr|Q569Q5|Q569Q5_MOUSE;tr|Q9D6H0|Q9D6H0_MOUSE;tr|B7ZNM9|B7ZNM9_MOUSE;sp|Q8R4U6|TOP1M_MOUSE	sp|Q04750|TOP1_MOUSE
22.5322	21.6335	22.2485	19.1862	19.9917	19.9403						17	17	17	27.8	27.8	27.8	108.49	0	226.2	269770000	40	0.546924	1	-1.33746	-1.23672	sp|Q04857|CO6A1_MOUSE;tr|Q99LW4|Q99LW4_MOUSE;tr|Q8C6Y0|Q8C6Y0_MOUSE;tr|B0LAD9|B0LAD9_MOUSE	sp|Q04857|CO6A1_MOUSE;tr|Q99LW4|Q99LW4_MOUSE
22.7603	21.9721	22.7319	19.6693	22.6283	22.366						17	17	17	38.6	38.6	38.6	51.655	0	265.31	462820000	84	0.747695	1	-1.37099	-1.62839	tr|Q549A5|Q549A5_MOUSE;sp|Q06890|CLUS_MOUSE;tr|Q9JK98|Q9JK98_MOUSE;tr|E9PUU2|E9PUU2_MOUSE;tr|E9PXG5|E9PXG5_MOUSE;tr|E9Q8Y5|E9Q8Y5_MOUSE;tr|E9Q9B8|E9Q9B8_MOUSE;tr|E9Q2G2|E9Q2G2_MOUSE;tr|Q3V245|Q3V245_MOUSE	tr|Q549A5|Q549A5_MOUSE;sp|Q06890|CLUS_MOUSE;tr|Q9JK98|Q9JK98_MOUSE;tr|E9PUU2|E9PUU2_MOUSE;tr|E9PXG5|E9PXG5_MOUSE;tr|E9Q8Y5|E9Q8Y5_MOUSE
22.7954	21.2074	21.8669	21.645	22.9663	23.4382						56	56	56	33.2	33.2	33.2	273.86	0	322.83	372810000	228	0.22892	1	-0.44602	-0.584424	tr|B7ZWC4|B7ZWC4_MOUSE;sp|Q07113|MPRI_MOUSE;tr|B9EKB8|B9EKB8_MOUSE;tr|Q8C2F9|Q8C2F9_MOUSE;tr|Q8K0J1|Q8K0J1_MOUSE;tr|Q8C6V9|Q8C6V9_MOUSE;tr|Q80VF2|Q80VF2_MOUSE;tr|Q7TMR1|Q7TMR1_MOUSE;tr|F6SFP4|F6SFP4_MOUSE	tr|B7ZWC4|B7ZWC4_MOUSE;sp|Q07113|MPRI_MOUSE;tr|B9EKB8|B9EKB8_MOUSE;tr|Q8C2F9|Q8C2F9_MOUSE
22.2051	19.6853	19.5299	22.6469	20.0084	22.5974						4	4	2	8.5	8.5	4.1	63.012	0	7.4178	59699000	20	0.343764	1	1.06206	0.830118	sp|Q07231|ZSC21_MOUSE	sp|Q07231|ZSC21_MOUSE
22.0658	22.5628	22.8125	21.405	22.3929	22.3845						8	8	8	26.6	26.6	26.6	31.116	0	20.81	120820000	48	0.295798	1	-0.306288	-0.729604	tr|Q9DAU5|Q9DAU5_MOUSE;sp|Q09163-6|DLK1_MOUSE;tr|E9PVN3|E9PVN3_MOUSE;sp|Q09163-5|DLK1_MOUSE;tr|G3UWU8|G3UWU8_MOUSE;sp|Q09163-4|DLK1_MOUSE;tr|B4YB46|B4YB46_MOUSE;sp|Q09163-3|DLK1_MOUSE;tr|B4YB48|B4YB48_MOUSE;sp|Q09163-2|DLK1_MOUSE;tr|B4YB47|B4YB47_MOUSE;tr|B4YB45|B4YB45_MOUSE;tr|Q925U3|Q925U3_MOUSE;sp|Q09163|DLK1_MOUSE;tr|G3UX30|G3UX30_MOUSE;tr|G3UZ17|G3UZ17_MOUSE	tr|Q9DAU5|Q9DAU5_MOUSE;sp|Q09163-6|DLK1_MOUSE;tr|E9PVN3|E9PVN3_MOUSE;sp|Q09163-5|DLK1_MOUSE;tr|G3UWU8|G3UWU8_MOUSE;sp|Q09163-4|DLK1_MOUSE;tr|B4YB46|B4YB46_MOUSE;sp|Q09163-3|DLK1_MOUSE;tr|B4YB48|B4YB48_MOUSE;sp|Q09163-2|DLK1_MOUSE;tr|B4YB47|B4YB47_MOUSE;tr|B4YB45|B4YB45_MOUSE;tr|Q925U3|Q925U3_MOUSE;sp|Q09163|DLK1_MOUSE;tr|G3UX30|G3UX30_MOUSE
19.132	20.8839	19.2538	21.1786	19.4765	23.0883						30	30	30	27.2	27.2	27.2	155.98	0	117.01	178060000	83	1.59569	1	2.42949	3.47925	sp|Q14BI7|TDRD9_MOUSE;sp|Q14BI7-2|TDRD9_MOUSE;sp|Q14BI7-3|TDRD9_MOUSE;tr|A0A0A6YWV8|A0A0A6YWV8_MOUSE;tr|A0A0A6YY15|A0A0A6YY15_MOUSE	sp|Q14BI7|TDRD9_MOUSE;sp|Q14BI7-2|TDRD9_MOUSE
22.1805	22.0421	22.4533	21.8013	22.2429	21.311						10	10	10	18.7	18.7	18.7	59.548	0	15.992	25034000	52	1.17168	1	-0.574125	-2.49191	sp|Q3TEA8-2|HP1B3_MOUSE;tr|Z4YKB8|Z4YKB8_MOUSE;sp|Q3TEA8|HP1B3_MOUSE;tr|Z4YKA3|Z4YKA3_MOUSE;sp|Q3TEA8-3|HP1B3_MOUSE;tr|A2AM65|A2AM65_MOUSE;tr|Q3B7C1|Q3B7C1_MOUSE;tr|A2AM63|A2AM63_MOUSE;tr|A2AM62|A2AM62_MOUSE;tr|A2AM70|A2AM70_MOUSE;tr|A2AM69|A2AM69_MOUSE	sp|Q3TEA8-2|HP1B3_MOUSE;tr|Z4YKB8|Z4YKB8_MOUSE;sp|Q3TEA8|HP1B3_MOUSE;tr|Z4YKA3|Z4YKA3_MOUSE;sp|Q3TEA8-3|HP1B3_MOUSE;tr|A2AM65|A2AM65_MOUSE;tr|Q3B7C1|Q3B7C1_MOUSE
22.4492	22.8154	22.4486	18.5289	22.3576	21.764						20	20	20	14.7	14.7	14.7	181.43	0	38.785	59030000	103	0.463042	1	-1.38236	-1.07143	sp|Q3TKT4|SMCA4_MOUSE;sp|Q3TKT4-2|SMCA4_MOUSE;tr|A0A0R4J170|A0A0R4J170_MOUSE;tr|Q3URH5|Q3URH5_MOUSE;tr|G3UX35|G3UX35_MOUSE;tr|Q8R0K1|Q8R0K1_MOUSE;tr|Q3UI73|Q3UI73_MOUSE;tr|Q8R569|Q8R569_MOUSE;tr|Q8BQ54|Q8BQ54_MOUSE;tr|Q7TQL1|Q7TQL1_MOUSE;tr|Q6P8K2|Q6P8K2_MOUSE;tr|Q8CGJ5|Q8CGJ5_MOUSE;tr|Q8R1W7|Q8R1W7_MOUSE;tr|Q7TND4|Q7TND4_MOUSE;tr|H3BJK2|H3BJK2_MOUSE;sp|Q6DIC0|SMCA2_MOUSE;tr|F2Z4A9|F2Z4A9_MOUSE;t…	sp|Q3TKT4|SMCA4_MOUSE;sp|Q3TKT4-2|SMCA4_MOUSE;tr|A0A0R4J170|A0A0R4J170_MOUSE;tr|Q3URH5|Q3URH5_MOUSE;tr|G3UX35|G3UX35_MOUSE;tr|Q8R0K1|Q8R0K1_MOUSE;tr|Q3UI73|Q3UI73_MOUSE
21.9813	21.8905	21.4605	21.0121	21.7521	21.5326						41	41	39	20.8	20.8	20.1	302.43	0	258.41	248550000	78	0.355315	1	-0.252947	-0.853964	tr|S4R2J9|S4R2J9_MOUSE;sp|Q3TLH4-5|PRC2C_MOUSE;tr|A0A0A0MQ79|A0A0A0MQ79_MOUSE;sp|Q3TLH4|PRC2C_MOUSE;tr|S4R294|S4R294_MOUSE;tr|S4R2E2|S4R2E2_MOUSE;tr|S4R209|S4R209_MOUSE;tr|S4R2L9|S4R2L9_MOUSE;tr|S4R298|S4R298_MOUSE	tr|S4R2J9|S4R2J9_MOUSE;sp|Q3TLH4-5|PRC2C_MOUSE;tr|A0A0A0MQ79|A0A0A0MQ79_MOUSE;sp|Q3TLH4|PRC2C_MOUSE;tr|S4R294|S4R294_MOUSE
23.6288	19.4493	21.0288	18.7495	19.5892	22.2403						32	32	29	51.2	51.2	48.3	76.775	0	323.31	1725800000	68	0.32796	1	-1.2692	-0.797279	sp|Q3U0V1|FUBP2_MOUSE;tr|Q9R1J3|Q9R1J3_MOUSE	sp|Q3U0V1|FUBP2_MOUSE
19.4773	19.3867	21.0737	19.7309	20.8913	20.4259						11	11	11	39.1	39.1	39.1	40.991	0	36.701	29005000	42	0.463834	1	-0.63291	-1.07301	tr|A0A0R4J0R3|A0A0R4J0R3_MOUSE;sp|Q3U1G5|I20L2_MOUSE;tr|Q8BVS4|Q8BVS4_MOUSE;tr|Q3TUJ2|Q3TUJ2_MOUSE	tr|A0A0R4J0R3|A0A0R4J0R3_MOUSE;sp|Q3U1G5|I20L2_MOUSE;tr|Q8BVS4|Q8BVS4_MOUSE
24.2048	25.1653	23.0571	25.4109	23.896	25.563						50	50	50	50.1	50.1	50.1	126.85	0	323.31	2240500000	215	1.99472	0.736364	1.66044	4.58797	sp|Q3U1J4|DDB1_MOUSE;tr|Q91YC8|Q91YC8_MOUSE;tr|Q3ULS8|Q3ULS8_MOUSE	sp|Q3U1J4|DDB1_MOUSE;tr|Q91YC8|Q91YC8_MOUSE;tr|Q3ULS8|Q3ULS8_MOUSE
23.6877	23.7244	23.3558	23.4497	24.9349	25.3771						21	21	1	48.3	48.3	3.5	58.544	0	194.88	705180000	147	0.0880773	1	0.190933	0.247873	sp|Q3UEB3-2|PUF60_MOUSE;sp|Q3UEB3-3|PUF60_MOUSE;tr|Q0VDY2|Q0VDY2_MOUSE	sp|Q3UEB3-2|PUF60_MOUSE;sp|Q3UEB3-3|PUF60_MOUSE
25.7255	26.1948	25.7456	25.9036	26.2231	25.5417						19	19	19	44.4	44.4	44.4	42.957	0	161.55	731340000	226	0.0241894	0.988082	-0.0180238	-0.0723126	sp|Q3UHX9|CI114_MOUSE;sp|Q3UHX9-2|CI114_MOUSE;tr|Q66L45|Q66L45_MOUSE	sp|Q3UHX9|CI114_MOUSE;sp|Q3UHX9-2|CI114_MOUSE;tr|Q66L45|Q66L45_MOUSE
21.4139	21.6976	22.114	22.3314	22.0123	20.1216						13	13	12	18.5	18.5	17.3	74.29	0	22.883	80363000	61	0.267532	1	-0.463203	-0.669059	sp|Q3UMU9|HDGR2_MOUSE;sp|Q3UMU9-3|HDGR2_MOUSE;sp|Q3UMU9-4|HDGR2_MOUSE;sp|Q3UMU9-2|HDGR2_MOUSE	sp|Q3UMU9|HDGR2_MOUSE;sp|Q3UMU9-3|HDGR2_MOUSE;sp|Q3UMU9-4|HDGR2_MOUSE;sp|Q3UMU9-2|HDGR2_MOUSE
23.5495	22.7492	22.3049	21.1371	23.1472	23.0247						71	71	3	60.2	60.2	2.6	165.12	0	323.31	1346000000	439	0.429622	1	-0.696854	-1.00477	tr|B2RX13|B2RX13_MOUSE;sp|Q3UQ28|PXDN_MOUSE;tr|A0A1W2P6L9|A0A1W2P6L9_MOUSE;tr|D3Z5M7|D3Z5M7_MOUSE	tr|B2RX13|B2RX13_MOUSE;sp|Q3UQ28|PXDN_MOUSE;tr|A0A1W2P6L9|A0A1W2P6L9_MOUSE
21.6901	21.3291	20.9256	19.3887	20.8744	20.8486						6	6	6	14.6	14.6	14.6	73.709	0	11.023	7233700	17	0.427949	1	-0.641237	-1.00142	sp|Q4VA45|CK095_MOUSE;tr|Q6PCY2|Q6PCY2_MOUSE;tr|F6T4X0|F6T4X0_MOUSE;tr|A0A087WPN4|A0A087WPN4_MOUSE	sp|Q4VA45|CK095_MOUSE;tr|Q6PCY2|Q6PCY2_MOUSE
23.6245	23.154	22.3896	22.1073	22.5044	23.6568						29	21	21	44.2	34	34	72.399	0	92.331	850000000	127	0.0777998	1	0.133174	0.2209	sp|Q501J6|DDX17_MOUSE;tr|Q3U741|Q3U741_MOUSE;sp|Q501J6-2|DDX17_MOUSE;tr|Q3TU25|Q3TU25_MOUSE;tr|Q8K392|Q8K392_MOUSE;tr|Q3U6Y5|Q3U6Y5_MOUSE;tr|Q78W10|Q78W10_MOUSE	sp|Q501J6|DDX17_MOUSE;tr|Q3U741|Q3U741_MOUSE;sp|Q501J6-2|DDX17_MOUSE;tr|Q3TU25|Q3TU25_MOUSE
21.5971	22.285	21.9397	21.8084	22.1567	21.1794						12	12	10	21.1	21.1	17.1	69.44	0	25.863	35510000	52	0.145003	1	-0.140244	-0.390402	sp|Q5DU09|ZN652_MOUSE;tr|F2Z443|F2Z443_MOUSE;tr|F2Z3V9|F2Z3V9_MOUSE;sp|Q5DU09-2|ZN652_MOUSE	sp|Q5DU09|ZN652_MOUSE;tr|F2Z443|F2Z443_MOUSE;tr|F2Z3V9|F2Z3V9_MOUSE;sp|Q5DU09-2|ZN652_MOUSE
20.7487	21.286	20.8958	21.9121	20.8065	20.5102						5	5	5	10.2	10.2	10.2	80.09	0	10.013	6941100	24	0.441173	1	0.419079	1.02788	tr|Q3UFZ4|Q3UFZ4_MOUSE;tr|Q3TUB5|Q3TUB5_MOUSE;sp|Q5RJG1|NOL10_MOUSE;tr|Q3TPG4|Q3TPG4_MOUSE	tr|Q3UFZ4|Q3UFZ4_MOUSE;tr|Q3TUB5|Q3TUB5_MOUSE;sp|Q5RJG1|NOL10_MOUSE
21.0842	21.7547	18.8843	19.6539	21.1846	19.4931						18	18	8	37.4	37.4	17.7	58.394	0	49.39	59844000	64	0.0268684	0.988657	-0.0837822	-0.0800959	sp|Q5SRY7-4|FBW1B_MOUSE;sp|Q5SRY7-3|FBW1B_MOUSE;sp|Q5SRY7|FBW1B_MOUSE;sp|Q5SRY7-2|FBW1B_MOUSE;tr|Q8CHD5|Q8CHD5_MOUSE;tr|Q922C7|Q922C7_MOUSE	sp|Q5SRY7-4|FBW1B_MOUSE;sp|Q5SRY7-3|FBW1B_MOUSE;sp|Q5SRY7|FBW1B_MOUSE;sp|Q5SRY7-2|FBW1B_MOUSE;tr|Q8CHD5|Q8CHD5_MOUSE;tr|Q922C7|Q922C7_MOUSE
20.1254	22.3831	18.89	23.381	20.0936	24.0828						22	22	22	44.9	44.9	44.9	67.839	0	133.27	239960000	85	2.30174	0.4448	3.5793	5.60011	sp|Q5SUE7|ADAD1_MOUSE;sp|Q5SUE7-3|ADAD1_MOUSE;tr|F8WI80|F8WI80_MOUSE;tr|F6TQG5|F6TQG5_MOUSE;sp|Q5SUE7-2|ADAD1_MOUSE	sp|Q5SUE7|ADAD1_MOUSE;sp|Q5SUE7-3|ADAD1_MOUSE;tr|F8WI80|F8WI80_MOUSE
21.1215	18.9187	21.4971	19.8413	22.0691	21.2275						10	10	10	25.9	25.9	25.9	51.45	0	66.484	65934000	41	1.0138	1	-1.56675	-2.16015	sp|Q5SUF2|LC7L3_MOUSE;sp|Q5SUF2-3|LC7L3_MOUSE;sp|Q5SUF2-2|LC7L3_MOUSE;tr|F8WGA8|F8WGA8_MOUSE;tr|F7A7G1|F7A7G1_MOUSE	sp|Q5SUF2|LC7L3_MOUSE;sp|Q5SUF2-3|LC7L3_MOUSE;sp|Q5SUF2-2|LC7L3_MOUSE
20.1145	23.5237	19.8834	23.2441	20.3104	22.9848						25	25	25	27.2	27.2	27.2	151.74	0	122.89	78732000	69	4.03351	0.104	3.14809	15.851	sp|Q5U4C1|GASP1_MOUSE;tr|Q6PD32|Q6PD32_MOUSE;sp|Q5U4C1-2|GASP1_MOUSE	sp|Q5U4C1|GASP1_MOUSE;tr|Q6PD32|Q6PD32_MOUSE;sp|Q5U4C1-2|GASP1_MOUSE
20.2926	22.8607	19.8766	22.6562	19.6784	23.6674						38	38	38	43.6	43.6	43.6	116.01	0	133.94	163310000	116	3.0168	0.17	3.11225	8.6977	sp|Q5VCS6|TDRD5_MOUSE;tr|J3QPB7|J3QPB7_MOUSE;sp|Q5VCS6-2|TDRD5_MOUSE;tr|J3QP93|J3QP93_MOUSE	sp|Q5VCS6|TDRD5_MOUSE;tr|J3QPB7|J3QPB7_MOUSE;sp|Q5VCS6-2|TDRD5_MOUSE
21.6574	19.3754	19.9134	19.8586	18.5972	20.3491						21	21	21	42.5	42.5	42.5	61.249	0	109.07	613660000	39	0.0735807	1	-0.19497	-0.2097	sp|Q60598|SRC8_MOUSE;tr|Q921L6|Q921L6_MOUSE;tr|Q8BNA5|Q8BNA5_MOUSE	sp|Q60598|SRC8_MOUSE;tr|Q921L6|Q921L6_MOUSE;tr|Q8BNA5|Q8BNA5_MOUSE
24.0178	22.6164	23.3677	23.0761	22.8324	23.6014						10	10	10	60.3	60.3	60.3	16.961	0	108.78	1374300000	65	0.277932	1	-0.308015	-0.691463	tr|Q642K0|Q642K0_MOUSE;sp|Q60605-2|MYL6_MOUSE;sp|Q60605|MYL6_MOUSE;tr|A0A1W2P6F6|A0A1W2P6F6_MOUSE;tr|A0A1W2P7Q9|A0A1W2P7Q9_MOUSE;tr|Q3TIG9|Q3TIG9_MOUSE;tr|A0A1W2P6G5|A0A1W2P6G5_MOUSE;tr|B0LAC7|B0LAC7_MOUSE;sp|Q8CI43|MYL6B_MOUSE	tr|Q642K0|Q642K0_MOUSE;sp|Q60605-2|MYL6_MOUSE;sp|Q60605|MYL6_MOUSE;tr|A0A1W2P6F6|A0A1W2P6F6_MOUSE;tr|A0A1W2P7Q9|A0A1W2P7Q9_MOUSE;tr|Q3TIG9|Q3TIG9_MOUSE;tr|A0A1W2P6G5|A0A1W2P6G5_MOUSE
23.6052	21.8648	19.9282	22.5874	21.5586	23.447						19	19	4	50.7	50.7	10.1	32.754	0	314.42	2147200000	116	0.333184	1	0.935745	0.808162	sp|Q60668-3|HNRPD_MOUSE;sp|Q60668|HNRPD_MOUSE;tr|F6ZV59|F6ZV59_MOUSE;sp|Q60668-4|HNRPD_MOUSE;sp|Q60668-2|HNRPD_MOUSE;tr|Q3UXC8|Q3UXC8_MOUSE;tr|E9Q5B6|E9Q5B6_MOUSE;tr|F6SHF3|F6SHF3_MOUSE;tr|F7A465|F7A465_MOUSE;tr|A0A0G2JFL4|A0A0G2JFL4_MOUSE	sp|Q60668-3|HNRPD_MOUSE;sp|Q60668|HNRPD_MOUSE;tr|F6ZV59|F6ZV59_MOUSE;sp|Q60668-4|HNRPD_MOUSE;sp|Q60668-2|HNRPD_MOUSE;tr|Q3UXC8|Q3UXC8_MOUSE
22.8224	20.4692	20.5239	21.803	19.7572	21.9285						7	7	7	45.4	45.4	45.4	25.378	0	41.689	486100000	34	0.130155	1	0.365763	0.354237	sp|Q60692|PSB6_MOUSE	sp|Q60692|PSB6_MOUSE
21.6876	20.0615	19.0691	21.0942	21.0377	19.9296						21	21	1	44.4	44.4	1.9	60.885	0	75.08	271830000	83	0.0974022	1	-0.23637	-0.271987	sp|Q60715-2|P4HA1_MOUSE;tr|E9Q7B0|E9Q7B0_MOUSE;tr|Q3TTT2|Q3TTT2_MOUSE	sp|Q60715-2|P4HA1_MOUSE;tr|E9Q7B0|E9Q7B0_MOUSE;tr|Q3TTT2|Q3TTT2_MOUSE
24.4904	19.5342	21.7588	19.307	19.5567	23.3249						49	49	49	74	74	74	62.5	0	323.31	4147000000	134	0.248603	1	-1.21332	-0.627869	tr|Q3THQ5|Q3THQ5_MOUSE;sp|Q60864|STIP1_MOUSE	tr|Q3THQ5|Q3THQ5_MOUSE;sp|Q60864|STIP1_MOUSE
22.7688	20.9087	21.8986	19.4238	18.6813	21.6122						12	12	12	24.5	24.5	24.5	78.168	0	94.654	536240000	46	0.122028	1	-0.467993	-0.334161	sp|Q60865|CAPR1_MOUSE;tr|Q3UFZ6|Q3UFZ6_MOUSE;tr|A9CYP7|A9CYP7_MOUSE;tr|Q8CD82|Q8CD82_MOUSE;tr|F6YP03|F6YP03_MOUSE;tr|Q3TEY4|Q3TEY4_MOUSE;tr|A1L0T9|A1L0T9_MOUSE;tr|Q3TTW8|Q3TTW8_MOUSE;tr|A2BH47|A2BH47_MOUSE;tr|F6YLI0|F6YLI0_MOUSE	sp|Q60865|CAPR1_MOUSE;tr|Q3UFZ6|Q3UFZ6_MOUSE
19.675	20.8497	20.7488	20.9046	19.6288	20.8075						5	5	5	22.6	22.6	22.6	30.755	0	20.783	57298000	15	1.07136	1	0.836402	2.27935	sp|Q60932-2|VDAC1_MOUSE;sp|Q60932|VDAC1_MOUSE;tr|Q3U6K8|Q3U6K8_MOUSE;tr|Q3TIG8|Q3TIG8_MOUSE;tr|Q3THL7|Q3THL7_MOUSE;tr|F2Z471|F2Z471_MOUSE	sp|Q60932-2|VDAC1_MOUSE;sp|Q60932|VDAC1_MOUSE;tr|Q3U6K8|Q3U6K8_MOUSE;tr|Q3TIG8|Q3TIG8_MOUSE;tr|Q3THL7|Q3THL7_MOUSE
23.4247	19.2252	18.4833	22.6517	19.3987	22.6996						11	11	7	36.9	36.9	31.1	47.655	0	171.62	813630000	49	0.223496	1	1.08993	0.572332	sp|Q60972|RBBP4_MOUSE	sp|Q60972|RBBP4_MOUSE
21.3056	18.3142	19.9815	21.2062	19.3377	20.7034						20	20	12	47.5	47.5	30.3	75.167	0	163.88	285040000	63	0.0428478	1	-0.133681	-0.125678	sp|Q61033|LAP2A_MOUSE	sp|Q61033|LAP2A_MOUSE
22.2263	18.9774	18.836	20.3432	18.8814	22.476						18	18	18	43.5	43.5	43.5	44.593	0	157.5	776380000	56	0.152147	1	0.617671	0.407578	sp|Q61081|CDC37_MOUSE;tr|A0A1L1STC0|A0A1L1STC0_MOUSE	sp|Q61081|CDC37_MOUSE;tr|A0A1L1STC0|A0A1L1STC0_MOUSE
24.7639	25.2658	25.2386	25.3472	25.4887	25.1372						42	42	3	66.9	66.9	8	94.284	0	294.43	858770000	365	0.144976	1	0.0863349	0.390336	sp|Q61140|BCAR1_MOUSE;tr|Q3TIT7|Q3TIT7_MOUSE;sp|Q61140-2|BCAR1_MOUSE;tr|Q3TXP6|Q3TXP6_MOUSE;tr|Q3TJB5|Q3TJB5_MOUSE;tr|Q3TLY3|Q3TLY3_MOUSE	sp|Q61140|BCAR1_MOUSE;tr|Q3TIT7|Q3TIT7_MOUSE;sp|Q61140-2|BCAR1_MOUSE;tr|Q3TXP6|Q3TXP6_MOUSE;tr|Q3TJB5|Q3TJB5_MOUSE;tr|Q3TLY3|Q3TLY3_MOUSE
24.6808	25.0067	24.7416	24.9405	25.0104	24.2693						26	26	26	43.8	43.8	43.8	83.745	0	187.51	156320000	180	0.10106	1	-0.0721347	-0.281355	sp|Q61164|CTCF_MOUSE;tr|Q3USR8|Q3USR8_MOUSE;tr|Q3UYZ8|Q3UYZ8_MOUSE;tr|Q05CK6|Q05CK6_MOUSE;tr|Q3UZH8|Q3UZH8_MOUSE;sp|A2APF3|CTCFL_MOUSE;sp|A2APF3-2|CTCFL_MOUSE	sp|Q61164|CTCF_MOUSE;tr|Q3USR8|Q3USR8_MOUSE;tr|Q3UYZ8|Q3UYZ8_MOUSE
25.1107	19.3051	23.3734	23.5797	22.6304	24.4809						11	11	11	70.7	70.7	70.7	21.778	0	74.251	3310700000	65	0.287079	1	-1.24962	-0.711044	sp|Q61171|PRDX2_MOUSE;tr|Q5M9N9|Q5M9N9_MOUSE;tr|D3Z4A4|D3Z4A4_MOUSE	sp|Q61171|PRDX2_MOUSE;tr|Q5M9N9|Q5M9N9_MOUSE;tr|D3Z4A4|D3Z4A4_MOUSE
22.5509	18.7917	20.9301	19.947	19.3267	22.063						7	7	7	36.2	36.2	36.2	25.853	0	108.33	392100000	24	0.191849	1	-0.668654	-0.500649	tr|Q3TJC2|Q3TJC2_MOUSE;sp|Q61205|PA1B3_MOUSE;tr|D3Z7E6|D3Z7E6_MOUSE;tr|D3Z2X5|D3Z2X5_MOUSE;tr|Q8CA83|Q8CA83_MOUSE	tr|Q3TJC2|Q3TJC2_MOUSE;sp|Q61205|PA1B3_MOUSE;tr|D3Z7E6|D3Z7E6_MOUSE;tr|D3Z2X5|D3Z2X5_MOUSE
21.2765	18.5129	21.0357	20.7374	20.3958	21.0772						30	30	30	35.8	35.8	35.8	133.73	0	209.26	275940000	69	0.396477	1	-0.793527	-0.938002	tr|Q53WR6|Q53WR6_MOUSE;sp|Q61543|GSLG1_MOUSE;tr|F8WHM5|F8WHM5_MOUSE;tr|F6RSH1|F6RSH1_MOUSE;tr|E9PWD8|E9PWD8_MOUSE;tr|Q8BQH1|Q8BQH1_MOUSE;tr|Q3TMG0|Q3TMG0_MOUSE	tr|Q53WR6|Q53WR6_MOUSE;sp|Q61543|GSLG1_MOUSE;tr|F8WHM5|F8WHM5_MOUSE
26.4437	26.6792	26.0882	26.049	26.4054	26.457						44	43	2	58.5	56.7	4.2	69.289	0	323.31	6510400000	571	0.141615	1	0.0826391	0.382208	sp|Q61656|DDX5_MOUSE;tr|Q8BTS0|Q8BTS0_MOUSE;tr|Q5U222|Q5U222_MOUSE;tr|Q3V0Z8|Q3V0Z8_MOUSE;tr|Q3UXW3|Q3UXW3_MOUSE;tr|S4R1I6|S4R1I6_MOUSE;tr|Q9CSD9|Q9CSD9_MOUSE;tr|B1ARB9|B1ARB9_MOUSE;tr|B1ARC0|B1ARC0_MOUSE;tr|O35662|O35662_MOUSE;tr|S4R1E3|S4R1E3_MOUSE;tr|Q921Y3|Q921Y3_MOUSE	sp|Q61656|DDX5_MOUSE;tr|Q8BTS0|Q8BTS0_MOUSE;tr|Q5U222|Q5U222_MOUSE;tr|Q3V0Z8|Q3V0Z8_MOUSE;tr|Q3UXW3|Q3UXW3_MOUSE;tr|S4R1I6|S4R1I6_MOUSE
22.4243	20.9367	21.4583	22.5574	21.9072	22.6479						34	29	1	66	57.1	4.2	70.078	0	254.59	708870000	111	0.0657579	1	0.117397	0.188731	tr|Q3TU85|Q3TU85_MOUSE;sp|Q61696|HS71A_MOUSE;tr|Q3TAI8|Q3TAI8_MOUSE;tr|A1E2B8|A1E2B8_MOUSE;tr|O88688|O88688_MOUSE	tr|Q3TU85|Q3TU85_MOUSE;sp|Q61696|HS71A_MOUSE;tr|Q3TAI8|Q3TAI8_MOUSE;tr|A1E2B8|A1E2B8_MOUSE
21.8953	21.4563	19.0963	21.8146	20.3931	22.3497						41	38	38	64.2	60.6	60.6	96.406	0	323.31	1059900000	116	0.765051	1	1.41199	1.66238	sp|Q61699|HS105_MOUSE;sp|Q61699-2|HS105_MOUSE;tr|E9Q0U7|E9Q0U7_MOUSE;tr|Q8C6H1|Q8C6H1_MOUSE;tr|D3Z3I9|D3Z3I9_MOUSE;tr|D3Z027|D3Z027_MOUSE;tr|A0A0J9YTZ7|A0A0J9YTZ7_MOUSE	sp|Q61699|HS105_MOUSE;sp|Q61699-2|HS105_MOUSE;tr|E9Q0U7|E9Q0U7_MOUSE
24.9966	23.9786	24.6453	24.738	24.301	24.8771						12	12	12	52.3	52.3	52.3	29.524	0	259.29	2911600000	121	0.123743	1	-0.11639	-0.338415	tr|Q5SQB0|Q5SQB0_MOUSE;tr|Q5U438|Q5U438_MOUSE;tr|Q5SQB7|Q5SQB7_MOUSE;sp|Q61937|NPM_MOUSE;tr|Q9DAY9|Q9DAY9_MOUSE;tr|Q5SQB5|Q5SQB5_MOUSE;tr|Q5BL09|Q5BL09_MOUSE;tr|Q3U536|Q3U536_MOUSE;tr|Q3UDA7|Q3UDA7_MOUSE;tr|Q8BSZ3|Q8BSZ3_MOUSE	tr|Q5SQB0|Q5SQB0_MOUSE;tr|Q5U438|Q5U438_MOUSE;tr|Q5SQB7|Q5SQB7_MOUSE;sp|Q61937|NPM_MOUSE;tr|Q9DAY9|Q9DAY9_MOUSE;tr|Q5SQB5|Q5SQB5_MOUSE;tr|Q5BL09|Q5BL09_MOUSE;tr|Q3U536|Q3U536_MOUSE;tr|Q3UDA7|Q3UDA7_MOUSE;tr|Q8BSZ3|Q8BSZ3_MOUSE
23.3659	19.4193	24.0425	23.9098	24.1391	23.6104						6	6	6	25.3	25.3	25.3	25.476	0	26.751	336790000	53	0.449762	1	-1.53594	-1.04501	sp|Q62093|SRSF2_MOUSE;tr|Q8C671|Q8C671_MOUSE;tr|Q06477|Q06477_MOUSE	sp|Q62093|SRSF2_MOUSE;tr|Q8C671|Q8C671_MOUSE
22.1917	21.3896	22.7861	20.9463	22.9117	22.5149						44	13	13	62.8	21.7	21.7	73.427	0	71.315	493660000	140	0.914866	1	-1.01288	-1.95927	sp|Q62095|DDX3Y_MOUSE;tr|Q3U484|Q3U484_MOUSE;tr|Q3TUR4|Q3TUR4_MOUSE;tr|A0A087WQV7|A0A087WQV7_MOUSE	sp|Q62095|DDX3Y_MOUSE;tr|Q3U484|Q3U484_MOUSE
26.5558	26.9637	26.9235	27.0318	27.1258	27.0968						46	46	1	68.4	68.4	5.1	73.013	0	323.31	4662600000	583	0.401551	1	0.162364	0.948271	tr|B9EKE9|B9EKE9_MOUSE;tr|Q3TQX5|Q3TQX5_MOUSE;sp|Q62167|DDX3X_MOUSE;tr|B9EIA2|B9EIA2_MOUSE;sp|P16381|DDX3L_MOUSE	tr|B9EKE9|B9EKE9_MOUSE;tr|Q3TQX5|Q3TQX5_MOUSE;sp|Q62167|DDX3X_MOUSE;tr|B9EIA2|B9EIA2_MOUSE;sp|P16381|DDX3L_MOUSE
23.4454	24.1546	23.4654	23.8064	24.0737	23.6188						12	12	10	46.7	46.7	41.5	31.835	0	53.201	417720000	79	0.312966	1	0.198449	0.765877	sp|Q62189|SNRPA_MOUSE;tr|Q9CXX7|Q9CXX7_MOUSE;tr|D3Z0S6|D3Z0S6_MOUSE;tr|F8VQ88|F8VQ88_MOUSE;tr|D6RI83|D6RI83_MOUSE	sp|Q62189|SNRPA_MOUSE;tr|Q9CXX7|Q9CXX7_MOUSE;tr|D3Z0S6|D3Z0S6_MOUSE;tr|F8VQ88|F8VQ88_MOUSE
21.3609	22.4173	18.7123	22.0965	21.4745	21.7828						5	5	5	31.4	31.4	31.4	17.364	0	38.303	199770000	44	0.793956	1	1.58299	1.71915	tr|Q569X3|Q569X3_MOUSE;sp|Q62241|RU1C_MOUSE	tr|Q569X3|Q569X3_MOUSE;sp|Q62241|RU1C_MOUSE
24.756	25.0466	24.7684	25.307	25.0335	24.6545						31	31	31	57.7	57.7	57.7	72.673	0	107.74	147060000	164	0.288617	1	0.150089	0.714325	sp|Q62311|TAF6_MOUSE;tr|D3Z0T0|D3Z0T0_MOUSE;tr|D3Z5H6|D3Z5H6_MOUSE;tr|S4R1R2|S4R1R2_MOUSE;tr|D3Z4X5|D3Z4X5_MOUSE	sp|Q62311|TAF6_MOUSE;tr|D3Z0T0|D3Z0T0_MOUSE
26.8884	27.4831	27.3931	27.2628	27.7624	27.0215						36	36	36	67.4	67.4	67.4	88.846	0	323.31	4356300000	428	0.117232	1	-0.0922311	-0.322215	tr|Q5EBP9|Q5EBP9_MOUSE;sp|Q62318|TIF1B_MOUSE;tr|Q3UDN8|Q3UDN8_MOUSE;sp|Q62318-2|TIF1B_MOUSE	tr|Q5EBP9|Q5EBP9_MOUSE;sp|Q62318|TIF1B_MOUSE;tr|Q3UDN8|Q3UDN8_MOUSE;sp|Q62318-2|TIF1B_MOUSE
21.5063	22.4383	22.0816	21.8191	22.5486	22.3036						19	19	19	27.4	27.4	27.4	85.73	0	69.12	87572000	91	0.148233	1	0.14146	0.398185	tr|Q542D9|Q542D9_MOUSE;sp|Q62351|TFR1_MOUSE;tr|Q8C872|Q8C872_MOUSE	tr|Q542D9|Q542D9_MOUSE;sp|Q62351|TFR1_MOUSE;tr|Q8C872|Q8C872_MOUSE
23.58	23.8054	22.4579	23.7431	23.1774	23.5631						20	20	20	50.9	50.9	50.9	51.991	0	66.603	356450000	94	0.875458	1	0.632093	1.88045	tr|A2RS68|A2RS68_MOUSE;sp|Q62376|RU17_MOUSE;tr|Q9CR32|Q9CR32_MOUSE;tr|Q6ZWP0|Q6ZWP0_MOUSE;sp|Q62376-2|RU17_MOUSE;tr|A0A1B0GRR8|A0A1B0GRR8_MOUSE;tr|Q7TT81|Q7TT81_MOUSE;tr|A0A1B0GR44|A0A1B0GR44_MOUSE;tr|A0A1B0GSX5|A0A1B0GSX5_MOUSE;tr|A0A1B0GR50|A0A1B0GR50_MOUSE;tr|A0A1B0GR69|A0A1B0GR69_MOUSE;tr|A0A1B0GRV8|A0A1B0GRV8_MOUSE;tr|Q99LY5|Q99LY5_MOUSE	tr|A2RS68|A2RS68_MOUSE;sp|Q62376|RU17_MOUSE;tr|Q9CR32|Q9CR32_MOUSE;tr|Q6ZWP0|Q6ZWP0_MOUSE;sp|Q62376-2|RU17_MOUSE;tr|A0A1B0GRR8|A0A1B0GRR8_MOUSE;tr|Q7TT81|Q7TT81_MOUSE
24.2796	24.3699	24.2928	24.6313	24.7221	24.346						22	22	22	46	46	46	63.388	0	73.157	400700000	171	0.0346373	1	0.017587	0.102434	sp|Q62511|ZFP91_MOUSE;tr|E0CY81|E0CY81_MOUSE;sp|Q62511-2|ZFP91_MOUSE;sp|Q6YND2|ZN653_MOUSE;sp|Q6YND2-2|ZN653_MOUSE	sp|Q62511|ZFP91_MOUSE;tr|E0CY81|E0CY81_MOUSE;sp|Q62511-2|ZFP91_MOUSE
21.6167	19.6499	20.5051	20.1718	20.7894	20.2867						18	18	18	58.9	58.9	58.9	60.546	0	168.1	424450000	54	1.13616	1	-0.934288	-2.41589	tr|Q3TCR9|Q3TCR9_MOUSE;sp|Q62523|ZYX_MOUSE;tr|Q8CBM0|Q8CBM0_MOUSE;tr|Q8CD55|Q8CD55_MOUSE;tr|Q7TQE2|Q7TQE2_MOUSE;tr|A0A0N4SVP4|A0A0N4SVP4_MOUSE;tr|A0A0N4SVD2|A0A0N4SVD2_MOUSE;tr|A0A0N4SUX7|A0A0N4SUX7_MOUSE	tr|Q3TCR9|Q3TCR9_MOUSE;sp|Q62523|ZYX_MOUSE;tr|Q8CBM0|Q8CBM0_MOUSE;tr|Q8CD55|Q8CD55_MOUSE;tr|Q7TQE2|Q7TQE2_MOUSE
23.9794	23.3144	24.9204	24.6894	24.2114	23.7933						5	5	1	36.8	36.8	8.8	13.607	0	49.352	554940000	41	0.372634	1	-0.438025	-0.889493	tr|F8WIX8|F8WIX8_MOUSE;tr|Q149V4|Q149V4_MOUSE;sp|Q64523|H2A2C_MOUSE;tr|B2RWH3|B2RWH3_MOUSE;sp|Q6GSS7|H2A2A_MOUSE	tr|F8WIX8|F8WIX8_MOUSE;tr|Q149V4|Q149V4_MOUSE;sp|Q64523|H2A2C_MOUSE;tr|B2RWH3|B2RWH3_MOUSE;sp|Q6GSS7|H2A2A_MOUSE
21.0643	20.6429	19.2894	19.5163	21.8572	21.2245						13	13	11	34.1	34.1	29.2	51.236	0	36.756	34513000	48	0.109619	1	-0.27574	-0.303094	tr|Q8BST8|Q8BST8_MOUSE;tr|Q793C9|Q793C9_MOUSE;sp|Q64707|U2AFL_MOUSE;tr|Q3TN32|Q3TN32_MOUSE	tr|Q8BST8|Q8BST8_MOUSE;tr|Q793C9|Q793C9_MOUSE;sp|Q64707|U2AFL_MOUSE
23.8271	19.5284	19.9659	18.395	19.9956	22.2621						74	74	74	54.7	54.7	54.7	191.55	0	323.31	5475100000	182	0.280954	1	-1.20104	-0.697945	sp|Q68FD5|CLH1_MOUSE;tr|Q5SXR6|Q5SXR6_MOUSE;tr|Q80U89|Q80U89_MOUSE;tr|Q3UPJ3|Q3UPJ3_MOUSE;tr|Q3U0H2|Q3U0H2_MOUSE;tr|Q3TYQ2|Q3TYQ2_MOUSE;tr|Q3TAN1|Q3TAN1_MOUSE;tr|Q8K2I5|Q8K2I5_MOUSE;tr|Q3TJ98|Q3TJ98_MOUSE;tr|F6Z1R4|F6Z1R4_MOUSE	sp|Q68FD5|CLH1_MOUSE;tr|Q5SXR6|Q5SXR6_MOUSE;tr|Q80U89|Q80U89_MOUSE;tr|Q3UPJ3|Q3UPJ3_MOUSE
23.9157	24.1076	24.3215	23.8135	24.6631	23.4192						21	21	21	46.6	46.6	46.6	63.908	0	89.816	102110000	126	0.819061	1	-0.520007	-1.76862	sp|Q69Z99|ZN512_MOUSE;tr|A0A0J9YTU9|A0A0J9YTU9_MOUSE;tr|A0A0J9YV10|A0A0J9YV10_MOUSE;tr|A0A0J9YTW0|A0A0J9YTW0_MOUSE;tr|A0A0J9YU29|A0A0J9YU29_MOUSE	sp|Q69Z99|ZN512_MOUSE;tr|A0A0J9YTU9|A0A0J9YTU9_MOUSE
24.0813	24.5143	24.3207	24.0986	24.7918	23.7775						31	31	3	28.1	28.1	2.6	164.55	0	118.75	183290000	128	0.376559	1	-0.267834	-0.897508	sp|Q69ZA1|CDK13_MOUSE	sp|Q69ZA1|CDK13_MOUSE
22.0156	22.1105	21.539	21.7099	21.8776	22.1202						30	30	30	37	37	37	121.64	0	231.37	225430000	127	0.36104	1	0.169483	0.865738	sp|Q6A0A9|F120A_MOUSE;tr|Q3V3S0|Q3V3S0_MOUSE;tr|Q7TMZ0|Q7TMZ0_MOUSE;sp|Q8C3F2-3|F120C_MOUSE;tr|Q3V3X9|Q3V3X9_MOUSE;tr|B7ZW94|B7ZW94_MOUSE;sp|Q8C3F2|F120C_MOUSE	sp|Q6A0A9|F120A_MOUSE
21.577	19.9252	21.4777	19.598	20.9324	20.8564						13	13	13	34.1	34.1	34.1	60.342	0	32.041	35883000	47	1.31889	1	-1.20247	-2.81677	sp|Q6DFW4|NOP58_MOUSE;tr|A0A0A0MQ76|A0A0A0MQ76_MOUSE;tr|A0A087WQ46|A0A087WQ46_MOUSE;tr|A0A087WP00|A0A087WP00_MOUSE;tr|A0A087WSU5|A0A087WSU5_MOUSE;tr|A0A087WSL8|A0A087WSL8_MOUSE;tr|A0A087WNW0|A0A087WNW0_MOUSE	sp|Q6DFW4|NOP58_MOUSE;tr|A0A0A0MQ76|A0A0A0MQ76_MOUSE
22.6604	20.2577	21.3966	19.3901	19.4814	22.1977						30	29	27	77.8	77.8	77.8	28.467	0	296.32	1586100000	62	0.171888	1	-0.564317	-0.454336	sp|Q6IRU2|TPM4_MOUSE	sp|Q6IRU2|TPM4_MOUSE
21.1668	20.5903	21.6683	18.4821	20.7641	20.7883						15	15	14	21.5	21.5	20.2	108.15	0	42.697	38296000	66	0.72894	1	-1.24616	-1.59171	sp|Q6NZL8-2|SCUB1_MOUSE;tr|A2A442|A2A442_MOUSE;sp|Q6NZL8-3|SCUB1_MOUSE;sp|Q6NZL8|SCUB1_MOUSE;tr|Q68EF9|Q68EF9_MOUSE;tr|D3YVN5|D3YVN5_MOUSE;tr|D3YVM9|D3YVM9_MOUSE;sp|Q9JJS0|SCUB2_MOUSE	sp|Q6NZL8-2|SCUB1_MOUSE;tr|A2A442|A2A442_MOUSE;sp|Q6NZL8-3|SCUB1_MOUSE;sp|Q6NZL8|SCUB1_MOUSE;tr|Q68EF9|Q68EF9_MOUSE
21.526	19.46	21.1203	21.2973	21.2875	21.5559						14	14	11	46.8	46.8	36.7	51.691	0	60.245	440170000	51	0.332186	1	-0.540225	-0.806084	tr|Q3TT94|Q3TT94_MOUSE;sp|Q6P1F6|2ABA_MOUSE;tr|Q571J7|Q571J7_MOUSE;tr|Q3TPC5|Q3TPC5_MOUSE;tr|Q9CWU3|Q9CWU3_MOUSE;tr|Q7TPQ7|Q7TPQ7_MOUSE;sp|Q6ZWR4-3|2ABB_MOUSE;sp|Q6ZWR4|2ABB_MOUSE;tr|Q8BVB4|Q8BVB4_MOUSE;sp|Q6ZWR4-2|2ABB_MOUSE;tr|G3UXS9|G3UXS9_MOUSE;sp|Q8BG02|2ABG_MOUSE	tr|Q3TT94|Q3TT94_MOUSE;sp|Q6P1F6|2ABA_MOUSE;tr|Q571J7|Q571J7_MOUSE;tr|Q3TPC5|Q3TPC5_MOUSE;tr|Q9CWU3|Q9CWU3_MOUSE
22.6031	19.3763	21.7196	22.1608	22.1805	23.5551						52	52	52	32.9	32.9	32.9	244.54	0	207.18	253650000	165	0.138608	1	-0.470344	-0.374906	sp|Q6P4T2|U520_MOUSE;tr|Q8BYH6|Q8BYH6_MOUSE;tr|Q7TMG2|Q7TMG2_MOUSE	sp|Q6P4T2|U520_MOUSE
21.748	22.0725	21.4967	22.2795	19.1802	21.9058						11	11	11	44.4	44.4	44.4	27.744	0	18.318	198680000	49	0.707471	1	1.27763	1.54979	sp|Q6PDM2|SRSF1_MOUSE;tr|H7BX95|H7BX95_MOUSE;sp|Q6PDM2-3|SRSF1_MOUSE;sp|Q6PDM2-2|SRSF1_MOUSE;tr|F7AI47|F7AI47_MOUSE;tr|F6QXN3|F6QXN3_MOUSE	sp|Q6PDM2|SRSF1_MOUSE;tr|H7BX95|H7BX95_MOUSE;sp|Q6PDM2-3|SRSF1_MOUSE;sp|Q6PDM2-2|SRSF1_MOUSE
20.5138	20.615	19.8133	19.4649	20.5563	20.5707						5	5	3	6.9	6.9	3.8	122.29	0	20.173	12188000	22	0.0602094	1	-0.0775922	-0.173691	sp|Q6Q477-2|AT2B4_MOUSE;tr|F7AAP4|F7AAP4_MOUSE;tr|D1FNM8|D1FNM8_MOUSE;tr|H2BL43|H2BL43_MOUSE;tr|E9Q828|E9Q828_MOUSE;tr|D1FNM9|D1FNM9_MOUSE;sp|Q6Q477|AT2B4_MOUSE;sp|G5E829|AT2B1_MOUSE;tr|Q8K314|Q8K314_MOUSE;tr|Q3UPA8|Q3UPA8_MOUSE;tr|Q3TC38|Q3TC38_MOUSE;tr|Q3TDJ2|Q3TDJ2_MOUSE;tr|Q05CJ5|Q05CJ5_MOUSE;tr|A0A1W2P7C7|A0A1W2P7C7_MOUSE	sp|Q6Q477-2|AT2B4_MOUSE;tr|F7AAP4|F7AAP4_MOUSE;tr|D1FNM8|D1FNM8_MOUSE;tr|H2BL43|H2BL43_MOUSE;tr|E9Q828|E9Q828_MOUSE;tr|D1FNM9|D1FNM9_MOUSE;sp|Q6Q477|AT2B4_MOUSE;sp|G5E829|AT2B1_MOUSE
21.5756	21.9127	22.1222	20.6833	22.9905	23.4048						33	27	27	35.1	28.9	28.9	117.17	0	70.063	195510000	149	0.0919855	1	-0.229164	-0.25802	sp|Q6ZPF4|FMNL3_MOUSE;tr|D3Z7A7|D3Z7A7_MOUSE;sp|Q6ZPF4-2|FMNL3_MOUSE;tr|O08548|O08548_MOUSE	sp|Q6ZPF4|FMNL3_MOUSE;tr|D3Z7A7|D3Z7A7_MOUSE;sp|Q6ZPF4-2|FMNL3_MOUSE
21.195	21.4409	21.601	21.8565	21.8254	21.9722						6	6	6	79.2	79.2	79.2	10.403	0	57.009	221640000	26	0.368799	1	0.216064	0.881646	sp|Q6ZWM4|LSM8_MOUSE;tr|A0A0N4SUZ3|A0A0N4SUZ3_MOUSE	sp|Q6ZWM4|LSM8_MOUSE;tr|A0A0N4SUZ3|A0A0N4SUZ3_MOUSE
24.1142	23.9051	23.5395	23.8597	23.6994	23.7754						15	15	15	51	51	51	22.591	0	63.81	630670000	55	0.130718	1	0.0623747	0.355622	sp|Q6ZWN5|RS9_MOUSE;tr|F7CJS8|F7CJS8_MOUSE;tr|D3YWH9|D3YWH9_MOUSE;tr|Q96EC0|Q96EC0_MOUSE;tr|Q9CXW7|Q9CXW7_MOUSE;tr|D3Z673|D3Z673_MOUSE;tr|D3YUV6|D3YUV6_MOUSE	sp|Q6ZWN5|RS9_MOUSE;tr|F7CJS8|F7CJS8_MOUSE;tr|D3YWH9|D3YWH9_MOUSE;tr|Q96EC0|Q96EC0_MOUSE;tr|Q9CXW7|Q9CXW7_MOUSE
21.272	19.6626	20.6322	19.2262	18.292	20.3729						10	10	10	46.3	46.3	46.3	23.072	0	192.55	789710000	38	0.117401	1	-0.311478	-0.322635	tr|I7HLV2|I7HLV2_MOUSE;tr|Q3THJ6|Q3THJ6_MOUSE;tr|A2AM97|A2AM97_MOUSE;sp|Q6ZWV3|RL10_MOUSE;sp|P86048|RL10L_MOUSE;tr|A0A1B0GXC3|A0A1B0GXC3_MOUSE;tr|B7FAU6|B7FAU6_MOUSE;tr|O89059|O89059_MOUSE	tr|I7HLV2|I7HLV2_MOUSE;tr|Q3THJ6|Q3THJ6_MOUSE;tr|A2AM97|A2AM97_MOUSE;sp|Q6ZWV3|RL10_MOUSE;sp|P86048|RL10L_MOUSE
23.4197	19.0867	22.7486	22.5676	22.7019	23.5148						31	31	23	57.9	57.9	44.8	65.322	0	257.08	1775000000	128	0.3793	1	-1.23367	-0.903099	sp|Q76MZ3|2AAA_MOUSE;tr|Q8C2E1|Q8C2E1_MOUSE;tr|Q7TMX2|Q7TMX2_MOUSE;tr|G3UWL2|G3UWL2_MOUSE;tr|G3UXQ1|G3UXQ1_MOUSE;tr|H3BK50|H3BK50_MOUSE	sp|Q76MZ3|2AAA_MOUSE;tr|Q8C2E1|Q8C2E1_MOUSE;tr|Q7TMX2|Q7TMX2_MOUSE
21.2652	19.1297	19.7138	19.163	18.9386	20.5147						27	27	27	43.5	43.5	43.5	102.09	0	264.57	759080000	51	0.170103	1	-0.370093	-0.450148	tr|Q3UZI3|Q3UZI3_MOUSE;tr|Q3TW51|Q3TW51_MOUSE;sp|Q78PY7|SND1_MOUSE;tr|Q3TRW3|Q3TRW3_MOUSE;tr|Q3TJ56|Q3TJ56_MOUSE;tr|E9Q3E9|E9Q3E9_MOUSE	tr|Q3UZI3|Q3UZI3_MOUSE;tr|Q3TW51|Q3TW51_MOUSE;sp|Q78PY7|SND1_MOUSE;tr|Q3TRW3|Q3TRW3_MOUSE;tr|Q3TJ56|Q3TJ56_MOUSE
22.4968	21.5482	22.0543	18.6897	21.6873	21.8245						14	12	12	47.7	45.1	45.1	42.679	0	194.87	630510000	49	0.606352	1	-1.39204	-1.35276	tr|A2RSB1|A2RSB1_MOUSE;sp|Q78ZA7|NP1L4_MOUSE;tr|B7ZNL2|B7ZNL2_MOUSE;tr|Q8C1W9|Q8C1W9_MOUSE;tr|A0A140LJB5|A0A140LJB5_MOUSE;tr|A0A140LJ37|A0A140LJ37_MOUSE;tr|A0A140LI78|A0A140LI78_MOUSE	tr|A2RSB1|A2RSB1_MOUSE;sp|Q78ZA7|NP1L4_MOUSE;tr|B7ZNL2|B7ZNL2_MOUSE;tr|Q8C1W9|Q8C1W9_MOUSE;tr|A0A140LJB5|A0A140LJB5_MOUSE
24.4061	24.812	24.7194	24.1644	25.4181	24.8878						14	14	7	43.4	43.4	24.3	38.611	0	69.786	303210000	103	0.236249	1	-0.226479	-0.600677	sp|Q7TNC4-2|LC7L2_MOUSE;sp|Q7TNC4-3|LC7L2_MOUSE;tr|Q3UZ17|Q3UZ17_MOUSE;sp|Q7TNC4-4|LC7L2_MOUSE;sp|Q7TNC4|LC7L2_MOUSE;tr|Q3UGK2|Q3UGK2_MOUSE;tr|E9Q715|E9Q715_MOUSE;tr|Q3U5L2|Q3U5L2_MOUSE;tr|Q05CX5|Q05CX5_MOUSE;tr|Q3USM3|Q3USM3_MOUSE	sp|Q7TNC4-2|LC7L2_MOUSE;sp|Q7TNC4-3|LC7L2_MOUSE;tr|Q3UZ17|Q3UZ17_MOUSE;sp|Q7TNC4-4|LC7L2_MOUSE;sp|Q7TNC4|LC7L2_MOUSE;tr|Q3UGK2|Q3UGK2_MOUSE;tr|E9Q715|E9Q715_MOUSE;tr|Q3U5L2|Q3U5L2_MOUSE;tr|Q05CX5|Q05CX5_MOUSE
21.9345	22.1309	22.1896	21.565	22.1149	21.1422						9	9	9	31.8	31.8	31.8	40.036	0	76.631	24857000	55	0.720971	1	-0.466976	-1.57614	sp|Q7TND5|RPF1_MOUSE;tr|A0A0G2JFR7|A0A0G2JFR7_MOUSE;tr|A0A0G2JEG7|A0A0G2JEG7_MOUSE	sp|Q7TND5|RPF1_MOUSE;tr|A0A0G2JFR7|A0A0G2JFR7_MOUSE
22.0669	18.6962	19.7536	19.1515	21.4117	20.9337						12	12	5	32.1	32.1	15.3	43.158	0	32.897	243610000	60	0.697418	1	-1.48358	-1.53018	sp|Q7TNV0|DEK_MOUSE;tr|Q9CVL7|Q9CVL7_MOUSE;tr|E9Q8Y1|E9Q8Y1_MOUSE;tr|D3YVJ6|D3YVJ6_MOUSE;tr|Q3UR53|Q3UR53_MOUSE	sp|Q7TNV0|DEK_MOUSE;tr|Q9CVL7|Q9CVL7_MOUSE;tr|E9Q8Y1|E9Q8Y1_MOUSE;tr|D3YVJ6|D3YVJ6_MOUSE
21.9937	19.8032	21.5547	20.2576	19.2582	20.9424						35	35	35	37.6	37.6	37.6	152.04	0	323.31	637340000	109	0.263436	1	-0.601119	-0.660193	tr|Q3U2W2|Q3U2W2_MOUSE;sp|Q7TPV4|MBB1A_MOUSE;tr|A0JLT5|A0JLT5_MOUSE;tr|Q3TLF6|Q3TLF6_MOUSE	tr|Q3U2W2|Q3U2W2_MOUSE;sp|Q7TPV4|MBB1A_MOUSE;tr|A0JLT5|A0JLT5_MOUSE;tr|Q3TLF6|Q3TLF6_MOUSE
22.7311	23.5797	23.0912	21.8427	23.1387	22.5837						8	8	8	15.1	15.1	15.1	83.911	0	54.563	100020000	77	0.241767	1	-0.318326	-0.612855	tr|Q3V2C4|Q3V2C4_MOUSE;sp|Q7TT36|AGRA3_MOUSE	tr|Q3V2C4|Q3V2C4_MOUSE;sp|Q7TT36|AGRA3_MOUSE
19.989	19.5761	18.7087	19.8453	18.7575	19.5781						47	47	46	31.4	31.4	30.9	194.73	0	172.57	230630000	182	0.529193	1	0.514798	1.20196	tr|B2RQQ7|B2RQQ7_MOUSE;sp|Q7TT50|MRCKB_MOUSE;tr|H7BX44|H7BX44_MOUSE;tr|D3YYN8|D3YYN8_MOUSE;sp|Q3UU96|MRCKA_MOUSE;tr|E9PVY0|E9PVY0_MOUSE;tr|B2RXX8|B2RXX8_MOUSE;tr|A0A1D5RLQ9|A0A1D5RLQ9_MOUSE;sp|Q3UU96-2|MRCKA_MOUSE;tr|Q3TSA3|Q3TSA3_MOUSE;tr|F6YZJ7|F6YZJ7_MOUSE;tr|F6S5Z6|F6S5Z6_MOUSE;tr|F6Q5A5|F6Q5A5_MOUSE	tr|B2RQQ7|B2RQQ7_MOUSE;sp|Q7TT50|MRCKB_MOUSE
22.4952	23.1007	22.897	22.858	22.9701	22.204						17	17	17	33.3	33.3	33.3	89.25	0	70.641	89541000	106	0.0765325	1	-0.0665213	-0.217544	sp|Q80T69|RSBN1_MOUSE;tr|D6RG56|D6RG56_MOUSE;tr|A0A0H2UH30|A0A0H2UH30_MOUSE	sp|Q80T69|RSBN1_MOUSE
21.8458	18.9906	20.8114	19.312	18.4858	21.3333						30	30	12	63.4	63.4	30	64.774	0	323.31	1135400000	61	0.151818	1	-0.502303	-0.406789	sp|Q80UG5-3|SEPT9_MOUSE;tr|A2A6U3|A2A6U3_MOUSE;sp|Q80UG5|SEPT9_MOUSE;tr|A2A6U5|A2A6U5_MOUSE;REV__sp|Q6NSQ7|LTV1_MOUSE	sp|Q80UG5-3|SEPT9_MOUSE;tr|A2A6U3|A2A6U3_MOUSE;sp|Q80UG5|SEPT9_MOUSE
22.1567	22.9369	22.5073	22.5333	22.6847	23.1097						24	24	1	17.2	17.2	0.6	212.38	0	38.897	25622000	78	0.824124	1	0.410356	1.77862	sp|Q80UV9-3|TAF1_MOUSE;tr|D3YZK4|D3YZK4_MOUSE;sp|Q80UV9-2|TAF1_MOUSE	sp|Q80UV9-3|TAF1_MOUSE;tr|D3YZK4|D3YZK4_MOUSE;sp|Q80UV9-2|TAF1_MOUSE
20.7884	21.4534	19.1623	20.4795	19.3695	20.5004						33	33	33	27.1	27.1	27.1	191.36	0	108.96	237060000	78	0.793979	1	1.03769	1.71919	sp|Q80X19-2|COEA1_MOUSE;tr|B7ZNH7|B7ZNH7_MOUSE;sp|Q80X19|COEA1_MOUSE;tr|K3W4R4|K3W4R4_MOUSE;tr|F7D5Y4|F7D5Y4_MOUSE	sp|Q80X19-2|COEA1_MOUSE;tr|B7ZNH7|B7ZNH7_MOUSE;sp|Q80X19|COEA1_MOUSE;tr|K3W4R4|K3W4R4_MOUSE
21.8275	19.191	19.6152	20.6424	20.8287	21.054						22	22	22	37.2	37.2	37.2	116.8	0	313.73	449230000	59	0.209373	1	-0.461374	-0.540589	sp|Q80X50|UBP2L_MOUSE;sp|Q80X50-5|UBP2L_MOUSE;sp|Q80X50-2|UBP2L_MOUSE;sp|Q80X50-4|UBP2L_MOUSE;tr|A0A0H2UH17|A0A0H2UH17_MOUSE;tr|A0A0G2JDV6|A0A0G2JDV6_MOUSE;sp|Q80X50-3|UBP2L_MOUSE;tr|Q8BJ53|Q8BJ53_MOUSE;tr|Q812D4|Q812D4_MOUSE;tr|Q812D5|Q812D5_MOUSE;tr|A0A0G2JG47|A0A0G2JG47_MOUSE;tr|A0A0G2JGD0|A0A0G2JGD0_MOUSE;tr|A0A0G2JDT1|A0A0G2JDT1_MOUSE;tr|Q8BZ69|Q8BZ69_MOUSE;tr|Q3TSB0|Q3TSB0_MOUSE;tr|A0A0G2JE…	sp|Q80X50|UBP2L_MOUSE;sp|Q80X50-5|UBP2L_MOUSE;sp|Q80X50-2|UBP2L_MOUSE;sp|Q80X50-4|UBP2L_MOUSE;tr|A0A0H2UH17|A0A0H2UH17_MOUSE;tr|A0A0G2JDV6|A0A0G2JDV6_MOUSE;sp|Q80X50-3|UBP2L_MOUSE;tr|Q8BJ53|Q8BJ53_MOUSE;tr|Q812D4|Q812D4_MOUSE;tr|Q812D5|Q812D5_MOUSE
23.2489	22.9222	22.8474	18.9996	22.7763	22.0518						14	14	14	27.4	27.4	27.4	70.849	0	22.164	24506000	51	0.61143	1	-1.63298	-1.36266	tr|Q7TMM1|Q7TMM1_MOUSE;tr|Q8CFS2|Q8CFS2_MOUSE;tr|Q8C751|Q8C751_MOUSE;sp|Q80Y44|DDX10_MOUSE;tr|Q66JW6|Q66JW6_MOUSE;tr|Q8BRE3|Q8BRE3_MOUSE;tr|Q3TKX5|Q3TKX5_MOUSE	tr|Q7TMM1|Q7TMM1_MOUSE;tr|Q8CFS2|Q8CFS2_MOUSE;tr|Q8C751|Q8C751_MOUSE;sp|Q80Y44|DDX10_MOUSE;tr|Q66JW6|Q66JW6_MOUSE;tr|Q8BRE3|Q8BRE3_MOUSE
21.2274	21.6731	20.4215	21.4482	19.5942	22.0029						16	16	16	55.9	55.9	55.9	49.106	0	112.59	265590000	96	1.21996	1	1.29368	2.59663	tr|Q5XJZ3|Q5XJZ3_MOUSE;sp|Q810D6|GRWD1_MOUSE;tr|Q8BIF7|Q8BIF7_MOUSE;tr|Q8K335|Q8K335_MOUSE;tr|A0A1B0GRR2|A0A1B0GRR2_MOUSE;tr|A0A1B0GSW5|A0A1B0GSW5_MOUSE	tr|Q5XJZ3|Q5XJZ3_MOUSE;sp|Q810D6|GRWD1_MOUSE;tr|Q8BIF7|Q8BIF7_MOUSE;tr|Q8K335|Q8K335_MOUSE
23.2686	22.9224	22.3704	23.1246	23.4135	23.1414						12	12	12	55.6	55.6	55.6	35.079	0	95.126	167160000	80	0.046467	1	0.0453269	0.135812	tr|B2RXQ8|B2RXQ8_MOUSE;sp|Q8BFQ4|WDR82_MOUSE;tr|A0A087WQ38|A0A087WQ38_MOUSE;tr|A0A1L1SV91|A0A1L1SV91_MOUSE;tr|A0A1L1SUX7|A0A1L1SUX7_MOUSE;tr|A0A1L1SRB6|A0A1L1SRB6_MOUSE	tr|B2RXQ8|B2RXQ8_MOUSE;sp|Q8BFQ4|WDR82_MOUSE
23.8243	23.4256	22.9218	23.4741	22.7043	23.3721						25	25	4	61.3	61.3	10.1	34.376	0	303.27	4988900000	151	0.327093	1	0.273757	0.795469	tr|Q6P6I7|Q6P6I7_MOUSE;tr|A2AL12|A2AL12_MOUSE;tr|Q5FB19|Q5FB19_MOUSE;tr|Q3UZG3|Q3UZG3_MOUSE;sp|Q8BG05|ROA3_MOUSE	tr|Q6P6I7|Q6P6I7_MOUSE;tr|A2AL12|A2AL12_MOUSE;tr|Q5FB19|Q5FB19_MOUSE;tr|Q3UZG3|Q3UZG3_MOUSE;sp|Q8BG05|ROA3_MOUSE
22.7038	21.4679	22.2445	21.0782	21.8072	21.2224						28	28	0	69.5	69.5	0	46.132	0	146.32	407820000	176	1.61224	1	-0.995681	-3.52132	sp|Q8BG81|PDIP3_MOUSE;tr|Q3U8V1|Q3U8V1_MOUSE;tr|Q571G8|Q571G8_MOUSE;tr|Q8C713|Q8C713_MOUSE;tr|F6VR84|F6VR84_MOUSE	sp|Q8BG81|PDIP3_MOUSE;tr|Q3U8V1|Q3U8V1_MOUSE;tr|Q571G8|Q571G8_MOUSE
24.4977	25.0046	24.7771	23.9435	25.3287	24.8503						33	33	13	64.8	64.8	30.6	81.635	0	323.31	674990000	285	0.259843	1	-0.268326	-0.652394	sp|Q8BGS1|E41L5_MOUSE;sp|Q8BGS1-3|E41L5_MOUSE;tr|Q8BT29|Q8BT29_MOUSE;tr|A0A087WP93|A0A087WP93_MOUSE	sp|Q8BGS1|E41L5_MOUSE;sp|Q8BGS1-3|E41L5_MOUSE
24.1831	24.3034	24.1914	23.9312	24.1811	24.2885						12	12	12	39.8	39.8	39.8	40.755	0	32.139	119420000	96	0.0299513	0.998784	-0.0108312	-0.0890012	sp|Q8BHD8|PCMD2_MOUSE;tr|F6SPX7|F6SPX7_MOUSE;tr|B0R0C7|B0R0C7_MOUSE;tr|Q6I682|Q6I682_MOUSE;tr|B0R0D0|B0R0D0_MOUSE	sp|Q8BHD8|PCMD2_MOUSE;tr|F6SPX7|F6SPX7_MOUSE
21.1117	21.5278	21.7464	21.0134	22.1964	22.0646						17	17	17	34.1	34.1	34.1	87.274	0	49.095	55759000	82	0.125248	1	-0.149574	-0.34214	sp|Q8BHL3|TB10B_MOUSE;tr|A0A0U1RPN1|A0A0U1RPN1_MOUSE	sp|Q8BHL3|TB10B_MOUSE
24.2024	24.5054	24.169	24.4793	24.6566	23.9618						16	16	16	54.3	54.3	54.3	35.767	0	44.031	169350000	136	0.0389499	1	-0.0271556	-0.114688	sp|Q8BJ90|ZN771_MOUSE;tr|Q569U7|Q569U7_MOUSE;tr|E9Q8A0|E9Q8A0_MOUSE;tr|B9EIX7|B9EIX7_MOUSE;sp|Q8BI73|ZN775_MOUSE;sp|Q5U4E2|REPI1_MOUSE;tr|A0A0R3P9D3|A0A0R3P9D3_MOUSE;tr|D3YY67|D3YY67_MOUSE	sp|Q8BJ90|ZN771_MOUSE
22.2137	19.5791	19.5117	21.6015	20.5624	20.7763						13	13	13	38.4	38.4	38.4	34.322	0	36.984	328920000	32	0.0381493	1	-0.110325	-0.112421	sp|Q8BJU0|SGTA_MOUSE;tr|Q3TN35|Q3TN35_MOUSE;sp|Q8BJU0-2|SGTA_MOUSE;tr|A0A1W2P6P1|A0A1W2P6P1_MOUSE;tr|A0A1W2P7I5|A0A1W2P7I5_MOUSE	sp|Q8BJU0|SGTA_MOUSE;tr|Q3TN35|Q3TN35_MOUSE;sp|Q8BJU0-2|SGTA_MOUSE;tr|A0A1W2P6P1|A0A1W2P6P1_MOUSE;tr|A0A1W2P7I5|A0A1W2P7I5_MOUSE
21.2924	19.7352	19.8751	18.0784	20.5744	20.5274						19	19	19	48.5	48.5	48.5	55.983	0	247.17	721200000	55	0.61352	1	-1.13363	-1.36673	sp|Q8BK67|RCC2_MOUSE;tr|A2AWQ2|A2AWQ2_MOUSE	sp|Q8BK67|RCC2_MOUSE
21.8198	18.2794	18.5897	18.7491	20.9259	21.4066						18	18	18	22.9	22.9	22.9	117.53	0	63.034	209500000	38	0.284721	1	-0.966777	-0.706006	sp|Q8BKG3|PTK7_MOUSE;tr|Q3V2W2|Q3V2W2_MOUSE	sp|Q8BKG3|PTK7_MOUSE
23.364	23.7783	23.8081	22.9142	24.0956	23.6513						21	21	2	47.1	47.1	4.4	49.763	0	78.22	442810000	152	0.3764	1	-0.307983	-0.897185	sp|Q8BLY1-2|SMOC1_MOUSE;sp|Q8BLY1|SMOC1_MOUSE	sp|Q8BLY1-2|SMOC1_MOUSE;sp|Q8BLY1|SMOC1_MOUSE
26.2219	22.6994	23.2945	23.4984	22.8066	25.1194						114	114	1	63.1	63.1	0.5	280.5	0	323.31	8019500000	412	0.0933124	1	-0.335245	-0.261452	tr|B7FAU9|B7FAU9_MOUSE;sp|Q8BTM8|FLNA_MOUSE;tr|B7FAV1|B7FAV1_MOUSE;tr|J3JS91|J3JS91_MOUSE	tr|B7FAU9|B7FAU9_MOUSE;sp|Q8BTM8|FLNA_MOUSE;tr|B7FAV1|B7FAV1_MOUSE
22.6114	22.8336	22.9861	19.0804	23.4785	23.0529						8	8	8	54.9	54.9	54.9	22.748	0	51.513	132090000	62	0.448675	1	-1.36966	-1.04285	sp|Q8BTU1|CFA20_MOUSE;sp|Q8BTU1-2|CFA20_MOUSE;tr|A0A1D5RM82|A0A1D5RM82_MOUSE	sp|Q8BTU1|CFA20_MOUSE;sp|Q8BTU1-2|CFA20_MOUSE
23.2867	22.4601	23.2322	22.3883	22.8138	22.9902						27	27	27	55.8	55.8	55.8	50.497	0	323.31	1111400000	212	0.965691	1	-0.498011	-2.06189	tr|Q3TS64|Q3TS64_MOUSE;sp|Q8BVY0|RL1D1_MOUSE;tr|Q3TH37|Q3TH37_MOUSE;tr|Q3UL54|Q3UL54_MOUSE;tr|Q3TGI9|Q3TGI9_MOUSE;tr|Q3TAJ5|Q3TAJ5_MOUSE;tr|Q3TLJ3|Q3TLJ3_MOUSE;tr|Q3TN25|Q3TN25_MOUSE;tr|Q9CSF9|Q9CSF9_MOUSE	tr|Q3TS64|Q3TS64_MOUSE;sp|Q8BVY0|RL1D1_MOUSE;tr|Q3TH37|Q3TH37_MOUSE;tr|Q3UL54|Q3UL54_MOUSE;tr|Q3TGI9|Q3TGI9_MOUSE;tr|Q3TAJ5|Q3TAJ5_MOUSE;tr|Q3TLJ3|Q3TLJ3_MOUSE;tr|Q3TN25|Q3TN25_MOUSE;tr|Q9CSF9|Q9CSF9_MOUSE
21.2605	18.6427	21.2826	21.0205	19.4758	21.3623						20	20	20	77.1	77.1	77.1	41.829	0	323.31	1040900000	60	0.115229	1	-0.331151	-0.317203	sp|Q8BWT1|THIM_MOUSE;tr|Q3UKH3|Q3UKH3_MOUSE	sp|Q8BWT1|THIM_MOUSE;tr|Q3UKH3|Q3UKH3_MOUSE
21.6176	19.6133	20.0976	18.5612	21.0064	20.8326						9	4	4	17.8	9.1	9.1	63.961	0	14.071	60097000	22	0.715405	1	-1.23815	-1.56527	sp|Q8BYK6|YTHD3_MOUSE;sp|Q8BYK6-3|YTHD3_MOUSE;tr|Q7TN20|Q7TN20_MOUSE;sp|Q8BYK6-2|YTHD3_MOUSE;tr|Q8BVC6|Q8BVC6_MOUSE	sp|Q8BYK6|YTHD3_MOUSE;sp|Q8BYK6-3|YTHD3_MOUSE;tr|Q7TN20|Q7TN20_MOUSE;sp|Q8BYK6-2|YTHD3_MOUSE;tr|Q8BVC6|Q8BVC6_MOUSE
21.9363	22.1551	19.8447	18.2794	22.4014	22.2469						10	10	10	26	26	26	58.052	0	18.257	27963000	39	0.119532	1	-0.500358	-0.327954	sp|Q8C208-3|IKZF4_MOUSE;sp|Q8C208-2|IKZF4_MOUSE;sp|Q8C208|IKZF4_MOUSE;sp|Q8C208-4|IKZF4_MOUSE;tr|Q5GGW4|Q5GGW4_MOUSE;tr|Q8BTD0|Q8BTD0_MOUSE;tr|Q8C9X3|Q8C9X3_MOUSE;tr|Q8C5P6|Q8C5P6_MOUSE;tr|Q3UQ33|Q3UQ33_MOUSE;tr|Q5SWU0|Q5SWU0_MOUSE;sp|Q03267-6|IKZF1_MOUSE;tr|A0A087WQ51|A0A087WQ51_MOUSE;tr|A0A087WQ74|A0A087WQ74_MOUSE;sp|P81183-2|IKZF2_MOUSE;sp|O08900|IKZF3_MOUSE;tr|G5E8H3|G5E8H3_MOUSE;sp|Q03267|IK…	sp|Q8C208-3|IKZF4_MOUSE;sp|Q8C208-2|IKZF4_MOUSE;sp|Q8C208|IKZF4_MOUSE;sp|Q8C208-4|IKZF4_MOUSE
24.5705	24.0929	24.0417	22.9105	23.5189	23.8499						32	32	26	51	51	40.1	69.448	0	231.3	1870800000	324	0.379592	1	-0.425915	-0.903695	sp|Q8C2Q3|RBM14_MOUSE;tr|Q3U6A2|Q3U6A2_MOUSE;tr|E9QL13|E9QL13_MOUSE;sp|Q8C2Q3-2|RBM14_MOUSE;tr|Q62019|Q62019_MOUSE;tr|J3QN51|J3QN51_MOUSE;tr|J3QPT3|J3QPT3_MOUSE;tr|B0LM42|B0LM42_MOUSE;tr|J3QQ01|J3QQ01_MOUSE	sp|Q8C2Q3|RBM14_MOUSE;tr|Q3U6A2|Q3U6A2_MOUSE;tr|E9QL13|E9QL13_MOUSE;sp|Q8C2Q3-2|RBM14_MOUSE;tr|Q62019|Q62019_MOUSE
26.5739	26.5613	26.5194	26.8796	26.9025	27.1439						11	11	11	39.2	39.2	39.2	35.412	0	121.23	3556000000	311	0.402535	1	0.19633	0.950259	sp|Q8C4U3|SFRP1_MOUSE	sp|Q8C4U3|SFRP1_MOUSE
20.972	21.6289	22.2444	21.5275	22.5503	21.5462						10	10	10	49	49	49	15.977	0	61.801	165310000	84	0.297182	1	-0.354728	-0.732543	sp|Q8C6B9|AROS_MOUSE	sp|Q8C6B9|AROS_MOUSE
22.8229	22.7635	22.2434	22.3525	22.4589	22.6638						19	19	17	31.2	31.2	29.1	90.754	0	47.09	50165000	97	0.151004	1	0.0848465	0.404838	sp|Q8C8V1|ZXDC_MOUSE;sp|Q8C8V1-2|ZXDC_MOUSE;sp|Q8C8V1-3|ZXDC_MOUSE;sp|Q8C8V1-4|ZXDC_MOUSE;tr|Q3UVF3|Q3UVF3_MOUSE;tr|A0A0N4SV82|A0A0N4SV82_MOUSE	sp|Q8C8V1|ZXDC_MOUSE;sp|Q8C8V1-2|ZXDC_MOUSE;sp|Q8C8V1-3|ZXDC_MOUSE;sp|Q8C8V1-4|ZXDC_MOUSE
20.104	22.9293	19.1202	23.407	19.8627	22.2584						8	8	8	33.9	33.9	33.9	44.92	0	30.343	60828000	35	2.68487	0.266667	3.16929	7.11146	sp|Q8CAE2|HENMT_MOUSE;sp|Q8CAE2-2|HENMT_MOUSE;tr|A2AED5|A2AED5_MOUSE;tr|A0A0G2JGG9|A0A0G2JGG9_MOUSE	sp|Q8CAE2|HENMT_MOUSE;sp|Q8CAE2-2|HENMT_MOUSE;tr|A2AED5|A2AED5_MOUSE
21.1793	20.2879	21.1918	21.3376	21.9298	22.7236						11	11	11	24.6	24.6	24.6	55.429	0	26.549	53661000	53	0.00706037	1	0.0160783	0.021503	sp|Q8CCF0|PRP31_MOUSE;sp|Q8CCF0-2|PRP31_MOUSE	sp|Q8CCF0|PRP31_MOUSE;sp|Q8CCF0-2|PRP31_MOUSE
19.7765	21.0247	19.7113	21.5977	20.1868	22.3752						20	20	20	27.4	27.4	27.4	109.49	0	95.352	157870000	46	1.87651	0.847	1.77433	4.23761	sp|Q8CDG1|PIWL2_MOUSE	sp|Q8CDG1|PIWL2_MOUSE
21.2873	23.4298	23.2443	19.1959	24.4066	23.5183						18	2	2	28.6	4.2	4.2	76.699	0	32.035	154180000	46	0.213756	1	-0.931378	-0.550483	sp|Q8CFG8|CS1B_MOUSE;tr|A0A1W2P7F1|A0A1W2P7F1_MOUSE	sp|Q8CFG8|CS1B_MOUSE;tr|A0A1W2P7F1|A0A1W2P7F1_MOUSE
27.2159	28.1718	28.2575	27.9123	28.8021	27.8336						37	37	2	67.4	67.4	2	76.857	0	323.31	4585200000	575	0.0889848	1	-0.119218	-0.250235	sp|Q8CG14|CS1A_MOUSE;tr|Q14DT6|Q14DT6_MOUSE;tr|Q3T9K7|Q3T9K7_MOUSE;tr|E0CZE7|E0CZE7_MOUSE	sp|Q8CG14|CS1A_MOUSE;tr|Q14DT6|Q14DT6_MOUSE;tr|Q3T9K7|Q3T9K7_MOUSE
19.1386	32.4656	19.6035	32.6945	20.5111	32.6804						69	69	68	87.9	87.9	87.9	95.772	0	323.31	43724000000	1426	5.2119	0.104	12.8624	31.3892	sp|Q8CGT6|PIWL4_MOUSE;sp|Q8CGT6-3|PIWL4_MOUSE;sp|Q8CGT6-2|PIWL4_MOUSE;tr|A0A0R4J0Y7|A0A0R4J0Y7_MOUSE;tr|F6VRE5|F6VRE5_MOUSE	sp|Q8CGT6|PIWL4_MOUSE;sp|Q8CGT6-3|PIWL4_MOUSE;sp|Q8CGT6-2|PIWL4_MOUSE;tr|A0A0R4J0Y7|A0A0R4J0Y7_MOUSE
20.4686	19.8906	20.1125	19.429	19.4091	20.0288						25	25	25	45.6	45.6	45.6	77.8	0	231.46	423850000	48	0.233178	1	-0.213936	-0.593877	tr|Q3TLE2|Q3TLE2_MOUSE;sp|Q8CIB5|FERM2_MOUSE;tr|Q3UMA4|Q3UMA4_MOUSE;tr|A6X941|A6X941_MOUSE;tr|A6X940|A6X940_MOUSE	tr|Q3TLE2|Q3TLE2_MOUSE;sp|Q8CIB5|FERM2_MOUSE;tr|Q3UMA4|Q3UMA4_MOUSE
20.5931	21.5715	21.2179	20.9897	21.1903	20.2595						11	11	11	23.2	23.2	23.2	60.576	0	14.816	26354000	39	0.0478774	1	-0.0602016	-0.139742	sp|Q8JZM7|CDC73_MOUSE	sp|Q8JZM7|CDC73_MOUSE
21.9661	18.8098	20.8922	20.4332	21.2091	22.8947						37	37	37	58	58	58	91.369	0	258.34	942760000	105	0.201697	1	-0.643211	-0.523174	sp|Q8JZQ9|EIF3B_MOUSE;tr|Q8CIJ3|Q8CIJ3_MOUSE;tr|A0A0G2JG48|A0A0G2JG48_MOUSE	sp|Q8JZQ9|EIF3B_MOUSE;tr|Q8CIJ3|Q8CIJ3_MOUSE
20.8228	19.8748	19.0016	19.3062	21.0447	20.4523						10	10	10	29.6	29.6	29.6	45.125	0	25.791	35121000	41	0.220973	1	-0.411923	-0.566688	sp|Q8JZX3|POC1A_MOUSE;sp|Q8JZX3-2|POC1A_MOUSE;sp|Q8JZX3-3|POC1A_MOUSE;tr|A0A1L1SUQ2|A0A1L1SUQ2_MOUSE;tr|A0A1L1SQ32|A0A1L1SQ32_MOUSE;tr|A0A1L1SR04|A0A1L1SR04_MOUSE;tr|A0A1L1SRG3|A0A1L1SRG3_MOUSE;tr|Q8BJN7|Q8BJN7_MOUSE;tr|A0A1L1SR15|A0A1L1SR15_MOUSE	sp|Q8JZX3|POC1A_MOUSE;sp|Q8JZX3-2|POC1A_MOUSE;sp|Q8JZX3-3|POC1A_MOUSE;tr|A0A1L1SUQ2|A0A1L1SUQ2_MOUSE;tr|A0A1L1SQ32|A0A1L1SQ32_MOUSE;tr|A0A1L1SR04|A0A1L1SR04_MOUSE;tr|A0A1L1SRG3|A0A1L1SRG3_MOUSE;tr|Q8BJN7|Q8BJN7_MOUSE;tr|A0A1L1SR15|A0A1L1SR15_MOUSE
21.3508	21.7905	19.5667	21.7727	19.3275	21.5187						8	8	8	29.4	29.4	29.4	45.303	0	20.383	24128000	32	1.17652	1	1.61226	2.50233	sp|Q8JZX4|SPF45_MOUSE;tr|A2AP40|A2AP40_MOUSE	sp|Q8JZX4|SPF45_MOUSE
21.1395	22.4972	22.0382	21.9367	22.7062	21.5993						6	6	6	31.7	31.7	31.7	38.028	0	43.012	63255000	48	0.0320367	1	0.0497773	0.0949942	tr|Q3TD71|Q3TD71_MOUSE;sp|Q8K021|SCAM1_MOUSE;tr|Q9D577|Q9D577_MOUSE;tr|Q3TSA8|Q3TSA8_MOUSE;tr|Q3UY11|Q3UY11_MOUSE;tr|D3YTP4|D3YTP4_MOUSE	tr|Q3TD71|Q3TD71_MOUSE;sp|Q8K021|SCAM1_MOUSE;tr|Q9D577|Q9D577_MOUSE;tr|Q3TSA8|Q3TSA8_MOUSE;tr|Q3UY11|Q3UY11_MOUSE
19.923	18.6993	20.6868	19.7075	19.6066	21.4401						18	18	18	49.3	49.3	49.3	54.752	0	231.45	570720000	44	0.0490045	1	-0.123187	-0.142876	tr|Q3TGR2|Q3TGR2_MOUSE;sp|Q8K0E8|FIBB_MOUSE;CON__P02676	tr|Q3TGR2|Q3TGR2_MOUSE;sp|Q8K0E8|FIBB_MOUSE
23.7584	23.9382	23.6935	23.7949	24.2364	24.218						7	7	7	54.1	54.1	54.1	21.84	0	45.064	68242000	56	0.154912	1	0.0876115	0.414187	sp|Q8K0H5|TAF10_MOUSE	sp|Q8K0H5|TAF10_MOUSE
20.6694	19.9225	21.4354	21.7247	21.6711	20.872						7	7	7	18.9	18.9	18.9	58.788	0	27.049	18767000	45	0.279997	1	-0.418898	-0.695893	sp|Q8K259|GIN1_MOUSE;sp|Q8K259-2|GIN1_MOUSE;sp|Q8K259-3|GIN1_MOUSE;tr|M0QWB3|M0QWB3_MOUSE	sp|Q8K259|GIN1_MOUSE;sp|Q8K259-2|GIN1_MOUSE
22.3325	22.3016	22.7157	22.197	23.135	22.8185						16	16	16	30.8	30.8	30.8	88.606	0	55.487	50158000	79	0.406929	1	-0.288708	-0.959133	sp|Q8K2J0|PLCD3_MOUSE;tr|F7AAE0|F7AAE0_MOUSE	sp|Q8K2J0|PLCD3_MOUSE;tr|F7AAE0|F7AAE0_MOUSE
24.276	23.9166	23.8518	23.3324	24.1755	23.2855						42	42	42	57	57	57	74.18	0	323.31	1443200000	396	1.15531	1	-0.589635	-2.45677	tr|B2RUM8|B2RUM8_MOUSE;sp|Q8K363|DDX18_MOUSE;tr|Q9CSG7|Q9CSG7_MOUSE;tr|F6ZX28|F6ZX28_MOUSE;tr|Q9CSJ2|Q9CSJ2_MOUSE	tr|B2RUM8|B2RUM8_MOUSE;sp|Q8K363|DDX18_MOUSE
19.5132	19.9908	19.1507	20.0437	21.1938	19.8417						18	18	18	45.5	45.5	45.5	72.05	0	109.25	123340000	88	0.00319134	1	0.00617218	0.00976205	sp|Q8K3A9|MEPCE_MOUSE;tr|F6XIE4|F6XIE4_MOUSE	sp|Q8K3A9|MEPCE_MOUSE
25.5498	26.3308	25.8359	25.8892	25.8923	26.1771						64	64	45	55.6	55.6	37.2	145.27	0	323.31	3874000000	773	1.04724	1	0.372981	2.22916	sp|Q8K4P0|WDR33_MOUSE;tr|Q8VE87|Q8VE87_MOUSE;tr|Q8K1G7|Q8K1G7_MOUSE;tr|D3YX80|D3YX80_MOUSE;tr|Q6P236|Q6P236_MOUSE;tr|Q9D1P6|Q9D1P6_MOUSE;tr|Q8BRC5|Q8BRC5_MOUSE;tr|Q3TSL0|Q3TSL0_MOUSE	sp|Q8K4P0|WDR33_MOUSE
20.361	21.7276	21.0944	20.38	21.3019	21.2384						9	9	9	14.2	14.2	14.2	81.303	0	16.538	14285000	40	0.150417	1	0.196226	0.403431	sp|Q8K4Q8|COL12_MOUSE	sp|Q8K4Q8|COL12_MOUSE
21.674	20.9209	21.0053	21.8381	21.5426	21.4895						17	17	17	39.4	39.4	39.4	66.612	0	153.17	560300000	67	0.00867735	1	0.00887871	0.0263799	sp|Q8QZY1|EIF3L_MOUSE	sp|Q8QZY1|EIF3L_MOUSE
21.1061	21.6443	21.8637	19.237	21.7762	21.4175						4	4	4	17.4	17.4	17.4	19.152	0	7.478	25438000	30	0.434623	1	-0.81573	-1.01478	sp|Q8R2Q8|BST2_MOUSE	sp|Q8R2Q8|BST2_MOUSE
25.345	19.5446	22.5143	22.0181	20.8101	24.0335						125	125	101	59.4	59.4	50.2	226.37	0	323.31	6101000000	351	0.214793	1	-1.02443	-0.552817	sp|Q8VDD5|MYH9_MOUSE;tr|Q3UFT0|Q3UFT0_MOUSE;tr|Q811J9|Q811J9_MOUSE;tr|Q99JJ3|Q99JJ3_MOUSE;tr|Q7TQJ6|Q7TQJ6_MOUSE;tr|Q8BIE2|Q8BIE2_MOUSE;tr|A2VCK0|A2VCK0_MOUSE;tr|Q8BIM8|Q8BIM8_MOUSE;tr|Q14B05|Q14B05_MOUSE;tr|F2Z494|F2Z494_MOUSE;tr|O89055|O89055_MOUSE;tr|Q7TQH2|Q7TQH2_MOUSE;tr|Q3UQQ3|Q3UQQ3_MOUSE;tr|Q5BKR0|Q5BKR0_MOUSE;tr|Q6P8P3|Q6P8P3_MOUSE;tr|B2RY26|B2RY26_MOUSE;tr|B2RXX9|B2RXX9_MOUSE;sp|Q91Z83|…	sp|Q8VDD5|MYH9_MOUSE;tr|Q3UFT0|Q3UFT0_MOUSE
21.4544	22.252	21.9659	22.1346	22.3908	22.2337						12	12	12	27.3	27.3	27.3	71.381	0	47.236	111830000	55	0.421042	1	0.269742	0.987553	sp|Q8VDH1-2|FBX21_MOUSE;sp|Q8VDH1|FBX21_MOUSE;tr|A0A0J9YU92|A0A0J9YU92_MOUSE;tr|Q8C658|Q8C658_MOUSE	sp|Q8VDH1-2|FBX21_MOUSE;sp|Q8VDH1|FBX21_MOUSE;tr|A0A0J9YU92|A0A0J9YU92_MOUSE
22.9631	21.3801	20.4717	22.2184	19.0452	22.9698						42	42	42	60	60	60	100.14	0	323.31	1599200000	108	0.479868	1	1.36274	1.10479	tr|Q3TXV1|Q3TXV1_MOUSE;tr|Q3TKV1|Q3TKV1_MOUSE;sp|Q8VDM4|PSMD2_MOUSE;tr|Q3TI61|Q3TI61_MOUSE;tr|Q3TW71|Q3TW71_MOUSE;tr|Q3TWL6|Q3TWL6_MOUSE;tr|Q3U9Y8|Q3U9Y8_MOUSE;tr|Q3TIP0|Q3TIP0_MOUSE;tr|Q80V77|Q80V77_MOUSE;tr|Q99JX8|Q99JX8_MOUSE;tr|Q9CRK7|Q9CRK7_MOUSE;tr|E9Q2S8|E9Q2S8_MOUSE	tr|Q3TXV1|Q3TXV1_MOUSE;tr|Q3TKV1|Q3TKV1_MOUSE;sp|Q8VDM4|PSMD2_MOUSE;tr|Q3TI61|Q3TI61_MOUSE;tr|Q3TW71|Q3TW71_MOUSE;tr|Q3TWL6|Q3TWL6_MOUSE;tr|Q3U9Y8|Q3U9Y8_MOUSE;tr|Q3TIP0|Q3TIP0_MOUSE;tr|Q80V77|Q80V77_MOUSE
22.3335	22.1607	22.5376	21.8291	22.0621	22.2218						22	22	22	29.3	29.3	29.3	112.98	0	56.417	100650000	77	0.583101	1	-0.240557	-1.30742	sp|Q8VDN2|AT1A1_MOUSE;tr|Q3TXF9|Q3TXF9_MOUSE;tr|Q8R3M4|Q8R3M4_MOUSE;tr|Q3UCH8|Q3UCH8_MOUSE;tr|D3YYN7|D3YYN7_MOUSE;tr|Q3UHK5|Q3UHK5_MOUSE;sp|Q6PIE5|AT1A2_MOUSE;tr|Q6ZQ49|Q6ZQ49_MOUSE;sp|Q6PIC6|AT1A3_MOUSE;tr|A0A0G2JGX4|A0A0G2JGX4_MOUSE;tr|Q8VCE0|Q8VCE0_MOUSE;tr|Q8K2R2|Q8K2R2_MOUSE;tr|Q3UF49|Q3UF49_MOUSE;tr|Q8R3A9|Q8R3A9_MOUSE;tr|Q8R0E8|Q8R0E8_MOUSE;tr|Q8R0B0|Q8R0B0_MOUSE;sp|Q9WV27|AT1A4_MOUSE;tr|Q…	sp|Q8VDN2|AT1A1_MOUSE;tr|Q3TXF9|Q3TXF9_MOUSE;tr|Q8R3M4|Q8R3M4_MOUSE;tr|Q3UCH8|Q3UCH8_MOUSE;tr|D3YYN7|D3YYN7_MOUSE;tr|Q3UHK5|Q3UHK5_MOUSE;sp|Q6PIE5|AT1A2_MOUSE;tr|Q6ZQ49|Q6ZQ49_MOUSE;sp|Q6PIC6|AT1A3_MOUSE;tr|A0A0G2JGX4|A0A0G2JGX4_MOUSE;tr|Q8VCE0|Q8VCE0_MOUSE
25.2847	25.9438	25.8771	25.8485	26.042	25.5245						15	15	15	50.8	50.8	50.8	37.825	0	174.71	451530000	236	0.0491788	1	0.0376523	0.14336	sp|Q8VDY9|CAAP1_MOUSE;tr|Q3TUU0|Q3TUU0_MOUSE	sp|Q8VDY9|CAAP1_MOUSE;tr|Q3TUU0|Q3TUU0_MOUSE
28.6274	29.0519	28.7868	28.9796	28.7179	28.4602						51	51	51	55.2	55.2	55.2	88.016	0	323.31	14125000000	904	0.246999	1	0.119877	0.624353	tr|Q3TXW2|Q3TXW2_MOUSE;tr|Q3TVV6|Q3TVV6_MOUSE;sp|Q8VEK3|HNRPU_MOUSE;tr|O88568|O88568_MOUSE;tr|Q8C290|Q8C290_MOUSE;sp|Q8VEK3-2|HNRPU_MOUSE;tr|Q3TWN5|Q3TWN5_MOUSE;tr|Q3ULH5|Q3ULH5_MOUSE;tr|Q3TGN5|Q3TGN5_MOUSE;tr|Q3TS50|Q3TS50_MOUSE	tr|Q3TXW2|Q3TXW2_MOUSE;tr|Q3TVV6|Q3TVV6_MOUSE;sp|Q8VEK3|HNRPU_MOUSE;tr|O88568|O88568_MOUSE;tr|Q8C290|Q8C290_MOUSE;sp|Q8VEK3-2|HNRPU_MOUSE;tr|Q3TWN5|Q3TWN5_MOUSE;tr|Q3ULH5|Q3ULH5_MOUSE;tr|Q3TGN5|Q3TGN5_MOUSE;tr|Q3TS50|Q3TS50_MOUSE
22.992	23.4143	23.3479	22.6499	24.5028	24.2732						22	22	22	47.1	47.1	47.1	58.683	0	155.82	263520000	133	0.0917792	1	-0.168408	-0.257486	tr|Q3U313|Q3U313_MOUSE;sp|Q8VH51-2|RBM39_MOUSE;sp|Q8VH51|RBM39_MOUSE;tr|Q3UXT6|Q3UXT6_MOUSE;tr|E9Q8F0|E9Q8F0_MOUSE;tr|Q0VGU9|Q0VGU9_MOUSE;sp|Q8VH51-3|RBM39_MOUSE;tr|F7AA45|F7AA45_MOUSE;tr|B7ZD61|B7ZD61_MOUSE;tr|B7ZD63|B7ZD63_MOUSE;tr|Q3TJP1|Q3TJP1_MOUSE;tr|B7ZD64|B7ZD64_MOUSE;tr|E9PZF9|E9PZF9_MOUSE;tr|E9Q999|E9Q999_MOUSE;tr|Q3UZ51|Q3UZ51_MOUSE;tr|D6RCZ8|D6RCZ8_MOUSE;tr|D6RJ85|D6RJ85_MOUSE	tr|Q3U313|Q3U313_MOUSE;sp|Q8VH51-2|RBM39_MOUSE;sp|Q8VH51|RBM39_MOUSE;tr|Q3UXT6|Q3UXT6_MOUSE;tr|E9Q8F0|E9Q8F0_MOUSE;tr|Q0VGU9|Q0VGU9_MOUSE;sp|Q8VH51-3|RBM39_MOUSE;tr|F7AA45|F7AA45_MOUSE
23.3581	23.8885	23.5136	22.9684	23.8287	23.1589						12	12	7	58.3	58.3	39.4	28.979	0	21.475	51789000	67	0.295854	1	-0.228203	-0.729724	sp|Q8VI33|TAF9_MOUSE;tr|A0A087WR08|A0A087WR08_MOUSE;tr|A0A087WQ57|A0A087WQ57_MOUSE;tr|A0A087WNM2|A0A087WNM2_MOUSE	sp|Q8VI33|TAF9_MOUSE;tr|A0A087WR08|A0A087WR08_MOUSE;tr|A0A087WQ57|A0A087WQ57_MOUSE;tr|A0A087WNM2|A0A087WNM2_MOUSE
23.1561	19.7429	19.2013	21.8384	19.0871	22.7228						28	28	27	49.8	49.8	48.6	75.441	0	258.71	1399700000	90	0.233497	1	0.953226	0.594586	sp|Q8VIJ6|SFPQ_MOUSE;tr|Q3TZL2|Q3TZL2_MOUSE;tr|Q810V5|Q810V5_MOUSE;tr|Q9Z1Q0|Q9Z1Q0_MOUSE;tr|Q7TMH7|Q7TMH7_MOUSE	sp|Q8VIJ6|SFPQ_MOUSE;tr|Q3TZL2|Q3TZL2_MOUSE
19.5249	19.104	21.7382	19.1524	21.7924	20.2992						14	14	14	76.3	76.3	76.3	23.897	0	60.837	388470000	60	0.824554	1	-1.49994	-1.77947	tr|Q50HX4|Q50HX4_MOUSE;tr|Q50HX2|Q50HX2_MOUSE;sp|Q91V41|RAB14_MOUSE;tr|Q50HX0|Q50HX0_MOUSE;tr|Q50HX3|Q50HX3_MOUSE;tr|Q50HX1|Q50HX1_MOUSE;tr|A2AL34|A2AL34_MOUSE;tr|Q50HW9|Q50HW9_MOUSE;tr|Q3U9E0|Q3U9E0_MOUSE	tr|Q50HX4|Q50HX4_MOUSE;tr|Q50HX2|Q50HX2_MOUSE;sp|Q91V41|RAB14_MOUSE;tr|Q50HX0|Q50HX0_MOUSE;tr|Q50HX3|Q50HX3_MOUSE;tr|Q50HX1|Q50HX1_MOUSE;tr|A2AL34|A2AL34_MOUSE;tr|Q50HW9|Q50HW9_MOUSE
21.6887	22.9575	22.8726	19.4419	23.0232	19.5964						16	16	16	59.9	59.9	59.9	30.645	0	102.67	156720000	84	0.694391	1	-1.86289	-1.52428	sp|Q91VE6-2|MK67I_MOUSE;sp|Q91VE6|MK67I_MOUSE;tr|Q8BMY3|Q8BMY3_MOUSE;tr|E0CXU3|E0CXU3_MOUSE	sp|Q91VE6-2|MK67I_MOUSE;sp|Q91VE6|MK67I_MOUSE
21.2676	20.0059	20.1933	18.8596	18.6644	20.9859						23	23	23	76.3	76.3	76.3	49.843	0	323.31	1168300000	61	0.0316025	1	-0.0912768	-0.0937486	tr|Q3UM23|Q3UM23_MOUSE;sp|Q91VI7|RINI_MOUSE;tr|A0A1B0GSG5|A0A1B0GSG5_MOUSE;tr|A0A1B0GRG4|A0A1B0GRG4_MOUSE;tr|A0A1B0GRY7|A0A1B0GRY7_MOUSE	tr|Q3UM23|Q3UM23_MOUSE;sp|Q91VI7|RINI_MOUSE;tr|A0A1B0GSG5|A0A1B0GSG5_MOUSE
26.6316	26.3813	26.2321	25.5036	27.3647	27.8878						40	40	40	65	65	65	69.765	0	143.76	504690000	269	0.0688172	1	-0.15189	-0.196963	tr|Q3UAC4|Q3UAC4_MOUSE;sp|Q91VN6|DDX41_MOUSE;tr|A0A1S6GWJ4|A0A1S6GWJ4_MOUSE;tr|Q3TI21|Q3TI21_MOUSE;tr|Q9CUY2|Q9CUY2_MOUSE	tr|Q3UAC4|Q3UAC4_MOUSE;sp|Q91VN6|DDX41_MOUSE;tr|A0A1S6GWJ4|A0A1S6GWJ4_MOUSE;tr|Q3TI21|Q3TI21_MOUSE
22.0158	21.4525	21.3135	21.1076	21.5489	21.336						27	27	27	45.9	45.9	45.9	82.612	0	142.67	619610000	65	0.642886	1	-0.327355	-1.42393	tr|Q922B8|Q922B8_MOUSE;sp|Q91VR5|DDX1_MOUSE;tr|Q3V1Z7|Q3V1Z7_MOUSE;tr|Q8BKG1|Q8BKG1_MOUSE	tr|Q922B8|Q922B8_MOUSE;sp|Q91VR5|DDX1_MOUSE;tr|Q3V1Z7|Q3V1Z7_MOUSE
21.0636	19.4015	21.063	18.903	19.7438	20.1244						11	11	11	46.9	46.9	46.9	39.846	0	200.9	241000000	32	0.950239	1	-1.14719	-2.03057	tr|Q8BTX5|Q8BTX5_MOUSE;tr|Q5M9L0|Q5M9L0_MOUSE;tr|Q3TII2|Q3TII2_MOUSE;tr|Q3THW7|Q3THW7_MOUSE;sp|Q91WK2|EIF3H_MOUSE;tr|Q3TIK5|Q3TIK5_MOUSE;tr|Q8BMZ8|Q8BMZ8_MOUSE	tr|Q8BTX5|Q8BTX5_MOUSE;tr|Q5M9L0|Q5M9L0_MOUSE;tr|Q3TII2|Q3TII2_MOUSE;tr|Q3THW7|Q3THW7_MOUSE;sp|Q91WK2|EIF3H_MOUSE;tr|Q3TIK5|Q3TIK5_MOUSE
23.3269	21.2733	22.9911	22.2472	21.979	22.1995						13	13	13	91.6	91.6	91.6	22.086	0	163.96	339980000	82	0.76892	1	-0.858995	-1.66997	sp|Q91XV3|BASP1_MOUSE	sp|Q91XV3|BASP1_MOUSE
21.4069	27.194	20.2692	27.3053	18.9515	26.9326						16	16	1	44	44	5.5	37.124	0	174.51	1524500000	155	3.19194	0.181714	6.93477	9.65872	sp|Q91XW8|FKBP6_MOUSE	sp|Q91XW8|FKBP6_MOUSE
20.5355	18.9577	20.6528	20.2877	20.3298	18.9474						8	8	8	16	16	16	80.581	0	23.988	8605100	32	1.14572	1	-1.10842	-2.43628	sp|Q91YK2|RRP1B_MOUSE;tr|Q6ZQH4|Q6ZQH4_MOUSE;tr|D6RDD0|D6RDD0_MOUSE;tr|F7AGW8|F7AGW8_MOUSE	sp|Q91YK2|RRP1B_MOUSE;tr|Q6ZQH4|Q6ZQH4_MOUSE
22.2105	22.462	21.3404	21.4643	22.4635	23.0559						31	31	31	41.9	41.9	41.9	106.72	0	97.128	100630000	128	0.218204	1	0.322603	0.560482	sp|Q91YR7|PRP6_MOUSE;sp|Q91YR7-2|PRP6_MOUSE	sp|Q91YR7|PRP6_MOUSE;sp|Q91YR7-2|PRP6_MOUSE
21.9052	22.0982	22.2622	22.0809	21.3248	21.1909						12	12	12	30.4	30.4	30.4	52.755	0	23.978	29240000	41	0.0339511	1	-0.0407352	-0.100474	sp|Q91YU8|SSF1_MOUSE;tr|A0A1L1SRW3|A0A1L1SRW3_MOUSE	sp|Q91YU8|SSF1_MOUSE
25.2539	26.0722	25.8888	25.5524	26.1189	26.0916						103	103	103	29.9	29.9	29.9	504.77	0	323.31	656540000	644	0.184614	1	0.151574	0.483968	tr|A0A0R4J0I9|A0A0R4J0I9_MOUSE;sp|Q91ZX7|LRP1_MOUSE;tr|Q3U454|Q3U454_MOUSE;tr|Q3U5J2|Q3U5J2_MOUSE;tr|Q811K6|Q811K6_MOUSE;tr|Q8C4T5|Q8C4T5_MOUSE;tr|D3Z5M3|D3Z5M3_MOUSE	tr|A0A0R4J0I9|A0A0R4J0I9_MOUSE;sp|Q91ZX7|LRP1_MOUSE
23.0337	23.134	22.9903	22.6626	22.9019	22.6467						25	25	25	27.8	27.8	27.8	119.84	0	80.272	131970000	122	0.416354	1	-0.160875	-0.978127	tr|G3X956|G3X956_MOUSE;sp|Q920B9|SP16H_MOUSE	tr|G3X956|G3X956_MOUSE;sp|Q920B9|SP16H_MOUSE
23.7522	20.207	19.8515	21.8984	19.1469	23.0002						13	13	13	43.1	43.1	43.1	40.581	0	225.89	1419800000	42	0.181514	1	0.785017	0.476785	tr|Q4FJN9|Q4FJN9_MOUSE;sp|Q920E5|FPPS_MOUSE;tr|Q5M8R9|Q5M8R9_MOUSE;tr|Q3US29|Q3US29_MOUSE;tr|Q3TMB3|Q3TMB3_MOUSE;tr|A0A0G2JEA5|A0A0G2JEA5_MOUSE;tr|A0A0G2JDJ5|A0A0G2JDJ5_MOUSE;tr|A0A0G2JEB3|A0A0G2JEB3_MOUSE;tr|A0A0G2JE82|A0A0G2JE82_MOUSE	tr|Q4FJN9|Q4FJN9_MOUSE;sp|Q920E5|FPPS_MOUSE;tr|Q5M8R9|Q5M8R9_MOUSE;tr|Q3US29|Q3US29_MOUSE;tr|Q3TMB3|Q3TMB3_MOUSE;tr|A0A0G2JEA5|A0A0G2JEA5_MOUSE;tr|A0A0G2JDJ5|A0A0G2JDJ5_MOUSE;tr|A0A0G2JEB3|A0A0G2JEB3_MOUSE
22.6352	20.3229	21.8383	18.4647	21.3104	22.3659						15	15	15	56.5	56.5	56.5	44.547	0	174.57	806490000	75	0.577464	1	-1.5435	-1.29642	tr|Q544R5|Q544R5_MOUSE;sp|Q921F2|TADBP_MOUSE;tr|Q8BUM1|Q8BUM1_MOUSE;tr|A0A087WRZ5|A0A087WRZ5_MOUSE;tr|Q8R0B4|Q8R0B4_MOUSE;tr|Q8BLD4|Q8BLD4_MOUSE;tr|Q6VYI5|Q6VYI5_MOUSE;tr|Q6VYI4|Q6VYI4_MOUSE;tr|A0A087WR97|A0A087WR97_MOUSE;tr|Q05C33|Q05C33_MOUSE;tr|C9DT14|C9DT14_MOUSE;tr|D2KPZ5|D2KPZ5_MOUSE;tr|A0A087WSE4|A0A087WSE4_MOUSE;tr|A0A087WQA5|A0A087WQA5_MOUSE;tr|A0A087WRP4|A0A087WRP4_MOUSE;tr|H3BJV1|H3BJV…	tr|Q544R5|Q544R5_MOUSE;sp|Q921F2|TADBP_MOUSE;tr|Q8BUM1|Q8BUM1_MOUSE;tr|A0A087WRZ5|A0A087WRZ5_MOUSE;tr|Q8R0B4|Q8R0B4_MOUSE;tr|Q8BLD4|Q8BLD4_MOUSE;tr|Q6VYI5|Q6VYI5_MOUSE;tr|Q6VYI4|Q6VYI4_MOUSE;tr|A0A087WR97|A0A087WR97_MOUSE;tr|Q05C33|Q05C33_MOUSE;tr|C9DT14|C9DT14_MOUSE;tr|D2KPZ5|D2KPZ5_MOUSE;tr|A0A087WSE4|A0A087WSE4_MOUSE;tr|A0A087WQA5|A0A087WQA5_MOUSE
23.0884	19.8631	23.0993	19.5841	19.5253	23.1059						60	3	2	71	4.4	4.4	76.723	0	38.956	3087500000	26	0.25503	1	-1.05332	-0.641916	sp|Q921I1|TRFE_MOUSE;tr|F7BAE9|F7BAE9_MOUSE;tr|D3YYR8|D3YYR8_MOUSE;tr|F7CJN9|F7CJN9_MOUSE;tr|E9Q2Q7|E9Q2Q7_MOUSE;tr|E9Q939|E9Q939_MOUSE;CON__Q2HJF0	sp|Q921I1|TRFE_MOUSE
19.3764	21.2261	21.4733	18.7624	20.9463	20.9235						15	15	15	21.4	21.4	21.4	108.69	0	31.742	54386000	43	0.106403	1	-0.294711	-0.294957	tr|Z4YJU8|Z4YJU8_MOUSE;sp|Q921M4-2|GOGA2_MOUSE;sp|Q921M4|GOGA2_MOUSE;tr|Q5DTL1|Q5DTL1_MOUSE;tr|E9PUQ5|E9PUQ5_MOUSE;tr|A2AN46|A2AN46_MOUSE;tr|A2AN48|A2AN48_MOUSE;tr|A2AN45|A2AN45_MOUSE	tr|Z4YJU8|Z4YJU8_MOUSE;sp|Q921M4-2|GOGA2_MOUSE;sp|Q921M4|GOGA2_MOUSE;tr|Q5DTL1|Q5DTL1_MOUSE;tr|E9PUQ5|E9PUQ5_MOUSE
23.3273	23.4018	23.3381	23.6722	23.7324	23.2186						20	20	20	27	27	27	85.938	0	38.063	61932000	103	0.0651884	1	-0.0350793	-0.187194	sp|Q921N6|DDX27_MOUSE;sp|Q921N6-2|DDX27_MOUSE;tr|H3BLJ6|H3BLJ6_MOUSE	sp|Q921N6|DDX27_MOUSE
22.8294	19.773	18.6352	18.965	20.3552	22.1613						19	19	1	53.2	53.2	3.4	48.1	0	169.29	1522800000	59	0.0691811	1	-0.306804	-0.19794	sp|Q922R8|PDIA6_MOUSE;tr|Q3THH1|Q3THH1_MOUSE	sp|Q922R8|PDIA6_MOUSE;tr|Q3THH1|Q3THH1_MOUSE
22.1871	21.7987	22.1864	22.5108	22.4453	23.1443						32	32	32	52.6	52.6	52.6	77.454	0	265.94	439740000	204	0.205424	1	0.211646	0.531645	sp|Q922U1|PRPF3_MOUSE;tr|Q3UT19|Q3UT19_MOUSE;tr|E0CYD0|E0CYD0_MOUSE;tr|F6T4V0|F6T4V0_MOUSE	sp|Q922U1|PRPF3_MOUSE;tr|Q3UT19|Q3UT19_MOUSE
23.7204	19.8424	22.0044	21.9632	19.6775	22.6439						13	13	13	42.1	42.1	42.1	30.831	0	67.419	1442900000	68	0.0774416	1	-0.317529	-0.219952	tr|Q544Z3|Q544Z3_MOUSE;sp|Q99020|ROAA_MOUSE;tr|Q9D6G1|Q9D6G1_MOUSE;tr|Q80XR6|Q80XR6_MOUSE;tr|Q3TMZ8|Q3TMZ8_MOUSE;tr|Q20BD0|Q20BD0_MOUSE;tr|Q8CIR3|Q8CIR3_MOUSE	tr|Q544Z3|Q544Z3_MOUSE;sp|Q99020|ROAA_MOUSE;tr|Q9D6G1|Q9D6G1_MOUSE;tr|Q80XR6|Q80XR6_MOUSE;tr|Q3TMZ8|Q3TMZ8_MOUSE;tr|Q20BD0|Q20BD0_MOUSE
21.836	20.5594	21.973	21.4669	18.2581	21.761						10	10	3	63	63	29.3	20.825	0	92.14	266530000	45	0.170856	1	0.573367	0.451915	tr|Q52L50|Q52L50_MOUSE;sp|Q99JI6|RAP1B_MOUSE;tr|A0A1W2P777|A0A1W2P777_MOUSE	tr|Q52L50|Q52L50_MOUSE;sp|Q99JI6|RAP1B_MOUSE
20.214	21.1291	20.6701	19.3575	18.6123	20.941						10	10	10	19.6	19.6	19.6	70.375	0	30.743	15674000	35	0.31336	1	0.643756	0.766706	tr|Q8BP60|Q8BP60_MOUSE;sp|Q99JX7|NXF1_MOUSE;tr|V9GXF3|V9GXF3_MOUSE;tr|V9GXW3|V9GXW3_MOUSE;tr|V9GX96|V9GX96_MOUSE;tr|V9GXC8|V9GXC8_MOUSE;tr|V9GXM5|V9GXM5_MOUSE	tr|Q8BP60|Q8BP60_MOUSE;sp|Q99JX7|NXF1_MOUSE;tr|V9GXF3|V9GXF3_MOUSE;tr|V9GXW3|V9GXW3_MOUSE
21.4371	18.2142	20.5017	19.5154	19.5586	20.996						20	20	20	58.6	58.6	58.6	47.357	0	190.07	792820000	42	0.403927	1	-0.923955	-0.953072	tr|Q3ULF7|Q3ULF7_MOUSE;tr|Q3TWJ4|Q3TWJ4_MOUSE;tr|Q3TGW0|Q3TGW0_MOUSE;sp|Q99JY9|ARP3_MOUSE;tr|Q3TGE1|Q3TGE1_MOUSE;tr|A0A087WRA1|A0A087WRA1_MOUSE;tr|Q9ERF8|Q9ERF8_MOUSE;tr|A0A087WQ14|A0A087WQ14_MOUSE;tr|Q3UGH0|Q3UGH0_MOUSE;tr|A0A087WP86|A0A087WP86_MOUSE;tr|A0A087WS98|A0A087WS98_MOUSE;sp|Q641P0|ARP3B_MOUSE;tr|A0A087WQ83|A0A087WQ83_MOUSE;sp|Q641P0-2|ARP3B_MOUSE;tr|A0A087WPR6|A0A087WPR6_MOUSE	tr|Q3ULF7|Q3ULF7_MOUSE;tr|Q3TWJ4|Q3TWJ4_MOUSE;tr|Q3TGW0|Q3TGW0_MOUSE;sp|Q99JY9|ARP3_MOUSE;tr|Q3TGE1|Q3TGE1_MOUSE
21.4544	19.4877	21.8945	21.7152	21.2589	22.0678						6	6	5	29.8	29.8	22.6	27.127	0	19.004	92844000	29	0.207991	1	-0.445711	-0.537464	tr|Q6PDC2|Q6PDC2_MOUSE;sp|Q99KF1|TMED9_MOUSE;tr|Q3TFU8|Q3TFU8_MOUSE;tr|Q3U7N8|Q3U7N8_MOUSE;tr|Q9CZL0|Q9CZL0_MOUSE;tr|Q8BLM5|Q8BLM5_MOUSE	tr|Q6PDC2|Q6PDC2_MOUSE;sp|Q99KF1|TMED9_MOUSE;tr|Q3TFU8|Q3TFU8_MOUSE;tr|Q3U7N8|Q3U7N8_MOUSE;tr|Q9CZL0|Q9CZL0_MOUSE;tr|Q8BLM5|Q8BLM5_MOUSE
26.1084	26.4895	26.2107	25.8254	26.3112	26.186						15	15	15	37.2	37.2	37.2	40.555	0	142.28	938560000	299	0.0755527	1	-0.0431302	-0.214944	sp|Q99KV1|DJB11_MOUSE	sp|Q99KV1|DJB11_MOUSE
20.7336	19.4896	21.6693	18.0432	21.591	19.7297						18	18	18	45.3	45.3	45.3	55.249	0	193.3	593540000	45	1.68214	1	-2.24378	-3.70247	sp|Q99LF4|RTCB_MOUSE;tr|Q3TJ01|Q3TJ01_MOUSE	sp|Q99LF4|RTCB_MOUSE;tr|Q3TJ01|Q3TJ01_MOUSE
23.6623	20.7733	21.68	21.1073	20.2163	23.0616						14	14	14	79.9	79.9	79.9	20.021	0	229.55	2280500000	70	0.0579223	1	-0.205517	-0.167451	sp|Q99LX0|PARK7_MOUSE;tr|A2A813|A2A813_MOUSE;tr|A2A815|A2A815_MOUSE;tr|D3K2X3|D3K2X3_MOUSE;tr|A2A817|A2A817_MOUSE;tr|A2A816|A2A816_MOUSE	sp|Q99LX0|PARK7_MOUSE;tr|A2A813|A2A813_MOUSE;tr|A2A815|A2A815_MOUSE
22.2839	22.6744	19.1442	22.0568	23.3156	22.8214						8	8	8	33.8	33.8	33.8	29.298	0	29.485	65479000	37	0.297739	1	0.936293	0.733724	sp|Q99LX5|MMTA2_MOUSE	sp|Q99LX5|MMTA2_MOUSE
21.1177	20.1982	19.6136	18.4106	21.0954	21.09						8	8	8	23.3	23.3	23.3	52.443	0	16.451	32054000	27	0.310755	1	-0.709323	-0.761225	sp|Q99M87|DNJA3_MOUSE;tr|Q3TJA9|Q3TJA9_MOUSE;sp|Q99M87-2|DNJA3_MOUSE;sp|Q99M87-3|DNJA3_MOUSE	sp|Q99M87|DNJA3_MOUSE;tr|Q3TJA9|Q3TJA9_MOUSE;sp|Q99M87-2|DNJA3_MOUSE;sp|Q99M87-3|DNJA3_MOUSE
20.8683	19.5125	18.5054	20.9928	19.829	20.9746						36	36	36	50.8	50.8	50.8	112.35	0	323.31	489800000	77	0.378813	1	0.75909	0.902107	tr|E9Q260|E9Q260_MOUSE;sp|Q99MW1|STK31_MOUSE;tr|E9PWQ6|E9PWQ6_MOUSE;tr|F6QH34|F6QH34_MOUSE	tr|E9Q260|E9Q260_MOUSE;sp|Q99MW1|STK31_MOUSE;tr|E9PWQ6|E9PWQ6_MOUSE
22.1996	22.5882	22.5057	22.6051	23.5063	24.1147						58	58	58	32.3	32.3	32.3	273.61	0	230.71	312520000	233	0.222224	1	0.365437	0.569489	sp|Q99PV0|PRP8_MOUSE;tr|B7ZC27|B7ZC27_MOUSE;tr|Q3UNG1|Q3UNG1_MOUSE;tr|Q3TI71|Q3TI71_MOUSE	sp|Q99PV0|PRP8_MOUSE
23.4359	23.5957	23.6583	23.2653	23.298	22.7679						10	10	10	47.3	47.3	47.3	21.397	0	102.77	1133200000	58	0.411983	1	-0.254433	-0.969326	tr|Q6ZWZ7|Q6ZWZ7_MOUSE;tr|Q6PHZ1|Q6PHZ1_MOUSE;sp|Q9CPR4|RL17_MOUSE;tr|Q505B1|Q505B1_MOUSE;tr|Q80V08|Q80V08_MOUSE;tr|B2RY53|B2RY53_MOUSE	tr|Q6ZWZ7|Q6ZWZ7_MOUSE;tr|Q6PHZ1|Q6PHZ1_MOUSE;sp|Q9CPR4|RL17_MOUSE;tr|Q505B1|Q505B1_MOUSE;tr|Q80V08|Q80V08_MOUSE
21.9212	22.1201	18.7198	22.0851	22.0558	21.5178						5	5	4	48	48	44.1	22.942	0	41.3	52208000	33	0.383066	1	1.00875	0.910771	sp|Q9CQE6|ASF1A_MOUSE;tr|A0A1W2P7K2|A0A1W2P7K2_MOUSE;tr|A0A1W2P7E1|A0A1W2P7E1_MOUSE	sp|Q9CQE6|ASF1A_MOUSE;tr|A0A1W2P7K2|A0A1W2P7K2_MOUSE;tr|A0A1W2P7E1|A0A1W2P7E1_MOUSE
22.0836	19.1729	21.6237	19.392	18.7752	20.976						10	10	10	54.6	54.6	54.6	26.24	0	55.466	458590000	75	0.344058	1	-0.980545	-0.830725	sp|Q9CQF3|CPSF5_MOUSE;tr|Q9CZQ0|Q9CZQ0_MOUSE;tr|A0A1D5RM23|A0A1D5RM23_MOUSE;tr|A0A1D5RLS2|A0A1D5RLS2_MOUSE;tr|A0A1D5RLT7|A0A1D5RLT7_MOUSE	sp|Q9CQF3|CPSF5_MOUSE;tr|Q9CZQ0|Q9CZQ0_MOUSE;tr|A0A1D5RM23|A0A1D5RM23_MOUSE;tr|A0A1D5RLS2|A0A1D5RLS2_MOUSE
21.1312	19.4888	20.8579	21.0305	20.9247	20.9832						4	4	4	29.1	29.1	29.1	17.067	0	7.251	18443000	28	0.38627	1	-0.470429	-0.91729	sp|Q9CQK1|ZNHI3_MOUSE;tr|Q5FW88|Q5FW88_MOUSE	sp|Q9CQK1|ZNHI3_MOUSE
23.9535	21.636	22.9669	20.0742	21.9586	23.3568						17	10	10	69.5	52	52	28.086	0	272.77	1612300000	70	0.500549	1	-1.2707	-1.14563	tr|A2A5N2|A2A5N2_MOUSE;sp|Q9CQV8|1433B_MOUSE;sp|Q9CQV8-2|1433B_MOUSE;tr|A2A5N1|A2A5N1_MOUSE	tr|A2A5N2|A2A5N2_MOUSE;sp|Q9CQV8|1433B_MOUSE;sp|Q9CQV8-2|1433B_MOUSE;tr|A2A5N1|A2A5N1_MOUSE
20.7828	20.8423	19.6735	22.0403	19.8135	21.1294						16	16	16	60.4	60.4	60.4	38.158	0	163.13	413440000	46	1.16831	1	1.24743	2.48465	sp|Q9CX34|SGT1_MOUSE;tr|Q9CRG3|Q9CRG3_MOUSE	sp|Q9CX34|SGT1_MOUSE
23.2444	23.135	22.9024	23.5974	22.697	21.5314						14	14	14	58.7	58.7	58.7	30.53	0	305.76	1422000000	121	0.108117	1	-0.193359	-0.299297	sp|Q9CX86|ROA0_MOUSE	sp|Q9CX86|ROA0_MOUSE
19.9577	19.3612	19.3409	19.289	18.6674	20.2073						15	15	15	65.9	65.9	65.9	26.51	0	217.6	783420000	39	0.247474	1	0.297134	0.625394	sp|Q9CXW3|CYBP_MOUSE;tr|A0A0A6YY29|A0A0A6YY29_MOUSE	sp|Q9CXW3|CYBP_MOUSE
24.1064	23.6447	23.604	23.8621	23.7804	23.6457						8	8	8	41.6	41.6	41.6	20.266	0	34.514	1081000000	72	0.276126	1	-0.112734	-0.687583	tr|E9PYL9|E9PYL9_MOUSE;sp|Q9CXW4|RL11_MOUSE;tr|Q8VC94|Q8VC94_MOUSE;tr|A2BH06|A2BH06_MOUSE;tr|E9PZB3|E9PZB3_MOUSE	tr|E9PYL9|E9PYL9_MOUSE;sp|Q9CXW4|RL11_MOUSE;tr|Q8VC94|Q8VC94_MOUSE;tr|A2BH06|A2BH06_MOUSE;tr|E9PZB3|E9PZB3_MOUSE
22.8638	23.5292	23.0455	22.8766	23.5407	22.7247						9	9	9	41.1	41.1	41.1	21.978	0	52.303	146390000	81	0.121876	1	-0.106508	-0.333784	sp|Q9CY57-3|CHTOP_MOUSE;tr|E9PW20|E9PW20_MOUSE;sp|Q9CY57|CHTOP_MOUSE;sp|Q9CY57-5|CHTOP_MOUSE;tr|B7ZMS6|B7ZMS6_MOUSE;sp|Q9CY57-4|CHTOP_MOUSE;sp|Q9CY57-2|CHTOP_MOUSE;tr|Q2VPR3|Q2VPR3_MOUSE;tr|D3YZA1|D3YZA1_MOUSE;tr|D3Z7T7|D3Z7T7_MOUSE	sp|Q9CY57-3|CHTOP_MOUSE;tr|E9PW20|E9PW20_MOUSE;sp|Q9CY57|CHTOP_MOUSE;sp|Q9CY57-5|CHTOP_MOUSE;tr|B7ZMS6|B7ZMS6_MOUSE;sp|Q9CY57-4|CHTOP_MOUSE;sp|Q9CY57-2|CHTOP_MOUSE;tr|Q2VPR3|Q2VPR3_MOUSE;tr|D3YZA1|D3YZA1_MOUSE;tr|D3Z7T7|D3Z7T7_MOUSE
23.187	23.5823	23.4701	23.0558	24.2696	23.7819						14	7	7	39.1	22.4	22.4	43.934	0	39.202	72067000	47	0.162947	1	-0.168912	-0.433282	sp|Q9CYI4|LUC7L_MOUSE;tr|Q3TV90|Q3TV90_MOUSE;tr|A0A0R4J047|A0A0R4J047_MOUSE;sp|Q9CYI4-2|LUC7L_MOUSE;tr|Q05D11|Q05D11_MOUSE;tr|D3Z765|D3Z765_MOUSE;tr|D3YZ82|D3YZ82_MOUSE;tr|D6REI1|D6REI1_MOUSE;tr|D6RGP6|D6RGP6_MOUSE;tr|F6QU81|F6QU81_MOUSE	sp|Q9CYI4|LUC7L_MOUSE;tr|Q3TV90|Q3TV90_MOUSE;tr|A0A0R4J047|A0A0R4J047_MOUSE;sp|Q9CYI4-2|LUC7L_MOUSE;tr|Q05D11|Q05D11_MOUSE;tr|D3Z765|D3Z765_MOUSE
22.1271	22.8355	22.8792	21.9953	23.2231	22.6909						7	7	7	56.5	56.5	56.5	17.09	0	60.658	67074000	42	0.221891	1	-0.23587	-0.568743	sp|Q9CYL5|GAPR1_MOUSE;tr|B1AWD6|B1AWD6_MOUSE	sp|Q9CYL5|GAPR1_MOUSE
22.6226	22.4599	22.763	22.9869	22.9359	22.7253						35	35	35	38.9	38.9	38.9	117.64	0	185.7	484530000	152	0.101041	1	-0.0498066	-0.281307	sp|Q9CZU3|SK2L2_MOUSE;tr|Q8BTX6|Q8BTX6_MOUSE;tr|Q91YT4|Q91YT4_MOUSE;tr|Q6ZQK1|Q6ZQK1_MOUSE;tr|Q8BVI7|Q8BVI7_MOUSE;tr|Q8BVK1|Q8BVK1_MOUSE	sp|Q9CZU3|SK2L2_MOUSE;tr|Q8BTX6|Q8BTX6_MOUSE;tr|Q91YT4|Q91YT4_MOUSE;tr|Q6ZQK1|Q6ZQK1_MOUSE;tr|Q8BVI7|Q8BVI7_MOUSE
24.0268	23.7089	23.8748	22.6622	23.4739	23.915						18	18	18	68.7	68.7	68.7	35.274	0	72.44	377720000	136	0.359087	1	-0.363162	-0.861723	sp|Q9D0D4|DIM1_MOUSE;tr|Q3UK38|Q3UK38_MOUSE	sp|Q9D0D4|DIM1_MOUSE;tr|Q3UK38|Q3UK38_MOUSE
25.3073	24.8915	24.7614	24.2962	24.9925	24.8301						41	41	41	69.1	69.1	69.1	77.648	0	323.31	3224500000	252	0.636286	1	-0.347804	-1.41108	sp|Q9D0E1|HNRPM_MOUSE;tr|Q3THB3|Q3THB3_MOUSE;sp|Q9D0E1-2|HNRPM_MOUSE;tr|A0A1S6GWJ8|A0A1S6GWJ8_MOUSE;tr|Q3TW40|Q3TW40_MOUSE;tr|Q570Z0|Q570Z0_MOUSE;tr|Q3TL61|Q3TL61_MOUSE;tr|B8JK32|B8JK32_MOUSE;tr|B8JK33|B8JK33_MOUSE;tr|Q3TQ66|Q3TQ66_MOUSE;tr|F6W322|F6W322_MOUSE;tr|F7C9U3|F7C9U3_MOUSE;tr|Q3UCL9|Q3UCL9_MOUSE	sp|Q9D0E1|HNRPM_MOUSE;tr|Q3THB3|Q3THB3_MOUSE;sp|Q9D0E1-2|HNRPM_MOUSE;tr|A0A1S6GWJ8|A0A1S6GWJ8_MOUSE;tr|Q3TW40|Q3TW40_MOUSE;tr|Q570Z0|Q570Z0_MOUSE;tr|Q3TL61|Q3TL61_MOUSE;tr|B8JK32|B8JK32_MOUSE;tr|B8JK33|B8JK33_MOUSE;tr|Q3TQ66|Q3TQ66_MOUSE
21.9914	19.8329	21.6803	20.8988	22.9159	22.9135						4	4	4	10.6	10.6	10.6	47.227	0	20.387	17082000	25	0.429443	1	-0.980792	-1.00441	sp|Q9D0F4|NKAP_MOUSE;sp|Q5SZT7|NKAPL_MOUSE	sp|Q9D0F4|NKAP_MOUSE
22.3969	23.6145	24.2273	24.1281	22.8727	22.5638						4	2	2	62.9	38.2	38.2	10.35	0	68.146	203210000	70	0.139419	1	0.269827	0.376878	sp|Q9D0M5|DYL2_MOUSE;tr|D6RIN4|D6RIN4_MOUSE;tr|Q80ZS7|Q80ZS7_MOUSE	sp|Q9D0M5|DYL2_MOUSE;tr|D6RIN4|D6RIN4_MOUSE
23.7981	23.9274	24.0001	23.5177	24.2063	23.654						9	9	9	53.1	53.1	53.1	14.173	0	30.02	206750000	65	0.830248	1	-0.301748	-1.79072	sp|Q9D0T1|NH2L1_MOUSE;tr|E9PZS4|E9PZS4_MOUSE	sp|Q9D0T1|NH2L1_MOUSE;tr|E9PZS4|E9PZS4_MOUSE
24.0197	24.1045	24.0241	23.8081	23.147	24.1546						12	12	5	73.6	73.6	38.3	22.187	0	54.06	664860000	103	0.39711	1	0.292156	0.939283	tr|Q0PD66|Q0PD66_MOUSE;sp|Q9D1G1|RAB1B_MOUSE;tr|Q3V3C2|Q3V3C2_MOUSE;tr|Q91YW0|Q91YW0_MOUSE;tr|Q3TYH2|Q3TYH2_MOUSE;tr|Q3TYB1|Q3TYB1_MOUSE;tr|Q0PD40|Q0PD40_MOUSE;sp|Q8K386|RAB15_MOUSE	tr|Q0PD66|Q0PD66_MOUSE;sp|Q9D1G1|RAB1B_MOUSE;tr|Q3V3C2|Q3V3C2_MOUSE
21.084	21.2795	20.9928	21.2325	20.9441	19.3404						9	9	9	30.3	30.3	30.3	46.746	0	52.102	240720000	34	0.239823	1	-0.389477	-0.608569	tr|Q3URM4|Q3URM4_MOUSE;sp|Q9D1Q6|ERP44_MOUSE	tr|Q3URM4|Q3URM4_MOUSE;sp|Q9D1Q6|ERP44_MOUSE
24.4519	24.5822	24.1409	23.702	24.6992	24.8112						35	35	35	47.1	47.1	47.1	90.973	0	134.81	234400000	186	0.0606481	1	-0.065532	-0.174886	tr|Q2M4H5|Q2M4H5_MOUSE;sp|Q9D5V5|CUL5_MOUSE;tr|G3X914|G3X914_MOUSE;tr|E9PV12|E9PV12_MOUSE;tr|E9Q6Z0|E9Q6Z0_MOUSE;tr|Q8BYN6|Q8BYN6_MOUSE;tr|Q05CY9|Q05CY9_MOUSE;tr|Q78GU9|Q78GU9_MOUSE;tr|F8VQI6|F8VQI6_MOUSE	tr|Q2M4H5|Q2M4H5_MOUSE;sp|Q9D5V5|CUL5_MOUSE;tr|G3X914|G3X914_MOUSE;tr|E9PV12|E9PV12_MOUSE;tr|E9Q6Z0|E9Q6Z0_MOUSE
23.1389	19.0393	22.7439	22.578	21.5438	22.5556						23	23	23	47.9	47.9	47.9	64.464	0	79.65	114940000	102	0.355369	1	-1.0846	-0.854074	sp|Q9D6Z1|NOP56_MOUSE;tr|Q3UJZ7|Q3UJZ7_MOUSE;tr|Q3USZ5|Q3USZ5_MOUSE;tr|E0CXZ0|E0CXZ0_MOUSE;tr|F7CHQ7|F7CHQ7_MOUSE;tr|A2APD7|A2APD7_MOUSE;tr|F6USW7|F6USW7_MOUSE;tr|F7CHP9|F7CHP9_MOUSE;tr|F6U250|F6U250_MOUSE;tr|F6V095|F6V095_MOUSE	sp|Q9D6Z1|NOP56_MOUSE;tr|Q3UJZ7|Q3UJZ7_MOUSE;tr|Q3USZ5|Q3USZ5_MOUSE
19.9146	21.6238	21.4573	19.6725	19.86	19.1894						31	31	31	42.7	42.7	42.7	100.07	0	159.89	89315000	62	0.0979522	1	-0.248757	-0.273399	sp|Q9D7Z6|CLCA1_MOUSE	sp|Q9D7Z6|CLCA1_MOUSE
26.9056	27.6355	27.3144	26.8541	27.5785	27.3176						35	35	9	60.6	60.6	10.3	64.958	0	323.31	7519700000	407	0.00316391	1	0.00289981	0.00967845	sp|Q9D824|FIP1_MOUSE;sp|Q9D824-3|FIP1_MOUSE;sp|Q9D824-2|FIP1_MOUSE	sp|Q9D824|FIP1_MOUSE;sp|Q9D824-3|FIP1_MOUSE;sp|Q9D824-2|FIP1_MOUSE
18.8695	20.8066	19.5987	18.5796	21.7438	21.3395						8	8	8	59.3	59.3	59.3	19.208	0	112.6	84771000	32	0.0486132	1	0.171245	0.141789	tr|Q4G0C5|Q4G0C5_MOUSE;tr|Q3UWH9|Q3UWH9_MOUSE;sp|Q9D868-2|PPIH_MOUSE;tr|A2BGI8|A2BGI8_MOUSE;tr|Q3UY37|Q3UY37_MOUSE;tr|A2BGI9|A2BGI9_MOUSE;sp|Q9D868|PPIH_MOUSE	tr|Q4G0C5|Q4G0C5_MOUSE;tr|Q3UWH9|Q3UWH9_MOUSE;sp|Q9D868-2|PPIH_MOUSE;tr|A2BGI8|A2BGI8_MOUSE;tr|Q3UY37|Q3UY37_MOUSE;tr|A2BGI9|A2BGI9_MOUSE;sp|Q9D868|PPIH_MOUSE
23.0916	23.8831	23.6941	23.2462	23.9356	23.3397						10	10	4	39.3	39.3	26.4	27.815	0	63.27	268920000	58	0.0938609	1	-0.0841198	-0.262868	tr|Q14C24|Q14C24_MOUSE;sp|Q9D883|U2AF1_MOUSE;tr|G3UW94|G3UW94_MOUSE;tr|E9PUZ3|E9PUZ3_MOUSE;tr|E9Q809|E9Q809_MOUSE;sp|Q8BGJ9-4|U2AF4_MOUSE;tr|E9PWX6|E9PWX6_MOUSE;tr|E9PWM2|E9PWM2_MOUSE;tr|F7D8X7|F7D8X7_MOUSE;tr|E9PWA1|E9PWA1_MOUSE;tr|A0A140LII6|A0A140LII6_MOUSE	tr|Q14C24|Q14C24_MOUSE;sp|Q9D883|U2AF1_MOUSE;tr|G3UW94|G3UW94_MOUSE;tr|E9PUZ3|E9PUZ3_MOUSE;tr|E9Q809|E9Q809_MOUSE;sp|Q8BGJ9-4|U2AF4_MOUSE
24.4642	21.4108	22.4521	21.8981	21.332	23.5541						24	24	24	64.5	64.5	64.5	50.06	0	323.31	3409300000	90	0.153721	1	-0.461807	-0.411342	tr|Q4FZK2|Q4FZK2_MOUSE;sp|Q9D8N0|EF1G_MOUSE;tr|Q8R1N8|Q8R1N8_MOUSE	tr|Q4FZK2|Q4FZK2_MOUSE;sp|Q9D8N0|EF1G_MOUSE;tr|Q8R1N8|Q8R1N8_MOUSE
22.1378	19.1527	22.2494	19.6565	19.9267	21.9245						9	9	9	65.3	65.3	65.3	13.996	0	32.703	312800000	26	0.450871	1	-1.19341	-1.04722	sp|Q9DAK9|PHP14_MOUSE	sp|Q9DAK9|PHP14_MOUSE
19.0042	25.3152	19.7808	25.2867	20.8335	25.3731						13	13	13	72	72	72	18.485	0	131.21	393980000	70	3.29576	0.112667	5.45219	10.2741	tr|D3YUE6|D3YUE6_MOUSE;sp|Q9DAN6|GTSF1_MOUSE;tr|D3YWV9|D3YWV9_MOUSE;tr|D3YV29|D3YV29_MOUSE;tr|F6SXE5|F6SXE5_MOUSE	tr|D3YUE6|D3YUE6_MOUSE;sp|Q9DAN6|GTSF1_MOUSE;tr|D3YWV9|D3YWV9_MOUSE;tr|D3YV29|D3YV29_MOUSE;tr|F6SXE5|F6SXE5_MOUSE
20.9308	20.8814	21.3882	18.4678	21.2313	18.6736						3	3	3	63.1	63.1	63.1	7.1971	0	9.2391	29013000	24	1.10495	1	-1.84249	-2.34979	tr|A0A0N4SVT3|A0A0N4SVT3_MOUSE;sp|Q9DAS9|GBG12_MOUSE;tr|A0A0N4SW28|A0A0N4SW28_MOUSE	tr|A0A0N4SVT3|A0A0N4SVT3_MOUSE;sp|Q9DAS9|GBG12_MOUSE;tr|A0A0N4SW28|A0A0N4SW28_MOUSE
23.067	20.1277	23.5243	20.6489	22.2356	22.6286						26	26	26	64.5	64.5	64.5	58.369	0	77.421	286360000	122	0.997183	1	-1.80728	-2.12608	tr|Q059T9|Q059T9_MOUSE;sp|Q9DAW6|PRP4_MOUSE;tr|Q8BTJ0|Q8BTJ0_MOUSE;tr|Q80WA7|Q80WA7_MOUSE	tr|Q059T9|Q059T9_MOUSE;sp|Q9DAW6|PRP4_MOUSE;tr|Q8BTJ0|Q8BTJ0_MOUSE;tr|Q80WA7|Q80WA7_MOUSE
21.5633	21.8224	21.9506	21.5005	21.994	21.8867						15	15	15	65.4	65.4	65.4	33.189	0	168.6	257510000	61	0.212236	1	-0.0994034	-0.547056	sp|Q9DB05|SNAA_MOUSE;tr|Q9CXX1|Q9CXX1_MOUSE;tr|A0A1B0GR35|A0A1B0GR35_MOUSE;sp|P28663|SNAB_MOUSE	sp|Q9DB05|SNAA_MOUSE;tr|Q9CXX1|Q9CXX1_MOUSE
22.4961	22.3155	22.5424	22.002	22.3712	21.8824						13	13	2	32.2	32.2	5	51.066	0	36.871	86221000	74	1.357	1	-0.403265	-2.90371	sp|Q9DB85|RRP8_MOUSE;tr|E9PVA2|E9PVA2_MOUSE	sp|Q9DB85|RRP8_MOUSE;tr|E9PVA2|E9PVA2_MOUSE
21.5874	21.3045	19.7976	19.7047	19.4916	20.3429						4	4	4	17.1	17.1	17.1	35.658	0	13.162	6799400	15	0.0690387	1	0.158461	0.197558	sp|Q9DB96|NGDN_MOUSE;tr|B0LAE8|B0LAE8_MOUSE	sp|Q9DB96|NGDN_MOUSE
23.6673	19.897	21.8987	21.6049	19.685	23.7939						17	17	17	73.6	73.6	73.6	28.832	0	323.31	4768300000	86	0.00303044	0.999794	0.0149473	0.00927158	tr|Q3U7Z6|Q3U7Z6_MOUSE;sp|Q9DBJ1|PGAM1_MOUSE;tr|Q6NWV5|Q6NWV5_MOUSE;tr|Q5NCI4|Q5NCI4_MOUSE;sp|O70250|PGAM2_MOUSE	tr|Q3U7Z6|Q3U7Z6_MOUSE;sp|Q9DBJ1|PGAM1_MOUSE;tr|Q6NWV5|Q6NWV5_MOUSE
21.2288	21.9203	19.2615	21.8411	21.74	21.4494						6	6	6	26	26	26	42.479	0	22.657	23770000	41	0.574834	1	0.993525	1.29128	tr|Q3UK98|Q3UK98_MOUSE;sp|Q9DBY5|CBX6_MOUSE;tr|Q6TKP2|Q6TKP2_MOUSE	tr|Q3UK98|Q3UK98_MOUSE;sp|Q9DBY5|CBX6_MOUSE;tr|Q6TKP2|Q6TKP2_MOUSE
20.7955	20.3474	20.4206	20.663	19.0621	19.6941						12	12	12	20.3	20.3	20.3	90.582	0	95.559	59487000	37	0.0840372	1	0.142131	0.237321	sp|Q9DC23|DJC10_MOUSE;tr|Q9CUG0|Q9CUG0_MOUSE	sp|Q9DC23|DJC10_MOUSE
24.4626	24.52	24.6451	23.4765	24.706	25.022						9	9	9	47.9	47.9	47.9	23.159	0	121.21	311910000	98	0.224705	1	-0.265086	-0.575031	tr|Q6P5I1|Q6P5I1_MOUSE;sp|Q9DCT5|SDF2_MOUSE;tr|A0A0R4IZW9|A0A0R4IZW9_MOUSE;tr|Q5I0W5|Q5I0W5_MOUSE	tr|Q6P5I1|Q6P5I1_MOUSE;sp|Q9DCT5|SDF2_MOUSE;tr|A0A0R4IZW9|A0A0R4IZW9_MOUSE;tr|Q5I0W5|Q5I0W5_MOUSE
21.1317	21.3789	21.2067	19.7738	21.9951	21.1592						13	13	13	43.7	43.7	43.7	45.288	0	228.36	160490000	63	0.515634	1	-0.673829	-1.17533	sp|Q9EPJ9|ARFG1_MOUSE;tr|Q6PB94|Q6PB94_MOUSE;sp|Q9EPJ9-2|ARFG1_MOUSE;tr|Q3TGS9|Q3TGS9_MOUSE;tr|Q05DE0|Q05DE0_MOUSE;tr|V9GXM1|V9GXM1_MOUSE;tr|V9GWV1|V9GWV1_MOUSE;tr|Q05BC5|Q05BC5_MOUSE	sp|Q9EPJ9|ARFG1_MOUSE;tr|Q6PB94|Q6PB94_MOUSE;sp|Q9EPJ9-2|ARFG1_MOUSE;tr|Q3TGS9|Q3TGS9_MOUSE;tr|Q05DE0|Q05DE0_MOUSE;tr|V9GXM1|V9GXM1_MOUSE;tr|V9GWV1|V9GWV1_MOUSE;tr|Q05BC5|Q05BC5_MOUSE
24.2136	25.2249	24.9747	24.7366	25.0192	24.8737						36	36	36	37.1	37.1	37.1	128.9	0	204.13	285730000	225	0.281601	1	0.20922	0.69933	sp|Q9EPR5|SORC2_MOUSE;tr|Q8CHA4|Q8CHA4_MOUSE;tr|Q8BI61|Q8BI61_MOUSE;tr|D3YYF4|D3YYF4_MOUSE;tr|Q3TU45|Q3TU45_MOUSE;tr|Q8BI74|Q8BI74_MOUSE	sp|Q9EPR5|SORC2_MOUSE;tr|Q8CHA4|Q8CHA4_MOUSE
27.2825	28.1296	27.8733	28.0181	27.8845	27.9507						84	84	84	63	63	63	160.82	0	323.31	9654200000	1201	0.792236	1	0.352683	1.71576	sp|Q9EPU4|CPSF1_MOUSE;tr|Q3U1X8|Q3U1X8_MOUSE	sp|Q9EPU4|CPSF1_MOUSE;tr|Q3U1X8|Q3U1X8_MOUSE
21.8276	21.8321	21.8838	22.1107	22.071	21.8057						14	14	14	26.4	26.4	26.4	67.795	0	35.13	37574000	59	0.031204	0.998007	-0.0113169	-0.0926043	sp|Q9EQ61|PESC_MOUSE;tr|Q5SQ20|Q5SQ20_MOUSE	sp|Q9EQ61|PESC_MOUSE;tr|Q5SQ20|Q5SQ20_MOUSE
22.5682	22.9827	22.6673	22.7266	19.9414	22.3884						8	8	8	34.8	34.8	34.8	33.7	0	23.784	30446000	42	0.462859	1	0.973621	1.07107	sp|Q9EQH4-2|TAF8_MOUSE;sp|Q9EQH4|TAF8_MOUSE;sp|Q9EQH4-3|TAF8_MOUSE;sp|Q9EQH4-4|TAF8_MOUSE;sp|Q9EQH4-5|TAF8_MOUSE	sp|Q9EQH4-2|TAF8_MOUSE;sp|Q9EQH4|TAF8_MOUSE;sp|Q9EQH4-3|TAF8_MOUSE;sp|Q9EQH4-4|TAF8_MOUSE;sp|Q9EQH4-5|TAF8_MOUSE
25.3889	24.2279	24.6059	25.0998	24.6747	25.1966						11	11	3	41.9	41.9	22.8	24.923	0	171.83	1490000000	76	0.041484	1	-0.0483602	-0.121842	tr|A2BE93|A2BE93_MOUSE;tr|Q5U445|Q5U445_MOUSE;tr|Q3T9S3|Q3T9S3_MOUSE;sp|Q9EQU5|SET_MOUSE;tr|A2BE92|A2BE92_MOUSE;sp|Q9EQU5-3|SET_MOUSE;tr|Q9CRT3|Q9CRT3_MOUSE	tr|A2BE93|A2BE93_MOUSE;tr|Q5U445|Q5U445_MOUSE;tr|Q3T9S3|Q3T9S3_MOUSE;sp|Q9EQU5|SET_MOUSE;tr|A2BE92|A2BE92_MOUSE;sp|Q9EQU5-3|SET_MOUSE
21.8941	23.1924	22.8712	22.5553	23.2107	23.0128						10	10	10	43.4	43.4	43.4	31.179	0	54.56	101540000	64	0.234683	1	0.261494	0.597211	tr|Q3TDG9|Q3TDG9_MOUSE;sp|Q9ER00|STX12_MOUSE;tr|Q3TIL5|Q3TIL5_MOUSE	tr|Q3TDG9|Q3TDG9_MOUSE;sp|Q9ER00|STX12_MOUSE;tr|Q3TIL5|Q3TIL5_MOUSE
22.251	22.4096	22.1775	21.3638	23.4939	23.3258						19	19	19	28.6	28.6	28.6	96.304	0	31.625	31827000	52	0.14342	1	-0.274346	-0.386578	tr|Q3TTV6|Q3TTV6_MOUSE;sp|Q9ERA6|TFP11_MOUSE;tr|Q3UGE9|Q3UGE9_MOUSE;tr|A0A0G2JEN8|A0A0G2JEN8_MOUSE;tr|Q3TPF9|Q3TPF9_MOUSE;tr|D3YWC8|D3YWC8_MOUSE	tr|Q3TTV6|Q3TTV6_MOUSE;sp|Q9ERA6|TFP11_MOUSE;tr|Q3UGE9|Q3UGE9_MOUSE
22.0798	22.7016	22.5321	22.9062	22.9697	23.1929						4	4	4	12.8	12.8	12.8	36.464	0	202.06	95200000	44	0.622012	1	0.406384	1.38328	tr|Q3TAL2|Q3TAL2_MOUSE;sp|Q9ERN0|SCAM2_MOUSE;tr|A0A1L1SUU4|A0A1L1SUU4_MOUSE;tr|Q3TU28|Q3TU28_MOUSE	tr|Q3TAL2|Q3TAL2_MOUSE;sp|Q9ERN0|SCAM2_MOUSE;tr|A0A1L1SUU4|A0A1L1SUU4_MOUSE;tr|Q3TU28|Q3TU28_MOUSE
22.633	23.096	22.6452	22.4956	22.9285	22.7002						7	7	7	38	38	38	23.648	0	38.653	90070000	45	0.0484085	1	0.0283769	0.14122	sp|Q9ESP1|SDF2L_MOUSE	sp|Q9ESP1|SDF2L_MOUSE
22.4339	19.8381	22.7829	23.3339	22.9613	22.879						9	7	7	42.7	36.3	36.3	28.285	0	98.487	583510000	58	0.254059	1	-0.709024	-0.639799	tr|Q3UW32|Q3UW32_MOUSE;sp|Q9EST5|AN32B_MOUSE;sp|Q9EST5-2|AN32B_MOUSE	tr|Q3UW32|Q3UW32_MOUSE;sp|Q9EST5|AN32B_MOUSE;sp|Q9EST5-2|AN32B_MOUSE
21.6565	22.131	21.9055	21.7582	22.4939	21.2122						8	8	8	21	21	21	57.401	0	19.943	23243000	57	0.364571	1	-0.31816	-0.872984	tr|Q3TM67|Q3TM67_MOUSE;tr|Q3TI79|Q3TI79_MOUSE;sp|Q9ESX5|DKC1_MOUSE;tr|B7ZCL7|B7ZCL7_MOUSE;tr|A2AN81|A2AN81_MOUSE;tr|F6YUI5|F6YUI5_MOUSE;tr|F6S1S5|F6S1S5_MOUSE	tr|Q3TM67|Q3TM67_MOUSE;tr|Q3TI79|Q3TI79_MOUSE;sp|Q9ESX5|DKC1_MOUSE;tr|B7ZCL7|B7ZCL7_MOUSE
21.9749	19.9725	20.7162	20.6494	19.352	21.6278						20	20	20	62	62	62	40.522	0	174.08	2325500000	77	0.0257343	0.986952	0.0688877	0.0768062	tr|Q3UIG8|Q3UIG8_MOUSE;sp|Q9JIF0-2|ANM1_MOUSE;tr|A0A171KXD3|A0A171KXD3_MOUSE;tr|Q8C2D7|Q8C2D7_MOUSE;sp|Q9JIF0-3|ANM1_MOUSE;tr|Q3TPF5|Q3TPF5_MOUSE;tr|Q80WB1|Q80WB1_MOUSE;tr|Q80WV6|Q80WV6_MOUSE;sp|Q9JIF0|ANM1_MOUSE;tr|A0A140LJ70|A0A140LJ70_MOUSE;tr|A0A140LJF4|A0A140LJF4_MOUSE;tr|A0A140LHF7|A0A140LHF7_MOUSE;tr|Q9CX58|Q9CX58_MOUSE;tr|A0A140LHS4|A0A140LHS4_MOUSE;tr|A0A140LI33|A0A140LI33_MOUSE;tr|A0A14…	tr|Q3UIG8|Q3UIG8_MOUSE;sp|Q9JIF0-2|ANM1_MOUSE;tr|A0A171KXD3|A0A171KXD3_MOUSE;tr|Q8C2D7|Q8C2D7_MOUSE;sp|Q9JIF0-3|ANM1_MOUSE;tr|Q3TPF5|Q3TPF5_MOUSE;tr|Q80WB1|Q80WB1_MOUSE;tr|Q80WV6|Q80WV6_MOUSE;sp|Q9JIF0|ANM1_MOUSE;tr|A0A140LJ70|A0A140LJ70_MOUSE;tr|A0A140LJF4|A0A140LJF4_MOUSE;tr|A0A140LHF7|A0A140LHF7_MOUSE;tr|Q9CX58|Q9CX58_MOUSE
22.8838	23.3481	23.2318	23.635	23.4963	22.8606						14	14	14	43.3	43.3	43.3	47.346	0	54.349	127870000	59	0.0962435	1	0.0772921	0.269008	tr|Q4V9X1|Q4V9X1_MOUSE;sp|Q9JJA4|WDR12_MOUSE;tr|D3Z369|D3Z369_MOUSE	tr|Q4V9X1|Q4V9X1_MOUSE;sp|Q9JJA4|WDR12_MOUSE
23.2755	23.1387	23.1452	23.0591	22.884	23.1868						14	14	14	39.9	39.9	39.9	40.84	0	119.53	109170000	65	0.0775842	1	0.026659	0.220329	sp|Q9JJT0|RCL1_MOUSE;tr|Q3THS8|Q3THS8_MOUSE	sp|Q9JJT0|RCL1_MOUSE;tr|Q3THS8|Q3THS8_MOUSE
21.9027	20.1735	21.4199	20.7143	18.9194	21.2311						7	7	7	65	65	65	15.032	0	26.325	217530000	29	0.0139407	1	-0.0410252	-0.0421354	sp|Q9JJV2|PROF2_MOUSE;sp|Q9JJV2-3|PROF2_MOUSE;tr|D3YWS3|D3YWS3_MOUSE;sp|Q9JJV2-2|PROF2_MOUSE	sp|Q9JJV2|PROF2_MOUSE;sp|Q9JJV2-3|PROF2_MOUSE;tr|D3YWS3|D3YWS3_MOUSE;sp|Q9JJV2-2|PROF2_MOUSE
23.6114	23.6595	23.3434	19.3226	24.1146	23.1793						25	18	5	73.1	66.5	18.3	38.813	0	323.31	3245200000	285	0.516002	1	-1.63601	-1.17605	sp|Q9JKB3|YBOX3_MOUSE;tr|Q8BPG0|Q8BPG0_MOUSE	sp|Q9JKB3|YBOX3_MOUSE;tr|Q8BPG0|Q8BPG0_MOUSE
22.0028	22.4501	22.3817	22.3355	22.3593	21.4088						7	7	7	20.5	20.5	20.5	59.48	0	14.635	14180000	28	0.200622	1	-0.183163	-0.520724	tr|Q3URN5|Q3URN5_MOUSE;sp|Q9JKX4|AATF_MOUSE;sp|Q9JKX4-3|AATF_MOUSE;sp|Q9JKX4-2|AATF_MOUSE;tr|Q571N0|Q571N0_MOUSE;sp|Q9D478-3|ODF2L_MOUSE;sp|Q9D478-2|ODF2L_MOUSE;sp|Q9D478|ODF2L_MOUSE	tr|Q3URN5|Q3URN5_MOUSE;sp|Q9JKX4|AATF_MOUSE;sp|Q9JKX4-3|AATF_MOUSE;sp|Q9JKX4-2|AATF_MOUSE
20.807	20.88	20.912	19.5231	21.4978	18.8106						3	3	3	16.6	16.6	16.6	25.524	0	9.8138	7400900	18	0.970829	1	-1.33434	-2.07233	sp|Q9JM93|AR6P4_MOUSE;tr|D3YWC2|D3YWC2_MOUSE;tr|D3Z6F1|D3Z6F1_MOUSE;tr|D3Z668|D3Z668_MOUSE	sp|Q9JM93|AR6P4_MOUSE;tr|D3YWC2|D3YWC2_MOUSE;tr|D3Z6F1|D3Z6F1_MOUSE
22.4693	22.1074	22.7579	22.4816	22.1329	20.6332						6	6	6	30.4	30.4	30.4	26.998	0	33.751	49284000	46	0.529643	1	-0.712577	-1.20284	sp|Q9JMI7|TX101_MOUSE;tr|Q076U5|Q076U5_MOUSE	sp|Q9JMI7|TX101_MOUSE;tr|Q076U5|Q076U5_MOUSE
22.0309	20.1434	19.375	20.5134	20.1375	21.3936						14	14	14	67.9	67.9	67.9	27.372	0	111.56	901070000	41	0.0676169	1	0.16899	0.193738	sp|Q9QUM9|PSA6_MOUSE;tr|E0CXB1|E0CXB1_MOUSE;tr|E0CYT2|E0CYT2_MOUSE	sp|Q9QUM9|PSA6_MOUSE;tr|E0CXB1|E0CXB1_MOUSE
21.0038	19.2669	20.8849	21.7125	22.0448	20.5164						11	11	11	7.9	7.9	7.9	230.02	0	28.029	38419000	60	0.437375	1	-0.812532	-1.02029	sp|Q9QX47-2|SON_MOUSE;sp|Q9QX47-4|SON_MOUSE;tr|H9KV01|H9KV01_MOUSE;tr|H9KV15|H9KV15_MOUSE;sp|Q9QX47-3|SON_MOUSE;sp|Q9QX47|SON_MOUSE;tr|H9KV00|H9KV00_MOUSE;tr|H9KV02|H9KV02_MOUSE;tr|Q8BS91|Q8BS91_MOUSE	sp|Q9QX47-2|SON_MOUSE;sp|Q9QX47-4|SON_MOUSE;tr|H9KV01|H9KV01_MOUSE;tr|H9KV15|H9KV15_MOUSE;sp|Q9QX47-3|SON_MOUSE;sp|Q9QX47|SON_MOUSE;tr|H9KV00|H9KV00_MOUSE
26.1099	26.6934	26.5264	26.5528	26.3204	26.6475						41	41	41	66.1	66.1	66.1	77.532	0	323.31	5170600000	588	1.15491	1	0.312293	2.45591	tr|Q3U057|Q3U057_MOUSE;sp|Q9QXK7|CPSF3_MOUSE;tr|Q3UDS1|Q3UDS1_MOUSE;tr|Q3TC91|Q3TC91_MOUSE;tr|Q9CWL0|Q9CWL0_MOUSE;tr|Q497G2|Q497G2_MOUSE;tr|Q8BRA5|Q8BRA5_MOUSE;tr|Q9CT87|Q9CT87_MOUSE	tr|Q3U057|Q3U057_MOUSE;sp|Q9QXK7|CPSF3_MOUSE;tr|Q3UDS1|Q3UDS1_MOUSE;tr|Q3TC91|Q3TC91_MOUSE;tr|Q9CWL0|Q9CWL0_MOUSE;tr|Q497G2|Q497G2_MOUSE
19.9745	20.4625	19.8835	18.8771	20.2213	20.2739						5	5	5	12.4	12.4	12.4	54.712	0	11.045	8773600	29	0.110134	1	-0.155268	-0.304392	sp|Q9QXX8|NUFP1_MOUSE	sp|Q9QXX8|NUFP1_MOUSE
23.7735	23.057	23.1325	22.9778	23.8472	23.1989						24	24	24	43.9	43.9	43.9	82.367	0	70.978	64516000	88	1.00707	1	-0.506521	-2.14634	sp|Q9QYE6|GOGA5_MOUSE	sp|Q9QYE6|GOGA5_MOUSE
20.7055	18.867	20.102	20.1958	20.2504	20.0956						27	27	27	57.5	57.5	57.5	56.475	0	236.83	360330000	58	0.612132	1	-0.633153	-1.36403	sp|Q9QYI3|DNJC7_MOUSE;tr|Q3UL32|Q3UL32_MOUSE;tr|F7BTP8|F7BTP8_MOUSE;tr|A2A5E1|A2A5E1_MOUSE	sp|Q9QYI3|DNJC7_MOUSE;tr|Q3UL32|Q3UL32_MOUSE
27.1023	27.7987	27.3649	27.7221	27.6865	27.6905						26	26	26	71.4	71.4	71.4	45.745	0	231.4	3088400000	389	0.959844	1	0.352529	2.05002	sp|Q9QYJ0|DNJA2_MOUSE;tr|Q3TFF0|Q3TFF0_MOUSE	sp|Q9QYJ0|DNJA2_MOUSE;tr|Q3TFF0|Q3TFF0_MOUSE
22.704	20.7793	21.0207	21.0984	19.8021	21.942						15	15	15	63.4	63.4	63.4	36.46	0	81.863	473760000	58	0.0363502	1	0.0976512	0.107313	sp|Q9QZD9|EIF3I_MOUSE;tr|Q3T9Y8|Q3T9Y8_MOUSE;tr|A2AE03|A2AE03_MOUSE;tr|Q8BTM6|Q8BTM6_MOUSE	sp|Q9QZD9|EIF3I_MOUSE;tr|Q3T9Y8|Q3T9Y8_MOUSE
19.8853	20.9872	19.465	19.7891	19.5011	20.1619						26	26	2	41.3	41.3	3.5	94.322	0	79.541	112840000	102	0.853597	1	0.695605	1.83698	sp|Q9QZS8|SH2D3_MOUSE	sp|Q9QZS8|SH2D3_MOUSE
18.9398	23.038	18.3752	23.5334	23.6668	23.0481						4	4	4	30.7	30.7	30.7	15.847	0	37.627	51161000	46	0.788348	1	2.87926	1.70812	sp|Q9QZV9|NXT1_MOUSE;sp|Q3UNA4-3|NXT2_MOUSE;sp|Q3UNA4|NXT2_MOUSE;tr|Q6P250|Q6P250_MOUSE;sp|Q3UNA4-2|NXT2_MOUSE	sp|Q9QZV9|NXT1_MOUSE
21.273	21.6447	21.4608	19.1778	19.7143	18.7451						9	9	9	25.6	25.6	25.6	36.281	0	27.114	47683000	42	0.380959	1	-0.960182	-0.906479	tr|D3Z4U0|D3Z4U0_MOUSE;tr|B2RRT9|B2RRT9_MOUSE;sp|Q9R020|ZRAB2_MOUSE;tr|E9PUD0|E9PUD0_MOUSE;sp|Q9R020-2|ZRAB2_MOUSE;tr|A0A0H2UH20|A0A0H2UH20_MOUSE;tr|A0A0G2JGE3|A0A0G2JGE3_MOUSE;tr|V9GX51|V9GX51_MOUSE	tr|D3Z4U0|D3Z4U0_MOUSE;tr|B2RRT9|B2RRT9_MOUSE;sp|Q9R020|ZRAB2_MOUSE;tr|E9PUD0|E9PUD0_MOUSE;sp|Q9R020-2|ZRAB2_MOUSE
22.5913	23.1284	23.0995	22.666	23.5234	22.7628						11	11	11	44.6	44.6	44.6	31.794	0	52.109	78653000	71	0.29148	1	-0.219007	-0.720425	sp|Q9R059|FHL3_MOUSE;tr|F2Z455|F2Z455_MOUSE;tr|D6RJ68|D6RJ68_MOUSE	sp|Q9R059|FHL3_MOUSE;tr|F2Z455|F2Z455_MOUSE
22.4616	22.7016	22.3739	23.0314	22.8356	22.8706						26	26	26	20.6	20.6	20.6	163.77	0	43.093	89999000	90	0.845978	1	0.310832	1.82186	tr|B1B0C9|B1B0C9_MOUSE;sp|Q9R0G8|NRK_MOUSE;tr|D6RFR0|D6RFR0_MOUSE;tr|Q9CQH4|Q9CQH4_MOUSE	tr|B1B0C9|B1B0C9_MOUSE;sp|Q9R0G8|NRK_MOUSE;tr|D6RFR0|D6RFR0_MOUSE
23.9993	19.7711	22.3902	18.7291	19.782	23.2068						15	15	15	79.4	79.4	79.4	18.521	0	44.219	1020200000	39	0.336142	1	-1.48816	-0.814311	tr|Q4FK36|Q4FK36_MOUSE;sp|Q9R0P5|DEST_MOUSE	tr|Q4FK36|Q4FK36_MOUSE;sp|Q9R0P5|DEST_MOUSE
22.1944	20.558	19.5444	20.2928	19.6319	22.1152						11	11	11	64.6	64.6	64.6	24.838	0	323.31	2516100000	41	0.196819	1	0.531755	0.512042	sp|Q9R0P9|UCHL1_MOUSE;tr|Q3TCH2|Q3TCH2_MOUSE;tr|I7ENE7|I7ENE7_MOUSE	sp|Q9R0P9|UCHL1_MOUSE;tr|Q3TCH2|Q3TCH2_MOUSE;tr|I7ENE7|I7ENE7_MOUSE
22.3513	18.405	19.3423	22.0142	20.481	22.5505						7	7	7	43.1	43.1	43.1	18.747	0	187.73	1288400000	33	0.0584302	1	0.265018	0.168839	tr|Q3TJG6|Q3TJG6_MOUSE;sp|Q9R0Q7|TEBP_MOUSE;tr|D3Z7C6|D3Z7C6_MOUSE;tr|Q9CRH1|Q9CRH1_MOUSE	tr|Q3TJG6|Q3TJG6_MOUSE;sp|Q9R0Q7|TEBP_MOUSE;tr|D3Z7C6|D3Z7C6_MOUSE;tr|Q9CRH1|Q9CRH1_MOUSE
19.6374	21.248	18.4599	19.9925	21.2894	20.2144						7	7	7	15.7	15.7	15.7	62.023	0	16.622	7556000	23	0.31011	1	0.689374	0.759868	tr|Q52KG2|Q52KG2_MOUSE;sp|Q9R1A3|NET3_MOUSE;sp|O09118|NET1_MOUSE	tr|Q52KG2|Q52KG2_MOUSE;sp|Q9R1A3|NET3_MOUSE
21.4951	22.14	19.415	22.0856	21.5344	21.3753						8	8	8	25.8	25.8	25.8	39.125	0	11.172	26236000	28	0.639699	1	1.05209	1.41773	sp|Q9R1C0|TAF7_MOUSE;tr|Q8BPH4|Q8BPH4_MOUSE;tr|Q8C291|Q8C291_MOUSE	sp|Q9R1C0|TAF7_MOUSE;tr|Q8BPH4|Q8BPH4_MOUSE;tr|Q8C291|Q8C291_MOUSE
23.1863	23.89	23.6971	23.7406	24.1411	23.5985						12	12	12	14.7	14.7	14.7	103.96	0	112.21	49159000	75	0.0837418	1	0.0682208	0.236547	sp|Q9R1C7-2|PR40A_MOUSE;tr|A0A1B0GRU8|A0A1B0GRU8_MOUSE;sp|Q9R1C7|PR40A_MOUSE;tr|A0JLM8|A0JLM8_MOUSE;tr|A0PJI0|A0PJI0_MOUSE	sp|Q9R1C7-2|PR40A_MOUSE;tr|A0A1B0GRU8|A0A1B0GRU8_MOUSE;sp|Q9R1C7|PR40A_MOUSE
20.9489	18.6352	21.7774	21.5394	22.5558	21.9692						18	18	18	23.7	23.7	23.7	119.88	0	116.42	121020000	68	0.384362	1	-1.0461	-0.913409	sp|Q9WTI7-3|MYO1C_MOUSE;sp|Q9WTI7|MYO1C_MOUSE;sp|Q9WTI7-2|MYO1C_MOUSE;sp|Q9WTI7-4|MYO1C_MOUSE;tr|Q5ND45|Q5ND45_MOUSE	sp|Q9WTI7-3|MYO1C_MOUSE;sp|Q9WTI7|MYO1C_MOUSE;sp|Q9WTI7-2|MYO1C_MOUSE;sp|Q9WTI7-4|MYO1C_MOUSE
22.1967	22.6746	22.5525	22.3337	22.6633	22.0794						9	9	9	26.8	26.8	26.8	52.685	0	27.242	90842000	73	0.185661	1	-0.108249	-0.486389	tr|Q3TRV0|Q3TRV0_MOUSE;sp|Q9WTJ4|FIZ1_MOUSE;tr|Q571H7|Q571H7_MOUSE;tr|A0A140LI81|A0A140LI81_MOUSE;tr|A0A140LIY3|A0A140LIY3_MOUSE;tr|A0A140LJ12|A0A140LJ12_MOUSE	tr|Q3TRV0|Q3TRV0_MOUSE;sp|Q9WTJ4|FIZ1_MOUSE;tr|Q571H7|Q571H7_MOUSE
24.1699	24.2977	24.1407	24.4495	24.1318	23.9349						25	25	25	56.4	56.4	56.4	51.143	0	117.63	622710000	172	0.201152	1	0.0799071	0.521932	tr|Q3UXP2|Q3UXP2_MOUSE;tr|Q3TXT7|Q3TXT7_MOUSE;sp|Q9WTM5|RUVB2_MOUSE;tr|A0A1B0GRW3|A0A1B0GRW3_MOUSE;tr|A0A1B0GSR4|A0A1B0GSR4_MOUSE;tr|A0A1B0GR89|A0A1B0GR89_MOUSE;tr|A0A1B0GT54|A0A1B0GT54_MOUSE;tr|A0A1B0GRT1|A0A1B0GRT1_MOUSE	tr|Q3UXP2|Q3UXP2_MOUSE;tr|Q3TXT7|Q3TXT7_MOUSE;sp|Q9WTM5|RUVB2_MOUSE
25.2555	25.2004	25.2089	25.4827	25.8481	25.4324						12	12	12	73	73	73	18.672	0	174.03	842460000	177	0.105929	1	-0.0656115	-0.293754	tr|Q5SUR3|Q5SUR3_MOUSE;sp|Q9WTX5|SKP1_MOUSE;tr|Q3TL58|Q3TL58_MOUSE;tr|E9PUV4|E9PUV4_MOUSE;tr|E9Q3Q7|E9Q3Q7_MOUSE	tr|Q5SUR3|Q5SUR3_MOUSE;sp|Q9WTX5|SKP1_MOUSE;tr|Q3TL58|Q3TL58_MOUSE
24.2721	24.5961	24.1045	24.5053	24.7997	24.1935						38	38	38	52.1	52.1	52.1	89.69	0	323.31	481700000	212	0.0563968	1	0.0395679	0.163274	sp|Q9WTX6|CUL1_MOUSE;tr|Q3UIA5|Q3UIA5_MOUSE;tr|Q05DR6|Q05DR6_MOUSE;tr|Q3TPM3|Q3TPM3_MOUSE;tr|D3Z2H3|D3Z2H3_MOUSE;tr|A0A0N4SUW1|A0A0N4SUW1_MOUSE	sp|Q9WTX6|CUL1_MOUSE;tr|Q3UIA5|Q3UIA5_MOUSE;tr|Q05DR6|Q05DR6_MOUSE;tr|Q3TPM3|Q3TPM3_MOUSE
21.7919	19.4659	19.1831	20.1096	21.1257	22.6825						3	3	3	38.1	38.1	38.1	12.707	0	46.063	34324000	32	0.0138186	0.999116	0.0524737	0.041772	sp|Q9WTZ1|RBX2_MOUSE;tr|D3Z497|D3Z497_MOUSE;tr|D3Z392|D3Z392_MOUSE	sp|Q9WTZ1|RBX2_MOUSE;tr|D3Z497|D3Z497_MOUSE
22.0575	21.2241	19.1216	19.6446	20.9538	21.7345						12	12	12	47.8	47.8	47.8	36.766	0	80.935	468270000	58	0.0506855	1	0.156749	0.147538	tr|A0A140LHA2|A0A140LHA2_MOUSE;sp|Q9WVA3|BUB3_MOUSE;tr|A0A140LIM5|A0A140LIM5_MOUSE;tr|A0A140LJ21|A0A140LJ21_MOUSE;tr|A0A140LI47|A0A140LI47_MOUSE;tr|Q8BH42|Q8BH42_MOUSE;tr|Q9CSI6|Q9CSI6_MOUSE	tr|A0A140LHA2|A0A140LHA2_MOUSE;sp|Q9WVA3|BUB3_MOUSE
20.1071	21.6611	20.6397	19.5536	21.4196	20.5191						23	23	23	21.3	21.3	21.3	167.77	0	63.071	25328000	75	0.0702151	1	-0.144212	-0.200711	tr|Q3UHN1|Q3UHN1_MOUSE;tr|B2RX06|B2RX06_MOUSE;sp|Q9WVB4|SLIT3_MOUSE;tr|Q9Z0Y6|Q9Z0Y6_MOUSE;tr|Q6ZQ39|Q6ZQ39_MOUSE	tr|Q3UHN1|Q3UHN1_MOUSE;tr|B2RX06|B2RX06_MOUSE;sp|Q9WVB4|SLIT3_MOUSE
22.3426	19.6618	21.7939	19.6238	21.0365	21.8705						21	21	6	56.4	56.4	14.8	51.105	0	261.93	957090000	76	0.736397	1	-1.339	-1.60628	tr|Q3UIJ2|Q3UIJ2_MOUSE;tr|Q3TML6|Q3TML6_MOUSE;sp|Q9Z0N1|IF2G_MOUSE;tr|Q3UDF8|Q3UDF8_MOUSE;tr|Q9CRE9|Q9CRE9_MOUSE;tr|A2AAW9|A2AAW9_MOUSE;tr|Q3U5H6|Q3U5H6_MOUSE;tr|Q6NY07|Q6NY07_MOUSE	tr|Q3UIJ2|Q3UIJ2_MOUSE;tr|Q3TML6|Q3TML6_MOUSE;sp|Q9Z0N1|IF2G_MOUSE;tr|Q3UDF8|Q3UDF8_MOUSE;tr|Q9CRE9|Q9CRE9_MOUSE;tr|A2AAW9|A2AAW9_MOUSE;tr|Q3U5H6|Q3U5H6_MOUSE
21.7641	20.4196	21.0421	20.4551	20.6532	21.0712						15	15	15	61.6	61.6	61.6	35.638	0	86.216	346960000	53	0.579232	1	-0.504535	-1.29987	tr|Q544H0|Q544H0_MOUSE;sp|Q9Z1D1|EIF3G_MOUSE;tr|Q3THA0|Q3THA0_MOUSE	tr|Q544H0|Q544H0_MOUSE;sp|Q9Z1D1|EIF3G_MOUSE;tr|Q3THA0|Q3THA0_MOUSE
23.1136	19.6404	20.0785	21.1405	19.8308	22.576						11	11	11	70.5	70.5	70.5	27.013	0	96.208	886090000	51	0.0276195	0.990722	0.111358	0.0822707	tr|Q542F1|Q542F1_MOUSE;sp|Q9Z1Q5|CLIC1_MOUSE;tr|Q3TIP8|Q3TIP8_MOUSE	tr|Q542F1|Q542F1_MOUSE;sp|Q9Z1Q5|CLIC1_MOUSE;tr|Q3TIP8|Q3TIP8_MOUSE
22.12	19.4259	18.6617	22.6038	22.1626	21.7412						12	12	12	40.3	40.3	40.3	47.447	0	52.006	114500000	48	0.0639619	1	0.275553	0.183878	tr|Q505L1|Q505L1_MOUSE;sp|Q9Z2N8|ACL6A_MOUSE;tr|Q3TF62|Q3TF62_MOUSE;tr|A0A0A6YWG8|A0A0A6YWG8_MOUSE;tr|D3YVN1|D3YVN1_MOUSE;sp|Q99MR0|ACL6B_MOUSE;tr|F8WI57|F8WI57_MOUSE;tr|A0A0A6YWR1|A0A0A6YWR1_MOUSE;tr|A0A0A6YW15|A0A0A6YW15_MOUSE;tr|D3Z4L2|D3Z4L2_MOUSE	tr|Q505L1|Q505L1_MOUSE;sp|Q9Z2N8|ACL6A_MOUSE;tr|Q3TF62|Q3TF62_MOUSE;tr|A0A0A6YWG8|A0A0A6YWG8_MOUSE;tr|D3YVN1|D3YVN1_MOUSE
22.1425	18.7831	19.1105	21.2303	18.1945	21.8047						15	15	15	60.1	60.1	60.1	27.855	0	175.95	1099300000	44	0.201688	1	0.790212	0.523153	tr|Q542H2|Q542H2_MOUSE;tr|Q3UIT9|Q3UIT9_MOUSE;sp|Q9Z2U0|PSA7_MOUSE;tr|Q3TN31|Q3TN31_MOUSE;tr|Q3THL2|Q3THL2_MOUSE;sp|Q9CWH6|PSA7L_MOUSE;tr|B7ZMS4|B7ZMS4_MOUSE;tr|B7ZMS3|B7ZMS3_MOUSE;tr|Q8VEB8|Q8VEB8_MOUSE	tr|Q542H2|Q542H2_MOUSE;tr|Q3UIT9|Q3UIT9_MOUSE;sp|Q9Z2U0|PSA7_MOUSE;tr|Q3TN31|Q3TN31_MOUSE;tr|Q3THL2|Q3THL2_MOUSE
22.804	23.2078	22.0597	23.1731	19.4362	23.7966						17	15	15	57.6	51.1	51.1	45.729	0	313.76	1521500000	83	0.876025	1	1.95921	1.88158	sp|Q9Z2X1|HNRPF_MOUSE;sp|Q9Z2X1-2|HNRPF_MOUSE;tr|J3QM80|J3QM80_MOUSE;tr|J3QMT0|J3QMT0_MOUSE;tr|Q8R582|Q8R582_MOUSE;tr|J3QP45|J3QP45_MOUSE;tr|J3QNH2|J3QNH2_MOUSE;tr|J3QMV8|J3QMV8_MOUSE	sp|Q9Z2X1|HNRPF_MOUSE;sp|Q9Z2X1-2|HNRPF_MOUSE;tr|J3QM80|J3QM80_MOUSE;tr|J3QMT0|J3QMT0_MOUSE
21.8737	22.333	22.1895	22.6928	22.7692	22.6028						9	9	1	44.3	44.3	4.8	36.568	0	46.418	370510000	64	0.395347	1	0.265422	0.935712	tr|A0A075B5P3|A0A075B5P3_MOUSE;tr|A0A0F7R1P3|A0A0F7R1P3_MOUSE;tr|A0A0F7QZE4|A0A0F7QZE4_MOUSE;tr|Q8R3H6|Q8R3H6_MOUSE;tr|Q569X1|Q569X1_MOUSE;tr|Q5R3X4|Q5R3X4_MOUSE	tr|A0A075B5P3|A0A075B5P3_MOUSE;tr|A0A0F7R1P3|A0A0F7R1P3_MOUSE;tr|A0A0F7QZE4|A0A0F7QZE4_MOUSE;tr|Q8R3H6|Q8R3H6_MOUSE;tr|Q569X1|Q569X1_MOUSE
20.341	21.7999	21.1977	20.3488	21.965	20.8758						19	19	19	16	16	16	164.78	0	40.754	21358000	79	0.0899377	1	-0.159798	-0.252711	tr|A0A0A0MQ83|A0A0A0MQ83_MOUSE;sp|Q80V70|MEGF6_MOUSE;tr|B1ASH4|B1ASH4_MOUSE;tr|Q69ZY6|Q69ZY6_MOUSE;tr|Q3UYW9|Q3UYW9_MOUSE;tr|F6YCL7|F6YCL7_MOUSE	tr|A0A0A0MQ83|A0A0A0MQ83_MOUSE;sp|Q80V70|MEGF6_MOUSE;tr|B1ASH4|B1ASH4_MOUSE;tr|Q69ZY6|Q69ZY6_MOUSE
21.1887	19.4483	20.1853	20.5743	19.438	20.7534						3	3	2	29.2	29.2	20	13.131	0	5.9218	10666000	16	0.00604399	1	-0.012001	-0.0184285	tr|A0A0B4J1H6|A0A0B4J1H6_MOUSE;tr|Q6LEM8|Q6LEM8_MOUSE;sp|P01630|KV2A6_MOUSE	tr|A0A0B4J1H6|A0A0B4J1H6_MOUSE;tr|Q6LEM8|Q6LEM8_MOUSE;sp|P01630|KV2A6_MOUSE
25.0963	25.5916	25.6726	25.5613	25.8971	25.45						11	11	0	36.7	36.7	0	50.724	0	73.561	1128300000	132	0.029168	0.994888	-0.0210234	-0.0867439	tr|A0A0B6VMB2|A0A0B6VMB2_MOUSE;tr|X5J5S9|X5J5S9_MOUSE;tr|X5J5B7|X5J5B7_MOUSE;tr|X5J5F0|X5J5F0_MOUSE;tr|X5J5N3|X5J5N3_MOUSE;tr|X5J4I1|X5J4I1_MOUSE;tr|K7TR90|K7TR90_MOUSE;tr|X5J4Q6|X5J4Q6_MOUSE;tr|X5J4H7|X5J4H7_MOUSE;tr|K7TRL3|K7TRL3_MOUSE;tr|X5J5A8|X5J5A8_MOUSE;tr|X5J4D2|X5J4D2_MOUSE;tr|A0A0A6YXA5|A0A0A6YXA5_MOUSE;tr|A0A0A6YVW3|A0A0A6YVW3_MOUSE;tr|A0A075B5Y4|A0A075B5Y4_MOUSE;tr|U5JE79|U5JE79_MOUSE…	tr|A0A0B6VMB2|A0A0B6VMB2_MOUSE
24.2674	25.2811	25.0907	24.4737	25.2957	25.0809						48	48	15	54.9	54.9	23.2	139.55	0	275.46	455800000	374	0.0525427	1	0.06062	0.152673	tr|A0A0N4SW73|A0A0N4SW73_MOUSE;tr|Q6ZQ33|Q6ZQ33_MOUSE	tr|A0A0N4SW73|A0A0N4SW73_MOUSE;tr|Q6ZQ33|Q6ZQ33_MOUSE
22.5144	19.0919	21.646	20.9249	20.6895	21.5926						20	20	2	51.2	51.2	6.5	53.204	0	323.31	1307300000	52	0.518494	1	-1.08017	-1.18095	tr|D3YTY9|D3YTY9_MOUSE;tr|A0A0R4J038|A0A0R4J038_MOUSE;sp|O08677-3|KNG1_MOUSE;sp|O08677|KNG1_MOUSE	tr|D3YTY9|D3YTY9_MOUSE;tr|A0A0R4J038|A0A0R4J038_MOUSE;sp|O08677-3|KNG1_MOUSE;sp|O08677|KNG1_MOUSE
22.1654	22.6651	21.0044	22.6665	22.8265	23.1642						20	20	1	51.7	51.7	2.5	45.797	0	231.28	720000000	175	0.678602	1	0.833197	1.4935	tr|A0A0R4J086|A0A0R4J086_MOUSE	tr|A0A0R4J086|A0A0R4J086_MOUSE
21.2218	21.9415	22.0992	21.612	22.0793	21.4077						2	2	2	20.9	20.9	20.9	12.617	0	10.763	24214000	27	0.168202	1	-0.146351	-0.445678	tr|A0A140T8N3|A0A140T8N3_MOUSE;tr|Q7TQM2|Q7TQM2_MOUSE;tr|A0A0M5KS39|A0A0M5KS39_MOUSE;tr|A0A075B666|A0A075B666_MOUSE	tr|A0A140T8N3|A0A140T8N3_MOUSE;tr|Q7TQM2|Q7TQM2_MOUSE;tr|A0A0M5KS39|A0A0M5KS39_MOUSE;tr|A0A075B666|A0A075B666_MOUSE
24.3762	24.4713	24.184	24.6944	24.3781	23.4076						20	20	20	78.7	78.7	78.7	53.393	0	113.17	132720000	166	0.109384	1	-0.121669	-0.302499	tr|A0A1D9BZF0|A0A1D9BZF0_MOUSE	tr|A0A1D9BZF0|A0A1D9BZF0_MOUSE
24.3455	24.6757	24.9521	24.322	24.519	24.1867						20	20	20	42.6	42.6	42.6	77.208	0	68.573	101290000	131	0.382032	1	-0.210738	-0.908665	tr|G3UX50|G3UX50_MOUSE;tr|Q3U0Z3|Q3U0Z3_MOUSE;tr|A1A558|A1A558_MOUSE;tr|Q3UKR0|Q3UKR0_MOUSE;tr|Q3UIV3|Q3UIV3_MOUSE;tr|A0A068BEP5|A0A068BEP5_MOUSE;tr|Q5XW53|Q5XW53_MOUSE;sp|O35613|DAXX_MOUSE;tr|Q5XW59|Q5XW59_MOUSE;tr|Q5XW54|Q5XW54_MOUSE;tr|Q5XLB0|Q5XLB0_MOUSE;tr|Q5XLA9|Q5XLA9_MOUSE;tr|G3UWJ9|G3UWJ9_MOUSE;tr|Q5XW57|Q5XW57_MOUSE;tr|G3UWI4|G3UWI4_MOUSE;tr|Q5XW55|Q5XW55_MOUSE;tr|Q5XW58|Q5XW58_MOUSE	tr|G3UX50|G3UX50_MOUSE;tr|Q3U0Z3|Q3U0Z3_MOUSE;tr|A1A558|A1A558_MOUSE;tr|Q3UKR0|Q3UKR0_MOUSE;tr|Q3UIV3|Q3UIV3_MOUSE;tr|A0A068BEP5|A0A068BEP5_MOUSE;tr|Q5XW53|Q5XW53_MOUSE;sp|O35613|DAXX_MOUSE;tr|Q5XW59|Q5XW59_MOUSE;tr|Q5XW54|Q5XW54_MOUSE
21.4783	19.3	21.127	17.9773	20.9856	21.7938						18	18	17	24.1	24.1	22.7	108.13	0	64.864	54890000	82	0.597318	1	-1.50661	-1.33515	tr|A2A716|A2A716_MOUSE;tr|F8VQM4|F8VQM4_MOUSE;tr|Q3TAX1|Q3TAX1_MOUSE;tr|Q5U471|Q5U471_MOUSE	tr|A2A716|A2A716_MOUSE;tr|F8VQM4|F8VQM4_MOUSE;tr|Q3TAX1|Q3TAX1_MOUSE
23.0788	23.5658	22.5932	22.3291	23.303	23.1918						32	32	2	56	56	5	63.001	0	78.875	379620000	162	0.0297144	0.997684	0.0372601	0.0883191	tr|A2A7S7|A2A7S7_MOUSE;tr|F6VXZ2|F6VXZ2_MOUSE	tr|A2A7S7|A2A7S7_MOUSE
21.6191	19.0243	19.7847	19.2651	21.6934	21.5546						14	14	14	28.9	28.9	28.9	75.876	0	26.409	24936000	52	0.459017	1	-1.08441	-1.06344	tr|Q8K1G9|Q8K1G9_MOUSE;tr|A2ACQ1|A2ACQ1_MOUSE;tr|A2ACP9|A2ACP9_MOUSE	tr|Q8K1G9|Q8K1G9_MOUSE;tr|A2ACQ1|A2ACQ1_MOUSE
24.8694	24.602	24.3219	24.5398	24.5493	24.5358						28	28	28	39	39	39	89.478	0	63.197	273670000	201	0.0448349	1	-0.021033	-0.13125	tr|A2AWT5|A2AWT5_MOUSE;sp|P25976|UBF1_MOUSE;tr|A2AWT6|A2AWT6_MOUSE;tr|Q9DBH1|Q9DBH1_MOUSE;tr|A2AWT7|A2AWT7_MOUSE;sp|P25976-2|UBF1_MOUSE;tr|Q05DS1|Q05DS1_MOUSE;tr|E9Q4A8|E9Q4A8_MOUSE;tr|G3UZW9|G3UZW9_MOUSE	tr|A2AWT5|A2AWT5_MOUSE;sp|P25976|UBF1_MOUSE;tr|A2AWT6|A2AWT6_MOUSE;tr|Q9DBH1|Q9DBH1_MOUSE;tr|A2AWT7|A2AWT7_MOUSE;sp|P25976-2|UBF1_MOUSE;tr|Q05DS1|Q05DS1_MOUSE
29.7681	26.1491	28.0834	27.6937	26.9257	29.1895						17	17	0	82.1	82.1	0	16.233	0	314.99	167000000000	457	0.18411	1	-0.581649	-0.482803	tr|A8DUK2|A8DUK2_MOUSE	tr|A8DUK2|A8DUK2_MOUSE
21.7294	19.7332	19.9313	19.267	20.1289	21.1148						40	40	40	66.2	66.2	66.2	84.012	0	323.31	1140900000	85	0.28296	1	-0.558227	-0.702241	tr|B1AU75|B1AU75_MOUSE;sp|Q99MD9|NASP_MOUSE;tr|B1AU76|B1AU76_MOUSE;sp|Q99MD9-2|NASP_MOUSE;tr|Q3TTH5|Q3TTH5_MOUSE	tr|B1AU75|B1AU75_MOUSE;sp|Q99MD9|NASP_MOUSE;tr|B1AU76|B1AU76_MOUSE;sp|Q99MD9-2|NASP_MOUSE
21.8049	21.4653	21.2593	21.4354	21.4501	21.1825						30	30	30	34.7	34.7	34.7	153.92	0	143.68	386200000	92	0.321561	1	-0.143699	-0.783908	tr|B2RRI2|B2RRI2_MOUSE;tr|F7CVW0|F7CVW0_MOUSE;sp|Q689Z5-2|SBNO1_MOUSE;sp|Q689Z5|SBNO1_MOUSE;tr|A0A0G2JEM3|A0A0G2JEM3_MOUSE;tr|Q3TMM7|Q3TMM7_MOUSE;tr|I6L981|I6L981_MOUSE;tr|A0A0G2JGC7|A0A0G2JGC7_MOUSE;tr|A0JLU6|A0JLU6_MOUSE;tr|Q3UPW9|Q3UPW9_MOUSE;tr|A0A0G2JG63|A0A0G2JG63_MOUSE;tr|A0A1W2P7W8|A0A1W2P7W8_MOUSE;sp|Q7TNB8-2|SBNO2_MOUSE;sp|Q7TNB8|SBNO2_MOUSE;tr|A0A0G2JFU7|A0A0G2JFU7_MOUSE;sp|Q7TNB8-3|SB…	tr|B2RRI2|B2RRI2_MOUSE;tr|F7CVW0|F7CVW0_MOUSE;sp|Q689Z5-2|SBNO1_MOUSE;sp|Q689Z5|SBNO1_MOUSE;tr|A0A0G2JEM3|A0A0G2JEM3_MOUSE;tr|Q3TMM7|Q3TMM7_MOUSE;tr|I6L981|I6L981_MOUSE;tr|A0A0G2JGC7|A0A0G2JGC7_MOUSE
21.3001	22.2545	21.4534	20.565	21.4914	19.4549						11	6	6	44.3	33.1	33.1	38.08	0	33.799	29872000	60	0.331604	1	-0.656787	-0.804873	tr|B2RUF0|B2RUF0_MOUSE;tr|A0A0A0MQD2|A0A0A0MQD2_MOUSE;sp|Q9Z2C8|YBOX2_MOUSE;sp|Q9Z2C8-2|YBOX2_MOUSE;tr|Q497N3|Q497N3_MOUSE;tr|Q3TTC8|Q3TTC8_MOUSE;tr|J3QNB9|J3QNB9_MOUSE	tr|B2RUF0|B2RUF0_MOUSE;tr|A0A0A0MQD2|A0A0A0MQD2_MOUSE;sp|Q9Z2C8|YBOX2_MOUSE;sp|Q9Z2C8-2|YBOX2_MOUSE;tr|Q497N3|Q497N3_MOUSE
24.7476	24.8401	24.5696	24.0408	25.2077	24.425						64	64	64	36.6	36.6	36.6	226.45	0	136.81	148460000	251	0.609544	1	-0.406342	-1.35898	tr|E9Q512|E9Q512_MOUSE;tr|B2RY51|B2RY51_MOUSE;tr|H3BJG4|H3BJG4_MOUSE;tr|Q3UFU7|Q3UFU7_MOUSE;tr|Q3UTR9|Q3UTR9_MOUSE;tr|Q8BVJ9|Q8BVJ9_MOUSE;tr|Q9CRV3|Q9CRV3_MOUSE;tr|H3BJH8|H3BJH8_MOUSE;tr|Q811I5|Q811I5_MOUSE;tr|H3BJU5|H3BJU5_MOUSE	tr|E9Q512|E9Q512_MOUSE;tr|B2RY51|B2RY51_MOUSE;tr|H3BJG4|H3BJG4_MOUSE
20.6004	19.7126	20.9529	21.2517	20.8272	20.9081						14	14	14	22	22	22	100.04	0	35.731	48709000	50	0.130256	1	-0.169338	-0.354486	tr|O88860|O88860_MOUSE;tr|Q9QX15|Q9QX15_MOUSE;tr|Q8CCM1|Q8CCM1_MOUSE;tr|B7ZN73|B7ZN73_MOUSE;tr|Q3UQR1|Q3UQR1_MOUSE;tr|Q8C324|Q8C324_MOUSE;tr|Q9R070|Q9R070_MOUSE;tr|Q9EQR4|Q9EQR4_MOUSE;tr|Q91Z28|Q91Z28_MOUSE;tr|Q3UZ16|Q3UZ16_MOUSE;tr|A0A0G2JFW5|A0A0G2JFW5_MOUSE;tr|A0A0G2JGF3|A0A0G2JGF3_MOUSE;tr|Q8C9E1|Q8C9E1_MOUSE;tr|Q91ZF5|Q91ZF5_MOUSE;tr|E9PUL3|E9PUL3_MOUSE	tr|O88860|O88860_MOUSE;tr|Q9QX15|Q9QX15_MOUSE;tr|Q8CCM1|Q8CCM1_MOUSE;tr|B7ZN73|B7ZN73_MOUSE;tr|Q3UQR1|Q3UQR1_MOUSE;tr|Q8C324|Q8C324_MOUSE;tr|Q9R070|Q9R070_MOUSE;tr|Q9EQR4|Q9EQR4_MOUSE
22.6013	19.2121	20.1944	19.9836	19.4603	20.7426						45	45	0	41.3	41.3	0	169.96	0	323.31	957460000	78	0.299886	1	-0.77256	-0.738275	tr|B9EIU1|B9EIU1_MOUSE;tr|Q8BTR1|Q8BTR1_MOUSE	tr|B9EIU1|B9EIU1_MOUSE
24.2491	24.8657	25.2365	24.5265	25.3587	25.4637						74	74	68	44.2	44.2	41.1	234.53	0	222.44	318340000	329	0.00282518	0.998887	0.00385157	0.0086456	tr|B9EK95|B9EK95_MOUSE;tr|E9Q390|E9Q390_MOUSE;sp|Q69ZN7|MYOF_MOUSE;sp|Q69ZN7-4|MYOF_MOUSE;sp|Q69ZN7-2|MYOF_MOUSE;sp|Q9ESD7-3|DYSF_MOUSE;tr|E9QL12|E9QL12_MOUSE;tr|E9PXU9|E9PXU9_MOUSE;tr|A0A0N4SUJ2|A0A0N4SUJ2_MOUSE;sp|Q9ESD7|DYSF_MOUSE;tr|E9Q423|E9Q423_MOUSE;sp|Q9ESD7-2|DYSF_MOUSE;tr|A0A0N4SWH3|A0A0N4SWH3_MOUSE;tr|A0A0N4SWG7|A0A0N4SWG7_MOUSE;tr|A0A0N4SUN3|A0A0N4SUN3_MOUSE;tr|A0A0N4SVX9|A0A0N4SVX9_M…	tr|B9EK95|B9EK95_MOUSE;tr|E9Q390|E9Q390_MOUSE;sp|Q69ZN7|MYOF_MOUSE;sp|Q69ZN7-4|MYOF_MOUSE
19.0013	22.5825	19.2665	21.9277	19.1292	22.1916						22	22	22	23.1	23.1	23.1	138.73	0	55.857	36155000	46	3.9536	0.0693333	3.10159	15.1287	tr|D3YWG8|D3YWG8_MOUSE;tr|F2YMC1|F2YMC1_MOUSE;tr|G3X8T0|G3X8T0_MOUSE;sp|Q99MV5|M10L1_MOUSE;sp|Q99MV5-2|M10L1_MOUSE;tr|G3UYS5|G3UYS5_MOUSE;sp|Q99MV5-3|M10L1_MOUSE;tr|Q05AH2|Q05AH2_MOUSE	tr|D3YWG8|D3YWG8_MOUSE;tr|F2YMC1|F2YMC1_MOUSE;tr|G3X8T0|G3X8T0_MOUSE;sp|Q99MV5|M10L1_MOUSE;sp|Q99MV5-2|M10L1_MOUSE
24.807	25.325	25.2631	24.574	25.9636	24.7872						18	18	18	48.4	48.4	48.4	60.435	0	111.51	175910000	166	0.483667	1	-0.449154	-1.11231	tr|D3YYT1|D3YYT1_MOUSE;sp|Q922P9|GLYR1_MOUSE	tr|D3YYT1|D3YYT1_MOUSE;sp|Q922P9|GLYR1_MOUSE
25.4302	25.9048	25.6663	25.2281	26.2068	26.0558						20	20	2	77.3	77.3	10	30.255	0	254.19	3343200000	491	0.0378028	1	-0.0382156	-0.111438	tr|E0CXT7|E0CXT7_MOUSE	tr|E0CXT7|E0CXT7_MOUSE
21.8645	21.1936	21.2697	20.811	19.4372	18.8077						19	19	19	8	8	8	353.93	0	39.5	34836000	26	0.219766	1	-0.586344	-0.563986	tr|E9PWQ3|E9PWQ3_MOUSE;tr|J3QQ16|J3QQ16_MOUSE;tr|A0A087WS16|A0A087WS16_MOUSE;tr|O88493|O88493_MOUSE;tr|Q9Z0I9|Q9Z0I9_MOUSE;tr|D3YWD1|D3YWD1_MOUSE;tr|Q66K11|Q66K11_MOUSE;tr|Q80VJ0|Q80VJ0_MOUSE;tr|Q6PES2|Q6PES2_MOUSE;tr|Q99K31|Q99K31_MOUSE;tr|Q05504|Q05504_MOUSE;tr|O88494|O88494_MOUSE	tr|E9PWQ3|E9PWQ3_MOUSE;tr|J3QQ16|J3QQ16_MOUSE;tr|A0A087WS16|A0A087WS16_MOUSE;tr|O88493|O88493_MOUSE;tr|Q9Z0I9|Q9Z0I9_MOUSE;tr|D3YWD1|D3YWD1_MOUSE
19.9607	20.5668	20.6428	19.2901	21.6375	20.7793						12	12	12	9.9	9.9	9.9	248.71	0	25.731	11555000	35	0.326655	1	-0.534934	-0.794555	tr|E9PY61|E9PY61_MOUSE	tr|E9PY61|E9PY61_MOUSE
22.2764	21.2123	21.8405	20.744	21.4907	21.4399						44	44	44	15.9	15.9	15.9	469.78	0	163.41	137280000	123	1.13299	1	-0.737116	-2.40916	tr|E9PZ16|E9PZ16_MOUSE;tr|B1B0C7|B1B0C7_MOUSE;sp|Q05793|PGBM_MOUSE;tr|Q3UHH3|Q3UHH3_MOUSE;tr|Q52KG8|Q52KG8_MOUSE;tr|Q5RKM8|Q5RKM8_MOUSE;tr|Q2XQV0|Q2XQV0_MOUSE	tr|E9PZ16|E9PZ16_MOUSE;tr|B1B0C7|B1B0C7_MOUSE;sp|Q05793|PGBM_MOUSE;tr|Q3UHH3|Q3UHH3_MOUSE
24.2881	18.9425	20.5592	21.4774	20.7568	24.2429						14	14	7	76	76	30.3	30.2	0	82.352	2606400000	55	0.055485	1	-0.313819	-0.160773	tr|E9PZF0|E9PZF0_MOUSE;tr|Q5NC82|Q5NC82_MOUSE;sp|Q01768|NDKB_MOUSE;tr|B0LAA8|B0LAA8_MOUSE;tr|Q8R4B4|Q8R4B4_MOUSE	tr|E9PZF0|E9PZF0_MOUSE;tr|Q5NC82|Q5NC82_MOUSE;sp|Q01768|NDKB_MOUSE;tr|B0LAA8|B0LAA8_MOUSE;tr|Q8R4B4|Q8R4B4_MOUSE
27.0922	24.2424	25.5387	25.0345	24.5074	26.4837						61	61	4	53.6	53.6	6.1	107.8	0	323.31	32579000000	391	0.174467	1	-0.459216	-0.460371	tr|E9Q035|E9Q035_MOUSE;sp|P47758|SRPRB_MOUSE;tr|Q542X6|Q542X6_MOUSE;tr|A0A1W2P830|A0A1W2P830_MOUSE	tr|E9Q035|E9Q035_MOUSE
20.86	18.995	21.7725	18.9468	22.1342	21.4535						68	68	68	39.9	39.9	39.9	604.25	0	301.71	1156200000	94	0.918601	1	-1.79049	-1.96678	tr|E9Q616|E9Q616_MOUSE;tr|Q6UL10|Q6UL10_MOUSE;tr|A0PJF4|A0PJF4_MOUSE;tr|Q61484|Q61484_MOUSE;tr|A0JLR7|A0JLR7_MOUSE;tr|Q8BKS2|Q8BKS2_MOUSE;tr|Q8VDN3|Q8VDN3_MOUSE;tr|Q8CGE7|Q8CGE7_MOUSE;tr|Q6UIL4|Q6UIL4_MOUSE;tr|Q8BRB8|Q8BRB8_MOUSE;tr|Q3UYW8|Q3UYW8_MOUSE;tr|G5E8K8|G5E8K8_MOUSE;tr|Q8R2L7|Q8R2L7_MOUSE;tr|Q8CEX7|Q8CEX7_MOUSE	tr|E9Q616|E9Q616_MOUSE;tr|Q6UL10|Q6UL10_MOUSE;tr|A0PJF4|A0PJF4_MOUSE
23.7194	24.3627	24.1151	23.9481	24.4573	23.852						23	23	23	32.7	32.7	32.7	136.02	0	107.5	162760000	172	0.0561713	1	-0.0430349	-0.162656	tr|E9Q8K8|E9Q8K8_MOUSE;sp|Q6ZPZ3|ZC3H4_MOUSE;tr|A0A1B0GRU3|A0A1B0GRU3_MOUSE;sp|Q6ZPZ3-2|ZC3H4_MOUSE;tr|Q6PAI8|Q6PAI8_MOUSE;tr|Q6ISX3|Q6ISX3_MOUSE	tr|E9Q8K8|E9Q8K8_MOUSE;sp|Q6ZPZ3|ZC3H4_MOUSE;tr|A0A1B0GRU3|A0A1B0GRU3_MOUSE;sp|Q6ZPZ3-2|ZC3H4_MOUSE;tr|Q6PAI8|Q6PAI8_MOUSE
18.5809	19.7816	18.9628	20.7738	21.3358	20.8949						9	9	8	12.7	12.7	11.7	125.02	0	30.459	14418000	30	0.387756	1	0.856899	0.920309	tr|E9Q8L9|E9Q8L9_MOUSE;sp|Q9D620|RFIP1_MOUSE;tr|A0A1B0GRJ0|A0A1B0GRJ0_MOUSE;tr|Q6KAN5|Q6KAN5_MOUSE	tr|E9Q8L9|E9Q8L9_MOUSE;sp|Q9D620|RFIP1_MOUSE;tr|A0A1B0GRJ0|A0A1B0GRJ0_MOUSE
23.8307	19.2952	20.9594	20.5199	19.3128	22.1878						31	31	1	48.5	48.5	2.5	60.452	0	323.31	1317500000	90	0.169035	1	-0.700003	-0.447637	tr|Q8VCQ8|Q8VCQ8_MOUSE;tr|E9QA16|E9QA16_MOUSE;tr|E9Q0M9|E9Q0M9_MOUSE;tr|S4R1T7|S4R1T7_MOUSE;tr|Q3UGC3|Q3UGC3_MOUSE;tr|F6QLP8|F6QLP8_MOUSE;tr|Q3TUS1|Q3TUS1_MOUSE;tr|E9Q9F3|E9Q9F3_MOUSE	tr|Q8VCQ8|Q8VCQ8_MOUSE;tr|E9QA16|E9QA16_MOUSE;tr|E9Q0M9|E9Q0M9_MOUSE;tr|S4R1T7|S4R1T7_MOUSE;tr|Q3UGC3|Q3UGC3_MOUSE
24.5252	25.7749	25.3557	24.9697	25.6186	24.7764						22	22	21	31.7	31.7	30.4	105.31	0	264.87	140920000	129	0.00521713	1	0.00715701	0.0159222	tr|E9QAP7|E9QAP7_MOUSE;tr|Q91WW6|Q91WW6_MOUSE;tr|Q3UWM6|Q3UWM6_MOUSE	tr|E9QAP7|E9QAP7_MOUSE;tr|Q91WW6|Q91WW6_MOUSE
20.6464	19.2307	21.4578	20.8248	19.7727	18.38						12	12	12	23	23	23	81.973	0	30.306	76657000	48	0.591843	1	-1.14717	-1.32448	tr|E9QMU3|E9QMU3_MOUSE;sp|O88735|MAP7_MOUSE;tr|D3YWN7|D3YWN7_MOUSE;sp|O88735-2|MAP7_MOUSE;tr|A0A1L1SVB6|A0A1L1SVB6_MOUSE;tr|A0A1L1SR93|A0A1L1SR93_MOUSE;tr|A0A1L1SUN4|A0A1L1SUN4_MOUSE	tr|E9QMU3|E9QMU3_MOUSE;sp|O88735|MAP7_MOUSE;tr|D3YWN7|D3YWN7_MOUSE;sp|O88735-2|MAP7_MOUSE
23.8246	23.4154	23.4232	23.5811	23.6596	23.8975						8	8	8	74.2	74.2	74.2	14.515	0	192.97	1659300000	94	0.00797998	1	-0.0044486	-0.0242787	tr|Q6ZWZ6|Q6ZWZ6_MOUSE;tr|F7AEH4|F7AEH4_MOUSE;sp|P63323|RS12_MOUSE;tr|A0A1W2P7A1|A0A1W2P7A1_MOUSE	tr|Q6ZWZ6|Q6ZWZ6_MOUSE;tr|F7AEH4|F7AEH4_MOUSE;sp|P63323|RS12_MOUSE;tr|A0A1W2P7A1|A0A1W2P7A1_MOUSE
25.0155	25.6678	25.407	25.6521	25.6372	25.2056						23	23	23	42.1	42.1	42.1	86.951	0	102.55	173350000	166	0.261879	1	0.155284	0.656815	tr|F8VPY2|F8VPY2_MOUSE;sp|Q8C092|TAF5_MOUSE	tr|F8VPY2|F8VPY2_MOUSE;sp|Q8C092|TAF5_MOUSE
21.8253	19.3376	21.4444	20.9501	21.9152	22.0511						39	39	39	22.4	22.4	22.4	254.44	0	141.63	150650000	118	0.520214	1	-0.94871	-1.18433	tr|G3X922|G3X922_MOUSE;tr|D4AFX7|D4AFX7_MOUSE;tr|Q8CHD7|Q8CHD7_MOUSE;tr|Q3UX52|Q3UX52_MOUSE;tr|Q3UQJ7|Q3UQJ7_MOUSE;tr|Q8BNL1|Q8BNL1_MOUSE;tr|Q3TNE7|Q3TNE7_MOUSE;tr|A0A087WRC9|A0A087WRC9_MOUSE;tr|A0A1L1STR9|A0A1L1STR9_MOUSE;tr|A0A087WS25|A0A087WS25_MOUSE	tr|G3X922|G3X922_MOUSE;tr|D4AFX7|D4AFX7_MOUSE;tr|Q8CHD7|Q8CHD7_MOUSE;tr|Q3UX52|Q3UX52_MOUSE;tr|Q3UQJ7|Q3UQJ7_MOUSE
21.5757	20.4759	18.0676	19.8442	18.9989	20.5806						29	29	29	66	66	66	66.821	0	323.31	4146900000	226	0.282312	1	0.752794	0.700854	tr|G5E924|G5E924_MOUSE;sp|Q8R081|HNRPL_MOUSE;tr|Q3UMT7|Q3UMT7_MOUSE;tr|G3UY38|G3UY38_MOUSE;tr|Q8BI42|Q8BI42_MOUSE;tr|Q9CVU5|Q9CVU5_MOUSE;tr|G3UY56|G3UY56_MOUSE;tr|G3UYY3|G3UYY3_MOUSE	tr|G5E924|G5E924_MOUSE;sp|Q8R081|HNRPL_MOUSE;tr|Q3UMT7|Q3UMT7_MOUSE;tr|G3UY38|G3UY38_MOUSE
23.2426	24.5347	23.9774	23.7238	24.3803	23.9683						20	20	1	18.5	18.5	0.8	167.04	0	94.087	193110000	123	0.19536	1	0.208876	0.508703	tr|Q14AX9|Q14AX9_MOUSE;tr|A2AAA9|A2AAA9_MOUSE;sp|Q64449-2|MRC2_MOUSE	tr|Q14AX9|Q14AX9_MOUSE;tr|A2AAA9|A2AAA9_MOUSE
22.6297	19.8813	21.5	21.1369	19.1095	22.5983						22	22	18	59.4	59.4	52.2	56.891	0	323.31	2929200000	96	0.032614	1	0.125762	0.0966489	tr|Q8BGJ5|Q8BGJ5_MOUSE;tr|Q3T984|Q3T984_MOUSE;tr|Q922I7|Q922I7_MOUSE;tr|Q8K144|Q8K144_MOUSE;tr|Q5RJV5|Q5RJV5_MOUSE;tr|Q3UBR5|Q3UBR5_MOUSE;tr|Q80T07|Q80T07_MOUSE;tr|Q6NZB8|Q6NZB8_MOUSE;tr|Q3TQW3|Q3TQW3_MOUSE;tr|Q8CB58|Q8CB58_MOUSE;tr|Q8R509|Q8R509_MOUSE;tr|Q3U5I2|Q3U5I2_MOUSE;sp|P17225|PTBP1_MOUSE;tr|Q8C2R5|Q8C2R5_MOUSE;tr|E9QMW9|E9QMW9_MOUSE;tr|F7DCW4|F7DCW4_MOUSE;tr|Q923A7|Q923A7_MOUSE;tr|E9Q279…	tr|Q8BGJ5|Q8BGJ5_MOUSE;tr|Q3T984|Q3T984_MOUSE;tr|Q922I7|Q922I7_MOUSE;tr|Q8K144|Q8K144_MOUSE;tr|Q5RJV5|Q5RJV5_MOUSE;tr|Q3UBR5|Q3UBR5_MOUSE;tr|Q80T07|Q80T07_MOUSE;tr|Q6NZB8|Q6NZB8_MOUSE;tr|Q3TQW3|Q3TQW3_MOUSE;tr|Q8CB58|Q8CB58_MOUSE;tr|Q8R509|Q8R509_MOUSE;tr|Q3U5I2|Q3U5I2_MOUSE;sp|P17225|PTBP1_MOUSE;tr|Q8C2R5|Q8C2R5_MOUSE;tr|E9QMW9|E9QMW9_MOUSE
24.8473	24.7147	24.8019	24.6256	24.8518	24.8685						26	26	26	46.9	46.9	46.9	49.818	0	323.31	1109500000	284	0.599356	1	-0.0973924	-1.33913	tr|Q3TVR8|Q3TVR8_MOUSE;sp|Q8CD91|SMOC2_MOUSE;sp|Q8CD91-2|SMOC2_MOUSE	tr|Q3TVR8|Q3TVR8_MOUSE;sp|Q8CD91|SMOC2_MOUSE
22.4242	20.5272	21.4214	19.2662	20.0601	21.2104						24	24	1	63.1	63.1	8.2	51.574	0	236.7	1674800000	68	0.470309	1	-0.967335	-1.08586	tr|Q3U0U5|Q3U0U5_MOUSE;tr|Q3TC53|Q3TC53_MOUSE;tr|Q3UNQ0|Q3UNQ0_MOUSE	tr|Q3U0U5|Q3U0U5_MOUSE;tr|Q3TC53|Q3TC53_MOUSE;tr|Q3UNQ0|Q3UNQ0_MOUSE
21.6619	19.4128	18.7193	20.6348	21.7851	22.7899						9	9	9	38.7	38.7	38.7	24.831	0	235.89	1719500000	49	0.054863	1	0.223744	0.159064	tr|Q5XJF6|Q5XJF6_MOUSE;tr|Q3U561|Q3U561_MOUSE;sp|P53026|RL10A_MOUSE;tr|Q99JL6|Q99JL6_MOUSE;tr|D6RE43|D6RE43_MOUSE	tr|Q5XJF6|Q5XJF6_MOUSE;tr|Q3U561|Q3U561_MOUSE;sp|P53026|RL10A_MOUSE
19.2004	24.1815	19.0414	25.1806	19.8351	24.5334						28	1	1	57.8	3	3	53.327	0	6.9493	69681000	21	3.80578	0.052	5.27282	13.8759	tr|Q3U7K7|Q3U7K7_MOUSE;tr|Q3UCL2|Q3UCL2_MOUSE	tr|Q3U7K7|Q3U7K7_MOUSE;tr|Q3UCL2|Q3UCL2_MOUSE
22.847	22.9727	23.1671	23.1378	23.1515	23.1349						42	42	1	53.5	53.5	0.9	108.35	0	160.66	418680000	164	0.0798104	1	0.0266088	0.22621	tr|Q3UHU8|Q3UHU8_MOUSE	tr|Q3UHU8|Q3UHU8_MOUSE
23.573	23.4158	23.3632	23.3982	22.9276	22.8544						7	7	7	51	51	51	17.054	0	119.5	230370000	58	0.0873601	1	-0.0651258	-0.246005	tr|Q3UK70|Q3UK70_MOUSE;sp|P62843|RS15_MOUSE;tr|D3YTQ9|D3YTQ9_MOUSE;tr|Q3UXS6|Q3UXS6_MOUSE	tr|Q3UK70|Q3UK70_MOUSE;sp|P62843|RS15_MOUSE;tr|D3YTQ9|D3YTQ9_MOUSE;tr|Q3UXS6|Q3UXS6_MOUSE
22.941	18.3319	22.0225	22.6156	19.7778	22.7756						24	24	2	59.9	59.9	2.2	44.005	0	323.31	1657700000	90	0.0684298	1	-0.33938	-0.195923	tr|Q3UMP4|Q3UMP4_MOUSE;tr|Q3UEI6|Q3UEI6_MOUSE;sp|Q9CY58-3|PAIRB_MOUSE;tr|Q3V274|Q3V274_MOUSE;tr|A0A0N4SWH2|A0A0N4SWH2_MOUSE;tr|A0A0N4SV40|A0A0N4SV40_MOUSE	tr|Q3UMP4|Q3UMP4_MOUSE;tr|Q3UEI6|Q3UEI6_MOUSE;sp|Q9CY58-3|PAIRB_MOUSE;tr|Q3V274|Q3V274_MOUSE;tr|A0A0N4SWH2|A0A0N4SWH2_MOUSE
21.8452	21.7577	21.4481	22.9618	22.5649	22.4681						14	14	1	42.2	42.2	4.2	42.935	0	40.346	57521000	85	0.390625	1	0.443131	0.926137	tr|Q3UQ14|Q3UQ14_MOUSE	tr|Q3UQ14|Q3UQ14_MOUSE
22.4324	22.7856	22.6431	19.1371	23.1528	23.1609						9	9	9	41.4	41.4	41.4	38.586	0	138.64	147200000	91	0.332024	1	-1.04826	-0.805747	tr|Q3UXS0|Q3UXS0_MOUSE;tr|Q3TDM8|Q3TDM8_MOUSE;tr|E9Q855|E9Q855_MOUSE;tr|Q3UK26|Q3UK26_MOUSE;sp|O35609|SCAM3_MOUSE;tr|B2M0S2|B2M0S2_MOUSE;tr|B2M0S3|B2M0S3_MOUSE	tr|Q3UXS0|Q3UXS0_MOUSE;tr|Q3TDM8|Q3TDM8_MOUSE;tr|E9Q855|E9Q855_MOUSE;tr|Q3UK26|Q3UK26_MOUSE;sp|O35609|SCAM3_MOUSE;tr|B2M0S2|B2M0S2_MOUSE
27.5997	28.2575	28.2632	27.8051	28.6777	28.0052						41	41	41	69.3	69.3	69.3	80.095	0	323.31	5133600000	748	0.175818	1	-0.157654	-0.463526	tr|Q566I6|Q566I6_MOUSE;sp|Q8CG16|C1RA_MOUSE;sp|Q8CFG9|C1RB_MOUSE;tr|Q3UU42|Q3UU42_MOUSE;tr|Q8CG15|Q8CG15_MOUSE;tr|Q8CH29|Q8CH29_MOUSE;tr|Q9CTX0|Q9CTX0_MOUSE;sp|Q3UZ09|C1RL_MOUSE	tr|Q566I6|Q566I6_MOUSE;sp|Q8CG16|C1RA_MOUSE;sp|Q8CFG9|C1RB_MOUSE
24.7416	25.9922	25.2568	25.3944	25.3535	25.0683						46	46	1	36.8	36.8	0.5	176.56	0	249.79	318390000	288	0.483705	1	0.367673	1.11238	tr|Q5DTL5|Q5DTL5_MOUSE;sp|Q9R1B9|SLIT2_MOUSE;tr|G3UY21|G3UY21_MOUSE;tr|B7ZNW9|B7ZNW9_MOUSE;tr|G3X909|G3X909_MOUSE	tr|Q5DTL5|Q5DTL5_MOUSE;sp|Q9R1B9|SLIT2_MOUSE;tr|G3UY21|G3UY21_MOUSE;tr|B7ZNW9|B7ZNW9_MOUSE
23.8353	23.2099	23.186	23.4325	22.8044	23.9578						14	14	1	49.5	49.5	5.4	34.186	0	161.8	1925700000	92	0.27756	1	0.258161	0.690664	tr|Q5FWB6|Q5FWB6_MOUSE	tr|Q5FWB6|Q5FWB6_MOUSE
23.9586	23.826	23.9965	23.8809	23.9349	24.0255						26	26	2	51.3	51.3	4.1	69.138	0	81.692	118620000	158	0.351416	1	-0.0525633	-0.845929	tr|Q9JMG9|Q9JMG9_MOUSE;tr|Q5NBY9|Q5NBY9_MOUSE;tr|Q80XS2|Q80XS2_MOUSE;tr|Q78I23|Q78I23_MOUSE	tr|Q9JMG9|Q9JMG9_MOUSE;tr|Q5NBY9|Q5NBY9_MOUSE;tr|Q80XS2|Q80XS2_MOUSE
21.483	21.9027	22.111	22.4942	22.5993	19.0103						6	5	4	12.9	10	7.6	70.007	0	53.521	26043000	33	0.341964	1	-0.928686	-0.826389	tr|Q6P407|Q6P407_MOUSE;tr|Q6NZI9|Q6NZI9_MOUSE;tr|Q5U3M3|Q5U3M3_MOUSE;tr|Q8BJI2|Q8BJI2_MOUSE;tr|Q80ZG3|Q80ZG3_MOUSE;tr|Q3UMB7|Q3UMB7_MOUSE;tr|Q80ZG4|Q80ZG4_MOUSE	tr|Q6P407|Q6P407_MOUSE;tr|Q6NZI9|Q6NZI9_MOUSE;tr|Q5U3M3|Q5U3M3_MOUSE;tr|Q8BJI2|Q8BJI2_MOUSE;tr|Q80ZG3|Q80ZG3_MOUSE;tr|Q3UMB7|Q3UMB7_MOUSE
27.5404	27.8043	27.6577	27.8862	28.0704	27.4601						10	10	1	43.8	43.8	3.4	25.835	0	242.81	1635400000	159	0.0660908	1	-0.0392647	-0.189629	tr|Q5XFY8|Q5XFY8_MOUSE;tr|Q9JL76|Q9JL76_MOUSE;tr|Q2VT29|Q2VT29_MOUSE;tr|Q2VT27|Q2VT27_MOUSE;tr|Q2VT25|Q2VT25_MOUSE;tr|Q2VR04|Q2VR04_MOUSE;sp|P04944|KV6AA_MOUSE;sp|P04941|KV6A7_MOUSE;sp|P04940|KV6A6_MOUSE;sp|P01679|KV6A5_MOUSE;sp|P01678|KV6A4_MOUSE;sp|P01677|KV6A3_MOUSE;sp|P01676|KV6A2_MOUSE;sp|P01675|KV6A1_MOUSE;tr|Q8K1F0|Q8K1F0_MOUSE;tr|A0A075B5L5|A0A075B5L5_MOUSE;tr|A0A0G2JGE7|A0A0G2JGE7_MOUSE;…	tr|Q5XFY8|Q5XFY8_MOUSE
24.073	18.8539	22.0614	22.0831	20.1048	23.4441						7	3	3	33.2	11.4	11.4	23.158	0	22.412	291510000	27	0.127679	1	-0.619373	-0.348143	tr|Q66JR8|Q66JR8_MOUSE;sp|Q9D0J8|PTMS_MOUSE;tr|Q8VHU9|Q8VHU9_MOUSE	tr|Q66JR8|Q66JR8_MOUSE
21.2597	21.9149	21.5538	21.8561	21.5443	19.1209						11	11	1	28.6	28.6	2.1	55.057	0	27.874	33629000	44	0.203488	1	-0.488619	-0.527248	tr|Q68FH8|Q68FH8_MOUSE	tr|Q68FH8|Q68FH8_MOUSE
19.3091	21.5796	21.6398	19.6141	21.3285	21.3808						21	21	7	49.3	49.3	22	74.252	0	95.271	122840000	69	0.0348422	1	0.0990206	0.103018	tr|Q6P5B5|Q6P5B5_MOUSE;sp|Q9WVR4|FXR2_MOUSE	tr|Q6P5B5|Q6P5B5_MOUSE;sp|Q9WVR4|FXR2_MOUSE
22.0508	19.8277	21.5703	22.2919	21.9561	22.1245						20	20	20	23.4	23.4	23.4	145.73	0	74.623	47337000	74	0.213399	1	-0.444366	-0.549678	tr|Q6ZQH0|Q6ZQH0_MOUSE;tr|Q3V0N4|Q3V0N4_MOUSE;tr|Q6PGF5|Q6PGF5_MOUSE;tr|Q3UYW7|Q3UYW7_MOUSE;tr|Q8K0N8|Q8K0N8_MOUSE;tr|Q8CEG3|Q8CEG3_MOUSE	tr|Q6ZQH0|Q6ZQH0_MOUSE;tr|Q3V0N4|Q3V0N4_MOUSE;tr|Q6PGF5|Q6PGF5_MOUSE;tr|Q3UYW7|Q3UYW7_MOUSE;tr|Q8K0N8|Q8K0N8_MOUSE
23.9326	23.8714	24.105	23.5335	24.2979	23.5444						12	12	12	49.5	49.5	49.5	20.151	0	37.895	461620000	95	1.40682	1	-0.462071	-3.01929	tr|Q80ZM5|Q80ZM5_MOUSE	tr|Q80ZM5|Q80ZM5_MOUSE
21.0787	19.7536	21.7337	21.1842	21.1453	20.2004						21	21	1	58.8	58.8	1.8	58.986	0	126.16	142010000	99	0.932738	1	-0.939828	-1.99523	tr|Q8K0F6|Q8K0F6_MOUSE	tr|Q8K0F6|Q8K0F6_MOUSE
20.3701	19.3089	18.5368	20.9843	20.678	20.2833						2	2	2	12.2	12.2	12.2	31.025	0	44.86	60785000	19	0.14901	1	0.330535	0.400054	tr|Q8R5L1|Q8R5L1_MOUSE;sp|O35658|C1QBP_MOUSE	tr|Q8R5L1|Q8R5L1_MOUSE;sp|O35658|C1QBP_MOUSE
24.0681	23.4217	23.6274	24.0336	20.0754	24.0393						14	14	14	56.9	56.9	56.9	22.876	0	265.83	1365100000	93	0.412045	1	1.24127	0.969451	tr|Q91V55|Q91V55_MOUSE;tr|D3YYM6|D3YYM6_MOUSE;tr|D3Z1S8|D3Z1S8_MOUSE;sp|P97461|RS5_MOUSE	tr|Q91V55|Q91V55_MOUSE;tr|D3YYM6|D3YYM6_MOUSE;tr|D3Z1S8|D3Z1S8_MOUSE;sp|P97461|RS5_MOUSE
28.0174	24.5604	26.5581	25.4341	24.2536	27.424						14	14	2	95.8	95.8	21.1	15.112	0	216.05	115000000000	231	0.124183	1	-0.47023	-0.339504	tr|Q91VB8|Q91VB8_MOUSE;tr|Q9CY06|Q9CY06_MOUSE;tr|Q8BPF4|Q8BPF4_MOUSE;tr|Q9QWJ3|Q9QWJ3_MOUSE;tr|Q9CWS5|Q9CWS5_MOUSE;tr|A8DUV3|A8DUV3_MOUSE;sp|P01942|HBA_MOUSE;tr|Q9CY10|Q9CY10_MOUSE	tr|Q91VB8|Q91VB8_MOUSE;tr|Q9CY06|Q9CY06_MOUSE;tr|Q8BPF4|Q8BPF4_MOUSE;tr|Q9QWJ3|Q9QWJ3_MOUSE;tr|Q9CWS5|Q9CWS5_MOUSE;tr|A8DUV3|A8DUV3_MOUSE;sp|P01942|HBA_MOUSE;tr|Q9CY10|Q9CY10_MOUSE
22.3558	21.0718	21.287	18.8116	19.2209	21.2922						52	52	52	58.8	58.8	58.8	112.72	0	323.31	1516000000	287	0.175745	1	-0.562729	-0.463355	tr|Q921K2|Q921K2_MOUSE;tr|Q3TIV3|Q3TIV3_MOUSE;tr|Q3TM68|Q3TM68_MOUSE;tr|Q3TF18|Q3TF18_MOUSE;tr|Q3U868|Q3U868_MOUSE;tr|Q3TX36|Q3TX36_MOUSE;tr|Q3UJ03|Q3UJ03_MOUSE;sp|P11103|PARP1_MOUSE;sp|P11103-2|PARP1_MOUSE;tr|Q3UX06|Q3UX06_MOUSE;tr|A0A0A6YX03|A0A0A6YX03_MOUSE;tr|A0A0A6YY63|A0A0A6YY63_MOUSE;tr|A0A0A6YVX0|A0A0A6YVX0_MOUSE	tr|Q921K2|Q921K2_MOUSE;tr|Q3TIV3|Q3TIV3_MOUSE;tr|Q3TM68|Q3TM68_MOUSE;tr|Q3TF18|Q3TF18_MOUSE;tr|Q3U868|Q3U868_MOUSE;tr|Q3TX36|Q3TX36_MOUSE;tr|Q3UJ03|Q3UJ03_MOUSE;sp|P11103|PARP1_MOUSE
27.771	28.3037	28.6491	28.1703	28.9841	27.8522						29	29	2	56.8	56.8	3	54.146	0	323.31	2603500000	544	0.393298	1	-0.359315	-0.931559	tr|Q921V6|Q921V6_MOUSE;sp|Q62191|RO52_MOUSE	tr|Q921V6|Q921V6_MOUSE;sp|Q62191|RO52_MOUSE
23.8349	23.0109	23.917	22.019	23.8391	23.7186						44	44	4	66	66	3.6	75.26	0	323.31	1480700000	159	0.894983	1	-0.947511	-1.91943	tr|Q99JX6|Q99JX6_MOUSE	tr|Q99JX6|Q99JX6_MOUSE
21.8354	19.9578	21.7473	18.9263	21.8463	21.2403						22	22	21	44.4	44.4	44.4	63.736	0	323.31	322430000	60	1.23927	1	-1.76822	-2.639	tr|Q99PB4|Q99PB4_MOUSE;tr|Q9ER67|Q9ER67_MOUSE;tr|Q3TFU3|Q3TFU3_MOUSE;tr|A2AG46|A2AG46_MOUSE;tr|A2AG48|A2AG48_MOUSE;tr|A2AG47|A2AG47_MOUSE;tr|A2AG49|A2AG49_MOUSE;tr|Q3V2T8|Q3V2T8_MOUSE;tr|E9Q1Q4|E9Q1Q4_MOUSE;tr|Q99PH6|Q99PH6_MOUSE;tr|E9Q160|E9Q160_MOUSE;tr|Q99NC2|Q99NC2_MOUSE;tr|Q99PH7|Q99PH7_MOUSE;tr|E9Q098|E9Q098_MOUSE;tr|Q99PM5|Q99PM5_MOUSE;tr|Q99PW2|Q99PW2_MOUSE;tr|E9Q886|E9Q886_MOUSE;tr|Q80TJ…	tr|Q99PB4|Q99PB4_MOUSE;tr|Q9ER67|Q9ER67_MOUSE;tr|Q3TFU3|Q3TFU3_MOUSE;tr|A2AG46|A2AG46_MOUSE
23.3739	22.6065	22.5127	22.4357	22.8328	23.2774						8	8	7	53	53	44.3	20.811	0	58.355	383830000	69	0.136939	1	-0.133268	-0.370842	tr|Q9DCC5|Q9DCC5_MOUSE;tr|I6L9I7|I6L9I7_MOUSE;sp|P23198|CBX3_MOUSE;tr|Q32P00|Q32P00_MOUSE;tr|D3Z313|D3Z313_MOUSE;tr|D3Z1A9|D3Z1A9_MOUSE	tr|Q9DCC5|Q9DCC5_MOUSE;tr|I6L9I7|I6L9I7_MOUSE;sp|P23198|CBX3_MOUSE;tr|Q32P00|Q32P00_MOUSE;tr|D3Z313|D3Z313_MOUSE
25.1446	23.7797	24.7798	24.1649	24.2078	24.8728						21	2	2	61.8	5.6	5.6	43.6	0	85.755	4159500000	55	0.448449	1	-0.4383	-1.0424	tr|Q9QZ83|Q9QZ83_MOUSE	tr|Q9QZ83|Q9QZ83_MOUSE

## Sheet: Figure 1 d
LFQ intensity 75	LFQ intensity 76	LFQ intensity 77	LFQ intensity 79	LFQ intensity 80	Only identified by site	Reverse	Potential contaminant	Student's T-test Significant m	Student's T-test significant	Peptides	Razor + unique peptides	Unique peptides	Sequence coverage [%]	Unique + razor sequence coverage [%]	Unique sequence coverage [%]	Mol. weight [kDa]	Q-value	Score	Intensity	MS/MS Count	-Log Student's T-test p-value m	t.test.significance [-log10P]	Student's T-test Difference m	t.test.difference [log2enrichment]	Protein IDs	Majority protein IDs
25.4991	26.1499	24.2591	27.5561	25.0859			+			34	18	4	67.8	45.8	13.3	51.621	0	273.88	1041500000	230	0.0392119	1	-0.153502	-0.117804	CON__P02533;tr|Q61782|Q61782_MOUSE;CON__Q61782;sp|Q9D312|K1C20_MOUSE;CON__Q9D312;sp|Q8CCX5-2|KT222_MOUSE;sp|Q8CCX5|KT222_MOUSE;CON__Q8N1A0	CON__P02533
19.2154	19.1688	19.1423	23.6616	21.8747			+			15	12	9	25.1	21.5	17.6	69.366	0	29.457	48032000	27	0.0227533	1	-0.151317	-0.0695104	CON__P02768-1	CON__P02768-1
24.3272	25.003	22.2223	26.8504	24.0839			+			44	32	2	62.9	51.1	4.4	59.998	0	142.81	908170000	236	0.0141524	1	0.0768299	0.0436339	CON__P04259	CON__P04259
29.6278	30.0967	29.0398	30.2018	29.8609			+			53	53	33	72.4	72.4	60.4	66.017	0	323.31	15066000000	1353	0.318992	0.969056	0.355692	0.804931	CON__P04264	CON__P04264
21.9292	24.4138	19.6163	23.6296	22.4841			+			31	16	14	60.9	38.5	36.8	51.267	0	205.95	460340000	160	0.424149	0.976747	1.72393	1.03552	CON__P08779;tr|Q3SYP5|Q3SYP5_MOUSE;sp|Q9Z2K1|K1C16_MOUSE;CON__Q9Z2K1;tr|Q3ZAW8|Q3ZAW8_MOUSE;tr|Q9EQD7|Q9EQD7_MOUSE;tr|Q9EQD6|Q9EQD6_MOUSE;CON__Q3ZAW8;tr|Q8C4P9|Q8C4P9_MOUSE;tr|Q3UQC8|Q3UQC8_MOUSE	CON__P08779
29.476	29.6483	28.7789	30.5391	29.69			+			38	38	23	62.6	62.6	48.9	59.51	0	323.31	14239000000	1106	0.0357074	1	0.0711422	0.107649	CON__P13645;CON__Q148H6;CON__Q2M2I5;tr|Q9CV17|Q9CV17_MOUSE;CON__Q99456;sp|A1L317|K1C24_MOUSE;tr|D0V735|D0V735_MOUSE	CON__P13645
25.2385	26.0409	24.5295	25.8589	25.5843			+			40	24	7	54.9	37.6	12.2	62.378	0	62.126	756840000	198	0.477616	0.971167	0.603649	1.15155	CON__P13647	CON__P13647
28.4412	29.052	28.0521	27.6666	28.1946			+			37	36	36	70.8	70.8	70.8	62.129	0	323.31	5883300000	598	0.556866	0.950922	0.570017	1.32375	CON__P35527	CON__P35527
28.2178	27.8148	27.2801	27.8461	27.7022			+			49	45	32	84.8	81.7	67.1	65.865	0	323.31	3546100000	528	0.0210693	1	-0.0228554	-0.0644801	CON__P35908	CON__P35908
25.3343	25.6123	24.4953	28.3647	24.7583			+			35	32	7	67.1	63.4	16.2	48.105	0	189.65	1476100000	192	0.214553	1	-0.87949	-0.567337	CON__Q04695;tr|B1AQ78|B1AQ78_MOUSE;sp|P19001|K1C19_MOUSE;CON__P19001	CON__Q04695
19.6792	19.6417	19.2942	30.7477	19.1627			+			21	20	1	40.1	40.1	2.6	47.237	0	224.49	3621600000	94	0.312794	0.973673	-3.83817	-0.791144	CON__Q9UE12;CON__Q15323	CON__Q9UE12;CON__Q15323
21.2253	21.4847	19.4186	21.4706	21.7246			+			11	11	11	10.7	10.7	10.7	248.07	0	30.682	29146000	43	0.440526	0.981274	0.899799	1.07109	CON__Q5D862	CON__Q5D862
19.3639	20.271	19.2305	22.8892	20.7035			+			13	11	11	26.1	23.2	23.2	56.964	0	21.372	37446000	37	0.00149984	1	-0.00729243	-0.00468991	CON__Q8N1N4-2;CON__Q7RTT2	CON__Q8N1N4-2;CON__Q7RTT2
19.4857	22.4194	19.0788	24.5955	22.2766			+			17	12	9	28	23	17.3	61.802	0	27.685	98008000	44	0.213489	1	1.29468	0.564841	CON__Q7Z794	CON__Q7Z794
24.1749	24.8246	22.9977	23.5741	24.9722			+			31	31	31	31.3	31.3	31.3	282.39	0	244.72	318290000	179	1.231	0.741151	1.31617	2.97676	CON__Q86YZ3	CON__Q86YZ3
22.6307	22.3875	22.6283	24.3863	22.34						34	34	33	34.6	34.6	33.9	142.55	0	108.63	106730000	82	0.465751	0.967232	-0.851373	-1.12582	tr|Q3UQQ4|Q3UQQ4_MOUSE;sp|A2A4P0|DHX8_MOUSE;tr|Q5DTN5|Q5DTN5_MOUSE;tr|A2A4N9|A2A4N9_MOUSE;tr|Q3TUC8|Q3TUC8_MOUSE;tr|Q8R214|Q8R214_MOUSE;tr|Q3U580|Q3U580_MOUSE;tr|Q05BH3|Q05BH3_MOUSE;tr|Q80TX4|Q80TX4_MOUSE;tr|Q921Y1|Q921Y1_MOUSE;tr|G3X8X0|G3X8X0_MOUSE	tr|Q3UQQ4|Q3UQQ4_MOUSE;sp|A2A4P0|DHX8_MOUSE;tr|Q5DTN5|Q5DTN5_MOUSE;tr|A2A4N9|A2A4N9_MOUSE
25.496	25.2523	25.2771	25.33	25.2052						22	22	22	54.1	54.1	54.1	60.922	0	323.31	540550000	167	0.681151	0.869068	-0.138898	-1.5978	sp|A2A9R3|MAGB4_MOUSE	sp|A2A9R3|MAGB4_MOUSE
23.9249	23.3328	24.1115	23.4718	23.7584						26	26	26	39.7	39.7	39.7	93.275	0	66.935	166990000	139	0.405436	0.967333	-0.290486	-0.994806	sp|A2AJI0|MA7D1_MOUSE;sp|A2AJI0-2|MA7D1_MOUSE;tr|A8Y5P4|A8Y5P4_MOUSE;tr|A2AJI1|A2AJI1_MOUSE;tr|F6WF36|F6WF36_MOUSE	sp|A2AJI0|MA7D1_MOUSE;sp|A2AJI0-2|MA7D1_MOUSE;tr|A8Y5P4|A8Y5P4_MOUSE;tr|A2AJI1|A2AJI1_MOUSE;tr|F6WF36|F6WF36_MOUSE
26.2687	26.0769	26.2599	25.6143	25.926						44	44	3	39.1	39.1	2.4	123.1	0	189.74	633900000	328	0.0546577	1	-0.0461696	-0.161804	sp|A2APV2|FMNL2_MOUSE;tr|F8VPR2|F8VPR2_MOUSE;tr|F6XR20|F6XR20_MOUSE;tr|A2AQW2|A2AQW2_MOUSE;tr|Q8BI52|Q8BI52_MOUSE	sp|A2APV2|FMNL2_MOUSE;tr|F8VPR2|F8VPR2_MOUSE;tr|F6XR20|F6XR20_MOUSE
23.8097	23.427	23.5743	24.0836	22.9921						25	25	25	30.1	30.1	30.1	99.551	0	89.697	253800000	159	1.03946	0.809814	-0.612985	-2.45447	sp|B2RY56|RBM25_MOUSE;tr|S4R2B0|S4R2B0_MOUSE;tr|Q8BU35|Q8BU35_MOUSE;tr|S4R2J1|S4R2J1_MOUSE;tr|S4R2A4|S4R2A4_MOUSE;tr|S4R1X9|S4R1X9_MOUSE;tr|S4R2F7|S4R2F7_MOUSE	sp|B2RY56|RBM25_MOUSE;tr|S4R2B0|S4R2B0_MOUSE
19.3016	19.1163	19.8751	19.0924	23.719						19	19	12	28.2	28.2	18	105.1	0	147.14	292060000	39	0.474689	0.964243	1.9946	1.1452	sp|D3YXK2|SAFB1_MOUSE;tr|S4R1M2|S4R1M2_MOUSE;tr|S4R2Q5|S4R2Q5_MOUSE	sp|D3YXK2|SAFB1_MOUSE;tr|S4R1M2|S4R1M2_MOUSE
22.6413	22.8494	22.3917	22.6384	22.661						32	32	25	27.1	27.1	20.7	197.93	0	145.07	264670000	153	0.6596	0.886741	0.198045	1.54974	sp|D3YYU8|OBSL1_MOUSE;tr|A0A0B4J1L4|A0A0B4J1L4_MOUSE;tr|A0A0A0MQG1|A0A0A0MQG1_MOUSE;sp|D3YYU8-2|OBSL1_MOUSE	sp|D3YYU8|OBSL1_MOUSE;tr|A0A0B4J1L4|A0A0B4J1L4_MOUSE;tr|A0A0A0MQG1|A0A0A0MQG1_MOUSE
21.8566	21.5617	21.9746	21.1534	21.5595						10	10	10	27	27	27	73.937	0	38.413	37385000	65	0.107734	1	-0.100935	-0.304991	sp|D3YZV8|CCDC8_MOUSE	sp|D3YZV8|CCDC8_MOUSE
19.1533	21.9173	18.8823	25.7728	20.9852						47	47	47	18.9	18.9	18.9	332.91	0	130.38	153170000	118	0.0202652	1	0.181828	0.062072	sp|E9Q557|DESP_MOUSE;tr|E9PZW0|E9PZW0_MOUSE;tr|Q8BP77|Q8BP77_MOUSE;tr|Q9CV95|Q9CV95_MOUSE	sp|E9Q557|DESP_MOUSE;tr|E9PZW0|E9PZW0_MOUSE
19.9323	20.4258	20.646	18.6943	20.6497						9	9	9	12.7	12.7	12.7	73.697	0	12.477	14141000	24	0.432337	0.984944	0.780255	1.05331	sp|E9Q5C9|NOLC1_MOUSE;sp|E9Q5C9-2|NOLC1_MOUSE	sp|E9Q5C9|NOLC1_MOUSE;sp|E9Q5C9-2|NOLC1_MOUSE
21.373	21.2734	21.0708	19.1978	20.7862						10	10	10	5	5	5	285.56	0	16.218	8182000	24	0.202109	1	0.482553	0.538045	sp|E9Q5F9-2|SETD2_MOUSE;sp|E9Q5F9|SETD2_MOUSE;tr|A0A0G2JH06|A0A0G2JH06_MOUSE	sp|E9Q5F9-2|SETD2_MOUSE;sp|E9Q5F9|SETD2_MOUSE
18.961	21.5387	17.8976	18.8556	23.1533						25	25	25	12	12	12	339.75	0	49.412	12895000	37	1.83087	0.5188	3.77461	5.07684	sp|F8VPN2-2|TEX15_MOUSE;sp|F8VPN2|TEX15_MOUSE;tr|E9PY31|E9PY31_MOUSE;tr|M0QWY2|M0QWY2_MOUSE	sp|F8VPN2-2|TEX15_MOUSE;sp|F8VPN2|TEX15_MOUSE
23.1204	21.9192	22.9806	22.4626	23.7819						15	15	15	19.7	19.7	19.7	118.87	0	38.878	73247000	64	0.00173733	1	-0.0040226	-0.00543105	sp|F8VPU2|FARP1_MOUSE;tr|Q8K2R0|Q8K2R0_MOUSE;tr|Q80VF7|Q80VF7_MOUSE;tr|Q8R2X2|Q8R2X2_MOUSE;tr|Q99KU3|Q99KU3_MOUSE;tr|E9Q805|E9Q805_MOUSE;tr|Q8BM51|Q8BM51_MOUSE;tr|Q3UY58|Q3UY58_MOUSE	sp|F8VPU2|FARP1_MOUSE;tr|Q8K2R0|Q8K2R0_MOUSE
17.9975	21.5012	19.0827	18.9877	21.047						2	2	2	20	20	20	19.979	0	4.3308	5113600	10	1.90439	0.488	2.58482	5.39775	sp|H3BKT1|CS084_MOUSE	sp|H3BKT1|CS084_MOUSE
20.5228	19.3203	20.058	18.7879	20.1634						8	8	8	42.3	42.3	42.3	24.74	0	17.4	50759000	22	0.0211005	1	-0.0477476	-0.0645733	sp|O08547|SC22B_MOUSE;tr|E9Q6R3|E9Q6R3_MOUSE;tr|Q3UZ06|Q3UZ06_MOUSE;tr|A0A0G2JF08|A0A0G2JF08_MOUSE;tr|D6RES2|D6RES2_MOUSE	sp|O08547|SC22B_MOUSE;tr|E9Q6R3|E9Q6R3_MOUSE;tr|Q3UZ06|Q3UZ06_MOUSE;tr|A0A0G2JF08|A0A0G2JF08_MOUSE
19.157	19.4444	19.067	22.8605	22.204						28	28	24	68.7	68.7	58.7	62.277	0	323.31	3448300000	108	0.0838076	1	0.462697	0.241825	sp|O08553|DPYL2_MOUSE;tr|Q71H75|Q71H75_MOUSE	sp|O08553|DPYL2_MOUSE
26.3245	26.7141	26.5773	27.794	27.5087						15	15	15	60	60	60	26.94	0	161.51	1974400000	275	0.115194	1	0.212805	0.324282	sp|O08583|THOC4_MOUSE;sp|O08583-2|THOC4_MOUSE;sp|Q9JJW6-2|ALRF2_MOUSE;tr|Q4KL64|Q4KL64_MOUSE;tr|G3X9I4|G3X9I4_MOUSE;tr|D9J342|D9J342_MOUSE;sp|Q9JJW6|ALRF2_MOUSE	sp|O08583|THOC4_MOUSE;sp|O08583-2|THOC4_MOUSE
23.0818	21.9598	22.6121	21.8982	23.9193						8	8	8	47.9	47.9	47.9	19.331	0	35.823	55044000	40	0.177073	1	0.408788	0.478251	sp|O08692|NGP_MOUSE	sp|O08692|NGP_MOUSE
21.0181	20.554	20.7874	20.1982	21.2649						9	9	9	12.8	12.8	12.8	103.2	0	16.879	8073700	26	0.22286	0.999458	0.241559	0.586746	tr|Q3TQ80|Q3TQ80_MOUSE;sp|O08746|MATN2_MOUSE;tr|A0A0A0MQM7|A0A0A0MQM7_MOUSE;tr|Q569V0|Q569V0_MOUSE;sp|O08746-2|MATN2_MOUSE;tr|Q99K64|Q99K64_MOUSE;tr|Q8C435|Q8C435_MOUSE;tr|Q8C4R9|Q8C4R9_MOUSE	tr|Q3TQ80|Q3TQ80_MOUSE;sp|O08746|MATN2_MOUSE;tr|A0A0A0MQM7|A0A0A0MQM7_MOUSE;tr|Q569V0|Q569V0_MOUSE;sp|O08746-2|MATN2_MOUSE;tr|Q99K64|Q99K64_MOUSE;tr|Q8C435|Q8C435_MOUSE
27.1595	26.5859	27.0581	26.1949	26.2669						54	54	34	41.4	41.4	23.8	135	0	307.94	1135200000	481	0.369149	0.972766	-0.377755	-0.91555	sp|O08784|TCOF_MOUSE;tr|H3BL37|H3BL37_MOUSE;tr|Q05BH6|Q05BH6_MOUSE;tr|Q7TPZ2|Q7TPZ2_MOUSE;tr|H3BIX0|H3BIX0_MOUSE;tr|F6R3V4|F6R3V4_MOUSE;tr|Q6PFZ6|Q6PFZ6_MOUSE;tr|H3BK88|H3BK88_MOUSE	sp|O08784|TCOF_MOUSE;tr|H3BL37|H3BL37_MOUSE;tr|Q05BH6|Q05BH6_MOUSE;tr|Q7TPZ2|Q7TPZ2_MOUSE;tr|H3BIX0|H3BIX0_MOUSE;tr|F6R3V4|F6R3V4_MOUSE;tr|Q6PFZ6|Q6PFZ6_MOUSE
20.597	20.5254	20.6829	18.6268	20.3109						4	4	4	9.6	9.6	9.6	57.49	0	7.2078	5463000	13	0.192828	1	0.449239	0.516021	tr|Q3UTW6|Q3UTW6_MOUSE;sp|O08791-2|COE3_MOUSE;tr|Q8CBL7|Q8CBL7_MOUSE;sp|Q07802-2|COE1_MOUSE;tr|Q5SWK8|Q5SWK8_MOUSE;tr|Q6NXL3|Q6NXL3_MOUSE;tr|Q5SWK5|Q5SWK5_MOUSE;sp|Q07802|COE1_MOUSE;tr|Q8BSM3|Q8BSM3_MOUSE;tr|Q5SWK4|Q5SWK4_MOUSE;tr|Q5DTH8|Q5DTH8_MOUSE;sp|O08791|COE3_MOUSE;tr|Q3V317|Q3V317_MOUSE;sp|O08792|COE2_MOUSE;tr|Q6P3E8|Q6P3E8_MOUSE;tr|Q3UUB6|Q3UUB6_MOUSE;sp|Q8K4J2-5|COE4_MOUSE;sp|Q8K4J2-3|CO…	tr|Q3UTW6|Q3UTW6_MOUSE;sp|O08791-2|COE3_MOUSE;tr|Q8CBL7|Q8CBL7_MOUSE;sp|Q07802-2|COE1_MOUSE;tr|Q5SWK8|Q5SWK8_MOUSE;tr|Q6NXL3|Q6NXL3_MOUSE;tr|Q5SWK5|Q5SWK5_MOUSE;sp|Q07802|COE1_MOUSE;tr|Q8BSM3|Q8BSM3_MOUSE;tr|Q5SWK4|Q5SWK4_MOUSE;tr|Q5DTH8|Q5DTH8_MOUSE;sp|O08791|COE3_MOUSE;tr|Q3V317|Q3V317_MOUSE;sp|O08792|COE2_MOUSE
22.2682	22.6161	21.2868	23.4105	23.9668						30	29	29	47.6	46.5	46.5	109.36	0	122.49	273210000	134	0.42301	0.976889	0.969641	1.03304	tr|Q543F1|Q543F1_MOUSE;tr|Q3U5Q3|Q3U5Q3_MOUSE;tr|Q3TMY8|Q3TMY8_MOUSE;sp|O08810|U5S1_MOUSE;tr|A2AH85|A2AH85_MOUSE;tr|Q6A0E3|Q6A0E3_MOUSE;tr|G3UZ34|G3UZ34_MOUSE;tr|Q7TMX4|Q7TMX4_MOUSE;tr|G3UXK8|G3UXK8_MOUSE	tr|Q543F1|Q543F1_MOUSE;tr|Q3U5Q3|Q3U5Q3_MOUSE;tr|Q3TMY8|Q3TMY8_MOUSE;sp|O08810|U5S1_MOUSE;tr|A2AH85|A2AH85_MOUSE;tr|Q6A0E3|Q6A0E3_MOUSE;tr|G3UZ34|G3UZ34_MOUSE;tr|Q7TMX4|Q7TMX4_MOUSE
19.1417	19.2568	19.2692	19.2514	19.5784						4	4	4	32.9	32.9	32.9	17.781	0	9.0528	3258100	12	0.641064	0.891728	0.196832	1.50862	tr|B0R030|B0R030_MOUSE;tr|A2AKH4|A2AKH4_MOUSE;sp|O09044|SNP23_MOUSE;tr|Q9D3L3|Q9D3L3_MOUSE;tr|B0R029|B0R029_MOUSE;tr|E9Q8A1|E9Q8A1_MOUSE;sp|P60879|SNP25_MOUSE	tr|B0R030|B0R030_MOUSE;tr|A2AKH4|A2AKH4_MOUSE;sp|O09044|SNP23_MOUSE;tr|Q9D3L3|Q9D3L3_MOUSE;tr|B0R029|B0R029_MOUSE;tr|E9Q8A1|E9Q8A1_MOUSE
22.2952	19.1055	19.0888	21.1201	22.5584						4	4	4	19.3	19.3	19.3	26.732	0	10.528	39959000	29	0.00050505	0.999569	-0.00279172	-0.00158106	tr|Q3U4T9|Q3U4T9_MOUSE;tr|Q3TVX7|Q3TVX7_MOUSE;sp|O09117-2|SYPL1_MOUSE;tr|D6RFU9|D6RFU9_MOUSE;sp|O09117|SYPL1_MOUSE	tr|Q3U4T9|Q3U4T9_MOUSE;tr|Q3TVX7|Q3TVX7_MOUSE;sp|O09117-2|SYPL1_MOUSE;tr|D6RFU9|D6RFU9_MOUSE;sp|O09117|SYPL1_MOUSE
21.0384	20.7858	18.9345	21.2842	20.6912						6	6	6	32.8	32.8	32.8	26.974	0	20.034	16464000	17	0.118078	1	0.319507	0.331692	tr|Q542P8|Q542P8_MOUSE;sp|O35130|NEP1_MOUSE;tr|A0A0N4SUL6|A0A0N4SUL6_MOUSE	tr|Q542P8|Q542P8_MOUSE;sp|O35130|NEP1_MOUSE
29.1556	28.5356	29.2543	29.9932	28.3123						62	62	62	78.9	78.9	78.9	88.382	0	323.31	6346400000	828	1.22939	0.733297	-1.04378	-2.97214	sp|O35218|CPSF2_MOUSE;tr|Q3US33|Q3US33_MOUSE;tr|Q3UGU6|Q3UGU6_MOUSE;tr|Q3URN8|Q3URN8_MOUSE;tr|Q8C6K6|Q8C6K6_MOUSE	sp|O35218|CPSF2_MOUSE;tr|Q3US33|Q3US33_MOUSE;tr|Q3UGU6|Q3UGU6_MOUSE
19.3395	19.8998	21.217	22.1043	18.9811						26	25	25	38.4	37.2	37.2	91.006	0	163.08	377420000	52	0.549331	0.957655	-1.44651	-1.30733	tr|Q3UKJ6|Q3UKJ6_MOUSE;tr|Q3TFE5|Q3TFE5_MOUSE;sp|O35286|DHX15_MOUSE;tr|Q497W9|Q497W9_MOUSE;tr|A0A0G2JG10|A0A0G2JG10_MOUSE;tr|Q3UDX4|Q3UDX4_MOUSE;tr|A0A0G2JGQ5|A0A0G2JGQ5_MOUSE;tr|Q3THD5|Q3THD5_MOUSE	tr|Q3UKJ6|Q3UKJ6_MOUSE;tr|Q3TFE5|Q3TFE5_MOUSE;sp|O35286|DHX15_MOUSE;tr|Q497W9|Q497W9_MOUSE;tr|A0A0G2JG10|A0A0G2JG10_MOUSE;tr|Q3UDX4|Q3UDX4_MOUSE
20.5993	20.4107	18.4438	20.253	19.9838						8	8	8	47.8	47.8	47.8	33.901	0	182.58	159070000	49	0.1829	1	0.4319	0.492278	sp|O35295|PURB_MOUSE;tr|Q8BQK8|Q8BQK8_MOUSE;tr|Q3UTJ8|Q3UTJ8_MOUSE	sp|O35295|PURB_MOUSE
19.163	21.3804	18.7891	20.8572	21.5293						6	5	5	25.3	21.9	21.9	30.891	0	15.576	42115000	16	0.958541	0.840655	1.85177	2.24923	sp|O35326|SRSF5_MOUSE;tr|Q9D8S5|Q9D8S5_MOUSE;tr|Q5U448|Q5U448_MOUSE	sp|O35326|SRSF5_MOUSE;tr|Q9D8S5|Q9D8S5_MOUSE;tr|Q5U448|Q5U448_MOUSE
23.1984	22.4819	23.2785	22.8898	22.9848						13	13	11	53.6	53.6	46.8	26.86	0	180.15	1623000000	81	0.685472	0.871111	-0.388883	-1.60747	tr|D3Z7M9|D3Z7M9_MOUSE;sp|O35381|AN32A_MOUSE;tr|D3YYE1|D3YYE1_MOUSE;tr|F6UFG6|F6UFG6_MOUSE;sp|Q64G17|AN32C_MOUSE	tr|D3Z7M9|D3Z7M9_MOUSE;sp|O35381|AN32A_MOUSE;tr|D3YYE1|D3YYE1_MOUSE;tr|F6UFG6|F6UFG6_MOUSE
19.012	20.0593	20.7491	19.4727	19.4503						6	6	6	14.2	14.2	14.2	56.625	0	16.814	11723000	20	0.00461008	1	0.0101716	0.0143645	tr|A0A1L1SST3|A0A1L1SST3_MOUSE;sp|O35492|CLK3_MOUSE;tr|A0A1L1SQZ6|A0A1L1SQZ6_MOUSE	tr|A0A1L1SST3|A0A1L1SST3_MOUSE;sp|O35492|CLK3_MOUSE
21.077	20.8558	19.2815	20.1262	21.5764						4	4	4	15.6	15.6	15.6	35.284	0	15.312	33503000	25	0.619839	0.885431	1.05453	1.46173	tr|Q0VE46|Q0VE46_MOUSE;sp|O35682|MYADM_MOUSE;tr|A0A0N4SW94|A0A0N4SW94_MOUSE	tr|Q0VE46|Q0VE46_MOUSE;sp|O35682|MYADM_MOUSE;tr|A0A0N4SW94|A0A0N4SW94_MOUSE
18.5319	20.7632	18.7724	20.5937	21.1718						7	7	7	19.5	19.5	19.5	43.241	0	10.762	15197000	15	0.83627	0.871588	1.66815	1.95338	tr|J3QK27|J3QK27_MOUSE;tr|B2RWR6|B2RWR6_MOUSE;tr|A0A087WR82|A0A087WR82_MOUSE;sp|Q60990|RBY1B_MOUSE;sp|O35698|RBY1A_MOUSE;tr|A0A087WPY7|A0A087WPY7_MOUSE	tr|J3QK27|J3QK27_MOUSE;tr|B2RWR6|B2RWR6_MOUSE;tr|A0A087WR82|A0A087WR82_MOUSE;sp|Q60990|RBY1B_MOUSE;sp|O35698|RBY1A_MOUSE;tr|A0A087WPY7|A0A087WPY7_MOUSE
24.112	25.0443	24.2136	24.3211	24.7894						18	18	10	59.5	59.5	35.4	49.199	0	323.31	3085900000	186	1.9718	0.457212	0.701277	5.70707	tr|Q811L7|Q811L7_MOUSE;sp|O35737|HNRH1_MOUSE;tr|Q8C2Q7|Q8C2Q7_MOUSE;tr|Q3TNG9|Q3TNG9_MOUSE	tr|Q811L7|Q811L7_MOUSE;sp|O35737|HNRH1_MOUSE;tr|Q8C2Q7|Q8C2Q7_MOUSE
18.8698	21.7263	22.1924	21.6789	22.7132						8	8	7	25.9	25.9	23.6	44.104	0	24.936	34327000	34	0.382339	0.969445	1.30607	0.944417	sp|O35738|KLF12_MOUSE	sp|O35738|KLF12_MOUSE
19.3515	18.9094	18.8138	21.1755	21.8748						19	19	4	62.9	62.9	12.7	37.063	0	323.31	1663100000	64	0.155207	1	0.611785	0.424954	tr|Q3TUF3|Q3TUF3_MOUSE;sp|O35887|CALU_MOUSE;tr|Q3UG11|Q3UG11_MOUSE;tr|Q3TQD1|Q3TQD1_MOUSE;tr|G3UWR0|G3UWR0_MOUSE;tr|G3UWV3|G3UWV3_MOUSE;tr|G3UY49|G3UY49_MOUSE	tr|Q3TUF3|Q3TUF3_MOUSE;sp|O35887|CALU_MOUSE;tr|Q3UG11|Q3UG11_MOUSE;tr|Q3TQD1|Q3TQD1_MOUSE;tr|G3UWR0|G3UWR0_MOUSE;tr|G3UWV3|G3UWV3_MOUSE
20.1108	17.9271	19.4381	19.9897	21.5206						9	9	9	33.4	33.4	33.4	43.953	0	58.167	50366000	32	0.0295422	1	-0.122385	-0.0896181	sp|O54724|CAVN1_MOUSE;tr|Q3U4N4|Q3U4N4_MOUSE;tr|Q3TER0|Q3TER0_MOUSE	sp|O54724|CAVN1_MOUSE;tr|Q3U4N4|Q3U4N4_MOUSE;tr|Q3TER0|Q3TER0_MOUSE
20.9441	19.1093	21.4961	22.154	21.518						19	19	19	23.9	23.9	23.9	135.08	0	101.62	110200000	64	0.505468	0.968234	-1.2178	-1.21197	sp|O54774|AP3D1_MOUSE;tr|Q3U237|Q3U237_MOUSE;tr|Q3UR54|Q3UR54_MOUSE;tr|Q8CGH7|Q8CGH7_MOUSE;tr|Q05CQ3|Q05CQ3_MOUSE;tr|A0A1W2P7Z2|A0A1W2P7Z2_MOUSE;tr|Q3U1P6|Q3U1P6_MOUSE	sp|O54774|AP3D1_MOUSE;tr|Q3U237|Q3U237_MOUSE;tr|Q3UR54|Q3UR54_MOUSE;tr|Q8CGH7|Q8CGH7_MOUSE;tr|Q05CQ3|Q05CQ3_MOUSE
22.6648	22.1719	22.8309	21.9913	22.8097						10	10	10	43.8	43.8	43.8	34.986	0	50.925	41215000	43	0.0038207	1	-0.00485961	-0.0119155	sp|O54819|TFPI1_MOUSE;tr|A2ARA0|A2ARA0_MOUSE;tr|Q8CI80|Q8CI80_MOUSE;tr|Q8BSB7|Q8BSB7_MOUSE;tr|A2ARA4|A2ARA4_MOUSE;sp|O54819-2|TFPI1_MOUSE;tr|A2ARA3|A2ARA3_MOUSE	sp|O54819|TFPI1_MOUSE;tr|A2ARA0|A2ARA0_MOUSE;tr|Q8CI80|Q8CI80_MOUSE;tr|Q8BSB7|Q8BSB7_MOUSE;tr|A2ARA4|A2ARA4_MOUSE;sp|O54819-2|TFPI1_MOUSE;tr|A2ARA3|A2ARA3_MOUSE
20.3131	19.0936	18.4501	18.418	20.4814						9	8	8	24.8	23.1	23.1	46.638	0	29.788	91344000	27	0.297714	0.981157	0.727116	0.757471	sp|O54941|SMCE1_MOUSE;tr|C0IMX1|C0IMX1_MOUSE;tr|C0IMX3|C0IMX3_MOUSE;tr|C0IMX0|C0IMX0_MOUSE;tr|C0IMW9|C0IMW9_MOUSE	sp|O54941|SMCE1_MOUSE
24.5253	24.991	24.3418	25.0778	25.8311						18	18	7	47.9	47.9	25.5	39.807	0	97.358	380780000	170	0.770363	0.859595	0.762701	1.79998	sp|O54946|DNJB6_MOUSE;tr|F6YRQ2|F6YRQ2_MOUSE	sp|O54946|DNJB6_MOUSE;tr|F6YRQ2|F6YRQ2_MOUSE
22.6695	22.2963	20.2328	21.3529	22.645						11	11	11	70.2	70.2	70.2	12.345	0	37.073	69115000	59	0.474953	0.967512	1.0522	1.14577	sp|O55042-2|SYUA_MOUSE;sp|O55042|SYUA_MOUSE;sp|Q91ZZ3|SYUB_MOUSE	sp|O55042-2|SYUA_MOUSE;sp|O55042|SYUA_MOUSE
21.4702	21.651	21.3462	21.1997	22.0045						6	6	6	42.9	42.9	42.9	26.511	0	83.768	273160000	36	1.22059	0.73824	0.489021	2.94692	tr|Q545K4|Q545K4_MOUSE;tr|Q3UBJ6|Q3UBJ6_MOUSE;tr|Q3UA13|Q3UA13_MOUSE;tr|Q3U818|Q3U818_MOUSE;tr|Q3U740|Q3U740_MOUSE;sp|O55135|IF6_MOUSE;tr|Q9R071|Q9R071_MOUSE;tr|A6PWZ2|A6PWZ2_MOUSE;tr|D6RG53|D6RG53_MOUSE;tr|D6RJJ3|D6RJJ3_MOUSE;tr|B1AZQ4|B1AZQ4_MOUSE	tr|Q545K4|Q545K4_MOUSE;tr|Q3UBJ6|Q3UBJ6_MOUSE;tr|Q3UA13|Q3UA13_MOUSE;tr|Q3U818|Q3U818_MOUSE;tr|Q3U740|Q3U740_MOUSE;sp|O55135|IF6_MOUSE;tr|Q9R071|Q9R071_MOUSE
18.8535	22.6237	18.3471	22.0312	22.1335						5	5	5	32.7	32.7	32.7	12.563	0	8.2264	479590000	32	0.751582	0.875512	2.63468	1.75694	tr|Q8BQV7|Q8BQV7_MOUSE;tr|Q6ZWX1|Q6ZWX1_MOUSE;sp|O55142|RL35A_MOUSE;tr|Q9DC85|Q9DC85_MOUSE	tr|Q8BQV7|Q8BQV7_MOUSE;tr|Q6ZWX1|Q6ZWX1_MOUSE;sp|O55142|RL35A_MOUSE;tr|Q9DC85|Q9DC85_MOUSE
20.1536	20.0117	19.6719	17.3719	19.8915						4	4	4	18.2	18.2	18.2	28.634	0	6.7626	4180800	11	0.316221	0.971743	0.885793	0.79877	tr|Q05BI5|Q05BI5_MOUSE;sp|O55187-2|CBX4_MOUSE;sp|O55187|CBX4_MOUSE	tr|Q05BI5|Q05BI5_MOUSE;sp|O55187-2|CBX4_MOUSE;sp|O55187|CBX4_MOUSE
18.894	19.2954	18.4001	20.6663	19.3797						15	15	15	63.3	63.3	63.3	28.532	0	40.416	789380000	38	0.00630886	1	0.0174383	0.0196202	sp|O55234|PSB5_MOUSE;tr|Q8BTY5|Q8BTY5_MOUSE	sp|O55234|PSB5_MOUSE;tr|Q8BTY5|Q8BTY5_MOUSE
19.5048	19.1154	18.6016	21.8782	22.0146						17	17	17	47.8	47.8	47.8	63.988	0	182.26	491290000	55	0.122611	1	0.570164	0.343287	sp|O70194|EIF3D_MOUSE	sp|O70194|EIF3D_MOUSE
18.5381	20.5026	19.0509	18.6309	20.5386						11	11	8	29.7	29.7	24.5	56.984	0	78.307	205880000	27	2.49873	0.368889	1.78064	8.72319	tr|A2AJH3|A2AJH3_MOUSE;tr|Q3THR4|Q3THR4_MOUSE;sp|O70311|NMT2_MOUSE;tr|F7APP3|F7APP3_MOUSE	tr|A2AJH3|A2AJH3_MOUSE;tr|Q3THR4|Q3THR4_MOUSE;sp|O70311|NMT2_MOUSE;tr|F7APP3|F7APP3_MOUSE
22.7459	22.6227	23.1416	22.2781	23.1219						37	37	2	49.2	49.2	3.1	109.97	0	227.52	365970000	119	0.146892	1	0.150444	0.40439	tr|Q80UE3|Q80UE3_MOUSE;tr|Q3UNQ6|Q3UNQ6_MOUSE;tr|B6ZHD0|B6ZHD0_MOUSE;sp|O70318|E41L2_MOUSE;tr|Q811B2|Q811B2_MOUSE;tr|B6ZHC6|B6ZHC6_MOUSE;tr|Q8C928|Q8C928_MOUSE;tr|Q8CGJ6|Q8CGJ6_MOUSE;tr|A0A1W2P6I5|A0A1W2P6I5_MOUSE;tr|Q7TPN6|Q7TPN6_MOUSE;tr|A0A1W2P7I4|A0A1W2P7I4_MOUSE;tr|A0A1W2P7I2|A0A1W2P7I2_MOUSE;tr|A0A1W2P896|A0A1W2P896_MOUSE;tr|A0A1W2P7H7|A0A1W2P7H7_MOUSE;tr|Q8BSR4|Q8BSR4_MOUSE;tr|A0A1W2P6H2|A…	tr|Q80UE3|Q80UE3_MOUSE;tr|Q3UNQ6|Q3UNQ6_MOUSE;tr|B6ZHD0|B6ZHD0_MOUSE;sp|O70318|E41L2_MOUSE;tr|Q811B2|Q811B2_MOUSE;tr|B6ZHC6|B6ZHC6_MOUSE;tr|Q8C928|Q8C928_MOUSE;tr|Q8CGJ6|Q8CGJ6_MOUSE;tr|A0A1W2P6I5|A0A1W2P6I5_MOUSE
21.6706	21.2882	21.8767	21.585	21.7132						5	5	5	52.5	52.5	52.5	11.435	0	10.43	41597000	30	0.446404	0.96881	-0.210087	-1.08385	tr|A0A0R4J0R1|A0A0R4J0R1_MOUSE;sp|O70404|VAMP8_MOUSE;tr|A0A0U1RPE8|A0A0U1RPE8_MOUSE	tr|A0A0R4J0R1|A0A0R4J0R1_MOUSE;sp|O70404|VAMP8_MOUSE
21.9365	22.037	21.6583	21.2797	22.1021						13	13	13	50.5	50.5	50.5	32.072	0	57.592	114050000	73	0.770735	0.86507	0.444657	1.80084	tr|Q543D7|Q543D7_MOUSE;sp|O70433|FHL2_MOUSE	tr|Q543D7|Q543D7_MOUSE;sp|O70433|FHL2_MOUSE
24.4728	24.2123	24.2227	24.0149	24.4043						11	11	11	52.5	52.5	52.5	29.736	0	111.87	266770000	125	0.139478	1	0.071483	0.385905	tr|Q8BH40|Q8BH40_MOUSE;sp|O70439|STX7_MOUSE;tr|Q9JMJ6|Q9JMJ6_MOUSE;tr|Q9DCE1|Q9DCE1_MOUSE	tr|Q8BH40|Q8BH40_MOUSE;sp|O70439|STX7_MOUSE;tr|Q9JMJ6|Q9JMJ6_MOUSE;tr|Q9DCE1|Q9DCE1_MOUSE
20.5679	20.0539	20.4803	20.1092	20.0926						4	4	4	4.9	4.9	4.9	73.206	0	9.6484	11761000	22	0.733741	0.865349	-0.312535	-1.7163	tr|Q2M4I5|Q2M4I5_MOUSE;sp|O70494-3|SP3_MOUSE;sp|O70494-2|SP3_MOUSE;sp|O70494|SP3_MOUSE	tr|Q2M4I5|Q2M4I5_MOUSE;sp|O70494-3|SP3_MOUSE;sp|O70494-2|SP3_MOUSE;sp|O70494|SP3_MOUSE
23.2791	21.9903	23.9284	22.7643	23.1037						19	19	17	14.4	14.4	13.3	183.67	0	220.36	162720000	70	0.542639	0.963651	-0.77697	-1.29275	tr|B1AWB9|B1AWB9_MOUSE;sp|O88207|CO5A1_MOUSE;tr|A3KGE7|A3KGE7_MOUSE	tr|B1AWB9|B1AWB9_MOUSE;sp|O88207|CO5A1_MOUSE;tr|A3KGE7|A3KGE7_MOUSE
23.0372	22.7198	23.3677	23.0892	22.8216						7	7	7	56.5	56.5	56.5	19.334	0	35.619	50193000	37	1.18963	0.762937	-0.393997	-2.85917	tr|Q3TST1|Q3TST1_MOUSE;sp|O88273|GREM2_MOUSE;tr|Q3TNY7|Q3TNY7_MOUSE;sp|O70326|GREM1_MOUSE;tr|Q3UY25|Q3UY25_MOUSE	tr|Q3TST1|Q3TST1_MOUSE;sp|O88273|GREM2_MOUSE
20.2824	18.9615	18.8335	19.3782	18.9163						2	2	2	4.8	4.8	4.8	63.396	0	3.9051	1707300	3	0.419146	0.969917	-0.55917	-1.02464	sp|O88554|PARP2_MOUSE	sp|O88554|PARP2_MOUSE
24.3454	23.4482	23.6575	24.4006	24.6044						30	30	29	75.6	75.6	75.6	37.402	0	209.36	8407900000	148	0.0698977	1	-0.108171	-0.204098	sp|O88569|ROA2_MOUSE;sp|O88569-2|ROA2_MOUSE;sp|O88569-3|ROA2_MOUSE;tr|B7ZP22|B7ZP22_MOUSE;tr|A0A0N4SUM2|A0A0N4SUM2_MOUSE	sp|O88569|ROA2_MOUSE;sp|O88569-2|ROA2_MOUSE;sp|O88569-3|ROA2_MOUSE;tr|B7ZP22|B7ZP22_MOUSE
20.3245	18.4719	20.4478	18.6142	19.8479						7	7	7	16	16	16	73.999	0	15.406	5521100	17	0.26814	0.97623	-0.635597	-0.690811	sp|O88665|BRD7_MOUSE	sp|O88665|BRD7_MOUSE
23.0161	22.4332	22.6126	24.1808	22.7794						11	11	11	25.6	25.6	25.6	61.363	0	105.12	149510000	114	0.439758	0.980679	-0.663575	-1.06942	sp|O88874|CCNK_MOUSE;tr|Q3U3M5|Q3U3M5_MOUSE;tr|Q3U3H2|Q3U3H2_MOUSE	sp|O88874|CCNK_MOUSE;tr|Q3U3M5|Q3U3M5_MOUSE;tr|Q3U3H2|Q3U3H2_MOUSE
20.437	18.8164	18.8667	20.6547	20.9239						8	8	8	64.7	64.7	64.7	16.604	0	38.975	650930000	30	0.0359509	1	-0.115975	-0.108356	tr|Q545K5|Q545K5_MOUSE;sp|O89086|RBM3_MOUSE;tr|Q8BG13|Q8BG13_MOUSE;tr|Q5RJV3|Q5RJV3_MOUSE;tr|S4R2M6|S4R2M6_MOUSE	tr|Q545K5|Q545K5_MOUSE;sp|O89086|RBM3_MOUSE;tr|Q8BG13|Q8BG13_MOUSE
19.7687	19.3076	18.4919	18.8291	20.2322						4	4	4	19.3	19.3	19.3	23.92	0	4.3947	5555800	14	0.513795	0.962163	0.740018	1.23005	sp|O89101|FGF18_MOUSE;tr|Q5SQB3|Q5SQB3_MOUSE	sp|O89101|FGF18_MOUSE;tr|Q5SQB3|Q5SQB3_MOUSE
23.2835	23.2203	22.7603	23.4563	23.6191						12	12	12	34.8	34.8	34.8	45.341	0	35.963	380700000	61	0.32613	0.979097	0.253029	0.820771	sp|O89112|LANC1_MOUSE;tr|B2KGR2|B2KGR2_MOUSE;tr|Q8CHW0|Q8CHW0_MOUSE	sp|O89112|LANC1_MOUSE;tr|B2KGR2|B2KGR2_MOUSE;tr|Q8CHW0|Q8CHW0_MOUSE
18.4373	18.7998	19.4224	20.3677	19.8128						2	2	2	36.1	36.1	36.1	11.931	0	19.82	24590000	14	0.0422696	1	-0.102872	-0.126612	tr|A2NVF0|A2NVF0_MOUSE;tr|A2NVE9|A2NVE9_MOUSE;sp|P01645|KV5AC_MOUSE;sp|P01644|KV5AB_MOUSE;tr|A0A075B5L0|A0A075B5L0_MOUSE;tr|A1A540|A1A540_MOUSE;sp|P01646|KV5AD_MOUSE;sp|P01647|KV5AE_MOUSE;sp|P01643|KV5AA_MOUSE;tr|A0A140T8M1|A0A140T8M1_MOUSE	tr|A2NVF0|A2NVF0_MOUSE;tr|A2NVE9|A2NVE9_MOUSE;sp|P01645|KV5AC_MOUSE;sp|P01644|KV5AB_MOUSE;tr|A0A075B5L0|A0A075B5L0_MOUSE;tr|A1A540|A1A540_MOUSE;sp|P01646|KV5AD_MOUSE;sp|P01647|KV5AE_MOUSE;sp|P01643|KV5AA_MOUSE;tr|A0A140T8M1|A0A140T8M1_MOUSE
18.4892	18.8411	20.2041	21.1571	19.1314						2	1	1	30.6	16.2	16.2	12.005	0	14.225	16592000	20	0.385377	0.968717	-0.963883	-0.951056	sp|P01663|KV3AB_MOUSE;sp|P01662|KV3AA_MOUSE;tr|A0A075B5N8|A0A075B5N8_MOUSE;tr|A0A0G2JGN0|A0A0G2JGN0_MOUSE;sp|P01661|KV3A9_MOUSE	sp|P01663|KV3AB_MOUSE;sp|P01662|KV3AA_MOUSE;tr|A0A075B5N8|A0A075B5N8_MOUSE;tr|A0A0G2JGN0|A0A0G2JGN0_MOUSE;sp|P01661|KV3A9_MOUSE
22.1822	22.2793	18.9574	18.6374	21.019						3	3	1	58.6	58.6	27.9	12.046	0	16.354	43662000	29	0.464323	0.964658	1.72348	1.12272	tr|Q920E9|Q920E9_MOUSE;sp|P01671|KV3AJ_MOUSE;sp|P01670|KV3AI_MOUSE;sp|P01672|KV3AK_MOUSE;tr|A0A140T8P0|A0A140T8P0_MOUSE	tr|Q920E9|Q920E9_MOUSE;sp|P01671|KV3AJ_MOUSE;sp|P01670|KV3AI_MOUSE;sp|P01672|KV3AK_MOUSE;tr|A0A140T8P0|A0A140T8P0_MOUSE
18.6864	19.4639	22.9327	22.8352	22.6226						14	2	0	84.4	15	0	15.84	0	8.091	2829800000	24	0.0701363	1	-0.441525	-0.204751	tr|A8DUK0|A8DUK0_MOUSE;sp|P02088|HBB1_MOUSE;tr|A8DUL5|A8DUL5_MOUSE;tr|A8DUP3|A8DUP3_MOUSE;tr|A8DUP5|A8DUP5_MOUSE;tr|Q61650|Q61650_MOUSE;tr|Q61348|Q61348_MOUSE	tr|A8DUK0|A8DUK0_MOUSE;sp|P02088|HBB1_MOUSE;tr|A8DUL5|A8DUL5_MOUSE;tr|A8DUP3|A8DUP3_MOUSE;tr|A8DUP5|A8DUP5_MOUSE
19.126	18.4782	22.4497	22.5192	21.9543						13	5	5	80.8	35.6	35.6	15.747	0	39.432	1940500000	37	0.225035	1	-1.14873	-0.59181	tr|Q54AH9|Q54AH9_MOUSE;tr|Q549D9|Q549D9_MOUSE;tr|A8DV41|A8DV41_MOUSE;sp|P02089|HBB2_MOUSE;tr|Q9QUN8|Q9QUN8_MOUSE;tr|A8DV59|A8DV59_MOUSE;tr|D0U293|D0U293_MOUSE;CON__Q3SX09	tr|Q54AH9|Q54AH9_MOUSE;tr|Q549D9|Q549D9_MOUSE;tr|A8DV41|A8DV41_MOUSE;sp|P02089|HBB2_MOUSE;tr|Q9QUN8|Q9QUN8_MOUSE;tr|A8DV59|A8DV59_MOUSE;tr|D0U293|D0U293_MOUSE
18.9133	22.6342	18.9102	25.3033	19.2545						2	2	2	11.8	11.8	11.8	13.322	0.0031976	2.0135	176840000	11	0.0104521	1	-0.097882	-0.032356	tr|E0CZ27|E0CZ27_MOUSE;tr|A1L0U3|A1L0U3_MOUSE;tr|F8WI35|F8WI35_MOUSE;tr|A1L0V4|A1L0V4_MOUSE;tr|B9EI85|B9EI85_MOUSE;sp|P84244|H33_MOUSE;sp|P84228|H32_MOUSE;sp|P68433|H31_MOUSE;sp|P02301|H3C_MOUSE;tr|A0A1W2P768|A0A1W2P768_MOUSE	tr|E0CZ27|E0CZ27_MOUSE;tr|A1L0U3|A1L0U3_MOUSE;tr|F8WI35|F8WI35_MOUSE;tr|A1L0V4|A1L0V4_MOUSE;tr|B9EI85|B9EI85_MOUSE;sp|P84244|H33_MOUSE;sp|P84228|H32_MOUSE;sp|P68433|H31_MOUSE;sp|P02301|H3C_MOUSE;tr|A0A1W2P768|A0A1W2P768_MOUSE
25.2663	24.361	25.9381	26.5398	26.245						52	52	52	82.1	82.1	82.1	67.409	0	323.31	122400000000	774	0.281793	0.985521	-0.611734	-0.721696	tr|Q8BK56|Q8BK56_MOUSE;sp|P02772|FETA_MOUSE;tr|Q3TGA3|Q3TGA3_MOUSE;tr|Q8BK65|Q8BK65_MOUSE;tr|A0A0J9YU60|A0A0J9YU60_MOUSE	tr|Q8BK56|Q8BK56_MOUSE;sp|P02772|FETA_MOUSE;tr|Q3TGA3|Q3TGA3_MOUSE;tr|Q8BK65|Q8BK65_MOUSE
18.9457	20.2567	18.4998	20.2809	19.2269						29	29	24	80.2	80.2	68.7	39.355	0	323.31	5632700000	148	0.242519	0.992078	0.499667	0.632266	tr|Q5FWB7|Q5FWB7_MOUSE;sp|P05064|ALDOA_MOUSE;tr|A6ZI44|A6ZI44_MOUSE;tr|Q6NY00|Q6NY00_MOUSE;tr|D3YWI1|D3YWI1_MOUSE;tr|Q9CPQ9|Q9CPQ9_MOUSE;tr|A6ZI46|A6ZI46_MOUSE;tr|A0A0U1RPN8|A0A0U1RPN8_MOUSE;tr|D3Z510|D3Z510_MOUSE;tr|D3YV98|D3YV98_MOUSE;tr|A0A0U1RPT5|A0A0U1RPT5_MOUSE;tr|A6ZI47|A6ZI47_MOUSE	tr|Q5FWB7|Q5FWB7_MOUSE;sp|P05064|ALDOA_MOUSE;tr|A6ZI44|A6ZI44_MOUSE;tr|Q6NY00|Q6NY00_MOUSE;tr|D3YWI1|D3YWI1_MOUSE;tr|Q9CPQ9|Q9CPQ9_MOUSE;tr|A6ZI46|A6ZI46_MOUSE
22.6848	22.8781	23.245	25.4558	24.6744						28	28	0	66.3	66.3	0	50.151	0	323.31	26543000000	300	0.00475748	1	-0.0189848	-0.0148214	sp|P05213|TBA1B_MOUSE;tr|Q99KA2|Q99KA2_MOUSE	sp|P05213|TBA1B_MOUSE;tr|Q99KA2|Q99KA2_MOUSE
20.7005	20.8459	20.8424	21.9341	21.2215						23	23	21	64.8	64.8	58.4	36.498	0	323.31	3256000000	89	0.0831008	1	-0.125289	-0.239927	tr|Q564E2|Q564E2_MOUSE;sp|P06151|LDHA_MOUSE;tr|Q3TCI7|Q3TCI7_MOUSE;tr|Q3TI99|Q3TI99_MOUSE;tr|A0A1B0GSX0|A0A1B0GSX0_MOUSE;tr|A0A1B0GSR9|A0A1B0GSR9_MOUSE;tr|Q3UDU4|Q3UDU4_MOUSE;tr|Q99K20|Q99K20_MOUSE;tr|Q3THB4|Q3THB4_MOUSE;tr|D3YZQ9|D3YZQ9_MOUSE;tr|A0A1B0GT41|A0A1B0GT41_MOUSE;tr|A0A1B0GQX5|A0A1B0GQX5_MOUSE;tr|A0A1B0GSL7|A0A1B0GSL7_MOUSE;tr|Q6NXW3|Q6NXW3_MOUSE;tr|Q3UIC3|Q3UIC3_MOUSE;tr|A0A1B0GRW9|A0…	tr|Q564E2|Q564E2_MOUSE;sp|P06151|LDHA_MOUSE;tr|Q3TCI7|Q3TCI7_MOUSE;tr|Q3TI99|Q3TI99_MOUSE;tr|A0A1B0GSX0|A0A1B0GSX0_MOUSE;tr|A0A1B0GSR9|A0A1B0GSR9_MOUSE;tr|Q3UDU4|Q3UDU4_MOUSE;tr|Q99K20|Q99K20_MOUSE;tr|Q3THB4|Q3THB4_MOUSE;tr|D3YZQ9|D3YZQ9_MOUSE;tr|A0A1B0GT41|A0A1B0GT41_MOUSE;tr|A0A1B0GQX5|A0A1B0GQX5_MOUSE
18.579	18.3755	19.3497	19.8294	19.1193						29	29	1	75.7	75.7	3.8	63.953	0	323.31	1598300000	73	0.373821	0.973532	-0.505306	-0.925782	sp|P06801|MAOX_MOUSE;tr|Q3TQP6|Q3TQP6_MOUSE;tr|Q3TQW1|Q3TQW1_MOUSE;tr|Q61829|Q61829_MOUSE	sp|P06801|MAOX_MOUSE;tr|Q3TQP6|Q3TQP6_MOUSE
19.4895	18.4284	18.9511	21.4987	21.3371						15	15	11	19.2	19.2	14.2	134.74	0	51.392	43867000	38	0.021496	1	-0.0970138	-0.0657561	tr|E9Q8H9|E9Q8H9_MOUSE;sp|P06909|CFAH_MOUSE;tr|E9Q8I0|E9Q8I0_MOUSE;tr|D6RGQ0|D6RGQ0_MOUSE;tr|A0A0A6YVP8|A0A0A6YVP8_MOUSE;tr|A0A0A6YWP4|A0A0A6YWP4_MOUSE;tr|Q61408|Q61408_MOUSE;tr|Q8C5S1|Q8C5S1_MOUSE;tr|E9PUM5|E9PUM5_MOUSE;tr|Q0KHD2|Q0KHD2_MOUSE;tr|E9Q8B6|E9Q8B6_MOUSE;tr|B2RUG5|B2RUG5_MOUSE;tr|Q0KHD3|Q0KHD3_MOUSE;tr|E9Q8B5|E9Q8B5_MOUSE	tr|E9Q8H9|E9Q8H9_MOUSE;sp|P06909|CFAH_MOUSE;tr|E9Q8I0|E9Q8I0_MOUSE;tr|D6RGQ0|D6RGQ0_MOUSE;tr|A0A0A6YVP8|A0A0A6YVP8_MOUSE;tr|A0A0A6YWP4|A0A0A6YWP4_MOUSE
20.9332	18.6294	20.8707	20.9228	21.1401						7	7	7	63.3	63.3	63.3	15.776	0	110.24	1380300000	46	0.451131	0.972064	-1.02411	-1.0941	tr|Q5M9K1|Q5M9K1_MOUSE;sp|P07309|TTHY_MOUSE;tr|Q9D6A4|Q9D6A4_MOUSE	tr|Q5M9K1|Q5M9K1_MOUSE;sp|P07309|TTHY_MOUSE;tr|Q9D6A4|Q9D6A4_MOUSE
22.9761	23.1778	22.6473	24.3235	23.63						24	24	24	65.2	65.2	65.2	38.609	0	257.43	2944500000	153	0.043182	1	0.0882832	0.12923	tr|Q9CZI7|Q9CZI7_MOUSE;tr|Q542G9|Q542G9_MOUSE;sp|P07356|ANXA2_MOUSE;tr|Q3UCD3|Q3UCD3_MOUSE;tr|B0V2N7|B0V2N7_MOUSE;tr|Q99KH3|Q99KH3_MOUSE;tr|B0V2N8|B0V2N8_MOUSE;tr|B0V2N5|B0V2N5_MOUSE	tr|Q9CZI7|Q9CZI7_MOUSE;tr|Q542G9|Q542G9_MOUSE;sp|P07356|ANXA2_MOUSE;tr|Q3UCD3|Q3UCD3_MOUSE;tr|B0V2N7|B0V2N7_MOUSE;tr|Q99KH3|Q99KH3_MOUSE;tr|B0V2N8|B0V2N8_MOUSE;tr|B0V2N5|B0V2N5_MOUSE
26.0196	25.2603	26.4261	26.472	26.5019						61	61	57	87.2	87.2	86.3	68.692	0	323.31	125240000000	687	0.34031	0.966233	-0.424811	-0.852134	tr|Q546G4|Q546G4_MOUSE;sp|P07724|ALBU_MOUSE;tr|K7R066|K7R066_MOUSE	tr|Q546G4|Q546G4_MOUSE;sp|P07724|ALBU_MOUSE
19.0344	26.3203	20.6847	22.7965	26.1069						56	37	37	62.2	46.4	46.4	84.787	0	323.31	12423000000	247	1.50008	0.568542	5.37503	3.81797	tr|Q80Y52|Q80Y52_MOUSE;sp|P07901|HS90A_MOUSE;tr|Q3UIF3|Q3UIF3_MOUSE;tr|Q3TKA2|Q3TKA2_MOUSE;tr|A0PJ91|A0PJ91_MOUSE;tr|Q3TKB9|Q3TKB9_MOUSE;tr|Q3TKG0|Q3TKG0_MOUSE;tr|Q3TJU7|Q3TJU7_MOUSE;tr|Q8C5U3|Q8C5U3_MOUSE;tr|Q8C2A9|Q8C2A9_MOUSE;tr|B7ZC50|B7ZC50_MOUSE;tr|A2A6A2|A2A6A2_MOUSE;tr|B7ZC49|B7ZC49_MOUSE	tr|Q80Y52|Q80Y52_MOUSE;sp|P07901|HS90A_MOUSE;tr|Q3UIF3|Q3UIF3_MOUSE;tr|Q3TKA2|Q3TKA2_MOUSE;tr|A0PJ91|A0PJ91_MOUSE;tr|Q3TKB9|Q3TKB9_MOUSE;tr|Q3TKG0|Q3TKG0_MOUSE;tr|Q3TJU7|Q3TJU7_MOUSE;tr|Q8C5U3|Q8C5U3_MOUSE
21.7593	21.9031	21.3045	21.729	22.83						40	40	40	60.8	60.8	60.8	71.982	0	323.31	1809900000	132	0.835457	0.858957	0.768944	1.95147	sp|P08003|PDIA4_MOUSE;tr|A0A0R4J0Z1|A0A0R4J0Z1_MOUSE	sp|P08003|PDIA4_MOUSE;tr|A0A0R4J0Z1|A0A0R4J0Z1_MOUSE
18.9882	19.0776	19.0852	21.83	22.746						51	49	49	63.3	61.6	61.6	92.489	0	323.31	5849800000	174	0.193851	1	0.944002	0.518456	tr|Q91V38|Q91V38_MOUSE;tr|Q3UAD6|Q3UAD6_MOUSE;sp|P08113|ENPL_MOUSE;tr|Q3UBU0|Q3UBU0_MOUSE;tr|Q3TUD6|Q3TUD6_MOUSE;tr|Q8CCY5|Q8CCY5_MOUSE;tr|F7C312|F7C312_MOUSE;tr|Q8C2R2|Q8C2R2_MOUSE;tr|Q9CW12|Q9CW12_MOUSE	tr|Q91V38|Q91V38_MOUSE;tr|Q3UAD6|Q3UAD6_MOUSE;sp|P08113|ENPL_MOUSE;tr|Q3UBU0|Q3UBU0_MOUSE;tr|Q3TUD6|Q3TUD6_MOUSE;tr|Q8CCY5|Q8CCY5_MOUSE;tr|F7C312|F7C312_MOUSE
18.5867	18.8608	19.3914	21.0969	20.8283						12	12	12	63	63	63	15.942	0	223.94	2769700000	53	0.0423732	1	0.15284	0.126909	sp|P08228|SODC_MOUSE;tr|Q8C355|Q8C355_MOUSE	sp|P08228|SODC_MOUSE
21.9976	21.4996	21.7885	22.063	22.1683						12	12	9	50.1	50.1	41.1	40.489	0	102.82	122320000	73	0.156056	1	-0.115788	-0.427044	sp|P08752|GNAI2_MOUSE;tr|A0A0A6YWA9|A0A0A6YWA9_MOUSE;tr|Q8JZT4|Q8JZT4_MOUSE;sp|B2RSH2|GNAI1_MOUSE;sp|P18872-2|GNAO_MOUSE;tr|Q543S2|Q543S2_MOUSE;sp|P18872|GNAO_MOUSE;tr|Q922Y6|Q922Y6_MOUSE;tr|Q61018|Q61018_MOUSE;tr|A2AE31|A2AE31_MOUSE;tr|Q8C040|Q8C040_MOUSE;tr|Q9WUC0|Q9WUC0_MOUSE;tr|D3Z2M7|D3Z2M7_MOUSE;tr|Q8BHK8|Q8BHK8_MOUSE;tr|A2AE32|A2AE32_MOUSE;tr|Q9D7B3|Q9D7B3_MOUSE;sp|P20612|GNAT1_MOUSE;tr|B2…	sp|P08752|GNAI2_MOUSE;tr|A0A0A6YWA9|A0A0A6YWA9_MOUSE
21.0463	18.8939	21.0293	20.969	21.1243						15	15	15	21.1	21.1	21.1	88.231	0	47.274	25351000	58	0.504159	0.967185	-1.00575	-1.20913	sp|P09055|ITB1_MOUSE;sp|P09055-2|ITB1_MOUSE;tr|Q8BUD1|Q8BUD1_MOUSE	sp|P09055|ITB1_MOUSE;sp|P09055-2|ITB1_MOUSE
24.219	23.667	24.1975	24.7373	24.0183						36	36	36	73.3	73.3	73.3	57.086	0	323.31	5041200000	227	0.882122	0.85888	-0.541958	-2.06248	tr|Q3TWE3|Q3TWE3_MOUSE;tr|Q3THC3|Q3THC3_MOUSE;tr|Q3TF72|Q3TF72_MOUSE;sp|P09103|PDIA1_MOUSE;tr|Q3UDR2|Q3UDR2_MOUSE;tr|Q3TIM0|Q3TIM0_MOUSE;tr|Q3URP6|Q3URP6_MOUSE;tr|Q3UJA8|Q3UJA8_MOUSE;tr|Q3UA23|Q3UA23_MOUSE;tr|Q3UBY9|Q3UBY9_MOUSE;tr|Q3TGS0|Q3TGS0_MOUSE;tr|Q3U738|Q3U738_MOUSE;tr|Q3TT76|Q3TT76_MOUSE;tr|E9Q8G8|E9Q8G8_MOUSE;tr|Q3TIQ5|Q3TIQ5_MOUSE	tr|Q3TWE3|Q3TWE3_MOUSE;tr|Q3THC3|Q3THC3_MOUSE;tr|Q3TF72|Q3TF72_MOUSE;sp|P09103|PDIA1_MOUSE;tr|Q3UDR2|Q3UDR2_MOUSE;tr|Q3TIM0|Q3TIM0_MOUSE;tr|Q3URP6|Q3URP6_MOUSE;tr|Q3UJA8|Q3UJA8_MOUSE;tr|Q3UA23|Q3UA23_MOUSE;tr|Q3UBY9|Q3UBY9_MOUSE;tr|Q3TGS0|Q3TGS0_MOUSE;tr|Q3U738|Q3U738_MOUSE;tr|Q3TT76|Q3TT76_MOUSE
22.0395	18.52	21.4436	21.1559	21.8918						13	13	13	29.4	29.4	29.4	57.483	0	27.034	35566000	52	0.421861	0.974113	-1.34046	-1.03055	tr|Q9EQ79|Q9EQ79_MOUSE;tr|Q8JZS4|Q8JZS4_MOUSE;tr|B7XGA6|B7XGA6_MOUSE;sp|P09242|PPBT_MOUSE;tr|Q3TJD3|Q3TJD3_MOUSE;tr|Q3TQ02|Q3TQ02_MOUSE;tr|E9Q7P8|E9Q7P8_MOUSE;tr|B1AXF5|B1AXF5_MOUSE;tr|B1AXF6|B1AXF6_MOUSE	tr|Q9EQ79|Q9EQ79_MOUSE;tr|Q8JZS4|Q8JZS4_MOUSE;tr|B7XGA6|B7XGA6_MOUSE;sp|P09242|PPBT_MOUSE;tr|Q3TJD3|Q3TJD3_MOUSE;tr|Q3TQ02|Q3TQ02_MOUSE;tr|E9Q7P8|E9Q7P8_MOUSE
24.0288	23.572	24.4072	24.1809	24.4261						36	36	36	42.6	42.6	42.6	76.864	0	268.48	3739200000	197	0.225534	1	-0.206648	-0.592972	tr|Q8CD23|Q8CD23_MOUSE;tr|Q3TL52|Q3TL52_MOUSE;sp|P09405|NUCL_MOUSE;tr|Q3TT41|Q3TT41_MOUSE;tr|Q3TGR3|Q3TGR3_MOUSE;tr|Q8CE30|Q8CE30_MOUSE;tr|Q9CT46|Q9CT46_MOUSE;tr|A0A087WRM5|A0A087WRM5_MOUSE	tr|Q8CD23|Q8CD23_MOUSE;tr|Q3TL52|Q3TL52_MOUSE;sp|P09405|NUCL_MOUSE;tr|Q3TT41|Q3TT41_MOUSE;tr|Q3TGR3|Q3TGR3_MOUSE;tr|Q8CE30|Q8CE30_MOUSE
20.7456	21.0823	18.7125	21.2626	21.3687						3	3	3	22.2	22.2	22.2	20.03	0	12.849	37760000	20	0.396406	0.96973	0.985307	0.975127	sp|P09535|IGF2_MOUSE;tr|E9QLW5|E9QLW5_MOUSE;tr|D3Z4N4|D3Z4N4_MOUSE;tr|J3QJZ9|J3QJZ9_MOUSE	sp|P09535|IGF2_MOUSE;tr|E9QLW5|E9QLW5_MOUSE;tr|D3Z4N4|D3Z4N4_MOUSE
23.4047	23.137	23.3499	23.1109	23.6435						14	14	7	85.9	85.9	75.2	16.837	0	236.01	3939800000	147	0.169025	1	0.101751	0.458759	sp|P0DP28|CALM3_MOUSE;sp|P0DP27|CALM2_MOUSE;sp|P0DP26|CALM1_MOUSE;tr|Q3UKW2|Q3UKW2_MOUSE;tr|G3UX57|G3UX57_MOUSE;tr|Q3UZY7|Q3UZY7_MOUSE;sp|P20801|TNNC2_MOUSE	sp|P0DP28|CALM3_MOUSE;sp|P0DP27|CALM2_MOUSE;sp|P0DP26|CALM1_MOUSE;tr|Q3UKW2|Q3UKW2_MOUSE
25.0535	25.0187	24.9703	25.9805	25.6167						33	33	33	72.7	72.7	72.7	50.113	0	323.31	24687000000	302	0.0116364	1	-0.0170406	-0.0359753	tr|Q58E64|Q58E64_MOUSE;tr|Q3UA81|Q3UA81_MOUSE;sp|P10126|EF1A1_MOUSE;tr|Q3UZQ3|Q3UZQ3_MOUSE;tr|Q3TII3|Q3TII3_MOUSE;tr|D3YZ68|D3YZ68_MOUSE;tr|D3Z3I8|D3Z3I8_MOUSE;sp|P62631|EF1A2_MOUSE;tr|Q4FZE5|Q4FZE5_MOUSE	tr|Q58E64|Q58E64_MOUSE;tr|Q3UA81|Q3UA81_MOUSE;sp|P10126|EF1A1_MOUSE;tr|Q3UZQ3|Q3UZQ3_MOUSE;tr|Q3TII3|Q3TII3_MOUSE;tr|D3YZ68|D3YZ68_MOUSE
19.4183	19.4483	18.0516	20.5451	21.5985						6	6	6	39.6	39.6	39.6	26.914	0	23.829	5531100	13	0.391711	0.966718	1.18501	0.964884	tr|B2RUB8|B2RUB8_MOUSE;sp|P10629|HXC6_MOUSE;tr|Q543H4|Q543H4_MOUSE;sp|P10629-2|HXC6_MOUSE;tr|Q0VEU7|Q0VEU7_MOUSE;sp|P09092|HXA6_MOUSE	tr|B2RUB8|B2RUB8_MOUSE;sp|P10629|HXC6_MOUSE;tr|Q543H4|Q543H4_MOUSE;sp|P10629-2|HXC6_MOUSE
19.0283	18.9843	20.8388	20.4823	21.2768						8	8	8	74.3	74.3	74.3	11.675	0	16.204	1275200000	38	0.00404887	1	0.0140629	0.0126239	sp|P10639|THIO_MOUSE	sp|P10639|THIO_MOUSE
19.1595	18.9372	19.0147	18.8323	20.2238						18	14	11	72.9	56.4	39.9	25.97	0	70.044	4541000000	55	0.485573	0.959446	0.578318	1.16881	sp|P10649|GSTM1_MOUSE;tr|A2AE89|A2AE89_MOUSE;tr|F6WHQ7|F6WHQ7_MOUSE	sp|P10649|GSTM1_MOUSE;tr|A2AE89|A2AE89_MOUSE;tr|F6WHQ7|F6WHQ7_MOUSE
21.0473	20.9028	20.8793	18.4735	20.739						11	11	11	24.5	24.5	24.5	58.327	0	21.958	30472000	32	0.245691	0.99619	0.687536	0.63956	tr|Q3TN39|Q3TN39_MOUSE;sp|P10852|4F2_MOUSE;sp|P10852-2|4F2_MOUSE;tr|Q8BTJ9|Q8BTJ9_MOUSE;tr|Q60849|Q60849_MOUSE;tr|A0A0U1RP98|A0A0U1RP98_MOUSE;tr|Q3U144|Q3U144_MOUSE;tr|A0A0U1RPK4|A0A0U1RPK4_MOUSE;tr|A0A0U1RPL8|A0A0U1RPL8_MOUSE;tr|A0A0U1RPG5|A0A0U1RPG5_MOUSE;tr|A0A0U1RP32|A0A0U1RP32_MOUSE;tr|Q3TIP1|Q3TIP1_MOUSE	tr|Q3TN39|Q3TN39_MOUSE;sp|P10852|4F2_MOUSE;sp|P10852-2|4F2_MOUSE;tr|Q8BTJ9|Q8BTJ9_MOUSE;tr|Q60849|Q60849_MOUSE;tr|A0A0U1RP98|A0A0U1RP98_MOUSE;tr|Q3U144|Q3U144_MOUSE
23.4485	23.6083	23.7308	26.2082	24.0093						8	8	1	54.5	54.5	5.7	13.579	0	62.668	608750000	52	0.216799	1	-0.653661	-0.572594	tr|A0JLV3|A0JLV3_MOUSE;tr|B2RVD5|B2RVD5_MOUSE;sp|Q8CGP2|H2B1P_MOUSE;sp|Q8CGP1|H2B1K_MOUSE;sp|Q64475|H2B1B_MOUSE;sp|P10853|H2B1F_MOUSE;tr|Q8CBB6|Q8CBB6_MOUSE;tr|Q921L4|Q921L4_MOUSE;sp|Q8CGP2-2|H2B1P_MOUSE;sp|Q9D2U9|H2B3A_MOUSE;sp|Q8CGP0|H2B3B_MOUSE;tr|A0JNS9|A0JNS9_MOUSE;sp|P70696|H2B1A_MOUSE;tr|Q8VEE3|Q8VEE3_MOUSE;sp|Q64524|H2B2E_MOUSE;tr|Q8C622|Q8C622_MOUSE	tr|A0JLV3|A0JLV3_MOUSE;tr|B2RVD5|B2RVD5_MOUSE;sp|Q8CGP2|H2B1P_MOUSE;sp|Q8CGP1|H2B1K_MOUSE;sp|Q64475|H2B1B_MOUSE;sp|P10853|H2B1F_MOUSE;tr|Q8CBB6|Q8CBB6_MOUSE;tr|Q921L4|Q921L4_MOUSE;sp|Q8CGP2-2|H2B1P_MOUSE;sp|Q9D2U9|H2B3A_MOUSE;sp|Q8CGP0|H2B3B_MOUSE;tr|A0JNS9|A0JNS9_MOUSE;sp|P70696|H2B1A_MOUSE;tr|Q8VEE3|Q8VEE3_MOUSE;sp|Q64524|H2B2E_MOUSE
22.4755	22.1879	22.2337	22.0477	19.0683						5	5	5	29.6	29.6	29.6	19.253	0	12.341	63309000	43	0.58444	0.919554	-1.62418	-1.38399	tr|Q8C1Y3|Q8C1Y3_MOUSE;tr|Q3U4Y0|Q3U4Y0_MOUSE;sp|P10922|H10_MOUSE	tr|Q8C1Y3|Q8C1Y3_MOUSE;tr|Q3U4Y0|Q3U4Y0_MOUSE;sp|P10922|H10_MOUSE
27.4626	27.2854	27.336	27.37	27.0709						11	11	11	51.2	51.2	51.2	14.427	0	187.16	2057000000	215	0.96154	0.849852	-0.211371	-2.25669	sp|P11031|TCP4_MOUSE	sp|P11031|TCP4_MOUSE
20.3784	18.5278	19.0288	20.7062	20.9694						45	45	45	28.9	28.9	28.9	272.53	0	243.57	343050000	122	0.0894636	1	-0.289231	-0.256946	sp|P11276|FINC_MOUSE;tr|Q3UHL6|Q3UHL6_MOUSE;tr|Q3UGY5|Q3UGY5_MOUSE;tr|A0A087WR50|A0A087WR50_MOUSE;tr|Q3UH17|Q3UH17_MOUSE;tr|A0A087WS56|A0A087WS56_MOUSE;tr|B9EHT6|B9EHT6_MOUSE;tr|A0A087WSN6|A0A087WSN6_MOUSE;tr|B7ZNJ1|B7ZNJ1_MOUSE;tr|Q3TCF1|Q3TCF1_MOUSE;tr|Q3TBB4|Q3TBB4_MOUSE;tr|Q3UHR1|Q3UHR1_MOUSE;tr|Q3TCL7|Q3TCL7_MOUSE;tr|Q3UZF9|Q3UZF9_MOUSE;tr|Q8R3F3|Q8R3F3_MOUSE;tr|Q4KL80|Q4KL80_MOUSE;tr|Q99KD0…	sp|P11276|FINC_MOUSE;tr|Q3UHL6|Q3UHL6_MOUSE;tr|Q3UGY5|Q3UGY5_MOUSE;tr|A0A087WR50|A0A087WR50_MOUSE;tr|Q3UH17|Q3UH17_MOUSE;tr|A0A087WS56|A0A087WS56_MOUSE;tr|B9EHT6|B9EHT6_MOUSE;tr|A0A087WSN6|A0A087WSN6_MOUSE;tr|B7ZNJ1|B7ZNJ1_MOUSE;tr|Q3TCF1|Q3TCF1_MOUSE;tr|Q3TBB4|Q3TBB4_MOUSE;tr|Q3UHR1|Q3UHR1_MOUSE;tr|Q3TCL7|Q3TCL7_MOUSE
19.4591	19.3757	19.1288	18.9378	18.9585						10	10	10	75.1	75.1	75.1	22.329	0	55.297	267750000	25	0.0104261	1	-0.00808907	-0.0322764	sp|P11352|GPX1_MOUSE;tr|A0A0A6YVV2|A0A0A6YVV2_MOUSE;tr|A0A0A6YY34|A0A0A6YY34_MOUSE	sp|P11352|GPX1_MOUSE;tr|A0A0A6YVV2|A0A0A6YVV2_MOUSE;tr|A0A0A6YY34|A0A0A6YY34_MOUSE
24.2445	27.2299	24.1765	24.7204	26.8486						57	57	18	66	66	20.7	83.28	0	323.31	36684000000	481	2.68761	0.39	2.65885	10.1238	tr|Q71LX8|Q71LX8_MOUSE;sp|P11499|HS90B_MOUSE;tr|Q811H6|Q811H6_MOUSE;tr|E9Q3D6|E9Q3D6_MOUSE;tr|E9PX27|E9PX27_MOUSE;tr|D3Z1R1|D3Z1R1_MOUSE;tr|E9Q0C3|E9Q0C3_MOUSE;tr|Q922F6|Q922F6_MOUSE;REV__sp|Q8BL66|EEA1_MOUSE	tr|Q71LX8|Q71LX8_MOUSE;sp|P11499|HS90B_MOUSE
18.7948	18.7038	18.9234	20.7236	20.6952						30	30	30	73.7	73.7	73.7	60.448	0	219.93	2966900000	110	0.068421	1	0.218847	0.200045	sp|P11983|TCPA_MOUSE;sp|P11983-2|TCPA_MOUSE;tr|W0TYI4|W0TYI4_MOUSE;tr|F2Z483|F2Z483_MOUSE;tr|Q6LBL9|Q6LBL9_MOUSE;tr|Q62289|Q62289_MOUSE;tr|Q62291|Q62291_MOUSE;tr|Q9QZ34|Q9QZ34_MOUSE;tr|Q9QZ36|Q9QZ36_MOUSE;tr|Q9QZ35|Q9QZ35_MOUSE;tr|Q62290|Q62290_MOUSE;tr|Q9QZ33|Q9QZ33_MOUSE	sp|P11983|TCPA_MOUSE;sp|P11983-2|TCPA_MOUSE
28.7259	28.7873	29.277	30.209	29.7587						13	13	13	56.4	56.4	56.4	15.434	0	249.09	5702500000	303	0.0672057	1	-0.130963	-0.196702	sp|P12025|MK_MOUSE;tr|Q8BN87|Q8BN87_MOUSE;tr|Q2LEK5|Q2LEK5_MOUSE;tr|Q2LEK6|Q2LEK6_MOUSE	sp|P12025|MK_MOUSE;tr|Q8BN87|Q8BN87_MOUSE
21.5758	21.7428	19.9965	22.2118	22.0951						12	12	12	39.8	39.8	39.8	30.024	0	323.31	609100000	49	0.300796	0.97843	0.657557	0.76437	tr|Q6P1A9|Q6P1A9_MOUSE;tr|Q5EBG5|Q5EBG5_MOUSE;tr|Q58ET1|Q58ET1_MOUSE;sp|P12970|RL7A_MOUSE;tr|Q80UT7|Q80UT7_MOUSE;tr|A0A140T8L1|A0A140T8L1_MOUSE;tr|A0A140T8L3|A0A140T8L3_MOUSE;tr|V9GX35|V9GX35_MOUSE;tr|Q8CDE3|Q8CDE3_MOUSE	tr|Q6P1A9|Q6P1A9_MOUSE;tr|Q5EBG5|Q5EBG5_MOUSE;tr|Q58ET1|Q58ET1_MOUSE;sp|P12970|RL7A_MOUSE;tr|Q80UT7|Q80UT7_MOUSE;tr|A0A140T8L1|A0A140T8L1_MOUSE;tr|A0A140T8L3|A0A140T8L3_MOUSE
29.2319	29.3342	29.1971	28.8127	28.9082						8	8	8	45.5	45.5	45.5	26.717	0	162.36	6140800000	342	0.0585885	1	0.0406319	0.172814	sp|P14106|C1QB_MOUSE;tr|Q3US82|Q3US82_MOUSE;tr|Q3U6I5|Q3U6I5_MOUSE	sp|P14106|C1QB_MOUSE;tr|Q3US82|Q3US82_MOUSE;tr|Q3U6I5|Q3U6I5_MOUSE
18.1482	18.9781	20.6371	22.7578	21.2266						13	13	13	63	63	63	16.445	0	18.337	1175600000	42	0.0740365	1	-0.412078	-0.215407	tr|A4FUS1|A4FUS1_MOUSE;sp|P14131|RS16_MOUSE;tr|Q641N3|Q641N3_MOUSE;tr|Q5CZY9|Q5CZY9_MOUSE	tr|A4FUS1|A4FUS1_MOUSE;sp|P14131|RS16_MOUSE;tr|Q641N3|Q641N3_MOUSE;tr|Q5CZY9|Q5CZY9_MOUSE
20.1789	19.1118	18.8425	21.8832	21.4829						18	18	2	52.6	52.6	4.4	31.419	0	68.731	942660000	45	0.000933047	1	-0.00420157	-0.00291947	tr|Q5M9N8|Q5M9N8_MOUSE;tr|Q3UBI6|Q3UBI6_MOUSE;sp|P14148|RL7_MOUSE;tr|F6XI62|F6XI62_MOUSE	tr|Q5M9N8|Q5M9N8_MOUSE;tr|Q3UBI6|Q3UBI6_MOUSE;sp|P14148|RL7_MOUSE;tr|F6XI62|F6XI62_MOUSE
23.5051	23.6755	23.8179	24.3405	24.2867						14	14	14	58.6	58.6	58.6	32.85	0	323.31	2792600000	120	0.0831735	1	0.0932604	0.240123	tr|B2CY77|B2CY77_MOUSE;sp|P14206|RSSA_MOUSE;tr|A0A1L1SRW0|A0A1L1SRW0_MOUSE;tr|A0A1L1SUK3|A0A1L1SUK3_MOUSE	tr|B2CY77|B2CY77_MOUSE;sp|P14206|RSSA_MOUSE
20.2593	19.4173	19.3469	20.2957	21.5114						25	25	25	66.6	66.6	66.6	47.994	0	323.31	4993700000	116	0.214238	1	0.497068	0.566598	tr|B2MWM9|B2MWM9_MOUSE;sp|P14211|CALR_MOUSE;tr|Q3UWP8|Q3UWP8_MOUSE	tr|B2MWM9|B2MWM9_MOUSE;sp|P14211|CALR_MOUSE;tr|Q3UWP8|Q3UWP8_MOUSE
19.0905	20.5033	21.184	19.6925	23.5145						21	21	21	33.7	33.7	33.7	66.785	0	34.964	59757000	78	0.620681	0.886083	2.0199	1.46359	sp|P14733|LMNB1_MOUSE;tr|Q8C553|Q8C553_MOUSE	sp|P14733|LMNB1_MOUSE;tr|Q8C553|Q8C553_MOUSE
19.1043	18.74	18.4074	22.0593	22.2955						24	24	12	84.4	84.4	54.6	25.716	0	157.4	9971300000	101	0.120153	1	0.660755	0.337008	sp|P15626|GSTM2_MOUSE;tr|D3YX76|D3YX76_MOUSE;tr|Q7M0F4|Q7M0F4_MOUSE;tr|F6Y363|F6Y363_MOUSE	sp|P15626|GSTM2_MOUSE;tr|D3YX76|D3YX76_MOUSE
25.137	24.3665	24.5439	25.2737	24.1878						15	15	5	45.3	45.3	15.6	21.266	0	37.398	343160000	93	1.01244	0.816471	-0.707747	-2.38501	tr|Q5SZA3|Q5SZA3_MOUSE;sp|P15864|H12_MOUSE;tr|Q3UXH2|Q3UXH2_MOUSE	tr|Q5SZA3|Q5SZA3_MOUSE;sp|P15864|H12_MOUSE
21.9078	21.2257	20.2131	22.4835	22.7061						11	11	11	94.1	94.1	94.1	14.866	0	147.76	5767100000	88	0.151235	1	0.431089	0.415151	sp|P16045|LEG1_MOUSE	sp|P16045|LEG1_MOUSE
19.2021	18.0807	18.6157	20.9748	20.4626						19	18	18	62.3	58.7	58.7	36.572	0	277.45	2566100000	87	0.088929	1	-0.325837	-0.255522	sp|P16125|LDHB_MOUSE;tr|D3Z7F0|D3Z7F0_MOUSE;tr|Q5M8R7|Q5M8R7_MOUSE;tr|A0A0N4SVV8|A0A0N4SVV8_MOUSE	sp|P16125|LDHB_MOUSE;tr|D3Z7F0|D3Z7F0_MOUSE
25.0222	25.2128	25.2689	25.0781	24.7652						9	9	9	55.5	55.5	55.5	12.51	0	84.923	381580000	65	0.270357	0.979743	-0.134054	-0.69584	sp|P16254|SRP14_MOUSE;tr|A2AUM6|A2AUM6_MOUSE	sp|P16254|SRP14_MOUSE;tr|A2AUM6|A2AUM6_MOUSE
22.5832	22.1066	21.8594	24.1646	23.5939						24	24	24	87.4	87.4	87.4	35.81	0	318.95	14057000000	283	0.00582524	1	-0.0188309	-0.018126	tr|D2KHZ9|D2KHZ9_MOUSE;sp|P16858|G3P_MOUSE;tr|A0A0A0MQF6|A0A0A0MQF6_MOUSE;tr|A0A1D5RLD8|A0A1D5RLD8_MOUSE;tr|S4R1W1|S4R1W1_MOUSE;tr|S4R257|S4R257_MOUSE;tr|Q3TUZ9|Q3TUZ9_MOUSE;tr|Q4VBD1|Q4VBD1_MOUSE;tr|Q6IWE3|Q6IWE3_MOUSE;tr|S4R1W8|S4R1W8_MOUSE;tr|V9GX06|V9GX06_MOUSE;tr|W8QM43|W8QM43_MOUSE;tr|Q8CEV2|Q8CEV2_MOUSE;tr|S4R1N5|S4R1N5_MOUSE;tr|V9GXA7|V9GXA7_MOUSE;tr|Q3V2I5|Q3V2I5_MOUSE;tr|A0A0R4J0X7|A0A0…	tr|D2KHZ9|D2KHZ9_MOUSE;sp|P16858|G3P_MOUSE;tr|A0A0A0MQF6|A0A0A0MQF6_MOUSE;tr|A0A1D5RLD8|A0A1D5RLD8_MOUSE;tr|S4R1W1|S4R1W1_MOUSE;tr|S4R257|S4R257_MOUSE
20.5459	20.0119	20.0877	19.99	20.1176						8	8	6	18.1	18.1	12.4	59.736	0	10.46	6688700	18	0.244495	0.992582	-0.143081	-0.636811	tr|Q8R1B1|Q8R1B1_MOUSE;tr|Q8CCM5|Q8CCM5_MOUSE;tr|Q6P3Z4|Q6P3Z4_MOUSE;sp|P17141|ZFP37_MOUSE	tr|Q8R1B1|Q8R1B1_MOUSE;tr|Q8CCM5|Q8CCM5_MOUSE;tr|Q6P3Z4|Q6P3Z4_MOUSE;sp|P17141|ZFP37_MOUSE
19.0012	18.3687	19.0854	23.2517	23.2644						33	33	29	78.3	78.3	66.6	47.14	0	323.31	13271000000	259	0.0483943	1	0.370484	0.144107	tr|Q5FW97|Q5FW97_MOUSE;sp|P17182|ENOA_MOUSE;tr|Q6PHC1|Q6PHC1_MOUSE;tr|Q8CF78|Q8CF78_MOUSE;tr|B0QZL1|B0QZL1_MOUSE;tr|B1ARR7|B1ARR7_MOUSE;tr|A0A0N4SUX5|A0A0N4SUX5_MOUSE;tr|Q545V3|Q545V3_MOUSE;tr|Q3UJ20|Q3UJ20_MOUSE;sp|P17183|ENOG_MOUSE;tr|B1ARR6|B1ARR6_MOUSE;tr|D3Z2S4|D3Z2S4_MOUSE;tr|D3Z6E4|D3Z6E4_MOUSE;tr|Q922A0|Q922A0_MOUSE;tr|A0A0N4SUI6|A0A0N4SUI6_MOUSE;tr|D3YVD3|D3YVD3_MOUSE;tr|A0A0N4SUW8|A0A0N…	tr|Q5FW97|Q5FW97_MOUSE;sp|P17182|ENOA_MOUSE;tr|Q6PHC1|Q6PHC1_MOUSE
20.0511	19.0415	18.8621	19.248	19.1195						26	17	17	39.9	28.4	28.4	105.48	0	118.74	190820000	39	0.261945	0.973645	-0.306591	-0.676728	sp|P17426-2|AP2A1_MOUSE;sp|P17426|AP2A1_MOUSE;tr|A0A140LIG7|A0A140LIG7_MOUSE;tr|A0A140LHG0|A0A140LHG0_MOUSE;tr|A0A140LHA6|A0A140LHA6_MOUSE	sp|P17426-2|AP2A1_MOUSE;sp|P17426|AP2A1_MOUSE
19.463	19.0556	18.7686	19.0019	18.9182						34	34	25	47.1	47.1	35.4	104	0	148.55	561450000	54	0.120874	1	-0.0909281	-0.338853	tr|Q6PEE6|Q6PEE6_MOUSE;sp|P17427|AP2A2_MOUSE;tr|Q69ZW4|Q69ZW4_MOUSE;tr|Q3U7X9|Q3U7X9_MOUSE;tr|A0A0J9YUA7|A0A0J9YUA7_MOUSE	tr|Q6PEE6|Q6PEE6_MOUSE;sp|P17427|AP2A2_MOUSE;tr|Q69ZW4|Q69ZW4_MOUSE;tr|Q3U7X9|Q3U7X9_MOUSE
21.8491	19.1553	23.2345	24.5117	23.751						15	15	15	79.3	79.3	79.3	17.971	0	140.7	15785000000	135	0.353705	0.967838	-1.74528	-0.881645	tr|Q5SVY2|Q5SVY2_MOUSE;tr|Q3UAJ1|Q3UAJ1_MOUSE;tr|Q3TE63|Q3TE63_MOUSE;sp|P17742|PPIA_MOUSE;tr|Q9CZK9|Q9CZK9_MOUSE;tr|A0A1L1SST0|A0A1L1SST0_MOUSE;tr|F8VPN3|F8VPN3_MOUSE;tr|A0A1L1SRX5|A0A1L1SRX5_MOUSE;tr|V9GXC1|V9GXC1_MOUSE;tr|V9GX31|V9GX31_MOUSE	tr|Q5SVY2|Q5SVY2_MOUSE;tr|Q3UAJ1|Q3UAJ1_MOUSE;tr|Q3TE63|Q3TE63_MOUSE;sp|P17742|PPIA_MOUSE;tr|Q9CZK9|Q9CZK9_MOUSE;tr|A0A1L1SST0|A0A1L1SST0_MOUSE
21.9069	21.2105	18.6558	22.3923	21.8684						18	18	18	71.9	71.9	71.9	32.191	0	94.738	3582300000	107	0.129761	1	0.554488	0.361452	sp|P17751|TPIS_MOUSE;tr|H7BXC3|H7BXC3_MOUSE	sp|P17751|TPIS_MOUSE;tr|H7BXC3|H7BXC3_MOUSE
23.1509	23.0979	22.779	23.5406	23.2985						17	17	16	80.7	80.7	74.1	18.559	0	156.59	5505700000	103	0.0472914	1	0.0413831	0.14097	tr|Q544Y7|Q544Y7_MOUSE;sp|P18760|COF1_MOUSE;tr|F8WGL3|F8WGL3_MOUSE;tr|Q9CX22|Q9CX22_MOUSE	tr|Q544Y7|Q544Y7_MOUSE;sp|P18760|COF1_MOUSE;tr|F8WGL3|F8WGL3_MOUSE;tr|Q9CX22|Q9CX22_MOUSE
18.9221	19.3509	19.8803	21.2029	21.1035						24	24	24	57.1	57.1	57.1	46.529	0	323.31	4696700000	92	0.0719532	1	0.225421	0.209723	tr|Q3TWG9|Q3TWG9_MOUSE;sp|P19324|SERPH_MOUSE;tr|Q8BVU9|Q8BVU9_MOUSE;tr|Q3TJK3|Q3TJK3_MOUSE;tr|Q8BV87|Q8BV87_MOUSE;tr|Q3TMD2|Q3TMD2_MOUSE;tr|A0A140LHR4|A0A140LHR4_MOUSE;tr|A0A140LHK0|A0A140LHK0_MOUSE	tr|Q3TWG9|Q3TWG9_MOUSE;sp|P19324|SERPH_MOUSE;tr|Q8BVU9|Q8BVU9_MOUSE;tr|Q3TJK3|Q3TJK3_MOUSE;tr|Q8BV87|Q8BV87_MOUSE;tr|Q3TMD2|Q3TMD2_MOUSE
24.8577	25.0491	24.9914	25.5005	25.9906						41	39	39	58.2	58.2	58.2	72.405	0	322.83	5224600000	370	0.376909	0.973797	0.403316	0.932542	tr|Q3U9G2|Q3U9G2_MOUSE;sp|P20029|GRP78_MOUSE;tr|Q3TKF8|Q3TKF8_MOUSE;tr|Q3TI47|Q3TI47_MOUSE;tr|Q3TWF2|Q3TWF2_MOUSE;tr|Q9DC41|Q9DC41_MOUSE;tr|Q3U7T8|Q3U7T8_MOUSE;tr|Q3U6V3|Q3U6V3_MOUSE;tr|Q3UEM8|Q3UEM8_MOUSE;tr|Q3TUS2|Q3TUS2_MOUSE;tr|O88687|O88687_MOUSE	tr|Q3U9G2|Q3U9G2_MOUSE;sp|P20029|GRP78_MOUSE;tr|Q3TKF8|Q3TKF8_MOUSE;tr|Q3TI47|Q3TI47_MOUSE;tr|Q3TWF2|Q3TWF2_MOUSE;tr|Q9DC41|Q9DC41_MOUSE;tr|Q3U7T8|Q3U7T8_MOUSE;tr|Q3U6V3|Q3U6V3_MOUSE;tr|Q3UEM8|Q3UEM8_MOUSE
23.3935	24.6654	24.442	26.4676	25.6883						44	44	38	76.8	76.8	68.7	53.687	0	323.31	4594200000	216	0.118914	1	0.40914	0.333837	tr|Q5FWJ3|Q5FWJ3_MOUSE;sp|P20152|VIME_MOUSE;tr|Q3V2S4|Q3V2S4_MOUSE;tr|Q3TFD9|Q3TFD9_MOUSE;tr|A0A0A6YWC8|A0A0A6YWC8_MOUSE;tr|Q3U6S1|Q3U6S1_MOUSE;tr|Q3UAX1|Q3UAX1_MOUSE;tr|Q3TWV0|Q3TWV0_MOUSE;tr|Q3UD36|Q3UD36_MOUSE;tr|A4IF59|A4IF59_MOUSE;tr|A2AKJ2|A2AKJ2_MOUSE;sp|P15331-3|PERI_MOUSE;tr|G5E846|G5E846_MOUSE;sp|P15331|PERI_MOUSE;tr|G3X981|G3X981_MOUSE;sp|P15331-2|PERI_MOUSE;sp|P03995-2|GFAP_MOUSE;sp|P…	tr|Q5FWJ3|Q5FWJ3_MOUSE;sp|P20152|VIME_MOUSE;tr|Q3V2S4|Q3V2S4_MOUSE;tr|Q3TFD9|Q3TFD9_MOUSE;tr|A0A0A6YWC8|A0A0A6YWC8_MOUSE;tr|Q3U6S1|Q3U6S1_MOUSE;tr|Q3UAX1|Q3UAX1_MOUSE;tr|Q3TWV0|Q3TWV0_MOUSE;tr|Q3UD36|Q3UD36_MOUSE;tr|A4IF59|A4IF59_MOUSE
18.4963	18.9504	18.9084	17.9521	18.6743						32	32	9	80.2	80.2	26.6	29.02	0	323.31	3162500000	96	0.393122	0.967533	0.360093	0.967963	tr|Q58E70|Q58E70_MOUSE;sp|P21107-2|TPM3_MOUSE;tr|Q8C7C3|Q8C7C3_MOUSE;tr|D3Z2H9|D3Z2H9_MOUSE;tr|Q3TJ53|Q3TJ53_MOUSE;tr|Q8K0Z5|Q8K0Z5_MOUSE;tr|E9Q5J9|E9Q5J9_MOUSE;tr|D3YVR0|D3YVR0_MOUSE	tr|Q58E70|Q58E70_MOUSE;sp|P21107-2|TPM3_MOUSE;tr|Q8C7C3|Q8C7C3_MOUSE;tr|D3Z2H9|D3Z2H9_MOUSE;tr|Q3TJ53|Q3TJ53_MOUSE;tr|Q8K0Z5|Q8K0Z5_MOUSE;tr|E9Q5J9|E9Q5J9_MOUSE
24.2852	23.9934	23.9506	23.7497	24.1135						27	27	27	51.2	51.2	51.2	77.06	0	164.43	497450000	241	0.0990515	1	0.0583035	0.282306	sp|P21981|TGM2_MOUSE;tr|G3UXE8|G3UXE8_MOUSE	sp|P21981|TGM2_MOUSE
25.0411	25.1562	24.8469	24.9047	24.2528						21	21	5	57.3	57.3	12.8	56.559	0	111.11	453820000	182	0.253165	0.986789	-0.226402	-0.656691	tr|A0A1L1SU00|A0A1L1SU00_MOUSE;sp|P22561-5|WT1_MOUSE;sp|P22561-6|WT1_MOUSE;tr|F6Y2T6|F6Y2T6_MOUSE;sp|P22561|WT1_MOUSE;sp|P22561-3|WT1_MOUSE;tr|A2A401|A2A401_MOUSE;tr|Q199A7|Q199A7_MOUSE	tr|A0A1L1SU00|A0A1L1SU00_MOUSE;sp|P22561-5|WT1_MOUSE;sp|P22561-6|WT1_MOUSE;tr|F6Y2T6|F6Y2T6_MOUSE;sp|P22561|WT1_MOUSE;sp|P22561-3|WT1_MOUSE;tr|A2A401|A2A401_MOUSE;tr|Q199A7|Q199A7_MOUSE
25.3915	25.7072	25.4464	25.9927	26.0832						22	22	18	54.4	54.4	43.1	40.489	0	272.47	713710000	239	0.408484	0.96689	0.285036	1.00144	sp|P22725-2|WNT5A_MOUSE;sp|P22725|WNT5A_MOUSE;sp|P24383|WNT7A_MOUSE	sp|P22725-2|WNT5A_MOUSE;sp|P22725|WNT5A_MOUSE
21.4314	20.0209	21.1234	20.7469	20.8692						5	5	5	18.4	18.4	18.4	39.655	0	32.51	16564000	30	0.687764	0.88271	-0.655505	-1.6126	sp|P22727|WNT6_MOUSE	sp|P22727|WNT6_MOUSE
20.2631	18.8697	18.1127	21.1474	19.6645						41	41	41	35	35	35	161.93	0	228.63	675760000	65	0.177019	1	-0.573936	-0.478122	sp|P23116|EIF3A_MOUSE;tr|Q3UL99|Q3UL99_MOUSE;tr|Q6A0B9|Q6A0B9_MOUSE;tr|Q3TKF9|Q3TKF9_MOUSE;tr|Q3UM46|Q3UM46_MOUSE;tr|Q3UEK3|Q3UEK3_MOUSE;tr|Q3TRH1|Q3TRH1_MOUSE	sp|P23116|EIF3A_MOUSE;tr|Q3UL99|Q3UL99_MOUSE;tr|Q6A0B9|Q6A0B9_MOUSE;tr|Q3TKF9|Q3TKF9_MOUSE;tr|Q3UM46|Q3UM46_MOUSE;tr|Q3UEK3|Q3UEK3_MOUSE
18.9412	18.4357	19.3981	21.4102	21.5545						7	7	7	35.4	35.4	35.4	31.292	0	23.208	8777100	20	0.0168225	1	0.0785974	0.0517168	tr|A2ASN1|A2ASN1_MOUSE;sp|P23463|HXD8_MOUSE;tr|Q9CUH8|Q9CUH8_MOUSE;tr|F6W963|F6W963_MOUSE;tr|Q9CUQ8|Q9CUQ8_MOUSE	tr|A2ASN1|A2ASN1_MOUSE;sp|P23463|HXD8_MOUSE;tr|Q9CUH8|Q9CUH8_MOUSE
21.7478	23.0196	22.5327	22.6955	23.1433						21	21	21	45.2	45.2	45.2	69.484	0	71.271	177910000	61	0.850596	0.866328	0.756118	1.98725	tr|A0A0R4J187|A0A0R4J187_MOUSE;sp|P23475|XRCC6_MOUSE;tr|E9Q0B8|E9Q0B8_MOUSE;tr|E9Q163|E9Q163_MOUSE;tr|E9PZD4|E9PZD4_MOUSE;tr|E9Q4A4|E9Q4A4_MOUSE	tr|A0A0R4J187|A0A0R4J187_MOUSE;sp|P23475|XRCC6_MOUSE
23.6633	23.6671	23.4793	23.6988	23.5949						12	12	12	66.5	66.5	66.5	24.634	0	123.92	348410000	129	0.0638387	1	0.0172157	0.187408	tr|Q545L9|Q545L9_MOUSE;sp|P23506|PIMT_MOUSE;sp|P23506-2|PIMT_MOUSE;tr|F7D432|F7D432_MOUSE;tr|E9PWE0|E9PWE0_MOUSE;tr|E0CYV0|E0CYV0_MOUSE;tr|Q8BPI6|Q8BPI6_MOUSE;tr|F6V9F1|F6V9F1_MOUSE;tr|F6TXE3|F6TXE3_MOUSE	tr|Q545L9|Q545L9_MOUSE;sp|P23506|PIMT_MOUSE;sp|P23506-2|PIMT_MOUSE;tr|F7D432|F7D432_MOUSE;tr|E9PWE0|E9PWE0_MOUSE;tr|E0CYV0|E0CYV0_MOUSE;tr|Q8BPI6|Q8BPI6_MOUSE;tr|F6V9F1|F6V9F1_MOUSE
19.576	20.237	19.707	21.2564	21.5621						11	11	11	53.7	53.7	53.7	23.713	0	54.523	1034900000	40	0.336108	0.973333	0.719747	0.842855	tr|Q9DCY1|Q9DCY1_MOUSE;sp|P24369|PPIB_MOUSE;tr|Q6ZQM2|Q6ZQM2_MOUSE	tr|Q9DCY1|Q9DCY1_MOUSE;sp|P24369|PPIB_MOUSE
22.2219	21.116	21.2928	20.6399	20.8501						25	25	23	58.2	58.2	54.9	55.814	0	241.69	826630000	62	0.25844	0.980932	-0.401773	-0.668742	tr|Q3UAT9|Q3UAT9_MOUSE;tr|Q3U9N8|Q3U9N8_MOUSE;sp|P24547|IMDH2_MOUSE;tr|Q3UPJ2|Q3UPJ2_MOUSE;tr|A0A0A6YY72|A0A0A6YY72_MOUSE;tr|A0A0A6YXS4|A0A0A6YXS4_MOUSE;tr|O89058|O89058_MOUSE	tr|Q3UAT9|Q3UAT9_MOUSE;tr|Q3U9N8|Q3U9N8_MOUSE;sp|P24547|IMDH2_MOUSE;tr|Q3UPJ2|Q3UPJ2_MOUSE;tr|A0A0A6YY72|A0A0A6YY72_MOUSE
18.8497	18.8893	18.393	22.5932	21.6765						34	34	21	66.1	66.1	42.7	54.467	0	323.31	13765000000	160	0.0569318	1	0.337593	0.168183	sp|P24549|AL1A1_MOUSE;tr|G3UWP3|G3UWP3_MOUSE	sp|P24549|AL1A1_MOUSE
22.458	22.6432	22.6559	22.2271	22.9904						8	8	8	37.4	37.4	37.4	31.172	0	36.982	170160000	73	0.769159	0.857308	0.369815	1.79722	tr|Q3UKQ5|Q3UKQ5_MOUSE;tr|Q3UF03|Q3UF03_MOUSE;sp|P24668|MPRD_MOUSE	tr|Q3UKQ5|Q3UKQ5_MOUSE;tr|Q3UF03|Q3UF03_MOUSE;sp|P24668|MPRD_MOUSE
21.6118	21.4258	21.5848	21.458	20.7295						15	15	15	20	20	20	91.512	0	30.592	29337000	56	0.760485	0.87565	-0.473873	-1.77731	sp|P24788|CD11B_MOUSE;tr|A2A9P6|A2A9P6_MOUSE;sp|P24788-2|CD11B_MOUSE;tr|Q8R190|Q8R190_MOUSE;tr|Q3UXP3|Q3UXP3_MOUSE;tr|Q9CVG6|Q9CVG6_MOUSE;tr|Q3V2W3|Q3V2W3_MOUSE	sp|P24788|CD11B_MOUSE;tr|A2A9P6|A2A9P6_MOUSE;sp|P24788-2|CD11B_MOUSE;tr|Q8R190|Q8R190_MOUSE
18.7393	19.8019	20.3985	20.6743	20.9732						35	35	35	59.9	59.9	59.9	91.577	0	323.31	695600000	85	0.187632	1	0.450209	0.503617	tr|Q3ULD6|Q3ULD6_MOUSE;tr|Q3UI57|Q3UI57_MOUSE;sp|P25206|MCM3_MOUSE;tr|Q3UZH2|Q3UZH2_MOUSE	tr|Q3ULD6|Q3ULD6_MOUSE;tr|Q3UI57|Q3UI57_MOUSE;sp|P25206|MCM3_MOUSE;tr|Q3UZH2|Q3UZH2_MOUSE
22.3865	22.7065	20.9286	22.7121	23.2435						16	16	16	54.9	54.9	54.9	31.231	0	55.465	992910000	71	0.551937	0.95796	0.96594	1.313	tr|Q58EU3|Q58EU3_MOUSE;tr|Q3TXS9|Q3TXS9_MOUSE;sp|P25444|RS2_MOUSE;tr|Q3TXR5|Q3TXR5_MOUSE;tr|D3YVC1|D3YVC1_MOUSE;tr|Q3UB36|Q3UB36_MOUSE;tr|D3YWJ3|D3YWJ3_MOUSE;tr|A0A140T8L5|A0A140T8L5_MOUSE;tr|Q3TLE5|Q3TLE5_MOUSE;tr|Q3TL20|Q3TL20_MOUSE;tr|Q3TI78|Q3TI78_MOUSE;tr|Q9DC49|Q9DC49_MOUSE;tr|E9Q1N8|E9Q1N8_MOUSE;tr|F6YTZ4|F6YTZ4_MOUSE;tr|O89072|O89072_MOUSE;tr|Q3V2B9|Q3V2B9_MOUSE;tr|D3Z536|D3Z536_MOUSE	tr|Q58EU3|Q58EU3_MOUSE;tr|Q3TXS9|Q3TXS9_MOUSE;sp|P25444|RS2_MOUSE;tr|Q3TXR5|Q3TXR5_MOUSE;tr|D3YVC1|D3YVC1_MOUSE;tr|Q3UB36|Q3UB36_MOUSE;tr|D3YWJ3|D3YWJ3_MOUSE;tr|A0A140T8L5|A0A140T8L5_MOUSE;tr|Q3TLE5|Q3TLE5_MOUSE;tr|Q3TL20|Q3TL20_MOUSE;tr|Q3TI78|Q3TI78_MOUSE;tr|Q9DC49|Q9DC49_MOUSE;tr|E9Q1N8|E9Q1N8_MOUSE;tr|F6YTZ4|F6YTZ4_MOUSE;tr|O89072|O89072_MOUSE;tr|Q3V2B9|Q3V2B9_MOUSE
18.208	18.796	19.7141	19.0278	19.7064						35	35	26	60	60	47.3	67.766	0	323.31	1148500000	74	0.148363	1	0.26788	0.408039	sp|P26041|MOES_MOUSE;tr|Q3TZQ2|Q3TZQ2_MOUSE;tr|Q05DU4|Q05DU4_MOUSE;tr|Q3UF33|Q3UF33_MOUSE	sp|P26041|MOES_MOUSE;tr|Q3TZQ2|Q3TZQ2_MOUSE;tr|Q05DU4|Q05DU4_MOUSE
24.3305	23.9129	24.5574	23.1233	23.8805						9	9	9	40.5	40.5	40.5	12.325	0	323.31	3308800000	94	0.0634095	1	-0.107015	-0.18622	tr|Q3U6E4|Q3U6E4_MOUSE;tr|Q0VGU2|Q0VGU2_MOUSE;sp|P26350|PTMA_MOUSE;tr|Q8C2T3|Q8C2T3_MOUSE;tr|Q3U8X6|Q3U8X6_MOUSE;tr|Q3UA54|Q3UA54_MOUSE;tr|Q8CAQ5|Q8CAQ5_MOUSE;tr|A0A087WP98|A0A087WP98_MOUSE;tr|A0A087WPN6|A0A087WPN6_MOUSE;tr|A0A087WQN2|A0A087WQN2_MOUSE	tr|Q3U6E4|Q3U6E4_MOUSE;tr|Q0VGU2|Q0VGU2_MOUSE;sp|P26350|PTMA_MOUSE;tr|Q8C2T3|Q8C2T3_MOUSE;tr|Q3U8X6|Q3U8X6_MOUSE;tr|Q3UA54|Q3UA54_MOUSE;tr|Q8CAQ5|Q8CAQ5_MOUSE
24.9193	24.6224	25.0312	25.7907	24.0378						20	20	20	53.3	53.3	53.3	53.12	0	157.54	700460000	226	0.942174	0.841714	-0.91694	-2.20868	tr|Q80XR5|Q80XR5_MOUSE;sp|P26369|U2AF2_MOUSE;tr|Q505Q1|Q505Q1_MOUSE;tr|Q922I0|Q922I0_MOUSE;tr|Q3KQM4|Q3KQM4_MOUSE;tr|A0A140LJK3|A0A140LJK3_MOUSE;tr|A0A140LJ08|A0A140LJ08_MOUSE	tr|Q80XR5|Q80XR5_MOUSE;sp|P26369|U2AF2_MOUSE;tr|Q505Q1|Q505Q1_MOUSE;tr|Q922I0|Q922I0_MOUSE;tr|Q3KQM4|Q3KQM4_MOUSE
23.5791	22.8718	23.2567	22.3978	23.1887						12	12	12	57.3	57.3	57.3	29.721	0	260.26	1078000000	145	0.0335348	1	-0.0476402	-0.101319	tr|A0A0A1HAM8|A0A0A1HAM8_MOUSE;sp|P26645|MARCS_MOUSE;tr|Q05BL6|Q05BL6_MOUSE	tr|A0A0A1HAM8|A0A0A1HAM8_MOUSE;sp|P26645|MARCS_MOUSE;tr|Q05BL6|Q05BL6_MOUSE
22.8438	22.3368	22.5765	23.9463	24.1283						6	6	6	25.1	25.1	25.1	23.656	0	25.838	279180000	52	0.0428959	1	0.110357	0.128409	sp|P27048|RSMB_MOUSE;tr|Q3UN87|Q3UN87_MOUSE;sp|P63163|RSMN_MOUSE;tr|O70499|O70499_MOUSE;tr|A0A0G2JGN4|A0A0G2JGN4_MOUSE	sp|P27048|RSMB_MOUSE;tr|Q3UN87|Q3UN87_MOUSE;sp|P63163|RSMN_MOUSE;tr|O70499|O70499_MOUSE;tr|A0A0G2JGN4|A0A0G2JGN4_MOUSE
19.8286	19.2115	19.5729	19.8756	19.455						5	5	5	15.4	15.4	15.4	44.038	0	10.896	5892900	19	1.17168	0.7707	-0.425795	-2.80902	tr|Q3UE40|Q3UE40_MOUSE;sp|P27601|GNA13_MOUSE;tr|Q9D034|Q9D034_MOUSE	tr|Q3UE40|Q3UE40_MOUSE;sp|P27601|GNA13_MOUSE;tr|Q9D034|Q9D034_MOUSE
22.4873	23.2263	22.7009	23.6146	23.7334						27	27	27	47.8	47.8	47.8	83.056	0	109.64	317090000	91	0.465655	0.96404	0.545547	1.12561	sp|P27641|XRCC5_MOUSE;tr|Q9CRI5|Q9CRI5_MOUSE	sp|P27641|XRCC5_MOUSE
23.167	23.3712	22.9141	23.3624	23.378						20	20	20	45.2	45.2	45.2	46.167	0	82.745	996220000	100	0.570398	0.943092	0.226755	1.35328	tr|Q3UB67|Q3UB67_MOUSE;tr|Q3UB15|Q3UB15_MOUSE;sp|P27659|RL3_MOUSE;tr|Q3T9U9|Q3T9U9_MOUSE;tr|Q3UB90|Q3UB90_MOUSE;tr|Q3U9L3|Q3U9L3_MOUSE;tr|A0A087WNS0|A0A087WNS0_MOUSE;tr|A0A087WQK0|A0A087WQK0_MOUSE;tr|Q99N25|Q99N25_MOUSE;tr|Q9CQ09|Q9CQ09_MOUSE;tr|Q5U470|Q5U470_MOUSE;tr|E9PWZ3|E9PWZ3_MOUSE	tr|Q3UB67|Q3UB67_MOUSE;tr|Q3UB15|Q3UB15_MOUSE;sp|P27659|RL3_MOUSE;tr|Q3T9U9|Q3T9U9_MOUSE;tr|Q3UB90|Q3UB90_MOUSE;tr|Q3U9L3|Q3U9L3_MOUSE
21.0193	21.8061	20.8222	22.1398	23.4759						40	40	40	65.7	65.7	65.7	56.678	0	323.31	6511700000	181	0.685606	0.875745	1.31391	1.60777	sp|P27773|PDIA3_MOUSE;tr|F6Q404|F6Q404_MOUSE	sp|P27773|PDIA3_MOUSE
19.4656	18.6834	20.011	21.5973	22.4452						28	28	28	55.6	55.6	55.6	57.61	0	323.31	4906100000	131	0.0423499	1	0.206358	0.126842	tr|Q6P200|Q6P200_MOUSE;tr|Q53YJ1|Q53YJ1_MOUSE;sp|P27786|CP17A_MOUSE;tr|Q3UYU1|Q3UYU1_MOUSE	tr|Q6P200|Q6P200_MOUSE;tr|Q53YJ1|Q53YJ1_MOUSE;sp|P27786|CP17A_MOUSE;tr|Q3UYU1|Q3UYU1_MOUSE
18.4823	20.6401	18.9221	21.3767	21.3929						7	7	7	51	51	51	34.992	0	97.025	50911000	32	0.495231	0.955392	1.42285	1.18975	sp|P28357|HXD9_MOUSE	sp|P28357|HXD9_MOUSE
20.1476	19.6934	19.7042	18.7693	19.3958						10	10	9	34.1	34.1	32	41.639	0	87.16	126420000	92	0.00256327	1	0.00429122	0.00800545	tr|Q3TNY9|Q3TNY9_MOUSE;sp|P28653|PGS1_MOUSE;tr|Q3UXK8|Q3UXK8_MOUSE;tr|Q3TAF9|Q3TAF9_MOUSE;tr|Q7TMW3|Q7TMW3_MOUSE;tr|Q6PG76|Q6PG76_MOUSE	tr|Q3TNY9|Q3TNY9_MOUSE;sp|P28653|PGS1_MOUSE;tr|Q3UXK8|Q3UXK8_MOUSE;tr|Q3TAF9|Q3TAF9_MOUSE;tr|Q7TMW3|Q7TMW3_MOUSE
22.0099	22.1558	22.0239	21.0677	21.9912						6	6	6	56.5	56.5	56.5	20.165	0	68.217	373950000	46	0.363393	0.981125	0.372999	0.902928	sp|P28667|MRP_MOUSE	sp|P28667|MRP_MOUSE
22.445	22.3002	22.5349	22.9796	22.6291						22	22	21	43.1	43.1	41.7	74.844	0	97.18	124090000	74	0.301572	0.979111	-0.1885	-0.766105	sp|P28740-2|KIF2A_MOUSE;sp|P28740|KIF2A_MOUSE;sp|P28740-1|KIF2A_MOUSE;tr|E0CZ72|E0CZ72_MOUSE;tr|F8VQ42|F8VQ42_MOUSE;tr|Q9D481|Q9D481_MOUSE;tr|F6SUU5|F6SUU5_MOUSE;tr|F6RLL5|F6RLL5_MOUSE;tr|A2RSC8|A2RSC8_MOUSE;sp|Q8C0N1|KIF2B_MOUSE	sp|P28740-2|KIF2A_MOUSE;sp|P28740|KIF2A_MOUSE;sp|P28740-1|KIF2A_MOUSE;tr|E0CZ72|E0CZ72_MOUSE;tr|F8VQ42|F8VQ42_MOUSE
20.4231	18.1417	20.4528	19.9987	18.7236						3	3	3	17.3	17.3	17.3	23.456	0	6.3835	16314000	25	2.12274	0.408857	-1.85884	-6.45613	tr|F6XYI9|F6XYI9_MOUSE;tr|Q6RI65|Q6RI65_MOUSE;sp|P29037|TBP_MOUSE;tr|F8WJ67|F8WJ67_MOUSE;tr|Q91YM5|Q91YM5_MOUSE;tr|Z4YMT0|Z4YMT0_MOUSE;tr|B7ZMZ6|B7ZMZ6_MOUSE;sp|Q6SJ95|TBPL2_MOUSE;tr|A2T4N7|A2T4N7_MOUSE	tr|F6XYI9|F6XYI9_MOUSE;tr|Q6RI65|Q6RI65_MOUSE;sp|P29037|TBP_MOUSE;tr|F8WJ67|F8WJ67_MOUSE;tr|Q91YM5|Q91YM5_MOUSE;tr|Z4YMT0|Z4YMT0_MOUSE;tr|B7ZMZ6|B7ZMZ6_MOUSE;sp|Q6SJ95|TBPL2_MOUSE
20.4445	19.4239	18.6984	22.6093	21.7546						31	31	20	61.3	61.3	42.8	70.669	0	207.75	1561300000	90	0.000979176	1	0.00520547	0.00306364	tr|Q8BN32|Q8BN32_MOUSE;sp|P29341|PABP1_MOUSE;tr|Q3U8U8|Q3U8U8_MOUSE;tr|Q99KL3|Q99KL3_MOUSE;tr|Q9D4E6|Q9D4E6_MOUSE;tr|Q9DBE3|Q9DBE3_MOUSE;tr|Q05DT1|Q05DT1_MOUSE;tr|F6ZAX1|F6ZAX1_MOUSE;tr|B2RXY9|B2RXY9_MOUSE;tr|A2A5N3|A2A5N3_MOUSE;tr|Q921B8|Q921B8_MOUSE;tr|Q8C7D3|Q8C7D3_MOUSE	tr|Q8BN32|Q8BN32_MOUSE;sp|P29341|PABP1_MOUSE;tr|Q3U8U8|Q3U8U8_MOUSE;tr|Q99KL3|Q99KL3_MOUSE
19.6367	21.8059	19.3269	18.319	19.8895						32	32	32	72.7	72.7	72.7	51.572	0	323.31	2366100000	93	0.853204	0.866767	1.75353	1.99344	sp|P30416|FKBP4_MOUSE;tr|F6S2D5|F6S2D5_MOUSE;tr|F7CAT1|F7CAT1_MOUSE;tr|Q8CBS1|Q8CBS1_MOUSE	sp|P30416|FKBP4_MOUSE;tr|F6S2D5|F6S2D5_MOUSE
23.5955	23.7829	23.6914	23.7674	23.5355						26	26	26	54.7	54.7	54.7	47.657	0	112.36	734530000	89	0.0784739	1	-0.0255518	-0.227452	tr|Q8BTU4|Q8BTU4_MOUSE;tr|Q564E6|Q564E6_MOUSE;sp|P32067|LA_MOUSE;tr|Q3TG93|Q3TG93_MOUSE;tr|Q9CYB9|Q9CYB9_MOUSE;tr|A2AR07|A2AR07_MOUSE;tr|F6SXM5|F6SXM5_MOUSE;tr|D6RI87|D6RI87_MOUSE	tr|Q8BTU4|Q8BTU4_MOUSE;tr|Q564E6|Q564E6_MOUSE;sp|P32067|LA_MOUSE;tr|Q3TG93|Q3TG93_MOUSE;tr|Q9CYB9|Q9CYB9_MOUSE
18.9999	18.4213	18.3037	21.6145	21.9811						10	10	7	65.3	65.3	50.5	23.412	0	80.142	210100000	34	0.106727	1	0.561857	0.302373	tr|Q3TJ39|Q3TJ39_MOUSE;sp|P35278|RAB5C_MOUSE;tr|Q3TCT9|Q3TCT9_MOUSE;tr|Q8C266|Q8C266_MOUSE;tr|A2A5F5|A2A5F5_MOUSE;tr|A2A5F6|A2A5F6_MOUSE	tr|Q3TJ39|Q3TJ39_MOUSE;sp|P35278|RAB5C_MOUSE;tr|Q3TCT9|Q3TCT9_MOUSE;tr|Q8C266|Q8C266_MOUSE
21.4916	22.2046	21.6896	22.0135	22.6361						8	8	1	45.2	45.2	10.6	23.59	0	45.177	430510000	50	1.13706	0.780916	0.688785	2.7137	tr|Q0PD54|Q0PD54_MOUSE;sp|P35279|RAB6A_MOUSE	tr|Q0PD54|Q0PD54_MOUSE;sp|P35279|RAB6A_MOUSE
22.4129	20.422	22.5521	23.9537	22.7744						11	11	9	36.1	36.1	28.4	34.375	0	40.04	104550000	45	0.532084	0.942333	-1.37471	-1.26979	tr|Q3UJS2|Q3UJS2_MOUSE;sp|P35550|FBRL_MOUSE;tr|A0A140LIR6|A0A140LIR6_MOUSE	tr|Q3UJS2|Q3UJS2_MOUSE;sp|P35550|FBRL_MOUSE
22.8299	23.4499	23.2604	23.922	23.8452						19	19	17	69.3	69.3	69.3	22.176	0	177.39	6671100000	110	0.277375	0.97652	0.310089	0.711724	sp|P35700|PRDX1_MOUSE;tr|B1AXW5|B1AXW5_MOUSE;tr|B1AXW6|B1AXW6_MOUSE;tr|Q3U9J9|Q3U9J9_MOUSE;tr|B1AXW4|B1AXW4_MOUSE	sp|P35700|PRDX1_MOUSE;tr|B1AXW5|B1AXW5_MOUSE;tr|B1AXW6|B1AXW6_MOUSE;tr|Q3U9J9|Q3U9J9_MOUSE;tr|B1AXW4|B1AXW4_MOUSE
18.781	19.5984	20.8435	20.7997	21.2671						4	4	4	30.9	30.9	30.9	25.828	0	71.046	114600000	23	0.0946508	1	0.29132	0.270708	tr|Q3UWG5|Q3UWG5_MOUSE;sp|P35762|CD81_MOUSE;tr|A0A140LJL0|A0A140LJL0_MOUSE	tr|Q3UWG5|Q3UWG5_MOUSE;sp|P35762|CD81_MOUSE;tr|A0A140LJL0|A0A140LJL0_MOUSE
21.0224	21.1099	20.608	19.7505	20.6691						13	11	11	31.4	26.8	26.8	66.269	0	39.983	60622000	42	0.335027	0.975518	0.429193	0.840466	tr|Q547R0|Q547R0_MOUSE;tr|E9QAT0|E9QAT0_MOUSE;sp|P35922-3|FMR1_MOUSE;sp|P35922-2|FMR1_MOUSE;tr|Q6AXB7|Q6AXB7_MOUSE;sp|P35922|FMR1_MOUSE;sp|P35922-9|FMR1_MOUSE;sp|P35922-8|FMR1_MOUSE;tr|D3Z6U8|D3Z6U8_MOUSE;tr|E9QNF5|E9QNF5_MOUSE;sp|P35922-7|FMR1_MOUSE;tr|E9QAS8|E9QAS8_MOUSE;sp|P35922-5|FMR1_MOUSE;sp|P35922-4|FMR1_MOUSE;sp|P35922-6|FMR1_MOUSE;tr|E9QAS9|E9QAS9_MOUSE;sp|P35922-11|FMR1_MOUSE;sp|P35922…	tr|Q547R0|Q547R0_MOUSE;tr|E9QAT0|E9QAT0_MOUSE;sp|P35922-3|FMR1_MOUSE;sp|P35922-2|FMR1_MOUSE;tr|Q6AXB7|Q6AXB7_MOUSE;sp|P35922|FMR1_MOUSE;sp|P35922-9|FMR1_MOUSE;sp|P35922-8|FMR1_MOUSE;tr|D3Z6U8|D3Z6U8_MOUSE;tr|E9QNF5|E9QNF5_MOUSE;sp|P35922-7|FMR1_MOUSE;tr|E9QAS8|E9QAS8_MOUSE;sp|P35922-5|FMR1_MOUSE;sp|P35922-4|FMR1_MOUSE;sp|P35922-6|FMR1_MOUSE;tr|E9QAS9|E9QAS9_MOUSE;sp|P35922-11|FMR1_MOUSE;sp|P35922…
20.9692	21.2072	20.0691	21.6946	21.9015						15	15	15	24.5	24.5	24.5	94.914	0	59.202	46299000	42	0.396413	0.972462	0.64342	0.975143	tr|Q8VCT0|Q8VCT0_MOUSE;tr|Q3U8R7|Q3U8R7_MOUSE;sp|P35951|LDLR_MOUSE;tr|Q3TDD1|Q3TDD1_MOUSE;tr|A0A1L1SRE8|A0A1L1SRE8_MOUSE;tr|Q3TVR4|Q3TVR4_MOUSE;tr|Q91ZJ1|Q91ZJ1_MOUSE	tr|Q8VCT0|Q8VCT0_MOUSE;tr|Q3U8R7|Q3U8R7_MOUSE;sp|P35951|LDLR_MOUSE;tr|Q3TDD1|Q3TDD1_MOUSE;tr|A0A1L1SRE8|A0A1L1SRE8_MOUSE;tr|Q3TVR4|Q3TVR4_MOUSE;tr|Q91ZJ1|Q91ZJ1_MOUSE
22.7721	23.593	22.9102	23.2004	23.9666						9	9	9	63.6	63.6	63.6	17.804	0	79.544	1838500000	64	1.5008	0.578345	0.818883	3.82041	tr|Q5BLK0|Q5BLK0_MOUSE;sp|P35979|RL12_MOUSE;tr|Q3TIQ2|Q3TIQ2_MOUSE;tr|Q8C2K0|Q8C2K0_MOUSE;tr|Q6DI58|Q6DI58_MOUSE;tr|F8VQK7|F8VQK7_MOUSE	tr|Q5BLK0|Q5BLK0_MOUSE;sp|P35979|RL12_MOUSE;tr|Q3TIQ2|Q3TIQ2_MOUSE;tr|Q8C2K0|Q8C2K0_MOUSE
20.9915	18.9491	21.1783	21.8311	21.875						6	6	6	44	44	44	18.101	0	25.419	329020000	42	0.320923	0.974449	-0.921557	-0.80922	tr|A0A1B0GQU8|A0A1B0GQU8_MOUSE;tr|Q642K1|Q642K1_MOUSE;tr|Q58EW0|Q58EW0_MOUSE;sp|P35980|RL18_MOUSE;tr|A0A1B0GSF7|A0A1B0GSF7_MOUSE;tr|A0A1B0GSS8|A0A1B0GSS8_MOUSE;tr|Q0QEW9|Q0QEW9_MOUSE;tr|A0A1B0GSA8|A0A1B0GSA8_MOUSE;tr|A0A1B0GRZ3|A0A1B0GRZ3_MOUSE;tr|A0A1B0GS28|A0A1B0GS28_MOUSE	tr|A0A1B0GQU8|A0A1B0GQU8_MOUSE;tr|Q642K1|Q642K1_MOUSE;tr|Q58EW0|Q58EW0_MOUSE;sp|P35980|RL18_MOUSE;tr|A0A1B0GSF7|A0A1B0GSF7_MOUSE;tr|A0A1B0GSS8|A0A1B0GSS8_MOUSE;tr|Q0QEW9|Q0QEW9_MOUSE;tr|A0A1B0GSA8|A0A1B0GSA8_MOUSE
19.9816	18.7259	19.9703	18.8421	19.6572						10	10	10	11.8	11.8	11.8	126.46	0	46.695	23225000	28	0.262844	0.977331	-0.406442	-0.678775	tr|Q99K58|Q99K58_MOUSE;tr|Q3TGL4|Q3TGL4_MOUSE;sp|P37889-2|FBLN2_MOUSE;sp|P37889|FBLN2_MOUSE	tr|Q99K58|Q99K58_MOUSE;tr|Q3TGL4|Q3TGL4_MOUSE;sp|P37889-2|FBLN2_MOUSE;sp|P37889|FBLN2_MOUSE
19.396	21.7395	18.6644	18.3013	21.9075						24	23	23	42.3	41.2	41.2	73.46	0	288.77	460800000	59	2.2621	0.388333	3.03629	7.22435	sp|P38647|GRP75_MOUSE	sp|P38647|GRP75_MOUSE
18.3949	20.4679	20.0501	18.3453	20.5395						8	8	8	9.2	9.2	9.2	134.2	0	24.769	51707000	27	0.928287	0.838748	1.57365	2.17452	sp|P39061-2|COIA1_MOUSE;sp|P39061-1|COIA1_MOUSE;tr|E9QPX1|E9QPX1_MOUSE;sp|P39061|COIA1_MOUSE;tr|D3Z556|D3Z556_MOUSE;tr|A0A1W2P6N8|A0A1W2P6N8_MOUSE	sp|P39061-2|COIA1_MOUSE;sp|P39061-1|COIA1_MOUSE;tr|E9QPX1|E9QPX1_MOUSE;sp|P39061|COIA1_MOUSE
20.448	19.3529	18.2608	22.1384	21.033						4	4	4	20.4	20.4	20.4	24.182	0	6.2059	15472000	15	0.0184562	1	-0.0894092	-0.0566399	tr|Q54AE5|Q54AE5_MOUSE;sp|P39876|TIMP3_MOUSE;tr|E9QAB2|E9QAB2_MOUSE	tr|Q54AE5|Q54AE5_MOUSE;sp|P39876|TIMP3_MOUSE
22.4891	21.8149	21.6884	21.6427	21.3779						8	8	8	42.3	42.3	42.3	15.709	0	24.76	168470000	37	0.353063	0.966267	-0.343645	-0.880232	tr|Q5M9N5|Q5M9N5_MOUSE;tr|Q5M9J8|Q5M9J8_MOUSE;sp|P41105|RL28_MOUSE;tr|F6Z0X0|F6Z0X0_MOUSE	tr|Q5M9N5|Q5M9N5_MOUSE;tr|Q5M9J8|Q5M9J8_MOUSE;sp|P41105|RL28_MOUSE
20.1222	20.6036	20.5929	18.2914	21.2196						39	39	39	76.3	76.3	76.3	59.555	0	323.31	3450800000	133	0.559443	0.947508	1.2428	1.32937	tr|Q3UL22|Q3UL22_MOUSE;sp|P42932|TCPQ_MOUSE;tr|Q6A0F1|Q6A0F1_MOUSE;tr|Q3UKQ2|Q3UKQ2_MOUSE;tr|Q8BVY8|Q8BVY8_MOUSE;tr|Q9WVS5|Q9WVS5_MOUSE;tr|H3BL49|H3BL49_MOUSE;tr|Q9CS06|Q9CS06_MOUSE;tr|Q9CRW7|Q9CRW7_MOUSE;tr|H3BJB6|H3BJB6_MOUSE;tr|H3BKG2|H3BKG2_MOUSE;tr|H3BLL1|H3BLL1_MOUSE;tr|H3BKR8|H3BKR8_MOUSE	tr|Q3UL22|Q3UL22_MOUSE;sp|P42932|TCPQ_MOUSE;tr|Q6A0F1|Q6A0F1_MOUSE;tr|Q3UKQ2|Q3UKQ2_MOUSE;tr|Q8BVY8|Q8BVY8_MOUSE;tr|Q9WVS5|Q9WVS5_MOUSE;tr|H3BL49|H3BL49_MOUSE;tr|Q9CS06|Q9CS06_MOUSE;tr|Q9CRW7|Q9CRW7_MOUSE
23.8736	23.4065	22.2685	23.5384	22.9615						10	7	7	39	31	31	21.785	0	65.95	178730000	58	0.0214466	1	-0.0428095	-0.0656085	sp|P43275|H11_MOUSE	sp|P43275|H11_MOUSE
23.3129	22.6635	23.0674	23.0908	22.7302						8	6	6	29.3	22.1	22.1	22.445	0	14.383	81773000	53	1.66901	0.613091	-0.460181	-4.42555	tr|Q1WWK3|Q1WWK3_MOUSE;sp|P43276|H15_MOUSE	tr|Q1WWK3|Q1WWK3_MOUSE;sp|P43276|H15_MOUSE
18.7477	23.2169	23.762	19.0085	17.7489						12	3	0	39.8	14.5	0	22.099	0	8.35	89933000	24	0.00253509	1	-0.0231911	-0.0079177	tr|Q149Z9|Q149Z9_MOUSE;sp|P43277|H13_MOUSE	tr|Q149Z9|Q149Z9_MOUSE;sp|P43277|H13_MOUSE
21.2156	20.865	20.5688	17.9589	20.7735						14	14	12	16.4	16.4	14.1	111.51	0	21.197	15824000	43	0.273893	0.980593	0.904833	0.70385	tr|A2AKI5|A2AKI5_MOUSE;tr|A0A0F7IQ06|A0A0F7IQ06_MOUSE;sp|P43406|ITAV_MOUSE;tr|Q3U4C8|Q3U4C8_MOUSE;tr|B7ZCI9|B7ZCI9_MOUSE	tr|A2AKI5|A2AKI5_MOUSE;tr|A0A0F7IQ06|A0A0F7IQ06_MOUSE;sp|P43406|ITAV_MOUSE;tr|Q3U4C8|Q3U4C8_MOUSE
26.4387	26.3039	26.4035	27.6183	26.7335						15	15	4	77.1	77.1	25.7	24.489	0	132.32	1438900000	187	0.210858	1	-0.301474	-0.558666	tr|Q78ZJ8|Q78ZJ8_MOUSE;sp|P46638|RB11B_MOUSE;tr|G3UZD3|G3UZD3_MOUSE;tr|A0A068BFR3|A0A068BFR3_MOUSE;tr|Q3UZ37|Q3UZ37_MOUSE;tr|G3UY29|G3UY29_MOUSE;tr|E9Q3P9|E9Q3P9_MOUSE;tr|F8WGS1|F8WGS1_MOUSE;tr|G3UZL4|G3UZL4_MOUSE;tr|Q9QWU0|Q9QWU0_MOUSE;tr|E9PZB2|E9PZB2_MOUSE;tr|F6R2Z5|F6R2Z5_MOUSE;tr|D3YYB3|D3YYB3_MOUSE	tr|Q78ZJ8|Q78ZJ8_MOUSE;sp|P46638|RB11B_MOUSE;tr|G3UZD3|G3UZD3_MOUSE;tr|A0A068BFR3|A0A068BFR3_MOUSE;tr|Q3UZ37|Q3UZ37_MOUSE;tr|G3UY29|G3UY29_MOUSE;tr|E9Q3P9|E9Q3P9_MOUSE;tr|F8WGS1|F8WGS1_MOUSE
19.5789	18.3322	19.1884	19.8528	19.1521						5	5	5	11.1	11.1	11.1	60.887	0	5.8419	1668400	10	0.866274	0.856185	-0.797857	-2.02454	tr|F8WJ43|F8WJ43_MOUSE;tr|Q9D3K3|Q9D3K3_MOUSE;sp|P46662-2|MERL_MOUSE;sp|P46662|MERL_MOUSE;tr|Q3TIW4|Q3TIW4_MOUSE;tr|F7DBY2|F7DBY2_MOUSE;tr|F7D6P2|F7D6P2_MOUSE;tr|E9PW99|E9PW99_MOUSE;tr|Q99K59|Q99K59_MOUSE;tr|F6X089|F6X089_MOUSE	tr|F8WJ43|F8WJ43_MOUSE;tr|Q9D3K3|Q9D3K3_MOUSE;sp|P46662-2|MERL_MOUSE;sp|P46662|MERL_MOUSE;tr|Q3TIW4|Q3TIW4_MOUSE
21.1797	21.7978	18.4323	17.8495	22.2306						38	38	35	47.8	47.8	44.9	102.71	0	296.95	980920000	99	0.914985	0.830267	2.86038	2.142	tr|B2RSC8|B2RSC8_MOUSE;sp|P46935|NEDD4_MOUSE;tr|Q3TUU1|Q3TUU1_MOUSE;tr|A0JNZ0|A0JNZ0_MOUSE;tr|Q3V335|Q3V335_MOUSE;tr|V9GWV8|V9GWV8_MOUSE;tr|Q8BNU7|Q8BNU7_MOUSE;tr|V9GXK3|V9GXK3_MOUSE;tr|V9GXS6|V9GXS6_MOUSE	tr|B2RSC8|B2RSC8_MOUSE;sp|P46935|NEDD4_MOUSE
22.0784	21.9106	22.2065	21.4925	21.9583						12	10	1	64.3	54.9	5.6	32.939	0	74.401	219140000	49	0.00983451	1	0.00866095	0.030465	sp|P47753|CAZA1_MOUSE;tr|Q3TLJ0|Q3TLJ0_MOUSE;tr|A0A0G2JE27|A0A0G2JE27_MOUSE;tr|Q99L12|Q99L12_MOUSE	sp|P47753|CAZA1_MOUSE;tr|Q3TLJ0|Q3TLJ0_MOUSE
18.3528	20.0934	21.5106	23.3663	23.6112						15	15	13	74.8	74.8	65.4	32.967	0	323.31	488300000	67	0.120275	1	0.775704	0.33732	tr|Q5DQJ3|Q5DQJ3_MOUSE;sp|P47754|CAZA2_MOUSE;tr|Q3UBZ3|Q3UBZ3_MOUSE;tr|Q3UCD2|Q3UCD2_MOUSE;tr|D6RCW7|D6RCW7_MOUSE;tr|Q3U7G3|Q3U7G3_MOUSE;tr|A0A0N4SVM0|A0A0N4SVM0_MOUSE	tr|Q5DQJ3|Q5DQJ3_MOUSE;sp|P47754|CAZA2_MOUSE;tr|Q3UBZ3|Q3UBZ3_MOUSE;tr|Q3UCD2|Q3UCD2_MOUSE;tr|D6RCW7|D6RCW7_MOUSE;tr|Q3U7G3|Q3U7G3_MOUSE;tr|A0A0N4SVM0|A0A0N4SVM0_MOUSE
22.7045	22.089	22.0267	22.8978	23.1499						15	15	15	65.8	65.8	65.8	30.628	0	279.12	824350000	71	0.0491708	1	0.0763855	0.146311	tr|Q923G3|Q923G3_MOUSE;sp|P47757-2|CAPZB_MOUSE;tr|Q3TRH8|Q3TRH8_MOUSE;tr|A2AMW0|A2AMW0_MOUSE;tr|Q3TVK4|Q3TVK4_MOUSE;sp|P47757-4|CAPZB_MOUSE;sp|P47757|CAPZB_MOUSE;tr|F7CAZ6|F7CAZ6_MOUSE;tr|A0A0A0MQI9|A0A0A0MQI9_MOUSE;tr|F6YHZ8|F6YHZ8_MOUSE;tr|P97856|P97856_MOUSE;tr|Q9D9A5|Q9D9A5_MOUSE	tr|Q923G3|Q923G3_MOUSE;sp|P47757-2|CAPZB_MOUSE;tr|Q3TRH8|Q3TRH8_MOUSE;tr|A2AMW0|A2AMW0_MOUSE;tr|Q3TVK4|Q3TVK4_MOUSE;sp|P47757-4|CAPZB_MOUSE;sp|P47757|CAPZB_MOUSE;tr|F7CAZ6|F7CAZ6_MOUSE;tr|A0A0A0MQI9|A0A0A0MQI9_MOUSE;tr|F6YHZ8|F6YHZ8_MOUSE
20.5949	21.7853	21.6808	22.3904	21.8285						15	15	15	47	47	47	33.509	0	46.305	423250000	48	0.134379	1	0.251561	0.373105	tr|Q3UCH0|Q3UCH0_MOUSE;sp|P47911|RL6_MOUSE;tr|Q3UFI4|Q3UFI4_MOUSE;tr|A0A0J9YU32|A0A0J9YU32_MOUSE	tr|Q3UCH0|Q3UCH0_MOUSE;sp|P47911|RL6_MOUSE;tr|Q3UFI4|Q3UFI4_MOUSE
22.5937	22.8841	22.3287	22.2609	23.0809						4	4	4	79.8	79.8	79.8	11.475	0	141.28	1160400000	49	1.5285	0.579286	0.588067	3.91549	tr|Q58E35|Q58E35_MOUSE;sp|P47955|RLA1_MOUSE;tr|E9Q3T0|E9Q3T0_MOUSE	tr|Q58E35|Q58E35_MOUSE;sp|P47955|RLA1_MOUSE
19.2605	18.692	21.2518	22.1217	22.3896						15	15	15	55.6	55.6	55.6	34.4	0	96.003	1841200000	63	0.0653844	1	-0.337175	-0.191681	tr|Q58EU6|Q58EU6_MOUSE;sp|P47962|RL5_MOUSE;tr|Q3U850|Q3U850_MOUSE;tr|Q3TKR5|Q3TKR5_MOUSE;tr|Q3THE1|Q3THE1_MOUSE;tr|D3YYV8|D3YYV8_MOUSE	tr|Q58EU6|Q58EU6_MOUSE;sp|P47962|RL5_MOUSE;tr|Q3U850|Q3U850_MOUSE;tr|Q3TKR5|Q3TKR5_MOUSE;tr|Q3THE1|Q3THE1_MOUSE;tr|D3YYV8|D3YYV8_MOUSE
22.9942	23.0354	23.051	21.9468	22.9883						14	14	14	49.8	49.8	49.8	24.305	0	46.821	671750000	78	0.29444	0.980096	0.347872	0.750134	sp|P47963|RL13_MOUSE;tr|A0A140T8K8|A0A140T8K8_MOUSE;tr|Q5RKP3|Q5RKP3_MOUSE	sp|P47963|RL13_MOUSE;tr|A0A140T8K8|A0A140T8K8_MOUSE;tr|Q5RKP3|Q5RKP3_MOUSE
21.8054	21.6718	22.177	22.6256	21.4693						23	23	23	78.4	78.4	78.4	35.752	0	186.73	2149500000	111	0.858031	0.865818	-0.632147	-2.0049	sp|P48036|ANXA5_MOUSE;tr|A0A0G2JGQ0|A0A0G2JGQ0_MOUSE	sp|P48036|ANXA5_MOUSE
18.5207	18.2893	19.6653	21.1292	20.1462						10	10	10	20.9	20.9	20.9	65.445	0	14.212	6095800	18	0.170963	1	-0.553955	-0.463465	sp|P48678-2|LMNA_MOUSE;sp|P48678|LMNA_MOUSE;sp|P48678-3|LMNA_MOUSE;tr|D3YUF7|D3YUF7_MOUSE	sp|P48678-2|LMNA_MOUSE;sp|P48678|LMNA_MOUSE;sp|P48678-3|LMNA_MOUSE
19.7271	20.772	17.3344	19.6951	20.9529						9	9	5	29.2	29.2	16.4	32.904	0	11.356	53941000	28	0.811852	0.879716	1.94361	1.89611	sp|P48962|ADT1_MOUSE;tr|Q8BVI9|Q8BVI9_MOUSE	sp|P48962|ADT1_MOUSE;tr|Q8BVI9|Q8BVI9_MOUSE
23.6338	22.8324	23.4891	24.6372	24.0165						24	23	23	60.3	60.3	60.3	34.238	0	255.39	4625200000	131	0.304276	0.979186	-0.495588	-0.772147	tr|Q3U7F3|Q3U7F3_MOUSE;sp|P49312|ROA1_MOUSE;tr|Q5EBP8|Q5EBP8_MOUSE;tr|Q3UK83|Q3UK83_MOUSE;tr|Q3TIK8|Q3TIK8_MOUSE;sp|P49312-2|ROA1_MOUSE;tr|Q3TFB1|Q3TFB1_MOUSE;tr|B7ZWG9|B7ZWG9_MOUSE;tr|V9GXF8|V9GXF8_MOUSE	tr|Q3U7F3|Q3U7F3_MOUSE;sp|P49312|ROA1_MOUSE;tr|Q5EBP8|Q5EBP8_MOUSE;tr|Q3UK83|Q3UK83_MOUSE;tr|Q3TIK8|Q3TIK8_MOUSE;sp|P49312-2|ROA1_MOUSE;tr|Q3TFB1|Q3TFB1_MOUSE
23.1665	24.8939	25.0965	25.1019	25.2445						9	9	9	75.6	75.6	75.6	10.194	0	18.133	282720000	57	0.28529	0.986586	0.614236	0.729574	tr|Q5EAT0|Q5EAT0_MOUSE;sp|P49962|SRP09_MOUSE;tr|Q3UIK3|Q3UIK3_MOUSE;tr|D3YZX8|D3YZX8_MOUSE	tr|Q5EAT0|Q5EAT0_MOUSE;sp|P49962|SRP09_MOUSE;tr|Q3UIK3|Q3UIK3_MOUSE;tr|D3YZX8|D3YZX8_MOUSE
20.8893	19.2148	19.0316	20.6994	18.922						6	6	6	51	51	51	11.083	0	57.769	568810000	30	0.627736	0.882493	-1.13837	-1.47915	sp|P50543|S10AB_MOUSE	sp|P50543|S10AB_MOUSE
21.7012	20.8471	19.3579	21.9315	21.6059						11	11	11	71.5	71.5	71.5	23.489	0	52.704	219770000	39	0.0717137	1	0.229654	0.209069	tr|Q4FJQ0|Q4FJQ0_MOUSE;sp|P51150|RAB7A_MOUSE;tr|A0A0N4SVG9|A0A0N4SVG9_MOUSE;tr|A0A0N4SVR6|A0A0N4SVR6_MOUSE	tr|Q4FJQ0|Q4FJQ0_MOUSE;sp|P51150|RAB7A_MOUSE;tr|A0A0N4SVG9|A0A0N4SVG9_MOUSE
22.258	21.5141	18.7309	22.1408	22.146						9	9	9	52.6	52.6	52.6	21.881	0	114.34	585190000	55	0.194704	1	0.786805	0.520485	tr|Q5EBQ6|Q5EBQ6_MOUSE;sp|P51410|RL9_MOUSE;tr|A0A0G2JES3|A0A0G2JES3_MOUSE;tr|A0A140T8T4|A0A140T8T4_MOUSE;tr|Q5M9J5|Q5M9J5_MOUSE;tr|D3Z629|D3Z629_MOUSE;tr|D3YZT0|D3YZT0_MOUSE;tr|A0A0G2JFQ3|A0A0G2JFQ3_MOUSE;tr|S4R1R7|S4R1R7_MOUSE	tr|Q5EBQ6|Q5EBQ6_MOUSE;sp|P51410|RL9_MOUSE;tr|A0A0G2JES3|A0A0G2JES3_MOUSE;tr|A0A140T8T4|A0A140T8T4_MOUSE;tr|Q5M9J5|Q5M9J5_MOUSE;tr|D3Z629|D3Z629_MOUSE
21.0438	18.4605	20.6891	21.3407	21.0423						7	7	7	28.2	28.2	28.2	40.301	0	38.405	24678000	27	0.538105	0.958219	-1.27316	-1.28289	sp|P51863|VA0D1_MOUSE;tr|Q921S5|Q921S5_MOUSE	sp|P51863|VA0D1_MOUSE;tr|Q921S5|Q921S5_MOUSE
21.8283	21.6679	20.9971	23.1897	23.303						42	42	5	77	77	9.4	57.844	0	323.31	8842700000	227	0.172983	1	0.480395	0.468364	sp|P52480|KPYM_MOUSE	sp|P52480|KPYM_MOUSE
23.4522	22.991	22.7571	22.2399	22.602						7	7	7	65.7	65.7	65.7	11.819	0	45.778	70639000	53	0.0135484	1	-0.0198981	-0.0417989	sp|P52927|HMGA2_MOUSE;tr|Q6NSP9|Q6NSP9_MOUSE	sp|P52927|HMGA2_MOUSE;tr|Q6NSP9|Q6NSP9_MOUSE
20.4288	20.5222	18.3363	22.2147	22.3189						9	9	8	54.7	54.7	48.6	23.547	0	84.71	266810000	46	0.266096	0.977292	1.09396	0.68617	tr|Q0PD65|Q0PD65_MOUSE;sp|P53994|RAB2A_MOUSE;tr|Q8BXY4|Q8BXY4_MOUSE;tr|Q6PDZ3|Q6PDZ3_MOUSE;tr|Q3TEG7|Q3TEG7_MOUSE;tr|Q0PD64|Q0PD64_MOUSE;sp|P59279|RAB2B_MOUSE;tr|Q5U628|Q5U628_MOUSE;tr|Q9DB48|Q9DB48_MOUSE;tr|G3UXQ7|G3UXQ7_MOUSE;tr|G3V022|G3V022_MOUSE;tr|Q6P7T7|Q6P7T7_MOUSE;tr|A0A1D5RMH1|A0A1D5RMH1_MOUSE	tr|Q0PD65|Q0PD65_MOUSE;sp|P53994|RAB2A_MOUSE;tr|Q8BXY4|Q8BXY4_MOUSE;tr|Q6PDZ3|Q6PDZ3_MOUSE;tr|Q3TEG7|Q3TEG7_MOUSE;tr|Q0PD64|Q0PD64_MOUSE;sp|P59279|RAB2B_MOUSE
21.6427	19.6905	21.4786	21.5381	21.974						16	16	16	40.6	40.6	40.6	54.191	0	196.96	523870000	69	0.337011	0.972804	-0.720871	-0.844849	sp|P54823|DDX6_MOUSE	sp|P54823|DDX6_MOUSE
19.8829	17.3652	18.8476	17.9058	19.3						6	4	4	28.5	19.8	19.8	23.668	0	17.905	22425000	16	0.198562	1	-0.546137	-0.529646	tr|Q0PD50|Q0PD50_MOUSE;sp|P55258|RAB8A_MOUSE;tr|Q3UHW5|Q3UHW5_MOUSE	tr|Q0PD50|Q0PD50_MOUSE;sp|P55258|RAB8A_MOUSE;tr|Q3UHW5|Q3UHW5_MOUSE
17.4465	19.0584	20.1268	21.2478	23.3584						16	16	16	44.6	44.6	44.6	56.3	0	54.708	213090000	50	0.28976	0.985272	1.60136	0.739629	sp|P56480|ATPB_MOUSE	sp|P56480|ATPB_MOUSE
23.6811	23.4501	23.7374	24.681	24.6505						12	12	10	23.4	23.4	23.4	52.601	0	242.79	1208700000	219	0.009018	1	0.0171324	0.0279609	tr|Q8CFQ9|Q8CFQ9_MOUSE;tr|Q564D0|Q564D0_MOUSE;tr|Q3USY4|Q3USY4_MOUSE;sp|P56959|FUS_MOUSE;tr|G3UXT7|G3UXT7_MOUSE;tr|Q3UK30|Q3UK30_MOUSE;tr|G3UZD2|G3UZD2_MOUSE;tr|Q91VQ2|Q91VQ2_MOUSE	tr|Q8CFQ9|Q8CFQ9_MOUSE;tr|Q564D0|Q564D0_MOUSE;tr|Q3USY4|Q3USY4_MOUSE;sp|P56959|FUS_MOUSE;tr|G3UXT7|G3UXT7_MOUSE;tr|Q3UK30|Q3UK30_MOUSE
20.95	19.3838	20.6447	19.7797	21.4691						11	11	1	50.5	50.5	8.5	31.292	0	246.51	1651600000	63	0.0113946	1	-0.0316871	-0.0352371	tr|Q80T06|Q80T06_MOUSE;sp|P57776|EF1D_MOUSE;tr|E9QN08|E9QN08_MOUSE;tr|A0A0R4J1E2|A0A0R4J1E2_MOUSE;sp|P57776-3|EF1D_MOUSE;tr|D3YUQ9|D3YUQ9_MOUSE	tr|Q80T06|Q80T06_MOUSE;sp|P57776|EF1D_MOUSE;tr|E9QN08|E9QN08_MOUSE;tr|A0A0R4J1E2|A0A0R4J1E2_MOUSE;sp|P57776-3|EF1D_MOUSE;tr|D3YUQ9|D3YUQ9_MOUSE
23.6566	23.6549	23.5746	23.7021	23.8686						14	14	14	55.7	55.7	55.7	28.357	0	85.472	201380000	63	0.527818	0.942767	0.11732	1.26051	sp|P57784|RU2A_MOUSE;tr|G5E883|G5E883_MOUSE;tr|Q8BSH5|Q8BSH5_MOUSE;tr|A0A0U1RNZ6|A0A0U1RNZ6_MOUSE	sp|P57784|RU2A_MOUSE;tr|G5E883|G5E883_MOUSE
22.1008	23.1492	22.2523	24.2406	23.3328						54	54	53	69.7	69.7	68.5	95.267	0	323.31	9287000000	256	0.153902	1	0.376462	0.421737	tr|Q3UDC8|Q3UDC8_MOUSE;sp|P58252|EF2_MOUSE;tr|Q8BMA8|Q8BMA8_MOUSE;tr|Q3UZ14|Q3UZ14_MOUSE;tr|Q3UBL9|Q3UBL9_MOUSE;tr|Q3TX47|Q3TX47_MOUSE;tr|Q3UMI7|Q3UMI7_MOUSE;tr|Q3TK17|Q3TK17_MOUSE;tr|Q6P9L9|Q6P9L9_MOUSE;tr|Q3TWX1|Q3TWX1_MOUSE;tr|Q3TLB1|Q3TLB1_MOUSE;tr|Q3TJZ1|Q3TJZ1_MOUSE;tr|Q8C153|Q8C153_MOUSE;tr|Q3TW58|Q3TW58_MOUSE;tr|Q3TSK4|Q3TSK4_MOUSE;tr|Q3TPG2|Q3TPG2_MOUSE;tr|Q99LT6|Q99LT6_MOUSE;tr|Q61509|Q…	tr|Q3UDC8|Q3UDC8_MOUSE;sp|P58252|EF2_MOUSE;tr|Q8BMA8|Q8BMA8_MOUSE;tr|Q3UZ14|Q3UZ14_MOUSE;tr|Q3UBL9|Q3UBL9_MOUSE;tr|Q3TX47|Q3TX47_MOUSE;tr|Q3UMI7|Q3UMI7_MOUSE;tr|Q3TK17|Q3TK17_MOUSE;tr|Q6P9L9|Q6P9L9_MOUSE;tr|Q3TWX1|Q3TWX1_MOUSE;tr|Q3TLB1|Q3TLB1_MOUSE;tr|Q3TJZ1|Q3TJZ1_MOUSE;tr|Q8C153|Q8C153_MOUSE;tr|Q3TW58|Q3TW58_MOUSE;tr|Q3TSK4|Q3TSK4_MOUSE
25.2368	24.9168	25.0657	24.5156	25.3588						10	10	10	60.6	60.6	60.6	24.657	0	35.409	274610000	65	0.232627	0.995086	0.198433	0.609432	tr|Q8C660|Q8C660_MOUSE;sp|P58468|F207A_MOUSE;tr|Q8C2N1|Q8C2N1_MOUSE;tr|Q3TVF6|Q3TVF6_MOUSE	tr|Q8C660|Q8C660_MOUSE;sp|P58468|F207A_MOUSE;tr|Q8C2N1|Q8C2N1_MOUSE;tr|Q3TVF6|Q3TVF6_MOUSE
19.1071	18.7584	21.426	21.396	18.9065						4	4	4	43.2	43.2	43.2	13.037	0	14.28	62310000	18	0.780471	0.876474	-1.81058	-1.82327	tr|A0A1W2P7L7|A0A1W2P7L7_MOUSE;sp|P59708|SF3B6_MOUSE	tr|A0A1W2P7L7|A0A1W2P7L7_MOUSE;sp|P59708|SF3B6_MOUSE
23.3163	23.3151	23.3823	22.474	22.8483						11	11	11	51.1	51.1	51.1	26.374	0	17.489	106970000	79	0.0189051	1	0.0241016	0.0579896	tr|Q3TSP0|Q3TSP0_MOUSE;tr|Q6P1Z6|Q6P1Z6_MOUSE;tr|Q3TGS5|Q3TGS5_MOUSE;sp|P59913|PCMD1_MOUSE;tr|Q3TM36|Q3TM36_MOUSE;tr|S4R2K3|S4R2K3_MOUSE;tr|Q3UVZ6|Q3UVZ6_MOUSE	tr|Q3TSP0|Q3TSP0_MOUSE;tr|Q6P1Z6|Q6P1Z6_MOUSE;tr|Q3TGS5|Q3TGS5_MOUSE;sp|P59913|PCMD1_MOUSE;tr|Q3TM36|Q3TM36_MOUSE
23.5933	23.6004	23.3213	23.2111	23.2657						25	25	25	70.4	70.4	70.4	50.213	0	323.31	610800000	160	0.105917	1	0.0578019	0.300264	tr|Q3U1C2|Q3U1C2_MOUSE;sp|P60122|RUVB1_MOUSE;tr|Q3UJN2|Q3UJN2_MOUSE;tr|D3YW60|D3YW60_MOUSE;tr|Q05CB6|Q05CB6_MOUSE	tr|Q3U1C2|Q3U1C2_MOUSE;sp|P60122|RUVB1_MOUSE;tr|Q3UJN2|Q3UJN2_MOUSE
19.4263	21.0994	20.5053	20.3137	21.7909						14	14	14	40.2	40.2	40.2	52.22	0	131.83	438880000	46	1.14072	0.782927	1.36336	2.7237	tr|Q3UIG0|Q3UIG0_MOUSE;sp|P60229|EIF3E_MOUSE;tr|Q9CT23|Q9CT23_MOUSE;tr|Q6LCK2|Q6LCK2_MOUSE	tr|Q3UIG0|Q3UIG0_MOUSE;sp|P60229|EIF3E_MOUSE;tr|Q9CT23|Q9CT23_MOUSE
23.431	23.3605	23.5298	25.8124	24.2672						16	16	13	76.7	76.7	65.7	37.497	0	320.48	2483900000	148	0.152762	1	-0.443865	-0.418923	sp|P60335|PCBP1_MOUSE;tr|A0A1L1SRP9|A0A1L1SRP9_MOUSE	sp|P60335|PCBP1_MOUSE
26.6958	26.6125	26.8585	27.2554	27.4015						25	25	0	71.2	71.2	0	41.75	0	323.31	60314000000	594	0.0660402	1	0.0704349	0.193491	tr|Q3UAF7|Q3UAF7_MOUSE;tr|Q3UAF6|Q3UAF6_MOUSE;tr|Q3U5R4|Q3U5R4_MOUSE;tr|B2RRX1|B2RRX1_MOUSE;sp|P60710|ACTB_MOUSE;tr|Q3UA89|Q3UA89_MOUSE;tr|Q3UGS0|Q3UGS0_MOUSE;tr|Q3UAA9|Q3UAA9_MOUSE;tr|Q3U939|Q3U939_MOUSE;tr|Q3U804|Q3U804_MOUSE;tr|Q61276|Q61276_MOUSE;tr|Q3TIJ9|Q3TIJ9_MOUSE;tr|Q3UCF8|Q3UCF8_MOUSE;tr|E9Q1F2|E9Q1F2_MOUSE;tr|E9Q5F4|E9Q5F4_MOUSE;tr|G3UZ07|G3UZ07_MOUSE;tr|A1E281|A1E281_MOUSE;tr|E9Q606|…	tr|Q3UAF7|Q3UAF7_MOUSE;tr|Q3UAF6|Q3UAF6_MOUSE;tr|Q3U5R4|Q3U5R4_MOUSE;tr|B2RRX1|B2RRX1_MOUSE;sp|P60710|ACTB_MOUSE;tr|Q3UA89|Q3UA89_MOUSE;tr|Q3UGS0|Q3UGS0_MOUSE;tr|Q3UAA9|Q3UAA9_MOUSE;tr|Q3U939|Q3U939_MOUSE;tr|Q3U804|Q3U804_MOUSE;tr|Q61276|Q61276_MOUSE;tr|Q3TIJ9|Q3TIJ9_MOUSE;tr|Q3UCF8|Q3UCF8_MOUSE;tr|E9Q1F2|E9Q1F2_MOUSE;tr|E9Q5F4|E9Q5F4_MOUSE;tr|G3UZ07|G3UZ07_MOUSE
22.09	18.3648	18.9513	21.5366	22.1249						8	7	0	48.2	42.4	0	21.258	0	42.971	288360000	29	0.116393	1	-0.614464	-0.327366	sp|P60766|CDC42_MOUSE;tr|Q8CEV8|Q8CEV8_MOUSE;tr|G3UZM2|G3UZM2_MOUSE;tr|D3Z3L1|D3Z3L1_MOUSE;tr|F2Z463|F2Z463_MOUSE;tr|D3YX61|D3YX61_MOUSE;tr|Q7TMY0|Q7TMY0_MOUSE;sp|Q9ER71-2|RHOJ_MOUSE;sp|Q8R527|RHOQ_MOUSE;tr|Q3TZU6|Q3TZU6_MOUSE;sp|Q9ER71|RHOJ_MOUSE	sp|P60766|CDC42_MOUSE
24.128	23.6819	24.0751	23.1778	24.1267						7	7	7	44.8	44.8	44.8	18.607	0	75.97	236760000	60	0.0893182	1	0.110617	0.256559	sp|P60824|CIRBP_MOUSE;tr|K4DI65|K4DI65_MOUSE;tr|D3YU80|D3YU80_MOUSE	sp|P60824|CIRBP_MOUSE;tr|K4DI65|K4DI65_MOUSE;tr|D3YU80|D3YU80_MOUSE
21.2144	18.8748	20.8835	23.5895	21.4791						25	25	15	74.8	74.8	49.4	46.022	0	321.91	4843400000	115	0.486845	0.961583	-1.71886	-1.17157	tr|Q4FZL1|Q4FZL1_MOUSE;tr|Q5F2A7|Q5F2A7_MOUSE;tr|Q3TFG3|Q3TFG3_MOUSE;sp|P60843|IF4A1_MOUSE;tr|Q3UXC2|Q3UXC2_MOUSE;tr|Q3TGK7|Q3TGK7_MOUSE;tr|Q3TLL6|Q3TLL6_MOUSE;tr|Q3U8I0|Q3U8I0_MOUSE;tr|Q78WR5|Q78WR5_MOUSE;tr|Q3TSJ4|Q3TSJ4_MOUSE;tr|Q99LR0|Q99LR0_MOUSE	tr|Q4FZL1|Q4FZL1_MOUSE;tr|Q5F2A7|Q5F2A7_MOUSE;tr|Q3TFG3|Q3TFG3_MOUSE;sp|P60843|IF4A1_MOUSE;tr|Q3UXC2|Q3UXC2_MOUSE;tr|Q3TGK7|Q3TGK7_MOUSE;tr|Q3TLL6|Q3TLL6_MOUSE;tr|Q3U8I0|Q3U8I0_MOUSE;tr|Q78WR5|Q78WR5_MOUSE
21.9533	22.5977	18.1915	22.7154	23.1675						6	6	6	52.9	52.9	52.9	13.373	0	22.117	868250000	55	0.436012	0.984875	1.92917	1.06129	tr|Q5BLK2|Q5BLK2_MOUSE;sp|P60867|RS20_MOUSE	tr|Q5BLK2|Q5BLK2_MOUSE;sp|P60867|RS20_MOUSE
20.7304	20.1509	18.1794	18.1199	21.1521						8	7	6	41	35.5	32	22.541	0	12.028	147730000	29	0.592163	0.915354	1.64159	1.40091	tr|Q4FJL0|Q4FJL0_MOUSE;sp|P61027|RAB10_MOUSE;tr|Q3U621|Q3U621_MOUSE	tr|Q4FJL0|Q4FJL0_MOUSE;sp|P61027|RAB10_MOUSE;tr|Q3U621|Q3U621_MOUSE
18.8129	18.9782	20.9803	21.9467	19.1067						11	11	11	46.2	46.2	46.2	17.258	0	15.697	634160000	29	0.538776	0.960596	-1.53749	-1.28434	tr|Q4FZH2|Q4FZH2_MOUSE;sp|P61255|RL26_MOUSE;tr|Q3U7N1|Q3U7N1_MOUSE;tr|B1ARA3|B1ARA3_MOUSE;tr|B1ARA5|B1ARA5_MOUSE	tr|Q4FZH2|Q4FZH2_MOUSE;sp|P61255|RL26_MOUSE;tr|Q3U7N1|Q3U7N1_MOUSE;tr|B1ARA3|B1ARA3_MOUSE;tr|B1ARA5|B1ARA5_MOUSE
22.4643	22.4735	18.4311	22.173	22.8303						6	6	6	46.3	46.3	46.3	15.798	0	15.74	935230000	31	0.393476	0.968223	1.62913	0.968737	tr|Q5BLJ9|Q5BLJ9_MOUSE;sp|P61358|RL27_MOUSE;tr|Q9CSM4|Q9CSM4_MOUSE;tr|A2A4Q0|A2A4Q0_MOUSE	tr|Q5BLJ9|Q5BLJ9_MOUSE;sp|P61358|RL27_MOUSE;tr|Q9CSM4|Q9CSM4_MOUSE;tr|A2A4Q0|A2A4Q0_MOUSE
23.1785	22.8885	23.071	22.8777	22.8548						5	5	5	57.3	57.3	57.3	8.9946	0	27.743	575420000	56	0.63428	0.879132	-0.170761	-1.49361	tr|Q5M9N6|Q5M9N6_MOUSE;tr|Q4VAF2|Q4VAF2_MOUSE;sp|P61514|RL37A_MOUSE;tr|Q9CYW3|Q9CYW3_MOUSE;tr|Q3TLC1|Q3TLC1_MOUSE;tr|Q3U8M3|Q3U8M3_MOUSE;tr|A0A1D5RL86|A0A1D5RL86_MOUSE	tr|Q5M9N6|Q5M9N6_MOUSE;tr|Q4VAF2|Q4VAF2_MOUSE;sp|P61514|RL37A_MOUSE;tr|Q9CYW3|Q9CYW3_MOUSE;tr|Q3TLC1|Q3TLC1_MOUSE;tr|Q3U8M3|Q3U8M3_MOUSE
21.4659	18.2202	18.8402	21.3527	21.6301						9	9	9	34.4	34.4	34.4	36.588	0	23.918	79757000	38	0.134172	1	-0.627776	-0.372585	sp|P61965|WDR5_MOUSE;tr|Q3UNQ3|Q3UNQ3_MOUSE;tr|F6Q3W0|F6Q3W0_MOUSE;sp|Q9D7H2|WDR5B_MOUSE	sp|P61965|WDR5_MOUSE;tr|Q3UNQ3|Q3UNQ3_MOUSE;tr|F6Q3W0|F6Q3W0_MOUSE
24.9365	25.1765	24.9864	24.7634	24.9048						28	28	2	66.3	66.3	8	51.006	0	320.57	8910400000	217	0.447568	0.969803	0.145201	1.08637	tr|Q3TUA1|Q3TUA1_MOUSE;sp|P61979|HNRPK_MOUSE;tr|Q5FWJ5|Q5FWJ5_MOUSE;sp|P61979-2|HNRPK_MOUSE;tr|Q3TJ38|Q3TJ38_MOUSE;tr|Q3TL71|Q3TL71_MOUSE;tr|Q3TG17|Q3TG17_MOUSE;tr|H3BLL4|H3BLL4_MOUSE;tr|H3BK96|H3BK96_MOUSE;tr|H3BLP7|H3BLP7_MOUSE;tr|Q8BT23|Q8BT23_MOUSE;tr|H3BJ43|H3BJ43_MOUSE	tr|Q3TUA1|Q3TUA1_MOUSE;sp|P61979|HNRPK_MOUSE;tr|Q5FWJ5|Q5FWJ5_MOUSE;sp|P61979-2|HNRPK_MOUSE;tr|Q3TJ38|Q3TJ38_MOUSE;tr|Q3TL71|Q3TL71_MOUSE;tr|Q3TG17|Q3TG17_MOUSE;tr|H3BLL4|H3BLL4_MOUSE;tr|H3BK96|H3BK96_MOUSE
22.442	22.2235	22.4054	22.3984	22.4619						19	15	13	77.3	70	63.6	28.302	0	157.93	1313100000	109	0.317478	0.971226	-0.0725835	-0.801565	tr|A8IP69|A8IP69_MOUSE;sp|P61982|1433G_MOUSE	tr|A8IP69|A8IP69_MOUSE;sp|P61982|1433G_MOUSE
24.7751	25.1566	24.5935	24.0852	25.1872						14	14	14	58.3	58.3	58.3	21.882	0	193.01	1607200000	73	1.08604	0.796674	0.687332	2.57651	tr|F6SVV1|F6SVV1_MOUSE;tr|Q4FZE6|Q4FZE6_MOUSE;sp|P62082|RS7_MOUSE	tr|F6SVV1|F6SVV1_MOUSE;tr|Q4FZE6|Q4FZE6_MOUSE;sp|P62082|RS7_MOUSE
20.9075	20.5505	20.8605	20.7818	20.6444						19	19	5	52.7	52.7	13.9	37.54	0	129.28	869360000	62	1.63278	0.5825	-0.252518	-4.28939	sp|P62137|PP1A_MOUSE;tr|Q3U8W0|Q3U8W0_MOUSE;tr|Q3TYF5|Q3TYF5_MOUSE	sp|P62137|PP1A_MOUSE;tr|Q3U8W0|Q3U8W0_MOUSE;tr|Q3TYF5|Q3TYF5_MOUSE
22.5031	23.0841	19.1858	23.0045	22.45						13	13	13	58.7	58.7	58.7	24.205	0	60.941	1733100000	52	0.302685	0.981196	1.20259	0.768593	tr|Q497E9|Q497E9_MOUSE;sp|P62242|RS8_MOUSE;tr|Q5M9L9|Q5M9L9_MOUSE;tr|Q3UJU6|Q3UJU6_MOUSE;tr|Q9CQW4|Q9CQW4_MOUSE;tr|Q3UA25|Q3UA25_MOUSE;tr|Q9CRJ5|Q9CRJ5_MOUSE	tr|Q497E9|Q497E9_MOUSE;sp|P62242|RS8_MOUSE;tr|Q5M9L9|Q5M9L9_MOUSE;tr|Q3UJU6|Q3UJU6_MOUSE;tr|Q9CQW4|Q9CQW4_MOUSE;tr|Q3UA25|Q3UA25_MOUSE
18.4268	18.2082	22.2975	22.254	22.98						7	7	7	60.8	60.8	60.8	14.839	0	47.253	440580000	23	0.0554559	1	-0.398675	-0.164046	tr|Q5M9M4|Q5M9M4_MOUSE;sp|P62245|RS15A_MOUSE;tr|F8WJ41|F8WJ41_MOUSE;tr|D3YVB4|D3YVB4_MOUSE;tr|D3Z712|D3Z712_MOUSE	tr|Q5M9M4|Q5M9M4_MOUSE;sp|P62245|RS15A_MOUSE;tr|F8WJ41|F8WJ41_MOUSE;tr|D3YVB4|D3YVB4_MOUSE;tr|D3Z712|D3Z712_MOUSE
22.7798	23.1707	23.0243	23.9034	23.8136						27	27	24	78.4	78.4	75.3	29.174	0	323.31	8002300000	158	0.190791	1	0.256306	0.511165	tr|Q5SS40|Q5SS40_MOUSE;sp|P62259|1433E_MOUSE;tr|Q8BPH1|Q8BPH1_MOUSE;tr|D6REF3|D6REF3_MOUSE;tr|F6WA09|F6WA09_MOUSE;tr|Q3V453|Q3V453_MOUSE	tr|Q5SS40|Q5SS40_MOUSE;sp|P62259|1433E_MOUSE;tr|Q8BPH1|Q8BPH1_MOUSE;tr|D6REF3|D6REF3_MOUSE
22.8463	22.9658	23.0866	24.0406	23.0938						11	11	11	43	43	43	16.301	0	67.197	1462700000	63	0.238348	0.988905	-0.294672	-0.622654	tr|O70569|O70569_MOUSE;sp|P62264|RS14_MOUSE;tr|Q3UJS5|Q3UJS5_MOUSE;tr|D3YVF4|D3YVF4_MOUSE;tr|D3Z7I1|D3Z7I1_MOUSE	tr|O70569|O70569_MOUSE;sp|P62264|RS14_MOUSE;tr|Q3UJS5|Q3UJS5_MOUSE;tr|D3YVF4|D3YVF4_MOUSE;tr|D3Z7I1|D3Z7I1_MOUSE
22.6079	22.7409	19.3874	22.4365	22.5525						7	7	7	49	49	49	15.835	0	13.742	503890000	45	0.346031	0.967603	1.16945	0.864751	tr|Q9CWI9|Q9CWI9_MOUSE;tr|Q497E1|Q497E1_MOUSE;sp|P62267|RS23_MOUSE;tr|Q9CZI5|Q9CZI5_MOUSE;tr|Q9CSN9|Q9CSN9_MOUSE	tr|Q9CWI9|Q9CWI9_MOUSE;tr|Q497E1|Q497E1_MOUSE;sp|P62267|RS23_MOUSE;tr|Q9CZI5|Q9CZI5_MOUSE;tr|Q9CSN9|Q9CSN9_MOUSE
21.3187	21.5145	21.5966	21.3255	21.5154						10	10	10	47.4	47.4	47.4	17.718	0	21.436	709380000	39	0.342763	0.971823	0.101324	0.857546	tr|Q561N5|Q561N5_MOUSE;tr|F6YVP7|F6YVP7_MOUSE;sp|P62270|RS18_MOUSE;tr|S4R1N6|S4R1N6_MOUSE;tr|Q3TW65|Q3TW65_MOUSE	tr|Q561N5|Q561N5_MOUSE;tr|F6YVP7|F6YVP7_MOUSE;sp|P62270|RS18_MOUSE;tr|S4R1N6|S4R1N6_MOUSE;tr|Q3TW65|Q3TW65_MOUSE
24.5571	24.2861	24.2074	24.2466	24.8612						12	12	12	57	57	57	18.431	0	66.237	1783800000	84	0.370617	0.971621	0.236622	0.918767	tr|Q3UC02|Q3UC02_MOUSE;sp|P62281|RS11_MOUSE;tr|Q9DB79|Q9DB79_MOUSE;tr|A0A1B0GRR3|A0A1B0GRR3_MOUSE;tr|A0A1B0GSE8|A0A1B0GSE8_MOUSE;tr|Q9D0P6|Q9D0P6_MOUSE;tr|Q9CW75|Q9CW75_MOUSE	tr|Q3UC02|Q3UC02_MOUSE;sp|P62281|RS11_MOUSE;tr|Q9DB79|Q9DB79_MOUSE;tr|A0A1B0GRR3|A0A1B0GRR3_MOUSE;tr|A0A1B0GSE8|A0A1B0GSE8_MOUSE;tr|Q9D0P6|Q9D0P6_MOUSE
24.8926	25.0745	24.9918	24.9248	25.7717						10	10	10	52.3	52.3	52.3	17.222	0	54.852	1398300000	85	0.793644	0.880435	0.486717	1.85374	tr|Q5BLJ7|Q5BLJ7_MOUSE;sp|P62301|RS13_MOUSE;tr|Q921R2|Q921R2_MOUSE;tr|A0A0U1RQ71|A0A0U1RQ71_MOUSE	tr|Q5BLJ7|Q5BLJ7_MOUSE;sp|P62301|RS13_MOUSE;tr|Q921R2|Q921R2_MOUSE
24.3634	18.4593	24.2201	24.7708	23.8699						4	4	4	56.5	56.5	56.5	10.803	0	10.594	314010000	29	0.691509	0.880476	-3.28681	-1.62099	sp|P62305|RUXE_MOUSE;tr|E9Q4F4|E9Q4F4_MOUSE;tr|E9Q0W8|E9Q0W8_MOUSE	sp|P62305|RUXE_MOUSE;tr|E9Q4F4|E9Q4F4_MOUSE
23.7911	23.9823	22.7669	23.3568	22.5384						6	6	6	48.8	48.8	48.8	9.7251	0	36.346	204810000	65	0.0220657	1	-0.044563	-0.0674585	tr|Q497K3|Q497K3_MOUSE;sp|P62307|RUXF_MOUSE;tr|Q3UX80|Q3UX80_MOUSE;tr|Q6NZQ3|Q6NZQ3_MOUSE	tr|Q497K3|Q497K3_MOUSE;sp|P62307|RUXF_MOUSE;tr|Q3UX80|Q3UX80_MOUSE;tr|Q6NZQ3|Q6NZQ3_MOUSE
18.927	18.8674	19.7346	22.1754	20.4693						2	2	2	20.3	20.3	20.3	7.1013	0	5.5264	113160000	15	0.16044	1	-0.610656	-0.437809	tr|Q3V424|Q3V424_MOUSE;sp|P62309|RUXG_MOUSE	tr|Q3V424|Q3V424_MOUSE;sp|P62309|RUXG_MOUSE
25.0326	24.9963	25.0976	25.3397	24.9933						11	11	11	67.8	67.8	67.8	13.527	0	80.887	687760000	114	0.565063	0.943635	-0.161833	-1.34163	tr|Q14AF6|Q14AF6_MOUSE;sp|P62317|SMD2_MOUSE;tr|D3Z5N9|D3Z5N9_MOUSE	tr|Q14AF6|Q14AF6_MOUSE;sp|P62317|SMD2_MOUSE
24.389	24.3788	24.7634	25.5031	24.4605						5	5	5	50	50	50	13.916	0	99.478	683210000	85	0.453271	0.971355	-0.465519	-1.09875	sp|P62320|SMD3_MOUSE;tr|Q91VM2|Q91VM2_MOUSE;tr|A0A1W2P7K5|A0A1W2P7K5_MOUSE	sp|P62320|SMD3_MOUSE;tr|Q91VM2|Q91VM2_MOUSE
20.1786	21.6925	19.1473	21.6294	22.0638						4	4	4	60.4	60.4	60.4	10.99	0	35.586	209400000	27	0.7088	0.879146	1.55975	1.65987	sp|P62627|DLRB1_MOUSE;tr|A2AVR9|A2AVR9_MOUSE	sp|P62627|DLRB1_MOUSE;tr|A2AVR9|A2AVR9_MOUSE
25.2463	25.1635	25.0721	25.1885	25.5786						22	22	8	72.7	72.7	30.6	27.504	0	88.174	2478800000	143	0.500481	0.961669	0.202093	1.20115	tr|Q545F8|Q545F8_MOUSE;tr|Q545X8|Q545X8_MOUSE;tr|Q3UXQ6|Q3UXQ6_MOUSE;sp|P62702|RS4X_MOUSE;tr|V9GWY0|V9GWY0_MOUSE	tr|Q545F8|Q545F8_MOUSE;tr|Q545X8|Q545X8_MOUSE;tr|Q3UXQ6|Q3UXQ6_MOUSE;sp|P62702|RS4X_MOUSE;tr|V9GWY0|V9GWY0_MOUSE
21.4667	21.9717	21.199	22.1662	21.9178						7	7	7	42.2	42.2	42.2	17.447	0	15.985	485410000	49	0.360415	0.97633	0.334141	0.896391	tr|A0A1D5RLW5|A0A1D5RLW5_MOUSE;tr|Q3THJ0|Q3THJ0_MOUSE;sp|P62717|RL18A_MOUSE;tr|A0A1D5RM85|A0A1D5RM85_MOUSE;tr|A0A1D5RME4|A0A1D5RME4_MOUSE;tr|A0A1D5RM79|A0A1D5RM79_MOUSE;tr|Q05CK2|Q05CK2_MOUSE;tr|A0A1D5RMC7|A0A1D5RMC7_MOUSE	tr|A0A1D5RLW5|A0A1D5RLW5_MOUSE;tr|Q3THJ0|Q3THJ0_MOUSE;sp|P62717|RL18A_MOUSE;tr|A0A1D5RM85|A0A1D5RM85_MOUSE;tr|A0A1D5RME4|A0A1D5RME4_MOUSE;tr|A0A1D5RM79|A0A1D5RM79_MOUSE;tr|Q05CK2|Q05CK2_MOUSE
23.3843	23.4072	22.6523	23.3495	23.1666						12	12	12	50.3	50.3	50.3	17.564	0	33.728	802920000	75	0.18337	1	0.158184	0.493405	tr|Q4V9X9|Q4V9X9_MOUSE;tr|Q5M9M5|Q5M9M5_MOUSE;tr|A0A140T8M7|A0A140T8M7_MOUSE;sp|P62751|RL23A_MOUSE;tr|Q91YK6|Q91YK6_MOUSE;tr|D3YTY6|D3YTY6_MOUSE	tr|Q4V9X9|Q4V9X9_MOUSE;tr|Q5M9M5|Q5M9M5_MOUSE;tr|A0A140T8M7|A0A140T8M7_MOUSE;sp|P62751|RL23A_MOUSE;tr|Q91YK6|Q91YK6_MOUSE
23.6522	23.7688	23.6901	23.5076	23.7927						10	10	10	39	39	39	28.68	0	52.209	774860000	77	0.966693	0.864686	0.164145	2.26954	tr|Q5BLK1|Q5BLK1_MOUSE;sp|P62754|RS6_MOUSE;tr|Q8BT09|Q8BT09_MOUSE;tr|Q3TL53|Q3TL53_MOUSE	tr|Q5BLK1|Q5BLK1_MOUSE;sp|P62754|RS6_MOUSE;tr|Q8BT09|Q8BT09_MOUSE;tr|Q3TL53|Q3TL53_MOUSE
24.6966	24.5367	24.2631	26.375	25.8756						8	8	8	53.4	53.4	53.4	11.367	0	43.693	950660000	100	0.0322588	1	0.0946258	0.0975894	tr|B2RTM0|B2RTM0_MOUSE;sp|P62806|H4_MOUSE;tr|Q61667|Q61667_MOUSE;tr|Q6B822|Q6B822_MOUSE	tr|B2RTM0|B2RTM0_MOUSE;sp|P62806|H4_MOUSE;tr|Q61667|Q61667_MOUSE
22.5211	22.5639	22.3889	22.2759	21.3538						11	5	1	62	32.2	5.9	22.678	0	52.81	253580000	43	0.384208	0.968065	-0.436465	-0.948502	tr|Q3UB66|Q3UB66_MOUSE;tr|Q0PD67|Q0PD67_MOUSE;sp|P62821|RAB1A_MOUSE;tr|Q6ZPF0|Q6ZPF0_MOUSE	tr|Q3UB66|Q3UB66_MOUSE;tr|Q0PD67|Q0PD67_MOUSE;sp|P62821|RAB1A_MOUSE;tr|Q6ZPF0|Q6ZPF0_MOUSE
19.0285	19.8558	19.4386	21.988	21.1207						13	13	13	47.7	47.7	47.7	24.351	0	143.51	2968700000	53	0.0913458	1	0.336542	0.261951	tr|Q3ULW0|Q3ULW0_MOUSE;sp|P62827|RAN_MOUSE;tr|Q14AA6|Q14AA6_MOUSE;tr|A6H622|A6H622_MOUSE;sp|Q61820|RANT_MOUSE	tr|Q3ULW0|Q3ULW0_MOUSE;sp|P62827|RAN_MOUSE;tr|Q14AA6|Q14AA6_MOUSE
24.6706	23.9084	24.8653	26.0558	25.0624						7	7	7	46.4	46.4	46.4	14.865	0	73.283	1459100000	92	0.412119	0.970985	-0.711832	-1.00936	sp|P62830|RL23_MOUSE;tr|A2A6F8|A2A6F8_MOUSE	sp|P62830|RL23_MOUSE
18.285	19.2122	19.183	22.4673	21.2188						6	6	6	54.8	54.8	54.8	10.309	0	16.123	524880000	17	0.0439518	1	0.237031	0.131436	tr|A0A1L1SQA8|A0A1L1SQA8_MOUSE;tr|Q58EA6|Q58EA6_MOUSE;sp|P62852|RS25_MOUSE	tr|A0A1L1SQA8|A0A1L1SQA8_MOUSE;tr|Q58EA6|Q58EA6_MOUSE;sp|P62852|RS25_MOUSE
20.4471	19.4133	19.9694	18.5972	18.928						4	4	4	37.4	37.4	37.4	13.015	0	9.888	248860000	19	0.262515	0.974141	-0.500569	-0.678025	tr|Q497N1|Q497N1_MOUSE;sp|P62855|RS26_MOUSE	tr|Q497N1|Q497N1_MOUSE;sp|P62855|RS26_MOUSE
22.6066	22.9391	22.8692	23.0793	23.3847						3	3	3	57.1	57.1	57.1	6.3442	0	21.529	598630000	38	0.536712	0.94956	0.3102	1.27985	tr|G3UYV7|G3UYV7_MOUSE;tr|Q059I1|Q059I1_MOUSE;sp|P62858|RS28_MOUSE;tr|J3QNN8|J3QNN8_MOUSE	tr|G3UYV7|G3UYV7_MOUSE;tr|Q059I1|Q059I1_MOUSE;sp|P62858|RS28_MOUSE;tr|J3QNN8|J3QNN8_MOUSE
24.3026	24.1413	24.1246	24.29	23.8665						11	11	11	91.5	91.5	91.5	13.17	0	32.467	583300000	110	0.796948	0.882082	-0.235195	-1.86141	sp|P62869|ELOB_MOUSE;tr|Q9D7T5|Q9D7T5_MOUSE;tr|A6PWE0|A6PWE0_MOUSE	sp|P62869|ELOB_MOUSE
22.9337	23.0966	22.516	22.7966	23.3594						15	15	9	63.2	63.2	35	37.377	0	273.04	308210000	85	1.08344	0.791644	0.479263	2.56963	tr|Q3TQ70|Q3TQ70_MOUSE;sp|P62874|GBB1_MOUSE;tr|Q3U1B1|Q3U1B1_MOUSE;tr|H3BKR2|H3BKR2_MOUSE;tr|H3BLF7|H3BLF7_MOUSE;tr|Q61621|Q61621_MOUSE;tr|Q54AE3|Q54AE3_MOUSE;sp|Q61011|GBB3_MOUSE	tr|Q3TQ70|Q3TQ70_MOUSE;sp|P62874|GBB1_MOUSE;tr|Q3U1B1|Q3U1B1_MOUSE;tr|H3BKR2|H3BKR2_MOUSE;tr|H3BLF7|H3BLF7_MOUSE
21.3935	22.5783	21.5028	21.9412	21.0724						4	4	4	30.6	30.6	30.6	12.274	0	37.687	188470000	49	0.126814	1	0.212873	0.353985	sp|P62878|RBX1_MOUSE	sp|P62878|RBX1_MOUSE
21.8881	19.7597	21.938	18.3662	21.8845						13	8	5	55	35.9	27.9	37.331	0	56.449	84675000	31	0.0172807	1	0.0913102	0.0530992	tr|Q3U9V4|Q3U9V4_MOUSE;sp|P62880|GBB2_MOUSE;tr|E9QKR0|E9QKR0_MOUSE;tr|D3Z1M1|D3Z1M1_MOUSE;tr|D3Z1T4|D3Z1T4_MOUSE;tr|D3YZX3|D3YZX3_MOUSE;tr|E9PWM7|E9PWM7_MOUSE;tr|A0A0A6YVN9|A0A0A6YVN9_MOUSE;tr|V9GWY1|V9GWY1_MOUSE;tr|Q8BMQ1|Q8BMQ1_MOUSE	tr|Q3U9V4|Q3U9V4_MOUSE;sp|P62880|GBB2_MOUSE;tr|E9QKR0|E9QKR0_MOUSE;tr|D3Z1M1|D3Z1M1_MOUSE;tr|D3Z1T4|D3Z1T4_MOUSE;tr|D3YZX3|D3YZX3_MOUSE
25.7509	26.0043	26.0092	27.3712	27.0399						7	7	7	66.1	66.1	66.1	12.784	0	167.05	2137900000	125	0.0655281	1	0.145013	0.192078	tr|Q58DZ3|Q58DZ3_MOUSE;sp|P62889|RL30_MOUSE;tr|Q497D7|Q497D7_MOUSE;tr|Q5PR15|Q5PR15_MOUSE	tr|Q58DZ3|Q58DZ3_MOUSE;sp|P62889|RL30_MOUSE;tr|Q497D7|Q497D7_MOUSE;tr|Q5PR15|Q5PR15_MOUSE
23.7761	23.5477	23.2275	23.246	23.5376						8	8	8	48	48	48	14.411	0	22.982	735000000	38	0.204322	1	0.126155	0.543273	tr|Q9CY93|Q9CY93_MOUSE;tr|Q5M9K9|Q5M9K9_MOUSE;sp|P62900|RL31_MOUSE;tr|A0A0A6YX26|A0A0A6YX26_MOUSE;tr|A0A0A6YXL3|A0A0A6YXL3_MOUSE;tr|Q58DZ1|Q58DZ1_MOUSE	tr|Q9CY93|Q9CY93_MOUSE;tr|Q5M9K9|Q5M9K9_MOUSE;sp|P62900|RL31_MOUSE;tr|A0A0A6YX26|A0A0A6YX26_MOUSE;tr|A0A0A6YXL3|A0A0A6YXL3_MOUSE
23.1491	23.4528	23.1083	23.5199	23.8058						19	19	19	77	77	77	26.674	0	95.526	2801400000	108	0.738946	0.864	0.370168	1.72813	tr|Q5YLW3|Q5YLW3_MOUSE;sp|P62908|RS3_MOUSE;tr|Q9D0A2|Q9D0A2_MOUSE;tr|Q9CZP6|Q9CZP6_MOUSE;tr|Q3UCL7|Q3UCL7_MOUSE;tr|Q3UK56|Q3UK56_MOUSE;tr|D3YV43|D3YV43_MOUSE;tr|A0A140LI77|A0A140LI77_MOUSE;tr|O89068|O89068_MOUSE	tr|Q5YLW3|Q5YLW3_MOUSE;sp|P62908|RS3_MOUSE;tr|Q9D0A2|Q9D0A2_MOUSE;tr|Q9CZP6|Q9CZP6_MOUSE;tr|Q3UCL7|Q3UCL7_MOUSE;tr|Q3UK56|Q3UK56_MOUSE;tr|D3YV43|D3YV43_MOUSE;tr|A0A140LI77|A0A140LI77_MOUSE
18.2732	19.1737	17.6974	20.0746	19.9278						3	3	3	28.9	28.9	28.9	15.874	0	13.236	110120000	12	0.36184	0.979668	0.869023	0.899518	tr|Q5PR09|Q5PR09_MOUSE;sp|P62911|RL32_MOUSE	tr|Q5PR09|Q5PR09_MOUSE;sp|P62911|RL32_MOUSE
24.532	24.3896	24.3147	24.381	24.2077						11	11	11	46.7	46.7	46.7	28.066	0	139.33	751230000	95	0.422266	0.97703	-0.110565	-1.03143	tr|Q3UJS0|Q3UJS0_MOUSE;sp|P62918|RL8_MOUSE;tr|Q3THC7|Q3THC7_MOUSE;tr|Q9Z237|Q9Z237_MOUSE	tr|Q3UJS0|Q3UJS0_MOUSE;sp|P62918|RL8_MOUSE;tr|Q3THC7|Q3THC7_MOUSE;tr|Q9Z237|Q9Z237_MOUSE
32.285	32.1536	32.6408	32.3938	32.62						29	29	11	78	78	38.5	35.73	0	323.31	42053000000	1275	0.0832717	1	-0.0530338	-0.240386	tr|Q3UBT1|Q3UBT1_MOUSE;sp|P62960|YBOX1_MOUSE;tr|Q60951|Q60951_MOUSE;tr|Q810K5|Q810K5_MOUSE;tr|Q71V06|Q71V06_MOUSE;tr|A2BGG7|A2BGG7_MOUSE;tr|Q8BRJ5|Q8BRJ5_MOUSE;tr|Q9CTL4|Q9CTL4_MOUSE	tr|Q3UBT1|Q3UBT1_MOUSE;sp|P62960|YBOX1_MOUSE;tr|Q60951|Q60951_MOUSE;tr|Q810K5|Q810K5_MOUSE;tr|Q71V06|Q71V06_MOUSE;tr|A2BGG7|A2BGG7_MOUSE
22.8316	23.6191	23.248	23.7335	23.9397						11	11	4	60.9	60.9	26.9	17.951	0	212.02	1409200000	95	0.602626	0.912536	0.508332	1.42387	tr|Q642L7|Q642L7_MOUSE;sp|P62983|RS27A_MOUSE;tr|Q3TWD1|Q3TWD1_MOUSE	tr|Q642L7|Q642L7_MOUSE;sp|P62983|RS27A_MOUSE
18.5195	19.4644	17.4174	21.329	21.3144						5	5	4	33.5	33.5	28.7	21.935	0	15.007	46895000	14	0.310699	0.975258	1.30075	0.786478	tr|F8WJG3|F8WJG3_MOUSE;sp|P62996|TRA2B_MOUSE;tr|Q5PR75|Q5PR75_MOUSE	tr|F8WJG3|F8WJG3_MOUSE;sp|P62996|TRA2B_MOUSE;tr|Q5PR75|Q5PR75_MOUSE
22.565	19.2094	22.0974	22.768	22.1122						10	10	5	50	50	21.4	21.424	0	39.918	359850000	36	0.697055	0.884284	-1.81602	-1.63344	tr|Q8BPG5|Q8BPG5_MOUSE;tr|K7Q7T7|K7Q7T7_MOUSE;sp|P63001|RAC1_MOUSE;tr|Q3TLP8|Q3TLP8_MOUSE;tr|Q9D859|Q9D859_MOUSE;tr|Q8C4N8|Q8C4N8_MOUSE;sp|Q05144|RAC2_MOUSE	tr|Q8BPG5|Q8BPG5_MOUSE;tr|K7Q7T7|K7Q7T7_MOUSE;sp|P63001|RAC1_MOUSE;tr|Q3TLP8|Q3TLP8_MOUSE;tr|Q9D859|Q9D859_MOUSE;tr|Q8C4N8|Q8C4N8_MOUSE;sp|Q05144|RAC2_MOUSE
27.9355	30.4642	27.9949	28.5118	30.4892						58	58	43	81.3	81.3	62.2	70.87	0	323.31	37212000000	1360	2.65287	0.3488	2.3293	9.85114	sp|P63017|HSP7C_MOUSE;tr|Q3UBA6|Q3UBA6_MOUSE;tr|Q3U9L2|Q3U9L2_MOUSE;tr|Q504P4|Q504P4_MOUSE;tr|Q3TH56|Q3TH56_MOUSE;tr|Q3TQ13|Q3TQ13_MOUSE;tr|Q3TF16|Q3TF16_MOUSE;tr|Q3TEK2|Q3TEK2_MOUSE;tr|Q3ULM1|Q3ULM1_MOUSE;tr|Q3TRH3|Q3TRH3_MOUSE;tr|Q3TZJ3|Q3TZJ3_MOUSE;tr|Q3KQJ4|Q3KQJ4_MOUSE;tr|Q3UDS0|Q3UDS0_MOUSE;tr|Q3TH04|Q3TH04_MOUSE;tr|Q3UXU1|Q3UXU1_MOUSE;tr|Q3TB63|Q3TB63_MOUSE;tr|Q3UBR0|Q3UBR0_MOUSE;tr|D3Z5E2…	sp|P63017|HSP7C_MOUSE;tr|Q3UBA6|Q3UBA6_MOUSE;tr|Q3U9L2|Q3U9L2_MOUSE;tr|Q504P4|Q504P4_MOUSE;tr|Q3TH56|Q3TH56_MOUSE;tr|Q3TQ13|Q3TQ13_MOUSE;tr|Q3TF16|Q3TF16_MOUSE;tr|Q3TEK2|Q3TEK2_MOUSE;tr|Q3ULM1|Q3ULM1_MOUSE;tr|Q3TRH3|Q3TRH3_MOUSE;tr|Q3TZJ3|Q3TZJ3_MOUSE;tr|Q3KQJ4|Q3KQJ4_MOUSE;tr|Q3UDS0|Q3UDS0_MOUSE;tr|Q3TH04|Q3TH04_MOUSE;tr|Q3UXU1|Q3UXU1_MOUSE;tr|Q3TB63|Q3TB63_MOUSE
24.3357	24.3475	24.2285	25.0852	25.3293						7	7	4	55.3	55.3	32	11.48	0	99.459	454910000	119	0.216383	1	0.288598	0.571621	sp|P63024|VAMP3_MOUSE;tr|A0A0N4SUV3|A0A0N4SUV3_MOUSE;sp|Q62442-2|VAMP1_MOUSE;sp|Q62442|VAMP1_MOUSE;tr|D3YTU0|D3YTU0_MOUSE;tr|Q9CXX2|Q9CXX2_MOUSE	sp|P63024|VAMP3_MOUSE
27.6672	28.0252	27.5159	27.6393	28.0366						29	29	29	72.8	72.8	72.8	44.868	0	322.46	3552400000	534	2.22958	0.40512	0.423477	7.03806	tr|Q5NTY0|Q5NTY0_MOUSE;sp|P63037|DNJA1_MOUSE;tr|Q3TK61|Q3TK61_MOUSE;tr|B1AXY1|B1AXY1_MOUSE;tr|B1AXY0|B1AXY0_MOUSE;tr|B1AXX9|B1AXX9_MOUSE	tr|Q5NTY0|Q5NTY0_MOUSE;sp|P63037|DNJA1_MOUSE;tr|Q3TK61|Q3TK61_MOUSE;tr|B1AXY1|B1AXY1_MOUSE;tr|B1AXY0|B1AXY0_MOUSE
18.9198	19.3993	19.3724	19.1463	23.1412						33	33	33	77.3	77.3	77.3	60.955	0	323.31	1889700000	107	0.642645	0.893698	2.12409	1.51212	sp|P63038|CH60_MOUSE;sp|P63038-2|CH60_MOUSE;tr|D3Z2F2|D3Z2F2_MOUSE;tr|D3Z7J9|D3Z7J9_MOUSE	sp|P63038|CH60_MOUSE
19.258	17.7273	19.8796	20.316	19.5604						19	19	15	60.3	60.3	54.2	41.275	0	150.27	936300000	49	0.631034	0.881127	-1.17396	-1.48643	sp|P63085|MK01_MOUSE;tr|Q3UF82|Q3UF82_MOUSE;tr|O35558|O35558_MOUSE;tr|Q922X7|Q922X7_MOUSE;tr|F6VEI7|F6VEI7_MOUSE	sp|P63085|MK01_MOUSE;tr|Q3UF82|Q3UF82_MOUSE;tr|O35558|O35558_MOUSE
29.5045	29.2448	29.6551	29.0286	29.0992						12	12	12	59.5	59.5	59.5	18.252	0	142.38	4256600000	184	0.360787	0.97846	-0.224041	-0.897207	tr|Q9CSX6|Q9CSX6_MOUSE;sp|P63089|PTN_MOUSE;tr|Q3TSS2|Q3TSS2_MOUSE;tr|Q3UZI5|Q3UZI5_MOUSE;tr|Q9CYE5|Q9CYE5_MOUSE;tr|Q3TSL7|Q3TSL7_MOUSE;tr|B0LAE3|B0LAE3_MOUSE	tr|Q9CSX6|Q9CSX6_MOUSE;sp|P63089|PTN_MOUSE;tr|Q3TSS2|Q3TSS2_MOUSE;tr|Q3UZI5|Q3UZI5_MOUSE;tr|Q9CYE5|Q9CYE5_MOUSE;tr|Q3TSL7|Q3TSL7_MOUSE;tr|B0LAE3|B0LAE3_MOUSE
22.8886	22.6818	23.0171	23.1221	23.4203						19	14	14	72.2	61.2	61.2	27.771	0	323.31	4964900000	138	0.0486236	1	0.0417954	0.144758	sp|P63101|1433Z_MOUSE;tr|Q3UA58|Q3UA58_MOUSE;tr|D3YXN6|D3YXN6_MOUSE;tr|Q8BWN0|Q8BWN0_MOUSE;tr|D3YXF4|D3YXF4_MOUSE;tr|D3YW45|D3YW45_MOUSE	sp|P63101|1433Z_MOUSE
19.4551	17.448	21.1548	23.4406	22.6752						15	15	13	56.7	56.7	44.9	20.303	0	323.31	5421600000	103	0.196743	1	-1.2886	-0.52533	tr|Q8C7C4|Q8C7C4_MOUSE;tr|Q8BNM0|Q8BNM0_MOUSE;tr|A0A0J9YUZ4|A0A0J9YUZ4_MOUSE;tr|Q8BQ02|Q8BQ02_MOUSE;tr|Q6P202|Q6P202_MOUSE;tr|Q58EV5|Q58EV5_MOUSE;tr|Q497Z6|Q497Z6_MOUSE;sp|P63158|HMGB1_MOUSE;tr|A0A0J9YUD8|A0A0J9YUD8_MOUSE;tr|Q3UBK2|Q3UBK2_MOUSE;tr|Q3UJK0|Q3UJK0_MOUSE;tr|D3YZ18|D3YZ18_MOUSE;tr|D3YVC6|D3YVC6_MOUSE;tr|Q8CH24|Q8CH24_MOUSE;tr|Q80YZ1|Q80YZ1_MOUSE	tr|Q8C7C4|Q8C7C4_MOUSE;tr|Q8BNM0|Q8BNM0_MOUSE;tr|A0A0J9YUZ4|A0A0J9YUZ4_MOUSE;tr|Q8BQ02|Q8BQ02_MOUSE;tr|Q6P202|Q6P202_MOUSE;tr|Q58EV5|Q58EV5_MOUSE;tr|Q497Z6|Q497Z6_MOUSE;sp|P63158|HMGB1_MOUSE;tr|A0A0J9YUD8|A0A0J9YUD8_MOUSE;tr|Q3UBK2|Q3UBK2_MOUSE;tr|Q3UJK0|Q3UJK0_MOUSE
24.4449	24.434	24.3907	25.6088	25.091						5	5	3	64	64	39.3	10.366	0	221.24	1114000000	185	0.0303882	1	-0.05235	-0.0921048	sp|P63168|DYL1_MOUSE;tr|Q9D6F6|Q9D6F6_MOUSE	sp|P63168|DYL1_MOUSE;tr|Q9D6F6|Q9D6F6_MOUSE
19.7949	19.9044	20.0621	19.1325	20.014						2	2	2	39.4	39.4	39.4	7.8501	0	12.976	6048200	17	0.327802	0.981308	0.296034	0.824477	sp|P63213|GBG2_MOUSE	sp|P63213|GBG2_MOUSE
24.065	24.1424	23.8675	23.8212	24.3897						10	10	10	60	60	60	15.524	0	91.791	1308200000	113	1.09814	0.796414	0.348148	2.60872	tr|Q5M9L7|Q5M9L7_MOUSE;sp|P63276|RS17_MOUSE;tr|Q8BT90|Q8BT90_MOUSE;tr|Q3TK12|Q3TK12_MOUSE	tr|Q5M9L7|Q5M9L7_MOUSE;sp|P63276|RS17_MOUSE;tr|Q8BT90|Q8BT90_MOUSE;tr|Q3TK12|Q3TK12_MOUSE
19.2202	20.0864	20.7512	20.8096	20.7493						5	5	3	34	34	18.4	23.553	0	13.808	12192000	13	0.0757253	1	0.157462	0.22	sp|P63321|RALA_MOUSE;tr|Q9CXY0|Q9CXY0_MOUSE	sp|P63321|RALA_MOUSE;tr|Q9CXY0|Q9CXY0_MOUSE
19.5053	20.7738	17.6315	19.6399	20.5023						7	7	7	38.8	38.8	38.8	18.916	0	55.804	485310000	26	0.869259	0.863563	1.71252	2.03167	tr|Q5M9K7|Q5M9K7_MOUSE;sp|P63325|RS10_MOUSE;tr|Q3U9P0|Q3U9P0_MOUSE;tr|Q3UW83|Q3UW83_MOUSE	tr|Q5M9K7|Q5M9K7_MOUSE;sp|P63325|RS10_MOUSE;tr|Q3U9P0|Q3U9P0_MOUSE;tr|Q3UW83|Q3UW83_MOUSE
20.6691	21.7861	19.6663	22.5935	22.0958						13	13	2	54.4	54.4	6.8	35.608	0	168.95	745200000	58	0.346309	0.968358	0.964691	0.865364	sp|P63330|PP2AA_MOUSE;tr|Q8BN07|Q8BN07_MOUSE	sp|P63330|PP2AA_MOUSE;tr|Q8BN07|Q8BN07_MOUSE
19.2552	17.6616	18.0611	20.1438	20.7997						5	5	5	31.2	31.2	31.2	24.912	0	15.644	70394000	26	0.0179096	1	0.0772772	0.0549946	tr|N0E4C0|N0E4C0_MOUSE;sp|P67871|CSK2B_MOUSE;tr|N0E4C5|N0E4C5_MOUSE;tr|G3UXG7|G3UXG7_MOUSE;tr|G3UXU2|G3UXU2_MOUSE;tr|G3UZJ5|G3UZJ5_MOUSE;tr|N0E463|N0E463_MOUSE;tr|G3UZA4|G3UZA4_MOUSE;tr|N0E462|N0E462_MOUSE;tr|G3UZX4|G3UZX4_MOUSE;tr|G3UWU5|G3UWU5_MOUSE;tr|N0E636|N0E636_MOUSE	tr|N0E4C0|N0E4C0_MOUSE;sp|P67871|CSK2B_MOUSE;tr|N0E4C5|N0E4C5_MOUSE;tr|G3UXG7|G3UXG7_MOUSE;tr|G3UXU2|G3UXU2_MOUSE;tr|G3UZJ5|G3UZJ5_MOUSE;tr|N0E463|N0E463_MOUSE
22.6151	23.19	17.9355	23.2143	23.8114						5	5	5	51.6	51.6	51.6	14.759	0	18.288	330360000	23	0.424579	0.978755	2.24572	1.03645	tr|Q4VAG4|Q4VAG4_MOUSE;sp|P67984|RL22_MOUSE	tr|Q4VAG4|Q4VAG4_MOUSE;sp|P67984|RL22_MOUSE
17.8016	19.6915	21.1067	21.3973	21.672						22	8	0	70.6	38.2	0	41.946	0	217.08	1005200000	50	0.12483	1	0.579828	0.34894	tr|Q9CXK3|Q9CXK3_MOUSE;tr|Q497E4|Q497E4_MOUSE;tr|Q3TG92|Q3TG92_MOUSE;sp|P68033|ACTC_MOUSE;tr|Q3UIJ3|Q3UIJ3_MOUSE;tr|Q61275|Q61275_MOUSE;sp|P68134|ACTS_MOUSE;tr|Q61264|Q61264_MOUSE;tr|Q61272|Q61272_MOUSE;tr|A0A1D5RM20|A0A1D5RM20_MOUSE;tr|F6WX90|F6WX90_MOUSE;tr|Q7M0E4|Q7M0E4_MOUSE;tr|Q8CF71|Q8CF71_MOUSE;tr|V9GXQ2|V9GXQ2_MOUSE;tr|Q6GQT3|Q6GQT3_MOUSE;tr|E9Q3M9|E9Q3M9_MOUSE	tr|Q9CXK3|Q9CXK3_MOUSE;tr|Q497E4|Q497E4_MOUSE;tr|Q3TG92|Q3TG92_MOUSE;sp|P68033|ACTC_MOUSE;tr|Q3UIJ3|Q3UIJ3_MOUSE;tr|Q61275|Q61275_MOUSE;sp|P68134|ACTS_MOUSE;tr|Q61264|Q61264_MOUSE;tr|Q61272|Q61272_MOUSE
17.5277	22.9395	22.5415	24.3623	23.7642						20	20	20	77.6	77.6	77.6	35.076	0	323.31	3112600000	107	0.27476	0.980803	1.87463	0.705811	sp|P68040|RACK1_MOUSE	sp|P68040|RACK1_MOUSE
22.5917	22.4606	22.4334	22.3734	22.6545						20	17	15	69.8	62.4	58.8	27.778	0	300.85	2441400000	110	0.327682	0.97941	0.0913671	0.82421	tr|A3KML3|A3KML3_MOUSE;sp|P68254|1433T_MOUSE;sp|P68254-2|1433T_MOUSE;tr|F6VW30|F6VW30_MOUSE;tr|F6YY69|F6YY69_MOUSE	tr|A3KML3|A3KML3_MOUSE;sp|P68254|1433T_MOUSE;sp|P68254-2|1433T_MOUSE;tr|F6VW30|F6VW30_MOUSE;tr|F6YY69|F6YY69_MOUSE
22.2308	23.1869	23.0601	24.5382	24.2389						29	29	1	82.9	82.9	2.7	49.83	0	323.31	21910000000	296	0.1683	1	0.436577	0.456996	sp|P68372|TBB4B_MOUSE;tr|Q9CVR0|Q9CVR0_MOUSE;tr|Q9DCR1|Q9DCR1_MOUSE	sp|P68372|TBB4B_MOUSE;tr|Q9CVR0|Q9CVR0_MOUSE;tr|Q9DCR1|Q9DCR1_MOUSE
19.8044	18.0902	20.6053	20.1726	20.9916						21	18	17	66.3	66.3	62.2	28.211	0	138.51	1396900000	59	0.220942	1	-0.653211	-0.582275	sp|P68510|1433F_MOUSE;tr|Q8BJH3|Q8BJH3_MOUSE	sp|P68510|1433F_MOUSE
19.9368	17.9648	18.8526	20.508	21.0047						8	6	6	27.9	22.3	22.3	42.136	0	41.751	31611000	17	0.0746431	1	-0.281026	-0.217058	sp|P70255-5|NFIC_MOUSE;tr|Q3UHA6|Q3UHA6_MOUSE;sp|P70255-3|NFIC_MOUSE;sp|P70255-2|NFIC_MOUSE;sp|P70255|NFIC_MOUSE;sp|P70255-4|NFIC_MOUSE;sp|P70255-7|NFIC_MOUSE;sp|P70255-6|NFIC_MOUSE	sp|P70255-5|NFIC_MOUSE;tr|Q3UHA6|Q3UHA6_MOUSE;sp|P70255-3|NFIC_MOUSE;sp|P70255-2|NFIC_MOUSE;sp|P70255|NFIC_MOUSE;sp|P70255-4|NFIC_MOUSE;sp|P70255-7|NFIC_MOUSE;sp|P70255-6|NFIC_MOUSE
23.5212	22.7581	23.1207	23.4742	22.7763						12	12	9	46.7	46.7	41.3	48.853	0	88.318	160990000	55	1.46588	0.555175	-0.604859	-3.70299	sp|P70257-1|NFIX_MOUSE;sp|P70257-2|NFIX_MOUSE;tr|D3YZ00|D3YZ00_MOUSE;sp|P70257|NFIX_MOUSE;tr|E9PUH7|E9PUH7_MOUSE;tr|Q5CZY4|Q5CZY4_MOUSE;tr|Q3TYK3|Q3TYK3_MOUSE	sp|P70257-1|NFIX_MOUSE;sp|P70257-2|NFIX_MOUSE;tr|D3YZ00|D3YZ00_MOUSE;sp|P70257|NFIX_MOUSE;tr|E9PUH7|E9PUH7_MOUSE;tr|Q5CZY4|Q5CZY4_MOUSE;tr|Q3TYK3|Q3TYK3_MOUSE
24.5765	23.7939	24.2499	23.0488	23.1478						18	18	18	40.8	40.8	40.8	41.234	0	31.086	98240000	65	0.296388	0.977807	-0.487537	-0.754501	tr|Q3V1X4|Q3V1X4_MOUSE;sp|P70279|SURF6_MOUSE;tr|A2ALA0|A2ALA0_MOUSE	tr|Q3V1X4|Q3V1X4_MOUSE;sp|P70279|SURF6_MOUSE;tr|A2ALA0|A2ALA0_MOUSE
20.1153	18.8797	19.9825	20.8208	21.545						13	13	13	84.5	84.5	84.5	20.83	0	188.05	4332100000	86	0.0294906	1	-0.0938091	-0.0894662	tr|Q5EBQ2|Q5EBQ2_MOUSE;sp|P70296|PEBP1_MOUSE;tr|Q3TGC5|Q3TGC5_MOUSE;tr|D3Z1V4|D3Z1V4_MOUSE;tr|D6RHS6|D6RHS6_MOUSE	tr|Q5EBQ2|Q5EBQ2_MOUSE;sp|P70296|PEBP1_MOUSE;tr|Q3TGC5|Q3TGC5_MOUSE;tr|D3Z1V4|D3Z1V4_MOUSE;tr|D6RHS6|D6RHS6_MOUSE
20.7895	20.007	18.6406	22.2901	22.6758						17	17	17	57.1	57.1	57.1	36.197	0	128.23	1139000000	41	0.167171	1	0.76801	0.454248	tr|Q8BM84|Q8BM84_MOUSE;sp|P70372|ELAV1_MOUSE;tr|Q8BW03|Q8BW03_MOUSE;tr|Q8BVF8|Q8BVF8_MOUSE;tr|Q8BTQ1|Q8BTQ1_MOUSE;tr|Q3UFF9|Q3UFF9_MOUSE;tr|Q3TT05|Q3TT05_MOUSE	tr|Q8BM84|Q8BM84_MOUSE;sp|P70372|ELAV1_MOUSE;tr|Q8BW03|Q8BW03_MOUSE;tr|Q8BVF8|Q8BVF8_MOUSE;tr|Q8BTQ1|Q8BTQ1_MOUSE;tr|Q3UFF9|Q3UFF9_MOUSE;tr|Q3TT05|Q3TT05_MOUSE
29.4564	28.8802	29.3033	29.5395	29.2194						111	111	91	75.9	75.9	61.5	212.03	0	323.31	6546600000	2084	1.04793	0.80625	-0.38329	-2.47645	sp|P70399-5|TP53B_MOUSE;sp|P70399|TP53B_MOUSE;sp|P70399-6|TP53B_MOUSE;tr|A2AU90|A2AU90_MOUSE;tr|Q8BLA0|Q8BLA0_MOUSE;tr|Q8C0U1|Q8C0U1_MOUSE;tr|Q3V1P7|Q3V1P7_MOUSE;tr|Q8BZ87|Q8BZ87_MOUSE;tr|F6ZRL3|F6ZRL3_MOUSE;tr|F6QNC8|F6QNC8_MOUSE;tr|F6S5E4|F6S5E4_MOUSE;tr|F6VCK5|F6VCK5_MOUSE;tr|F7CE65|F7CE65_MOUSE	sp|P70399-5|TP53B_MOUSE;sp|P70399|TP53B_MOUSE;sp|P70399-6|TP53B_MOUSE
17.7371	18.6683	18.478	21.8119	22.0025						5	5	5	32.6	32.6	32.6	23.384	0	109.41	843240000	31	0.180615	1	0.993012	0.486785	sp|Q60817|NACA_MOUSE;sp|P70670|NACAM_MOUSE;tr|Q3UK68|Q3UK68_MOUSE	sp|Q60817|NACA_MOUSE;sp|P70670|NACAM_MOUSE;tr|Q3UK68|Q3UK68_MOUSE
20.1406	21.1586	20.3452	20.0876	21.1467						25	25	25	47.8	47.8	47.8	59.636	0	262.22	1780200000	86	2.6032	0.335059	0.96151	9.47339	tr|Q8C5Q5|Q8C5Q5_MOUSE;tr|Q3TIJ7|Q3TIJ7_MOUSE;tr|Q3TET0|Q3TET0_MOUSE;sp|P80313|TCPH_MOUSE;tr|Q3UIJ0|Q3UIJ0_MOUSE;tr|Q3THH8|Q3THH8_MOUSE;tr|Q3TJN2|Q3TJN2_MOUSE;tr|Q3UDB1|Q3UDB1_MOUSE;tr|A0A0N4SV00|A0A0N4SV00_MOUSE;tr|A0A0N4SUI8|A0A0N4SUI8_MOUSE;tr|A0A0N4SV22|A0A0N4SV22_MOUSE	tr|Q8C5Q5|Q8C5Q5_MOUSE;tr|Q3TIJ7|Q3TIJ7_MOUSE;tr|Q3TET0|Q3TET0_MOUSE;sp|P80313|TCPH_MOUSE;tr|Q3UIJ0|Q3UIJ0_MOUSE;tr|Q3THH8|Q3THH8_MOUSE;tr|Q3TJN2|Q3TJN2_MOUSE;tr|Q3UDB1|Q3UDB1_MOUSE;tr|A0A0N4SV00|A0A0N4SV00_MOUSE
19.728	19.3901	19.3231	18.6363	19.9357						33	33	33	76.1	76.1	76.1	57.477	0	268.99	2685100000	112	0.382761	0.969924	0.433775	0.945338	tr|Q542X7|Q542X7_MOUSE;sp|P80314|TCPB_MOUSE;tr|Q9JJD8|Q9JJD8_MOUSE;tr|A0A1W2P7B7|A0A1W2P7B7_MOUSE;tr|A0A1W2P6Q3|A0A1W2P6Q3_MOUSE;tr|A0A1W2P828|A0A1W2P828_MOUSE;tr|A0A1W2P871|A0A1W2P871_MOUSE;tr|A0A1W2P8B6|A0A1W2P8B6_MOUSE	tr|Q542X7|Q542X7_MOUSE;sp|P80314|TCPB_MOUSE;tr|Q9JJD8|Q9JJD8_MOUSE
18.1575	20.8926	18.6674	20.9296	21.0108						32	32	32	66.8	66.8	66.8	58.066	0	323.31	2801800000	101	0.657343	0.87516	1.70018	1.54472	tr|Q564F4|Q564F4_MOUSE;tr|Q3TII0|Q3TII0_MOUSE;sp|P80315|TCPD_MOUSE;tr|Q3UJZ8|Q3UJZ8_MOUSE;tr|G5E839|G5E839_MOUSE;tr|G3UYW5|G3UYW5_MOUSE;tr|G3UXF3|G3UXF3_MOUSE;tr|G3UXG2|G3UXG2_MOUSE	tr|Q564F4|Q564F4_MOUSE;tr|Q3TII0|Q3TII0_MOUSE;sp|P80315|TCPD_MOUSE;tr|Q3UJZ8|Q3UJZ8_MOUSE;tr|G5E839|G5E839_MOUSE
18.0346	18.5061	18.5337	20.8912	22.2553						34	34	34	76.2	76.2	76.2	59.623	0	323.31	2563000000	101	0.263993	0.977923	1.22754	0.681388	sp|P80316|TCPE_MOUSE;tr|E0CZA1|E0CZA1_MOUSE	sp|P80316|TCPE_MOUSE
18.9319	19.8286	18.9538	20.174	20.3056						23	23	23	51.2	51.2	51.2	58.076	0	163.6	1684200000	77	0.535545	0.949785	0.713899	1.27732	tr|Q52KG9|Q52KG9_MOUSE;tr|Q3TI62|Q3TI62_MOUSE;tr|Q3TI05|Q3TI05_MOUSE;sp|P80317|TCPZ_MOUSE;tr|Q3TW97|Q3TW97_MOUSE;tr|Q3TIX8|Q3TIX8_MOUSE;tr|Q8VEI1|Q8VEI1_MOUSE;tr|Q497N0|Q497N0_MOUSE;sp|Q61390|TCPW_MOUSE;tr|Q8BVT1|Q8BVT1_MOUSE;tr|B1AT05|B1AT05_MOUSE	tr|Q52KG9|Q52KG9_MOUSE;tr|Q3TI62|Q3TI62_MOUSE;tr|Q3TI05|Q3TI05_MOUSE;sp|P80317|TCPZ_MOUSE;tr|Q3TW97|Q3TW97_MOUSE;tr|Q3TIX8|Q3TIX8_MOUSE;tr|Q8VEI1|Q8VEI1_MOUSE
20.0374	20.3688	19.4112	20.9882	20.9877						33	33	33	62.6	62.6	62.6	60.629	0	323.31	2729300000	100	0.334148	0.974327	0.532636	0.838523	tr|Q3U4U6|Q3U4U6_MOUSE;sp|P80318|TCPG_MOUSE;tr|E9Q133|E9Q133_MOUSE;tr|Q3U0I3|Q3U0I3_MOUSE;tr|Q3UJP4|Q3UJP4_MOUSE;tr|F6Q609|F6Q609_MOUSE;tr|Q3TBM6|Q3TBM6_MOUSE;tr|Q9R1U1|Q9R1U1_MOUSE;tr|F6ZVG8|F6ZVG8_MOUSE	tr|Q3U4U6|Q3U4U6_MOUSE;sp|P80318|TCPG_MOUSE;tr|E9Q133|E9Q133_MOUSE;tr|Q3U0I3|Q3U0I3_MOUSE;tr|Q3UJP4|Q3UJP4_MOUSE
22.6071	19.3492	22.4482	21.2678	21.568						7	7	7	39.6	39.6	39.6	12.441	0	8.1737	183630000	24	0.710987	0.887045	-1.6491	-1.6648	tr|Q5M9P1|Q5M9P1_MOUSE;sp|P83882|RL36A_MOUSE;tr|A0A0A6YW33|A0A0A6YW33_MOUSE	tr|Q5M9P1|Q5M9P1_MOUSE;sp|P83882|RL36A_MOUSE
23.7934	23.7279	23.6491	24.0071	23.6917						7	7	7	68.4	68.4	68.4	10.657	0	43.761	535860000	112	0.312896	0.975526	-0.106775	-0.791373	tr|A0A087WQE6|A0A087WQE6_MOUSE;sp|P83940|ELOC_MOUSE;tr|A0A087WNT1|A0A087WNT1_MOUSE;tr|A0A087WPE4|A0A087WPE4_MOUSE	tr|A0A087WQE6|A0A087WQE6_MOUSE;sp|P83940|ELOC_MOUSE;tr|A0A087WNT1|A0A087WNT1_MOUSE;tr|A0A087WPE4|A0A087WPE4_MOUSE
24.2484	24.0803	23.9992	23.6989	24.7523						6	6	6	49	49	49	12.259	0	146.18	458790000	100	0.564769	0.939736	0.434101	1.34099	tr|Q4FZH7|Q4FZH7_MOUSE;sp|P84089|ERH_MOUSE;tr|G3UW85|G3UW85_MOUSE;tr|A0A1W2P7H9|A0A1W2P7H9_MOUSE;tr|A0A1W2P7T3|A0A1W2P7T3_MOUSE;tr|Q9DA82|Q9DA82_MOUSE;tr|Q9D9P6|Q9D9P6_MOUSE;tr|Q9D2S9|Q9D2S9_MOUSE	tr|Q4FZH7|Q4FZH7_MOUSE;sp|P84089|ERH_MOUSE;tr|G3UW85|G3UW85_MOUSE;tr|A0A1W2P7H9|A0A1W2P7H9_MOUSE;tr|A0A1W2P7T3|A0A1W2P7T3_MOUSE
18.7245	18.695	18.7271	20.4203	20.9036						8	8	8	22.9	22.9	22.9	49.389	0	83.351	176480000	22	0.170608	1	0.508691	0.462604	tr|Q3TWV4|Q3TWV4_MOUSE;tr|Q5FWI9|Q5FWI9_MOUSE;sp|P84091|AP2M1_MOUSE;tr|Q6A0C9|Q6A0C9_MOUSE;tr|Q3TH69|Q3TH69_MOUSE;tr|Q3UCW9|Q3UCW9_MOUSE	tr|Q3TWV4|Q3TWV4_MOUSE;tr|Q5FWI9|Q5FWI9_MOUSE;sp|P84091|AP2M1_MOUSE;tr|Q6A0C9|Q6A0C9_MOUSE;tr|Q3TH69|Q3TH69_MOUSE;tr|Q3UCW9|Q3UCW9_MOUSE
18.5654	18.5616	18.9345	21.4152	21.8971						6	6	6	26.3	26.3	26.3	23.247	0	35.734	354440000	18	0.124564	1	0.590988	0.348265	tr|A2A547|A2A547_MOUSE;tr|Q5I0T8|Q5I0T8_MOUSE;sp|P84099|RL19_MOUSE	tr|A2A547|A2A547_MOUSE;tr|Q5I0T8|Q5I0T8_MOUSE;sp|P84099|RL19_MOUSE
22.9172	23.2507	23.0091	22.4032	23.6389						7	7	6	45.2	45.2	45.2	14.203	0	16.554	167990000	35	1.00265	0.818923	0.668281	2.36008	tr|Q3U781|Q3U781_MOUSE;sp|P84104-2|SRSF3_MOUSE;tr|Q9D6W4|Q9D6W4_MOUSE;sp|P84104|SRSF3_MOUSE;tr|A2A4X6|A2A4X6_MOUSE	tr|Q3U781|Q3U781_MOUSE;sp|P84104-2|SRSF3_MOUSE;tr|Q9D6W4|Q9D6W4_MOUSE;sp|P84104|SRSF3_MOUSE;tr|A2A4X6|A2A4X6_MOUSE
20.5216	21.6191	20.6491	20.5086	20.5035						8	8	8	21.4	21.4	21.4	55.584	0	72.704	48386000	31	0.497513	0.962286	0.501514	1.19471	sp|P97290|IC1_MOUSE;tr|A2ATR8|A2ATR8_MOUSE	sp|P97290|IC1_MOUSE;tr|A2ATR8|A2ATR8_MOUSE
24.6717	24.7071	24.5238	24.9097	24.96						20	20	20	65.2	65.2	65.2	29.885	0	323.31	2658900000	119	0.299738	0.97846	0.131838	0.762003	tr|Q564F3|Q564F3_MOUSE;tr|Q3UAC2|Q3UAC2_MOUSE;sp|P97351|RS3A_MOUSE;tr|Q9D1S3|Q9D1S3_MOUSE;tr|Q3U5P8|Q3U5P8_MOUSE;tr|Q3UJU5|Q3UJU5_MOUSE	tr|Q564F3|Q564F3_MOUSE;tr|Q3UAC2|Q3UAC2_MOUSE;sp|P97351|RS3A_MOUSE;tr|Q9D1S3|Q9D1S3_MOUSE;tr|Q3U5P8|Q3U5P8_MOUSE;tr|Q3UJU5|Q3UJU5_MOUSE
22.1097	22.1212	21.5606	22.1566	22.8595						6	6	6	30.1	30.1	30.1	25.801	0	13.044	63577000	23	0.629099	0.884449	0.548044	1.48216	tr|Q3V3M3|Q3V3M3_MOUSE;tr|Q78P92|Q78P92_MOUSE;sp|P97376|FRG1_MOUSE	tr|Q3V3M3|Q3V3M3_MOUSE;tr|Q78P92|Q78P92_MOUSE;sp|P97376|FRG1_MOUSE
23.6901	23.676	22.9565	23.3302	23.6815						25	25	25	31.4	31.4	31.4	112.71	0	75.874	86773000	79	0.542127	0.961676	0.353131	1.29164	tr|Q3UC82|Q3UC82_MOUSE;tr|Q3U1F0|Q3U1F0_MOUSE;tr|Q80ZH7|Q80ZH7_MOUSE;sp|P97386|DNLI3_MOUSE;tr|K4DI59|K4DI59_MOUSE;tr|B1AT03|B1AT03_MOUSE;sp|P97386-2|DNLI3_MOUSE;tr|Q3U0I5|Q3U0I5_MOUSE;tr|Q3TJN5|Q3TJN5_MOUSE;tr|G3UYI8|G3UYI8_MOUSE	tr|Q3UC82|Q3UC82_MOUSE;tr|Q3U1F0|Q3U1F0_MOUSE;tr|Q80ZH7|Q80ZH7_MOUSE;sp|P97386|DNLI3_MOUSE;tr|K4DI59|K4DI59_MOUSE;tr|B1AT03|B1AT03_MOUSE;sp|P97386-2|DNLI3_MOUSE
20.3257	18.9807	18.3674	19.4897	18.7753						5	5	5	25.3	25.3	25.3	30.759	0	33.704	74861000	25	0.272651	0.982317	-0.516252	-0.701037	tr|A0A0N4SW89|A0A0N4SW89_MOUSE;tr|Q7TMN7|Q7TMN7_MOUSE;sp|P97429|ANXA4_MOUSE;tr|D3Z0S1|D3Z0S1_MOUSE;tr|A0A0N4SV57|A0A0N4SV57_MOUSE;tr|S4R1F2|S4R1F2_MOUSE;tr|Q9R0V2|Q9R0V2_MOUSE;tr|Q8BSL2|Q8BSL2_MOUSE;tr|F7ANV6|F7ANV6_MOUSE	tr|A0A0N4SW89|A0A0N4SW89_MOUSE;tr|Q7TMN7|Q7TMN7_MOUSE;sp|P97429|ANXA4_MOUSE;tr|D3Z0S1|D3Z0S1_MOUSE;tr|A0A0N4SV57|A0A0N4SV57_MOUSE;tr|S4R1F2|S4R1F2_MOUSE;tr|Q9R0V2|Q9R0V2_MOUSE;tr|Q8BSL2|Q8BSL2_MOUSE;tr|F7ANV6|F7ANV6_MOUSE
20.0764	19.4371	20.9457	18.4015	19.9767						7	7	7	10.5	10.5	10.5	109.65	0	16.223	7256000	24	0.0339471	1	-0.100947	-0.102522	sp|P97449|AMPN_MOUSE;tr|Q3UP74|Q3UP74_MOUSE;tr|Q3TB69|Q3TB69_MOUSE;tr|A0A0U1RNS3|A0A0U1RNS3_MOUSE	sp|P97449|AMPN_MOUSE;tr|Q3UP74|Q3UP74_MOUSE;tr|Q3TB69|Q3TB69_MOUSE
22.8222	22.3334	22.5266	22.0542	22.821						33	33	26	41.1	41.1	35.2	120.09	0	94.954	336150000	119	0.113962	1	0.109545	0.321108	sp|P97496-2|SMRC1_MOUSE;tr|Q3UNN4|Q3UNN4_MOUSE;sp|P97496|SMRC1_MOUSE;tr|Q3UMX0|Q3UMX0_MOUSE;tr|Q3UPK0|Q3UPK0_MOUSE;tr|Q3UZD0|Q3UZD0_MOUSE	sp|P97496-2|SMRC1_MOUSE;tr|Q3UNN4|Q3UNN4_MOUSE;sp|P97496|SMRC1_MOUSE;tr|Q3UMX0|Q3UMX0_MOUSE;tr|Q3UPK0|Q3UPK0_MOUSE
19.8769	19.6081	19.0073	18.0033	18.2895						4	4	4	11.6	11.6	11.6	55.986	0	5.5539	6397500	14	0.00512708	1	-0.0136401	-0.0159661	tr|Q6P6I8|Q6P6I8_MOUSE;tr|Q2M4I8|Q2M4I8_MOUSE;sp|P97797-2|SHPS1_MOUSE;tr|E0CYM8|E0CYM8_MOUSE;sp|P97797|SHPS1_MOUSE;tr|E0CX65|E0CX65_MOUSE;tr|A0A0R4J1Z7|A0A0R4J1Z7_MOUSE;tr|E9QPT7|E9QPT7_MOUSE;sp|P97797-3|SHPS1_MOUSE	tr|Q6P6I8|Q6P6I8_MOUSE;tr|Q2M4I8|Q2M4I8_MOUSE;sp|P97797-2|SHPS1_MOUSE;tr|E0CYM8|E0CYM8_MOUSE;sp|P97797|SHPS1_MOUSE;tr|E0CX65|E0CX65_MOUSE;tr|A0A0R4J1Z7|A0A0R4J1Z7_MOUSE
21.0653	20.7609	20.9801	20.567	21.1534						6	6	6	8.4	8.4	8.4	105.82	0	12.666	9328300	20	0.125263	1	0.0863619	0.350044	tr|Q3U0I4|Q3U0I4_MOUSE;sp|P97857|ATS1_MOUSE;tr|E9PY08|E9PY08_MOUSE;tr|Q3TTE6|Q3TTE6_MOUSE;tr|Q3TQF7|Q3TQF7_MOUSE;tr|Q05DU9|Q05DU9_MOUSE	tr|Q3U0I4|Q3U0I4_MOUSE;sp|P97857|ATS1_MOUSE;tr|E9PY08|E9PY08_MOUSE;tr|Q3TTE6|Q3TTE6_MOUSE;tr|Q3TQF7|Q3TQF7_MOUSE;tr|Q05DU9|Q05DU9_MOUSE
22.0863	21.3501	22.0129	20.5096	21.8343						25	25	25	17.2	17.2	17.2	195.31	0	39.377	30520000	79	0.0267435	1	0.0559282	0.0813615	sp|P97868-2|RBBP6_MOUSE;sp|P97868|RBBP6_MOUSE;tr|A0PJG9|A0PJG9_MOUSE;tr|A0A0R4J165|A0A0R4J165_MOUSE;sp|P97868-3|RBBP6_MOUSE;tr|D3YZU8|D3YZU8_MOUSE	sp|P97868-2|RBBP6_MOUSE;sp|P97868|RBBP6_MOUSE
21.7837	20.9567	21.9627	21.5888	18.6314						13	13	4	20.5	20.5	5.6	82.445	0	27.039	21916000	30	0.963159	0.861509	-1.98432	-2.26072	sp|P98064-2|MASP1_MOUSE;tr|Q8CIR9|Q8CIR9_MOUSE	sp|P98064-2|MASP1_MOUSE
28.9379	28.7962	29.0733	29.5192	28.7652						10	10	10	37.1	37.1	37.1	26.046	0	84.21	5904600000	329	0.746313	0.865725	-0.396079	-1.74491	tr|Q3UBX7|Q3UBX7_MOUSE;tr|Q3TXB1|Q3TXB1_MOUSE;sp|P98086|C1QA_MOUSE	tr|Q3UBX7|Q3UBX7_MOUSE;tr|Q3TXB1|Q3TXB1_MOUSE;sp|P98086|C1QA_MOUSE
22.6504	22.9457	22.4371	23.3982	23.2826						28	6	5	78.8	19.6	16.2	49.67	0	101.94	6105700000	78	0.28107	0.980654	0.285578	0.720064	sp|P99024|TBB5_MOUSE;tr|Q80ZV2|Q80ZV2_MOUSE;tr|G3UZR1|G3UZR1_MOUSE	sp|P99024|TBB5_MOUSE
20.3923	23.0552	22.0111	24.055	24.8534						8	8	8	73.9	73.9	73.9	11.651	0	180.81	3467200000	92	0.491911	0.95913	1.80149	1.18255	sp|P99027|RLA2_MOUSE	sp|P99027|RLA2_MOUSE
27.7928	27.7895	27.5181	28.3609	28.605						45	45	43	49	49	47.8	84.939	0	323.31	3414200000	397	0.269776	0.977765	0.306691	0.694523	sp|Q00PI9|HNRL2_MOUSE;tr|Q8BIQ7|Q8BIQ7_MOUSE	sp|Q00PI9|HNRL2_MOUSE
19.3923	21.171	18.5255	22.5382	22.6319						52	52	52	72.5	72.5	72.5	89.321	0	323.31	7197500000	204	0.431051	0.978437	1.74946	1.05051	sp|Q01853|TERA_MOUSE;tr|Q8BNF8|Q8BNF8_MOUSE	sp|Q01853|TERA_MOUSE;tr|Q8BNF8|Q8BNF8_MOUSE
18.7507	18.7546	18.333	20.344	21.2886						47	47	40	57.4	57.4	52.1	117.81	0	323.31	5977900000	193	0.278203	0.97888	0.879051	0.713595	tr|B9EHN0|B9EHN0_MOUSE;sp|Q02053|UBA1_MOUSE;tr|A0A1S6GWH5|A0A1S6GWH5_MOUSE;tr|Q61341|Q61341_MOUSE	tr|B9EHN0|B9EHN0_MOUSE;sp|Q02053|UBA1_MOUSE;tr|A0A1S6GWH5|A0A1S6GWH5_MOUSE
28.8327	28.8837	27.7619	28.8795	28.9767						8	8	8	35	35	35	25.991	0	312	4865300000	463	0.375266	0.974805	0.438867	0.928946	sp|Q02105|C1QC_MOUSE	sp|Q02105|C1QC_MOUSE
20.0802	21.3336	20.5518	26.2777	21.087						23	23	21	41.9	41.9	37.9	81.8	0	153.19	199350000	106	0.15512	1	-1.09292	-0.424738	sp|Q02257|PLAK_MOUSE	sp|Q02257|PLAK_MOUSE
21.0875	18.9614	21.4067	21.1901	19.1188						10	10	10	36.7	36.7	36.7	33.832	0	20.955	25336000	42	3.29284	0.397333	-2.188	-16.2231	sp|Q02614|S30BP_MOUSE	sp|Q02614|S30BP_MOUSE
21.2261	21.2805	20.4216	21.6183	21.9466						11	9	8	46	40.5	38.3	48.749	0	67.087	140920000	31	0.413871	0.971871	0.524904	1.01317	tr|Q69ZJ5|Q69ZJ5_MOUSE;sp|Q02780-2|NFIA_MOUSE;tr|B1AUB9|B1AUB9_MOUSE;tr|Q6DI81|Q6DI81_MOUSE;tr|B1AUC0|B1AUC0_MOUSE;sp|Q02780-3|NFIA_MOUSE;sp|Q02780-7|NFIA_MOUSE;sp|Q02780-4|NFIA_MOUSE;tr|Q3UTK6|Q3UTK6_MOUSE;sp|Q02780|NFIA_MOUSE;tr|Q05B39|Q05B39_MOUSE;sp|Q02780-5|NFIA_MOUSE;sp|Q02780-6|NFIA_MOUSE;tr|B1AUB8|B1AUB8_MOUSE;tr|F7CDR2|F7CDR2_MOUSE;tr|B1AUB6|B1AUB6_MOUSE	tr|Q69ZJ5|Q69ZJ5_MOUSE;sp|Q02780-2|NFIA_MOUSE;tr|B1AUB9|B1AUB9_MOUSE;tr|Q6DI81|Q6DI81_MOUSE;tr|B1AUC0|B1AUC0_MOUSE;sp|Q02780-3|NFIA_MOUSE;sp|Q02780-7|NFIA_MOUSE;sp|Q02780-4|NFIA_MOUSE;tr|Q3UTK6|Q3UTK6_MOUSE;sp|Q02780|NFIA_MOUSE;tr|Q05B39|Q05B39_MOUSE;sp|Q02780-5|NFIA_MOUSE;sp|Q02780-6|NFIA_MOUSE;tr|B1AUB8|B1AUB8_MOUSE;tr|F7CDR2|F7CDR2_MOUSE
21.2115	21.0439	21.2384	21.367	20.9319						19	19	19	44.7	44.7	44.7	53.457	0	60.872	260750000	51	1.49715	0.5648	-0.284424	-3.80801	tr|Q8BRD3|Q8BRD3_MOUSE;sp|Q02819|NUCB1_MOUSE;tr|A0A1C7CYU3|A0A1C7CYU3_MOUSE;tr|A0A1B0GR41|A0A1B0GR41_MOUSE;tr|Q3TCI1|Q3TCI1_MOUSE;tr|A0A1B0GR92|A0A1B0GR92_MOUSE;tr|A0A1B0GS16|A0A1B0GS16_MOUSE;tr|A0A1B0GT83|A0A1B0GT83_MOUSE	tr|Q8BRD3|Q8BRD3_MOUSE;sp|Q02819|NUCB1_MOUSE;tr|A0A1C7CYU3|A0A1C7CYU3_MOUSE;tr|A0A1B0GR41|A0A1B0GR41_MOUSE;tr|Q3TCI1|Q3TCI1_MOUSE
25.0972	25.4159	25.3506	25.3748	25.485						38	38	28	55.1	55.1	41.6	81.399	0	218.46	355090000	183	0.637198	0.884402	0.176206	1.50006	sp|Q03141-2|MARK3_MOUSE;sp|Q03141-3|MARK3_MOUSE;sp|Q03141|MARK3_MOUSE;tr|Q9JKE5|Q9JKE5_MOUSE;tr|Q9CW99|Q9CW99_MOUSE;tr|Q5DTG3|Q5DTG3_MOUSE;tr|A0A0A6YY78|A0A0A6YY78_MOUSE;tr|Q91Y96|Q91Y96_MOUSE;sp|Q8CIP4-2|MARK4_MOUSE;sp|Q8CIP4|MARK4_MOUSE	sp|Q03141-2|MARK3_MOUSE;sp|Q03141-3|MARK3_MOUSE;sp|Q03141|MARK3_MOUSE;tr|Q9JKE5|Q9JKE5_MOUSE;tr|Q9CW99|Q9CW99_MOUSE
18.6198	18.3957	18.0667	20.6581	23.5652						19	19	19	40.9	40.9	40.9	59.752	0	91.707	168250000	66	0.342202	0.966689	1.86558	0.85631	sp|Q03265|ATPA_MOUSE;tr|D3Z6F5|D3Z6F5_MOUSE;tr|D6RJ16|D6RJ16_MOUSE;tr|Q3U452|Q3U452_MOUSE	sp|Q03265|ATPA_MOUSE;tr|D3Z6F5|D3Z6F5_MOUSE
26.401	26.35	26.4886	26.711	26.4051						41	41	41	46	46	46	90.875	0	201.88	1016700000	342	0.541458	0.958646	-0.155945	-1.29018	sp|Q04750|TOP1_MOUSE;tr|Q3ULF5|Q3ULF5_MOUSE;tr|Q3TPX7|Q3TPX7_MOUSE;tr|Q3TSR2|Q3TSR2_MOUSE;tr|Q6LBJ1|Q6LBJ1_MOUSE;tr|Q3TUS4|Q3TUS4_MOUSE;tr|Q569Q5|Q569Q5_MOUSE;tr|Q9D6H0|Q9D6H0_MOUSE;tr|B7ZNM9|B7ZNM9_MOUSE;sp|Q8R4U6|TOP1M_MOUSE	sp|Q04750|TOP1_MOUSE
22.7427	22.2832	22.3343	23.038	23.0086						21	15	15	34.5	27.1	27.1	86.461	0	39.651	37516000	61	0.0527643	1	-0.0590569	-0.156475	tr|F6ZS70|F6ZS70_MOUSE;tr|E9QMP6|E9QMP6_MOUSE;sp|Q05512|MARK2_MOUSE;tr|A0A0R4J227|A0A0R4J227_MOUSE;sp|Q05512-3|MARK2_MOUSE;tr|A0A0R4J0B1|A0A0R4J0B1_MOUSE;sp|Q05512-4|MARK2_MOUSE;tr|Q3T9A3|Q3T9A3_MOUSE;sp|Q05512-2|MARK2_MOUSE;tr|E9Q9N6|E9Q9N6_MOUSE;tr|E9PYX3|E9PYX3_MOUSE;tr|Q3U3A1|Q3U3A1_MOUSE;tr|Q571J8|Q571J8_MOUSE;tr|F6ZEX4|F6ZEX4_MOUSE;tr|F7CVZ7|F7CVZ7_MOUSE;tr|E9Q2J6|E9Q2J6_MOUSE;tr|F7A3Q3|F7A…	tr|F6ZS70|F6ZS70_MOUSE;tr|E9QMP6|E9QMP6_MOUSE;sp|Q05512|MARK2_MOUSE;tr|A0A0R4J227|A0A0R4J227_MOUSE;sp|Q05512-3|MARK2_MOUSE;tr|A0A0R4J0B1|A0A0R4J0B1_MOUSE;sp|Q05512-4|MARK2_MOUSE;tr|Q3T9A3|Q3T9A3_MOUSE;sp|Q05512-2|MARK2_MOUSE;tr|E9Q9N6|E9Q9N6_MOUSE;tr|E9PYX3|E9PYX3_MOUSE;tr|Q3U3A1|Q3U3A1_MOUSE;tr|Q571J8|Q571J8_MOUSE
26.1438	25.9159	25.8475	25.6754	26.0832						30	30	30	50.5	50.5	50.5	64.802	0	201.39	595690000	168	0.224697	1	0.110666	0.591024	sp|Q05CL8|LARP7_MOUSE;tr|I3PQW3|I3PQW3_MOUSE;tr|A3KML4|A3KML4_MOUSE;tr|A2AMD0|A2AMD0_MOUSE;sp|Q05CL8-2|LARP7_MOUSE;tr|A0A0G2JFW4|A0A0G2JFW4_MOUSE	sp|Q05CL8|LARP7_MOUSE;tr|I3PQW3|I3PQW3_MOUSE
21.9803	21.5033	21.2615	21.6006	21.9241						17	17	17	38.6	38.6	38.6	51.655	0	265.31	462820000	84	0.113826	1	0.0995951	0.32076	tr|Q549A5|Q549A5_MOUSE;sp|Q06890|CLUS_MOUSE;tr|Q9JK98|Q9JK98_MOUSE;tr|E9PUU2|E9PUU2_MOUSE;tr|E9PXG5|E9PXG5_MOUSE;tr|E9Q8Y5|E9Q8Y5_MOUSE;tr|E9Q9B8|E9Q9B8_MOUSE;tr|E9Q2G2|E9Q2G2_MOUSE;tr|Q3V245|Q3V245_MOUSE	tr|Q549A5|Q549A5_MOUSE;sp|Q06890|CLUS_MOUSE;tr|Q9JK98|Q9JK98_MOUSE;tr|E9PUU2|E9PUU2_MOUSE;tr|E9PXG5|E9PXG5_MOUSE;tr|E9Q8Y5|E9Q8Y5_MOUSE
23.4292	24.0557	23.8073	24.1366	24.441						56	56	56	33.2	33.2	33.2	273.86	0	322.83	372810000	228	0.647326	0.889379	0.457307	1.52249	tr|B7ZWC4|B7ZWC4_MOUSE;sp|Q07113|MPRI_MOUSE;tr|B9EKB8|B9EKB8_MOUSE;tr|Q8C2F9|Q8C2F9_MOUSE;tr|Q8K0J1|Q8K0J1_MOUSE;tr|Q8C6V9|Q8C6V9_MOUSE;tr|Q80VF2|Q80VF2_MOUSE;tr|Q7TMR1|Q7TMR1_MOUSE;tr|F6SFP4|F6SFP4_MOUSE	tr|B7ZWC4|B7ZWC4_MOUSE;sp|Q07113|MPRI_MOUSE;tr|B9EKB8|B9EKB8_MOUSE;tr|Q8C2F9|Q8C2F9_MOUSE
19.0309	20.9678	22.1102	18.9918	22.5901						4	4	2	8.5	8.5	4.1	63.012	0	7.4178	59699000	20	0.492893	0.960085	1.73463	1.18468	sp|Q07231|ZSC21_MOUSE	sp|Q07231|ZSC21_MOUSE
24.3045	24.2434	24.288	23.8612	23.9098						20	20	20	43.8	43.8	43.8	43.735	0	200.92	218640000	113	0.118094	1	-0.0745837	-0.331733	sp|Q08288|LYAR_MOUSE;tr|D3Z7N3|D3Z7N3_MOUSE;tr|D3Z345|D3Z345_MOUSE;tr|D3Z5X8|D3Z5X8_MOUSE;tr|D3YU83|D3YU83_MOUSE;tr|D3Z009|D3Z009_MOUSE;tr|D6RDT2|D6RDT2_MOUSE	sp|Q08288|LYAR_MOUSE
21.6072	20.7966	19.0782	20.9174	21.497						9	9	9	41.5	41.5	41.5	44.58	0	127.7	108220000	33	0.231693	0.993178	0.612595	0.607269	sp|Q08369|GATA4_MOUSE;tr|E9PXW9|E9PXW9_MOUSE;tr|Q8VI87|Q8VI87_MOUSE;tr|Q3UYJ1|Q3UYJ1_MOUSE;tr|Q0VGI9|Q0VGI9_MOUSE;tr|Q0VGI8|Q0VGI8_MOUSE;tr|Q0VGJ0|Q0VGJ0_MOUSE;tr|Q3TZD6|Q3TZD6_MOUSE;sp|P97489|GATA5_MOUSE;tr|Q3TZS0|Q3TZS0_MOUSE;tr|Q3U223|Q3U223_MOUSE;tr|Q3U0R5|Q3U0R5_MOUSE;sp|P23772|GATA3_MOUSE;sp|Q61169-2|GATA6_MOUSE;tr|Q3B845|Q3B845_MOUSE;tr|Q9JMA3|Q9JMA3_MOUSE;tr|Q9DC59|Q9DC59_MOUSE;tr|Q9DBY9|…	sp|Q08369|GATA4_MOUSE;tr|E9PXW9|E9PXW9_MOUSE;tr|Q8VI87|Q8VI87_MOUSE;tr|Q3UYJ1|Q3UYJ1_MOUSE
19.4785	19.0341	19.0488	20.9785	21.6294						4	4	4	37.1	37.1	37.1	29.891	0	9.4495	7157100	12	0.146975	1	0.496467	0.404596	tr|B2RWR0|B2RWR0_MOUSE;sp|Q08624|HXC4_MOUSE;tr|G3UX59|G3UX59_MOUSE	tr|B2RWR0|B2RWR0_MOUSE;sp|Q08624|HXC4_MOUSE;tr|G3UX59|G3UX59_MOUSE
20.0255	18.5534	18.6268	20.8233	20.113						10	10	3	24.8	24.8	8.6	75.283	0	72.846	112380000	26	0.180311	1	-0.492002	-0.486055	sp|Q08879-2|FBLN1_MOUSE;CON__ENSEMBL:ENSBTAP00000016046	sp|Q08879-2|FBLN1_MOUSE
18.8091	18.3614	18.505	21.0066	22.4291						14	14	14	33.2	33.2	33.2	71.527	0	58.629	128260000	28	0.195792	1	0.954975	0.523071	tr|A2AW05|A2AW05_MOUSE;tr|Q05DR5|Q05DR5_MOUSE;sp|Q08943|SSRP1_MOUSE;sp|Q08943-2|SSRP1_MOUSE	tr|A2AW05|A2AW05_MOUSE;tr|Q05DR5|Q05DR5_MOUSE;sp|Q08943|SSRP1_MOUSE;sp|Q08943-2|SSRP1_MOUSE
22.164	21.6426	21.7365	21.6469	21.9348						8	8	8	26.6	26.6	26.6	31.116	0	20.81	120820000	48	0.0903729	1	-0.060428	-0.259366	tr|Q9DAU5|Q9DAU5_MOUSE;sp|Q09163-6|DLK1_MOUSE;tr|E9PVN3|E9PVN3_MOUSE;sp|Q09163-5|DLK1_MOUSE;tr|G3UWU8|G3UWU8_MOUSE;sp|Q09163-4|DLK1_MOUSE;tr|B4YB46|B4YB46_MOUSE;sp|Q09163-3|DLK1_MOUSE;tr|B4YB48|B4YB48_MOUSE;sp|Q09163-2|DLK1_MOUSE;tr|B4YB47|B4YB47_MOUSE;tr|B4YB45|B4YB45_MOUSE;tr|Q925U3|Q925U3_MOUSE;sp|Q09163|DLK1_MOUSE;tr|G3UX30|G3UX30_MOUSE;tr|G3UZ17|G3UZ17_MOUSE	tr|Q9DAU5|Q9DAU5_MOUSE;sp|Q09163-6|DLK1_MOUSE;tr|E9PVN3|E9PVN3_MOUSE;sp|Q09163-5|DLK1_MOUSE;tr|G3UWU8|G3UWU8_MOUSE;sp|Q09163-4|DLK1_MOUSE;tr|B4YB46|B4YB46_MOUSE;sp|Q09163-3|DLK1_MOUSE;tr|B4YB48|B4YB48_MOUSE;sp|Q09163-2|DLK1_MOUSE;tr|B4YB47|B4YB47_MOUSE;tr|B4YB45|B4YB45_MOUSE;tr|Q925U3|Q925U3_MOUSE;sp|Q09163|DLK1_MOUSE;tr|G3UX30|G3UX30_MOUSE
19.012	23.9709	17.4992	18.1751	24.6285						30	30	30	27.2	27.2	27.2	155.98	0	117.01	178060000	83	2.654	0.373714	6.07087	9.85989	sp|Q14BI7|TDRD9_MOUSE;sp|Q14BI7-2|TDRD9_MOUSE;sp|Q14BI7-3|TDRD9_MOUSE;tr|A0A0A6YWV8|A0A0A6YWV8_MOUSE;tr|A0A0A6YY15|A0A0A6YY15_MOUSE	sp|Q14BI7|TDRD9_MOUSE;sp|Q14BI7-2|TDRD9_MOUSE
21.2887	20.59	21.5432	21.5429	20.1442						10	10	10	18.7	18.7	18.7	59.548	0	15.992	25034000	52	1.9236	0.484	-1.09116	-5.48439	sp|Q3TEA8-2|HP1B3_MOUSE;tr|Z4YKB8|Z4YKB8_MOUSE;sp|Q3TEA8|HP1B3_MOUSE;tr|Z4YKA3|Z4YKA3_MOUSE;sp|Q3TEA8-3|HP1B3_MOUSE;tr|A2AM65|A2AM65_MOUSE;tr|Q3B7C1|Q3B7C1_MOUSE;tr|A2AM63|A2AM63_MOUSE;tr|A2AM62|A2AM62_MOUSE;tr|A2AM70|A2AM70_MOUSE;tr|A2AM69|A2AM69_MOUSE	sp|Q3TEA8-2|HP1B3_MOUSE;tr|Z4YKB8|Z4YKB8_MOUSE;sp|Q3TEA8|HP1B3_MOUSE;tr|Z4YKA3|Z4YKA3_MOUSE;sp|Q3TEA8-3|HP1B3_MOUSE;tr|A2AM65|A2AM65_MOUSE;tr|Q3B7C1|Q3B7C1_MOUSE
22.5141	21.9502	22.3172	21.1133	21.8811						13	13	13	41.9	41.9	41.9	46.553	0	49.755	22867000	48	0.038755	1	-0.0659081	-0.116484	sp|Q3TFK5|GPTC4_MOUSE;sp|Q3TFK5-2|GPTC4_MOUSE;tr|A0A0A6YWB3|A0A0A6YWB3_MOUSE	sp|Q3TFK5|GPTC4_MOUSE;sp|Q3TFK5-2|GPTC4_MOUSE;tr|A0A0A6YWB3|A0A0A6YWB3_MOUSE
18.4572	20.445	18.9952	19.2376	19.2725						5	5	5	12.9	12.9	12.9	65.146	0	15.277	9599900	12	0.778918	0.87498	0.962135	1.81969	sp|Q3TIX9|SNUT2_MOUSE	sp|Q3TIX9|SNUT2_MOUSE
22.4002	22.04	22.227	21.4048	22.4059						20	20	20	14.7	14.7	14.7	181.43	0	38.785	59030000	103	0.188824	1	0.212296	0.506468	sp|Q3TKT4|SMCA4_MOUSE;sp|Q3TKT4-2|SMCA4_MOUSE;tr|A0A0R4J170|A0A0R4J170_MOUSE;tr|Q3URH5|Q3URH5_MOUSE;tr|G3UX35|G3UX35_MOUSE;tr|Q8R0K1|Q8R0K1_MOUSE;tr|Q3UI73|Q3UI73_MOUSE;tr|Q8R569|Q8R569_MOUSE;tr|Q8BQ54|Q8BQ54_MOUSE;tr|Q7TQL1|Q7TQL1_MOUSE;tr|Q6P8K2|Q6P8K2_MOUSE;tr|Q8CGJ5|Q8CGJ5_MOUSE;tr|Q8R1W7|Q8R1W7_MOUSE;tr|Q7TND4|Q7TND4_MOUSE;tr|H3BJK2|H3BJK2_MOUSE;sp|Q6DIC0|SMCA2_MOUSE;tr|F2Z4A9|F2Z4A9_MOUSE;t…	sp|Q3TKT4|SMCA4_MOUSE;sp|Q3TKT4-2|SMCA4_MOUSE;tr|A0A0R4J170|A0A0R4J170_MOUSE;tr|Q3URH5|Q3URH5_MOUSE;tr|G3UX35|G3UX35_MOUSE;tr|Q8R0K1|Q8R0K1_MOUSE;tr|Q3UI73|Q3UI73_MOUSE
20.9798	20.7878	20.2115	18.4978	20.5598						7	7	7	27.7	27.7	27.7	53.542	0	31.307	49333000	27	0.324703	0.973854	0.777466	0.817607	sp|Q3TKY6|CWC27_MOUSE	sp|Q3TKY6|CWC27_MOUSE
22.2467	22.2571	21.9112	21.2361	21.1034						11	11	11	39.1	39.1	39.1	40.991	0	36.701	29005000	42	0.0699735	1	-0.117726	-0.204305	tr|A0A0R4J0R3|A0A0R4J0R3_MOUSE;sp|Q3U1G5|I20L2_MOUSE;tr|Q8BVS4|Q8BVS4_MOUSE;tr|Q3TUJ2|Q3TUJ2_MOUSE	tr|A0A0R4J0R3|A0A0R4J0R3_MOUSE;sp|Q3U1G5|I20L2_MOUSE;tr|Q8BVS4|Q8BVS4_MOUSE
23.0423	25.5465	22.0094	22.7707	25.5589						50	50	50	50.1	50.1	50.1	126.85	0	323.31	2240500000	215	2.28856	0.391652	2.94523	7.37926	sp|Q3U1J4|DDB1_MOUSE;tr|Q91YC8|Q91YC8_MOUSE;tr|Q3ULS8|Q3ULS8_MOUSE	sp|Q3U1J4|DDB1_MOUSE;tr|Q91YC8|Q91YC8_MOUSE;tr|Q3ULS8|Q3ULS8_MOUSE
25.069	24.841	25.0276	24.733	25.1197						47	47	47	45.2	45.2	45.2	166.63	0	243.16	234950000	195	0.0745434	1	0.0371946	0.216786	sp|Q3U492|KCP_MOUSE;tr|E9QNB3|E9QNB3_MOUSE;sp|Q3U492-2|KCP_MOUSE;tr|F6UH68|F6UH68_MOUSE;tr|E0CYL0|E0CYL0_MOUSE;tr|F7B5X1|F7B5X1_MOUSE;tr|Q6PB40|Q6PB40_MOUSE	sp|Q3U492|KCP_MOUSE;tr|E9QNB3|E9QNB3_MOUSE;sp|Q3U492-2|KCP_MOUSE
19.0832	18.0958	21.2822	18.4476	21.4029						11	11	11	10.8	10.8	10.8	145.02	0	45.383	39103000	30	0.0288085	1	0.144984	0.087458	sp|Q3U962|CO5A2_MOUSE;tr|Q8BNA3|Q8BNA3_MOUSE	sp|Q3U962|CO5A2_MOUSE
18.6118	19.1048	21.6728	20.9398	21.3004						5	5	5	27	27	27	14.03	0	8.0511	15057000	20	0.0477415	1	-0.205585	-0.142251	tr|A0A0A6YXT6|A0A0A6YXT6_MOUSE;tr|A0A0A6YW01|A0A0A6YW01_MOUSE;sp|Q3U9G9|LBR_MOUSE;tr|A0A0A6YXW3|A0A0A6YXW3_MOUSE	tr|A0A0A6YXT6|A0A0A6YXT6_MOUSE;tr|A0A0A6YW01|A0A0A6YW01_MOUSE;sp|Q3U9G9|LBR_MOUSE
23.3335	22.2238	23.614	25.0816	22.9961						21	21	1	48.3	48.3	3.5	58.544	0	194.88	705180000	147	0.791973	0.869493	-1.39972	-1.84987	sp|Q3UEB3-2|PUF60_MOUSE;sp|Q3UEB3-3|PUF60_MOUSE;tr|Q0VDY2|Q0VDY2_MOUSE	sp|Q3UEB3-2|PUF60_MOUSE;sp|Q3UEB3-3|PUF60_MOUSE
21.0449	19.0755	19.1989	18.0116	20.8809						11	11	2	31.3	31.3	9.3	52.212	0	19.073	15318000	23	0.154435	1	0.559745	0.423052	sp|Q3UFB2|BCD1_MOUSE;tr|A0A0G2JG05|A0A0G2JG05_MOUSE	sp|Q3UFB2|BCD1_MOUSE
26.2923	26.0143	26.1629	25.7715	25.8476						19	19	19	44.4	44.4	44.4	42.957	0	161.55	731340000	226	0.265167	0.977616	-0.144622	-0.684058	sp|Q3UHX9|CI114_MOUSE;sp|Q3UHX9-2|CI114_MOUSE;tr|Q66L45|Q66L45_MOUSE	sp|Q3UHX9|CI114_MOUSE;sp|Q3UHX9-2|CI114_MOUSE;tr|Q66L45|Q66L45_MOUSE
22.407	22.6801	22.6603	21.3803	22.8417						13	13	12	18.5	18.5	17.3	74.29	0	22.883	80363000	61	0.501008	0.964563	0.611742	1.20229	sp|Q3UMU9|HDGR2_MOUSE;sp|Q3UMU9-3|HDGR2_MOUSE;sp|Q3UMU9-4|HDGR2_MOUSE;sp|Q3UMU9-2|HDGR2_MOUSE	sp|Q3UMU9|HDGR2_MOUSE;sp|Q3UMU9-3|HDGR2_MOUSE;sp|Q3UMU9-4|HDGR2_MOUSE;sp|Q3UMU9-2|HDGR2_MOUSE
26.7397	26.5802	26.8496	27.221	27.4995						71	71	3	60.2	60.2	2.6	165.12	0	323.31	1346000000	439	0.0920222	1	0.103075	0.263746	tr|B2RX13|B2RX13_MOUSE;sp|Q3UQ28|PXDN_MOUSE;tr|A0A1W2P6L9|A0A1W2P6L9_MOUSE;tr|D3Z5M7|D3Z5M7_MOUSE	tr|B2RX13|B2RX13_MOUSE;sp|Q3UQ28|PXDN_MOUSE;tr|A0A1W2P6L9|A0A1W2P6L9_MOUSE
20.7359	18.6545	19.0513	18.9146	20.1535						5	4	4	13.5	9	9	64.599	0	6.2513	3810900	8	0.0588836	1	-0.163231	-0.173638	sp|Q3US17|ZNF48_MOUSE	sp|Q3US17|ZNF48_MOUSE
19.5234	18.533	19.2973	18.4912	18.6149						2	2	2	4.8	4.8	4.8	54.093	0	3.6171	1648800	9	0.549037	0.955808	-0.529956	-1.30669	sp|Q4FZF3|DDX49_MOUSE	sp|Q4FZF3|DDX49_MOUSE
24.3404	24.637	24.385	25.2101	25.0785						29	21	21	44.2	34	34	72.399	0	92.331	850000000	127	0.199115	1	0.212596	0.530957	sp|Q501J6|DDX17_MOUSE;tr|Q3U741|Q3U741_MOUSE;sp|Q501J6-2|DDX17_MOUSE;tr|Q3TU25|Q3TU25_MOUSE;tr|Q8K392|Q8K392_MOUSE;tr|Q3U6Y5|Q3U6Y5_MOUSE;tr|Q78W10|Q78W10_MOUSE	sp|Q501J6|DDX17_MOUSE;tr|Q3U741|Q3U741_MOUSE;sp|Q501J6-2|DDX17_MOUSE;tr|Q3TU25|Q3TU25_MOUSE
19.4866	17.5296	20.1162	18.6336	19.9465						7	7	6	8.5	8.5	7.4	108.18	0	10.141	6223900	22	0.24467	0.994173	-0.674027	-0.637214	sp|Q569Z6|TR150_MOUSE;tr|Q8BV76|Q8BV76_MOUSE;tr|Q8BZN7|Q8BZN7_MOUSE;tr|Q8R353|Q8R353_MOUSE;tr|F6YH92|F6YH92_MOUSE;tr|Q3U503|Q3U503_MOUSE;tr|F6YSQ2|F6YSQ2_MOUSE	sp|Q569Z6|TR150_MOUSE;tr|Q8BV76|Q8BV76_MOUSE;tr|Q8BZN7|Q8BZN7_MOUSE;tr|Q8R353|Q8R353_MOUSE
22.3135	21.905	22.0689	21.6259	21.8837						12	12	10	21.1	21.1	17.1	69.44	0	25.863	35510000	52	0.152099	1	-0.108452	-0.417287	sp|Q5DU09|ZN652_MOUSE;tr|F2Z443|F2Z443_MOUSE;tr|F2Z3V9|F2Z3V9_MOUSE;sp|Q5DU09-2|ZN652_MOUSE	sp|Q5DU09|ZN652_MOUSE;tr|F2Z443|F2Z443_MOUSE;tr|F2Z3V9|F2Z3V9_MOUSE;sp|Q5DU09-2|ZN652_MOUSE
18.4235	19.022	19.5787	19.352	20.506						28	28	28	36.2	36.2	36.2	119.32	0	214.93	307200000	44	0.362488	0.978577	0.645936	0.900941	sp|Q5I043|UBP28_MOUSE;sp|Q5I043-2|UBP28_MOUSE;tr|A0A1L1SUC4|A0A1L1SUC4_MOUSE;tr|Q8BZ53|Q8BZ53_MOUSE;tr|Q8BMT7|Q8BMT7_MOUSE;tr|Q3TLH2|Q3TLH2_MOUSE;tr|A0A1L1SSQ8|A0A1L1SSQ8_MOUSE	sp|Q5I043|UBP28_MOUSE;sp|Q5I043-2|UBP28_MOUSE
22.8536	22.6855	23.4339	22.6217	22.984						18	18	2	42.3	42.3	3.6	53.525	0	39.946	41512000	58	0.148242	1	-0.134995	-0.40774	sp|Q5RJ54|ZSC26_MOUSE;sp|Q5RJ54-2|ZSC26_MOUSE	sp|Q5RJ54|ZSC26_MOUSE
20.4407	19.4507	20.5318	18.9589	18.6559						19	18	18	42.1	39.9	39.9	65.583	0	132.22	402060000	41	0.536775	0.95324	-0.923834	-1.27999	sp|Q5SF07|IF2B2_MOUSE;tr|A6X8Z3|A6X8Z3_MOUSE;sp|Q5SF07-2|IF2B2_MOUSE	sp|Q5SF07|IF2B2_MOUSE;tr|A6X8Z3|A6X8Z3_MOUSE;sp|Q5SF07-2|IF2B2_MOUSE
20.9045	21.0918	20.7315	18.2376	20.4636						8	8	7	9.9	9.9	8.8	118.55	0	24.394	19260000	21	0.281621	0.98342	0.819868	0.721307	sp|Q5SFM8|RBM27_MOUSE;sp|Q5SFM8-2|RBM27_MOUSE;sp|Q5SFM8-3|RBM27_MOUSE	sp|Q5SFM8|RBM27_MOUSE;sp|Q5SFM8-2|RBM27_MOUSE;sp|Q5SFM8-3|RBM27_MOUSE
23.0148	23.7126	22.0688	22.6001	22.798						18	18	8	37.4	37.4	17.7	58.394	0	49.39	59844000	64	0.59792	0.906351	0.694077	1.41354	sp|Q5SRY7-4|FBW1B_MOUSE;sp|Q5SRY7-3|FBW1B_MOUSE;sp|Q5SRY7|FBW1B_MOUSE;sp|Q5SRY7-2|FBW1B_MOUSE;tr|Q8CHD5|Q8CHD5_MOUSE;tr|Q922C7|Q922C7_MOUSE	sp|Q5SRY7-4|FBW1B_MOUSE;sp|Q5SRY7-3|FBW1B_MOUSE;sp|Q5SRY7|FBW1B_MOUSE;sp|Q5SRY7-2|FBW1B_MOUSE;tr|Q8CHD5|Q8CHD5_MOUSE;tr|Q922C7|Q922C7_MOUSE
21.1617	19.2253	19.6556	20.3603	20.815						10	10	10	22.3	22.3	22.3	61.217	0	18.053	12895000	19	0.167929	1	-0.37234	-0.456092	tr|Q3U3Q3|Q3U3Q3_MOUSE;sp|Q5SSI6|UTP18_MOUSE;tr|Q8BHW1|Q8BHW1_MOUSE;tr|Q3TJX6|Q3TJX6_MOUSE	tr|Q3U3Q3|Q3U3Q3_MOUSE;sp|Q5SSI6|UTP18_MOUSE;tr|Q8BHW1|Q8BHW1_MOUSE;tr|Q3TJX6|Q3TJX6_MOUSE
20.4671	19.078	18.5565	21.1061	22.1897						10	10	10	33.2	33.2	33.2	41.873	0	18.547	13913000	20	0.140135	1	0.59062	0.387549	sp|Q5SSK3|TEFM_MOUSE;tr|B7ZCA9|B7ZCA9_MOUSE;tr|Q8VE66|Q8VE66_MOUSE;tr|Q8BTE4|Q8BTE4_MOUSE;tr|F7CPB7|F7CPB7_MOUSE	sp|Q5SSK3|TEFM_MOUSE;tr|B7ZCA9|B7ZCA9_MOUSE
18.163	25.8178	18.7724	17.5356	25.1148						22	22	22	44.9	44.9	44.9	67.839	0	133.27	239960000	85	3.08295	0.249333	7.30929	13.7854	sp|Q5SUE7|ADAD1_MOUSE;sp|Q5SUE7-3|ADAD1_MOUSE;tr|F8WI80|F8WI80_MOUSE;tr|F6TQG5|F6TQG5_MOUSE;sp|Q5SUE7-2|ADAD1_MOUSE	sp|Q5SUE7|ADAD1_MOUSE;sp|Q5SUE7-3|ADAD1_MOUSE;tr|F8WI80|F8WI80_MOUSE
19.1526	21.409	19.491	21.2275	20.6951						10	10	10	25.9	25.9	25.9	51.45	0	66.484	65934000	41	0.526077	0.939313	1.09503	1.25673	sp|Q5SUF2|LC7L3_MOUSE;sp|Q5SUF2-3|LC7L3_MOUSE;sp|Q5SUF2-2|LC7L3_MOUSE;tr|F8WGA8|F8WGA8_MOUSE;tr|F7A7G1|F7A7G1_MOUSE	sp|Q5SUF2|LC7L3_MOUSE;sp|Q5SUF2-3|LC7L3_MOUSE;sp|Q5SUF2-2|LC7L3_MOUSE
19.1239	23.74	18.5745	18.5587	23.3842						25	25	25	27.2	27.2	27.2	151.74	0	122.89	78732000	69	3.39422	0.504	4.80967	17.5473	sp|Q5U4C1|GASP1_MOUSE;tr|Q6PD32|Q6PD32_MOUSE;sp|Q5U4C1-2|GASP1_MOUSE	sp|Q5U4C1|GASP1_MOUSE;tr|Q6PD32|Q6PD32_MOUSE;sp|Q5U4C1-2|GASP1_MOUSE
18.711	26.3617	18.9397	18.5737	24.801						38	38	38	43.6	43.6	43.6	116.01	0	133.94	163310000	116	2.84397	0.360889	6.83991	11.4431	sp|Q5VCS6|TDRD5_MOUSE;tr|J3QPB7|J3QPB7_MOUSE;sp|Q5VCS6-2|TDRD5_MOUSE;tr|J3QP93|J3QP93_MOUSE	sp|Q5VCS6|TDRD5_MOUSE;tr|J3QPB7|J3QPB7_MOUSE;sp|Q5VCS6-2|TDRD5_MOUSE
22.9393	23.0212	18.9164	20.9559	22.1819						9	9	9	21.9	21.9	21.9	68.81	0	27.177	29007000	29	0.447715	0.975003	1.66435	1.08669	tr|Q3TGI0|Q3TGI0_MOUSE;tr|Q3U2B4|Q3U2B4_MOUSE;tr|Q3TN28|Q3TN28_MOUSE;sp|Q60596|XRCC1_MOUSE	tr|Q3TGI0|Q3TGI0_MOUSE;tr|Q3U2B4|Q3U2B4_MOUSE;tr|Q3TN28|Q3TN28_MOUSE;sp|Q60596|XRCC1_MOUSE
18.5919	22.2711	22.2889	21.4956	22.3588						10	10	10	60.3	60.3	60.3	16.961	0	108.78	1374300000	65	0.43055	0.978061	1.52282	1.04943	tr|Q642K0|Q642K0_MOUSE;sp|Q60605-2|MYL6_MOUSE;sp|Q60605|MYL6_MOUSE;tr|A0A1W2P6F6|A0A1W2P6F6_MOUSE;tr|A0A1W2P7Q9|A0A1W2P7Q9_MOUSE;tr|Q3TIG9|Q3TIG9_MOUSE;tr|A0A1W2P6G5|A0A1W2P6G5_MOUSE;tr|B0LAC7|B0LAC7_MOUSE;sp|Q8CI43|MYL6B_MOUSE	tr|Q642K0|Q642K0_MOUSE;sp|Q60605-2|MYL6_MOUSE;sp|Q60605|MYL6_MOUSE;tr|A0A1W2P6F6|A0A1W2P6F6_MOUSE;tr|A0A1W2P7Q9|A0A1W2P7Q9_MOUSE;tr|Q3TIG9|Q3TIG9_MOUSE;tr|A0A1W2P6G5|A0A1W2P6G5_MOUSE
24.5396	24.454	24.6044	24.1801	24.5719						19	19	4	50.7	50.7	10.1	32.754	0	314.42	2147200000	116	0.14783	1	0.0715634	0.406716	sp|Q60668-3|HNRPD_MOUSE;sp|Q60668|HNRPD_MOUSE;tr|F6ZV59|F6ZV59_MOUSE;sp|Q60668-4|HNRPD_MOUSE;sp|Q60668-2|HNRPD_MOUSE;tr|Q3UXC8|Q3UXC8_MOUSE;tr|E9Q5B6|E9Q5B6_MOUSE;tr|F6SHF3|F6SHF3_MOUSE;tr|F7A465|F7A465_MOUSE;tr|A0A0G2JFL4|A0A0G2JFL4_MOUSE	sp|Q60668-3|HNRPD_MOUSE;sp|Q60668|HNRPD_MOUSE;tr|F6ZV59|F6ZV59_MOUSE;sp|Q60668-4|HNRPD_MOUSE;sp|Q60668-2|HNRPD_MOUSE;tr|Q3UXC8|Q3UXC8_MOUSE
17.6077	19.6041	18.9147	19.2821	18.9676						7	7	7	45.4	45.4	45.4	25.378	0	41.689	486100000	34	0.399162	0.967774	0.684349	0.981136	sp|Q60692|PSB6_MOUSE	sp|Q60692|PSB6_MOUSE
23.2901	22.7573	23.5686	23.4749	22.6934						21	21	1	44.4	44.4	1.9	60.885	0	75.08	271830000	83	2.15786	0.411556	-0.719188	-6.64246	sp|Q60715-2|P4HA1_MOUSE;tr|E9Q7B0|E9Q7B0_MOUSE;tr|Q3TTT2|Q3TTT2_MOUSE	sp|Q60715-2|P4HA1_MOUSE;tr|E9Q7B0|E9Q7B0_MOUSE;tr|Q3TTT2|Q3TTT2_MOUSE
19.0714	20.9128	21.2538	20.3135	20.9291						6	6	6	20.7	20.7	20.7	51.88	0	23.5	10504000	17	0.347395	0.9708	0.708059	0.867758	tr|F2YID5|F2YID5_MOUSE;sp|Q60793|KLF4_MOUSE	tr|F2YID5|F2YID5_MOUSE;sp|Q60793|KLF4_MOUSE
19.2708	19.6809	18.8226	19.7424	21.8557						49	49	49	74	74	74	62.5	0	323.31	4147000000	134	0.723366	0.867886	1.4897	1.69277	tr|Q3THQ5|Q3THQ5_MOUSE;sp|Q60864|STIP1_MOUSE	tr|Q3THQ5|Q3THQ5_MOUSE;sp|Q60864|STIP1_MOUSE
19.1263	20.6327	21.1307	18.6798	20.3527						12	12	12	24.5	24.5	24.5	78.168	0	94.654	536240000	46	0.346462	0.970394	0.847112	0.865701	sp|Q60865|CAPR1_MOUSE;tr|Q3UFZ6|Q3UFZ6_MOUSE;tr|A9CYP7|A9CYP7_MOUSE;tr|Q8CD82|Q8CD82_MOUSE;tr|F6YP03|F6YP03_MOUSE;tr|Q3TEY4|Q3TEY4_MOUSE;tr|A1L0T9|A1L0T9_MOUSE;tr|Q3TTW8|Q3TTW8_MOUSE;tr|A2BH47|A2BH47_MOUSE;tr|F6YLI0|F6YLI0_MOUSE	sp|Q60865|CAPR1_MOUSE;tr|Q3UFZ6|Q3UFZ6_MOUSE
19.6423	21.9271	17.9474	18.4617	22.5343						6	6	6	30	30	30	30.752	0	27.27	38048000	20	1.8525	0.511179	3.54685	5.16955	tr|Q3TX38|Q3TX38_MOUSE;tr|Q3TTN3|Q3TTN3_MOUSE;tr|A0A140T8V3|A0A140T8V3_MOUSE;sp|Q60931|VDAC3_MOUSE;tr|Q5EBQ0|Q5EBQ0_MOUSE;tr|J3QMG3|J3QMG3_MOUSE;tr|Q3UFA8|Q3UFA8_MOUSE	tr|Q3TX38|Q3TX38_MOUSE;tr|Q3TTN3|Q3TTN3_MOUSE;tr|A0A140T8V3|A0A140T8V3_MOUSE;sp|Q60931|VDAC3_MOUSE;tr|Q5EBQ0|Q5EBQ0_MOUSE;tr|J3QMG3|J3QMG3_MOUSE
19.7176	21.5607	19.4128	21.2552	22.025						11	11	7	36.9	36.9	31.1	47.655	0	171.62	813630000	49	0.939056	0.834265	1.66428	2.20099	sp|Q60972|RBBP4_MOUSE	sp|Q60972|RBBP4_MOUSE
18.6422	20.9611	16.7056	21.1963	21.1626						5	5	5	19.7	19.7	19.7	48.994	0	52.281	11278000	18	0.553921	0.953886	2.21382	1.31733	tr|Q80VE8|Q80VE8_MOUSE;tr|Q8R3Y7|Q8R3Y7_MOUSE;sp|Q61001|LAMA5_MOUSE;tr|Q6ZQA1|Q6ZQA1_MOUSE;tr|Q3TZ05|Q3TZ05_MOUSE	tr|Q80VE8|Q80VE8_MOUSE;tr|Q8R3Y7|Q8R3Y7_MOUSE;sp|Q61001|LAMA5_MOUSE;tr|Q6ZQA1|Q6ZQA1_MOUSE
21.3561	21.2583	21.2766	20.9406	23.1861						20	20	12	47.5	47.5	30.3	75.167	0	163.88	285040000	63	0.591331	0.914087	1.03115	1.39909	sp|Q61033|LAP2A_MOUSE	sp|Q61033|LAP2A_MOUSE
20.2298	20.075	20.0199	19.6017	19.9998						7	7	7	11.8	11.8	11.8	91.846	0	12.936	5531200	26	0.130075	1	0.0869214	0.362248	tr|Q3U1W3|Q3U1W3_MOUSE;tr|E9Q638|E9Q638_MOUSE;tr|Q3UG15|Q3UG15_MOUSE;sp|Q61072|ADAM9_MOUSE;tr|A0A140LHU0|A0A140LHU0_MOUSE	tr|Q3U1W3|Q3U1W3_MOUSE;tr|E9Q638|E9Q638_MOUSE;tr|Q3UG15|Q3UG15_MOUSE;sp|Q61072|ADAM9_MOUSE;tr|A0A140LHU0|A0A140LHU0_MOUSE
18.8535	18.5844	19.389	20.2878	21.5902						18	18	18	43.5	43.5	43.5	44.593	0	157.5	776380000	56	0.171233	1	0.577213	0.464121	sp|Q61081|CDC37_MOUSE;tr|A0A1L1STC0|A0A1L1STC0_MOUSE	sp|Q61081|CDC37_MOUSE;tr|A0A1L1STC0|A0A1L1STC0_MOUSE
26.247	26.3151	26.1565	25.9655	26.436						42	42	3	66.9	66.9	8	94.284	0	294.43	858770000	365	0.927857	0.833103	0.252553	2.17347	sp|Q61140|BCAR1_MOUSE;tr|Q3TIT7|Q3TIT7_MOUSE;sp|Q61140-2|BCAR1_MOUSE;tr|Q3TXP6|Q3TXP6_MOUSE;tr|Q3TJB5|Q3TJB5_MOUSE;tr|Q3TLY3|Q3TLY3_MOUSE	sp|Q61140|BCAR1_MOUSE;tr|Q3TIT7|Q3TIT7_MOUSE;sp|Q61140-2|BCAR1_MOUSE;tr|Q3TXP6|Q3TXP6_MOUSE;tr|Q3TJB5|Q3TJB5_MOUSE;tr|Q3TLY3|Q3TLY3_MOUSE
23.8354	23.7448	23.7217	23.6485	23.3964						26	26	26	43.8	43.8	43.8	83.745	0	187.51	156320000	180	0.46082	0.965203	-0.164605	-1.11512	sp|Q61164|CTCF_MOUSE;tr|Q3USR8|Q3USR8_MOUSE;tr|Q3UYZ8|Q3UYZ8_MOUSE;tr|Q05CK6|Q05CK6_MOUSE;tr|Q3UZH8|Q3UZH8_MOUSE;sp|A2APF3|CTCFL_MOUSE;sp|A2APF3-2|CTCFL_MOUSE	sp|Q61164|CTCF_MOUSE;tr|Q3USR8|Q3USR8_MOUSE;tr|Q3UYZ8|Q3UYZ8_MOUSE
19.5566	21.7861	18.9994	22.3765	22.827						11	11	11	70.7	70.7	70.7	21.778	0	74.251	3310700000	65	0.601476	0.906832	1.99573	1.42134	sp|Q61171|PRDX2_MOUSE;tr|Q5M9N9|Q5M9N9_MOUSE;tr|D3Z4A4|D3Z4A4_MOUSE	sp|Q61171|PRDX2_MOUSE;tr|Q5M9N9|Q5M9N9_MOUSE;tr|D3Z4A4|D3Z4A4_MOUSE
20.5724	18.7998	20.4152	20.5726	20.3808						10	10	10	28.6	28.6	28.6	50.167	0	54.744	99692000	28	0.667694	0.872857	-0.929804	-1.56776	tr|Q3UIP2|Q3UIP2_MOUSE;sp|Q61398|PCOC1_MOUSE;tr|Q3UN82|Q3UN82_MOUSE;tr|D3YUE2|D3YUE2_MOUSE;tr|Q3TX39|Q3TX39_MOUSE;tr|A0A0G2JE29|A0A0G2JE29_MOUSE;tr|D3YZE3|D3YZE3_MOUSE;tr|D3YWH0|D3YWH0_MOUSE	tr|Q3UIP2|Q3UIP2_MOUSE;sp|Q61398|PCOC1_MOUSE;tr|Q3UN82|Q3UN82_MOUSE;tr|D3YUE2|D3YUE2_MOUSE;tr|Q3TX39|Q3TX39_MOUSE;tr|A0A0G2JE29|A0A0G2JE29_MOUSE;tr|D3YZE3|D3YZE3_MOUSE
18.6599	19.5167	18.9092	18.3758	20.1187						30	30	30	35.8	35.8	35.8	133.73	0	209.26	275940000	69	1.52398	0.571789	1.16939	3.89984	tr|Q53WR6|Q53WR6_MOUSE;sp|Q61543|GSLG1_MOUSE;tr|F8WHM5|F8WHM5_MOUSE;tr|F6RSH1|F6RSH1_MOUSE;tr|E9PWD8|E9PWD8_MOUSE;tr|Q8BQH1|Q8BQH1_MOUSE;tr|Q3TMG0|Q3TMG0_MOUSE	tr|Q53WR6|Q53WR6_MOUSE;sp|Q61543|GSLG1_MOUSE;tr|F8WHM5|F8WHM5_MOUSE
19.0172	18.6024	20.0994	22.1464	20.9737						7	7	7	17	17	17	64.988	0	173.5	548290000	29	0.156557	1	-0.632932	-0.428275	tr|Q5SUT0|Q5SUT0_MOUSE;tr|Q3UI30|Q3UI30_MOUSE;sp|Q61545|EWS_MOUSE;tr|Q6NVA3|Q6NVA3_MOUSE;tr|Q5SUS9|Q5SUS9_MOUSE;tr|Q9CRS5|Q9CRS5_MOUSE;tr|Q3UGI7|Q3UGI7_MOUSE;tr|Q5SUS8|Q5SUS8_MOUSE	tr|Q5SUT0|Q5SUT0_MOUSE;tr|Q3UI30|Q3UI30_MOUSE;sp|Q61545|EWS_MOUSE;tr|Q6NVA3|Q6NVA3_MOUSE;tr|Q5SUS9|Q5SUS9_MOUSE;tr|Q9CRS5|Q9CRS5_MOUSE
18.9943	18.9667	19.6505	20.9386	21.6062						21	19	19	39.7	37.2	37.2	72.813	0	112.87	159570000	35	0.123668	1	0.425315	0.345983	sp|Q61584-4|FXR1_MOUSE;sp|Q61584-3|FXR1_MOUSE;sp|Q61584|FXR1_MOUSE;sp|Q61584-5|FXR1_MOUSE;sp|Q61584-6|FXR1_MOUSE;sp|Q61584-7|FXR1_MOUSE;tr|A0A0G2JEP0|A0A0G2JEP0_MOUSE;sp|Q61584-2|FXR1_MOUSE;tr|A0A0H2UH27|A0A0H2UH27_MOUSE;tr|A0A0G2JGL6|A0A0G2JGL6_MOUSE;tr|Q8C7U4|Q8C7U4_MOUSE;tr|A0A0G2JGH0|A0A0G2JGH0_MOUSE	sp|Q61584-4|FXR1_MOUSE;sp|Q61584-3|FXR1_MOUSE;sp|Q61584|FXR1_MOUSE;sp|Q61584-5|FXR1_MOUSE;sp|Q61584-6|FXR1_MOUSE;sp|Q61584-7|FXR1_MOUSE;tr|A0A0G2JEP0|A0A0G2JEP0_MOUSE;sp|Q61584-2|FXR1_MOUSE;tr|A0A0H2UH27|A0A0H2UH27_MOUSE
18.9025	18.9434	18.4609	18.9941	19.6022						39	39	31	87	87	71.5	50.537	0	323.31	2746600000	87	0.637057	0.876019	0.486986	1.49975	sp|Q61598|GDIB_MOUSE;tr|Q3UUX9|Q3UUX9_MOUSE;tr|Q3UC72|Q3UC72_MOUSE;tr|Q3UPA3|Q3UPA3_MOUSE;tr|Q3TIY6|Q3TIY6_MOUSE;sp|Q61598-2|GDIB_MOUSE;tr|Q9CZ18|Q9CZ18_MOUSE	sp|Q61598|GDIB_MOUSE;tr|Q3UUX9|Q3UUX9_MOUSE;tr|Q3UC72|Q3UC72_MOUSE;tr|Q3UPA3|Q3UPA3_MOUSE;tr|Q3TIY6|Q3TIY6_MOUSE;sp|Q61598-2|GDIB_MOUSE
28.8003	28.712	28.3864	29.8597	29.5049						44	43	2	58.5	56.7	4.2	69.289	0	323.31	6510400000	571	0.0489269	1	0.0930227	0.145619	sp|Q61656|DDX5_MOUSE;tr|Q8BTS0|Q8BTS0_MOUSE;tr|Q5U222|Q5U222_MOUSE;tr|Q3V0Z8|Q3V0Z8_MOUSE;tr|Q3UXW3|Q3UXW3_MOUSE;tr|S4R1I6|S4R1I6_MOUSE;tr|Q9CSD9|Q9CSD9_MOUSE;tr|B1ARB9|B1ARB9_MOUSE;tr|B1ARC0|B1ARC0_MOUSE;tr|O35662|O35662_MOUSE;tr|S4R1E3|S4R1E3_MOUSE;tr|Q921Y3|Q921Y3_MOUSE	sp|Q61656|DDX5_MOUSE;tr|Q8BTS0|Q8BTS0_MOUSE;tr|Q5U222|Q5U222_MOUSE;tr|Q3V0Z8|Q3V0Z8_MOUSE;tr|Q3UXW3|Q3UXW3_MOUSE;tr|S4R1I6|S4R1I6_MOUSE
22.1642	23.9097	21.8213	22.1121	23.9364						34	29	1	66	57.1	4.2	70.078	0	254.59	708870000	111	3.07417	0.213714	1.89048	13.6916	tr|Q3TU85|Q3TU85_MOUSE;sp|Q61696|HS71A_MOUSE;tr|Q3TAI8|Q3TAI8_MOUSE;tr|A1E2B8|A1E2B8_MOUSE;tr|O88688|O88688_MOUSE	tr|Q3TU85|Q3TU85_MOUSE;sp|Q61696|HS71A_MOUSE;tr|Q3TAI8|Q3TAI8_MOUSE;tr|A1E2B8|A1E2B8_MOUSE
18.0463	23.6105	19.0749	17.9135	23.3429						41	38	38	64.2	60.6	60.6	96.406	0	323.31	1059900000	116	2.746	0.384	5.13178	10.5985	sp|Q61699|HS105_MOUSE;sp|Q61699-2|HS105_MOUSE;tr|E9Q0U7|E9Q0U7_MOUSE;tr|Q8C6H1|Q8C6H1_MOUSE;tr|D3Z3I9|D3Z3I9_MOUSE;tr|D3Z027|D3Z027_MOUSE;tr|A0A0J9YTZ7|A0A0J9YTZ7_MOUSE	sp|Q61699|HS105_MOUSE;sp|Q61699-2|HS105_MOUSE;tr|E9Q0U7|E9Q0U7_MOUSE
19.9018	18.8498	19.8727	19.8318	20.9437						10	10	10	8.4	8.4	8.4	164.98	0	15.778	5204400	19	0.0115989	1	0.0279996	0.0358609	tr|Q2HZ94|Q2HZ94_MOUSE;sp|Q61830|MRC1_MOUSE	tr|Q2HZ94|Q2HZ94_MOUSE;sp|Q61830|MRC1_MOUSE
24.1536	23.7882	23.9678	23.0002	23.7215						12	12	12	52.3	52.3	52.3	29.524	0	259.29	2911600000	121	0.034114	1	0.0476151	0.103009	tr|Q5SQB0|Q5SQB0_MOUSE;tr|Q5U438|Q5U438_MOUSE;tr|Q5SQB7|Q5SQB7_MOUSE;sp|Q61937|NPM_MOUSE;tr|Q9DAY9|Q9DAY9_MOUSE;tr|Q5SQB5|Q5SQB5_MOUSE;tr|Q5BL09|Q5BL09_MOUSE;tr|Q3U536|Q3U536_MOUSE;tr|Q3UDA7|Q3UDA7_MOUSE;tr|Q8BSZ3|Q8BSZ3_MOUSE	tr|Q5SQB0|Q5SQB0_MOUSE;tr|Q5U438|Q5U438_MOUSE;tr|Q5SQB7|Q5SQB7_MOUSE;sp|Q61937|NPM_MOUSE;tr|Q9DAY9|Q9DAY9_MOUSE;tr|Q5SQB5|Q5SQB5_MOUSE;tr|Q5BL09|Q5BL09_MOUSE;tr|Q3U536|Q3U536_MOUSE;tr|Q3UDA7|Q3UDA7_MOUSE;tr|Q8BSZ3|Q8BSZ3_MOUSE
23.8531	23.9863	23.8168	23.0556	24.3081						6	6	6	25.3	25.3	25.3	25.476	0	26.751	336790000	53	0.68431	0.868337	0.572055	1.60487	sp|Q62093|SRSF2_MOUSE;tr|Q8C671|Q8C671_MOUSE;tr|Q06477|Q06477_MOUSE	sp|Q62093|SRSF2_MOUSE;tr|Q8C671|Q8C671_MOUSE
25.6975	25.123	25.5962	25.2707	25.493						44	13	13	62.8	21.7	21.7	73.427	0	71.315	493660000	140	0.402541	0.967316	-0.21348	-0.9885	sp|Q62095|DDX3Y_MOUSE;tr|Q3U484|Q3U484_MOUSE;tr|Q3TUR4|Q3TUR4_MOUSE;tr|A0A087WQV7|A0A087WQV7_MOUSE	sp|Q62095|DDX3Y_MOUSE;tr|Q3U484|Q3U484_MOUSE
28.4429	28.2138	28.3731	28.6146	28.7682						46	46	1	68.4	68.4	5.1	73.013	0	323.31	4662600000	583	0.0203584	1	0.0141176	0.0623511	tr|B9EKE9|B9EKE9_MOUSE;tr|Q3TQX5|Q3TQX5_MOUSE;sp|Q62167|DDX3X_MOUSE;tr|B9EIA2|B9EIA2_MOUSE;sp|P16381|DDX3L_MOUSE	tr|B9EKE9|B9EKE9_MOUSE;tr|Q3TQX5|Q3TQX5_MOUSE;sp|Q62167|DDX3X_MOUSE;tr|B9EIA2|B9EIA2_MOUSE;sp|P16381|DDX3L_MOUSE
21.8104	21.3363	21.8851	21.0019	21.5282						11	11	11	17.5	17.5	17.5	97.721	0	33.346	17241000	43	0.128779	1	-0.133537	-0.358966	sp|Q62187|TTF1_MOUSE;tr|Q3TQG6|Q3TQG6_MOUSE	sp|Q62187|TTF1_MOUSE;tr|Q3TQG6|Q3TQG6_MOUSE
24.4908	24.264	24.3618	23.9565	23.7235						12	12	10	46.7	46.7	41.5	31.835	0	53.201	417720000	79	0.386514	0.970208	-0.275966	-0.95354	sp|Q62189|SNRPA_MOUSE;tr|Q9CXX7|Q9CXX7_MOUSE;tr|D3Z0S6|D3Z0S6_MOUSE;tr|F8VQ88|F8VQ88_MOUSE;tr|D6RI83|D6RI83_MOUSE	sp|Q62189|SNRPA_MOUSE;tr|Q9CXX7|Q9CXX7_MOUSE;tr|D3Z0S6|D3Z0S6_MOUSE;tr|F8VQ88|F8VQ88_MOUSE
21.4315	22.0577	22.7305	23.1369	21.8176						5	5	5	31.4	31.4	31.4	17.364	0	38.303	199770000	44	0.289617	0.983478	-0.495317	-0.739306	tr|Q569X3|Q569X3_MOUSE;sp|Q62241|RU1C_MOUSE	tr|Q569X3|Q569X3_MOUSE;sp|Q62241|RU1C_MOUSE
23.3416	22.8763	22.875	22.4831	19.9082						31	31	31	57.7	57.7	57.7	72.673	0	107.74	147060000	164	0.550163	0.956935	-1.50765	-1.30914	sp|Q62311|TAF6_MOUSE;tr|D3Z0T0|D3Z0T0_MOUSE;tr|D3Z5H6|D3Z5H6_MOUSE;tr|S4R1R2|S4R1R2_MOUSE;tr|D3Z4X5|D3Z4X5_MOUSE	sp|Q62311|TAF6_MOUSE;tr|D3Z0T0|D3Z0T0_MOUSE
25.8738	25.7447	25.5124	26.063	26.1662						36	36	36	67.4	67.4	67.4	88.846	0	323.31	4356300000	428	0.199791	1	0.139042	0.532559	tr|Q5EBP9|Q5EBP9_MOUSE;sp|Q62318|TIF1B_MOUSE;tr|Q3UDN8|Q3UDN8_MOUSE;sp|Q62318-2|TIF1B_MOUSE	tr|Q5EBP9|Q5EBP9_MOUSE;sp|Q62318|TIF1B_MOUSE;tr|Q3UDN8|Q3UDN8_MOUSE;sp|Q62318-2|TIF1B_MOUSE
22.6799	22.3947	22.5356	22.5586	22.8978						19	19	19	27.4	27.4	27.4	85.73	0	69.12	87572000	91	0.0980278	1	0.0548677	0.279614	tr|Q542D9|Q542D9_MOUSE;sp|Q62351|TFR1_MOUSE;tr|Q8C872|Q8C872_MOUSE	tr|Q542D9|Q542D9_MOUSE;sp|Q62351|TFR1_MOUSE;tr|Q8C872|Q8C872_MOUSE
24.6754	24.3278	24.3316	24.2148	24.0593						20	20	20	50.9	50.9	50.9	51.991	0	66.603	356450000	94	0.428373	0.980244	-0.213727	-1.0447	tr|A2RS68|A2RS68_MOUSE;sp|Q62376|RU17_MOUSE;tr|Q9CR32|Q9CR32_MOUSE;tr|Q6ZWP0|Q6ZWP0_MOUSE;sp|Q62376-2|RU17_MOUSE;tr|A0A1B0GRR8|A0A1B0GRR8_MOUSE;tr|Q7TT81|Q7TT81_MOUSE;tr|A0A1B0GR44|A0A1B0GR44_MOUSE;tr|A0A1B0GSX5|A0A1B0GSX5_MOUSE;tr|A0A1B0GR50|A0A1B0GR50_MOUSE;tr|A0A1B0GR69|A0A1B0GR69_MOUSE;tr|A0A1B0GRV8|A0A1B0GRV8_MOUSE;tr|Q99LY5|Q99LY5_MOUSE	tr|A2RS68|A2RS68_MOUSE;sp|Q62376|RU17_MOUSE;tr|Q9CR32|Q9CR32_MOUSE;tr|Q6ZWP0|Q6ZWP0_MOUSE;sp|Q62376-2|RU17_MOUSE;tr|A0A1B0GRR8|A0A1B0GRR8_MOUSE;tr|Q7TT81|Q7TT81_MOUSE
25.4726	25.2093	25.562	25.5661	25.229						22	22	22	46	46	46	63.388	0	73.157	400700000	171	2.36601	0.3792	-0.31441	-7.85041	sp|Q62511|ZFP91_MOUSE;tr|E0CY81|E0CY81_MOUSE;sp|Q62511-2|ZFP91_MOUSE;sp|Q6YND2|ZN653_MOUSE;sp|Q6YND2-2|ZN653_MOUSE	sp|Q62511|ZFP91_MOUSE;tr|E0CY81|E0CY81_MOUSE;sp|Q62511-2|ZFP91_MOUSE
19.48	19.8868	19.7873	19.3348	19.2738						18	18	18	58.9	58.9	58.9	60.546	0	168.1	424450000	54	0.0546743	1	0.0463037	0.161851	tr|Q3TCR9|Q3TCR9_MOUSE;sp|Q62523|ZYX_MOUSE;tr|Q8CBM0|Q8CBM0_MOUSE;tr|Q8CD55|Q8CD55_MOUSE;tr|Q7TQE2|Q7TQE2_MOUSE;tr|A0A0N4SVP4|A0A0N4SVP4_MOUSE;tr|A0A0N4SVD2|A0A0N4SVD2_MOUSE;tr|A0A0N4SUX7|A0A0N4SUX7_MOUSE	tr|Q3TCR9|Q3TCR9_MOUSE;sp|Q62523|ZYX_MOUSE;tr|Q8CBM0|Q8CBM0_MOUSE;tr|Q8CD55|Q8CD55_MOUSE;tr|Q7TQE2|Q7TQE2_MOUSE
24.6587	24.459	24.483	23.7767	24.7491						19	19	19	74.7	74.7	74.7	31.198	0	135.95	682090000	107	0.324716	0.976151	0.297938	0.817636	tr|Q3U3F6|Q3U3F6_MOUSE;sp|Q64012-2|RALY_MOUSE;sp|Q64012|RALY_MOUSE;tr|Q3TGD3|Q3TGD3_MOUSE;tr|A2AU62|A2AU62_MOUSE;tr|A2AU61|A2AU61_MOUSE;tr|A2AU60|A2AU60_MOUSE	tr|Q3U3F6|Q3U3F6_MOUSE;sp|Q64012-2|RALY_MOUSE;sp|Q64012|RALY_MOUSE;tr|Q3TGD3|Q3TGD3_MOUSE;tr|A2AU62|A2AU62_MOUSE;tr|A2AU61|A2AU61_MOUSE
20.7603	20.4795	20.6403	19.0558	19.9962						16	16	16	41.2	41.2	41.2	59.698	0	129	612950000	48	0.0389893	1	0.0857185	0.117161	tr|E9Q4Q2|E9Q4Q2_MOUSE;sp|Q64213-2|SF01_MOUSE;tr|D3YZC9|D3YZC9_MOUSE;tr|D3YZD0|D3YZD0_MOUSE;tr|Q3UK67|Q3UK67_MOUSE;tr|Q3UI45|Q3UI45_MOUSE;sp|Q64213-3|SF01_MOUSE;sp|Q64213|SF01_MOUSE;tr|Q3TZI3|Q3TZI3_MOUSE;tr|D3YVH4|D3YVH4_MOUSE;tr|F8WHF9|F8WHF9_MOUSE;tr|D6RDB7|D6RDB7_MOUSE	tr|E9Q4Q2|E9Q4Q2_MOUSE;sp|Q64213-2|SF01_MOUSE;tr|D3YZC9|D3YZC9_MOUSE;tr|D3YZD0|D3YZD0_MOUSE;tr|Q3UK67|Q3UK67_MOUSE;tr|Q3UI45|Q3UI45_MOUSE;sp|Q64213-3|SF01_MOUSE;sp|Q64213|SF01_MOUSE;tr|Q3TZI3|Q3TZI3_MOUSE;tr|D3YVH4|D3YVH4_MOUSE
16.8313	20.8758	17.6405	18.3966	20.5519						17	17	17	46.9	46.9	46.9	50.966	0	142.78	385440000	38	1.8567	0.524632	3.09106	5.18769	tr|Q4FJN2|Q4FJN2_MOUSE;sp|Q64378|FKBP5_MOUSE;tr|Q3TX72|Q3TX72_MOUSE;tr|B8JJC2|B8JJC2_MOUSE	tr|Q4FJN2|Q4FJN2_MOUSE;sp|Q64378|FKBP5_MOUSE;tr|Q3TX72|Q3TX72_MOUSE
24.3476	23.9288	23.9667	25.2506	24.4575						5	5	1	36.8	36.8	8.8	13.607	0	49.352	554940000	41	0.237368	0.987021	-0.328514	-0.620392	tr|F8WIX8|F8WIX8_MOUSE;tr|Q149V4|Q149V4_MOUSE;sp|Q64523|H2A2C_MOUSE;tr|B2RWH3|B2RWH3_MOUSE;sp|Q6GSS7|H2A2A_MOUSE	tr|F8WIX8|F8WIX8_MOUSE;tr|Q149V4|Q149V4_MOUSE;sp|Q64523|H2A2C_MOUSE;tr|B2RWH3|B2RWH3_MOUSE;sp|Q6GSS7|H2A2A_MOUSE
22.3609	21.9275	22.123	22.6386	21.4106						13	13	11	34.1	34.1	29.2	51.236	0	36.756	34513000	48	1.09111	0.792636	-0.705087	-2.58997	tr|Q8BST8|Q8BST8_MOUSE;tr|Q793C9|Q793C9_MOUSE;sp|Q64707|U2AFL_MOUSE;tr|Q3TN32|Q3TN32_MOUSE	tr|Q8BST8|Q8BST8_MOUSE;tr|Q793C9|Q793C9_MOUSE;sp|Q64707|U2AFL_MOUSE
20.7007	17.9768	20.7151	20.2402	20.4457						7	6	6	11.5	10	10	90.87	0	12.862	6228700	23	0.602453	0.909333	-1.34074	-1.42349	tr|F7A487|F7A487_MOUSE;sp|Q66PY1-2|SCUB3_MOUSE;sp|Q66PY1|SCUB3_MOUSE	tr|F7A487|F7A487_MOUSE;sp|Q66PY1-2|SCUB3_MOUSE;sp|Q66PY1|SCUB3_MOUSE
19.4567	19.4386	18.1783	21.4914	20.1217						74	74	74	54.7	54.7	54.7	191.55	0	323.31	5475100000	182	0.0182972	1	0.0713882	0.0561616	sp|Q68FD5|CLH1_MOUSE;tr|Q5SXR6|Q5SXR6_MOUSE;tr|Q80U89|Q80U89_MOUSE;tr|Q3UPJ3|Q3UPJ3_MOUSE;tr|Q3U0H2|Q3U0H2_MOUSE;tr|Q3TYQ2|Q3TYQ2_MOUSE;tr|Q3TAN1|Q3TAN1_MOUSE;tr|Q8K2I5|Q8K2I5_MOUSE;tr|Q3TJ98|Q3TJ98_MOUSE;tr|F6Z1R4|F6Z1R4_MOUSE	sp|Q68FD5|CLH1_MOUSE;tr|Q5SXR6|Q5SXR6_MOUSE;tr|Q80U89|Q80U89_MOUSE;tr|Q3UPJ3|Q3UPJ3_MOUSE
23.3196	22.8758	22.9523	23.3102	22.7235						21	21	21	46.6	46.6	46.6	63.908	0	89.816	102110000	126	1.00832	0.817864	-0.394394	-2.37451	sp|Q69Z99|ZN512_MOUSE;tr|A0A0J9YTU9|A0A0J9YTU9_MOUSE;tr|A0A0J9YV10|A0A0J9YV10_MOUSE;tr|A0A0J9YTW0|A0A0J9YTW0_MOUSE;tr|A0A0J9YU29|A0A0J9YU29_MOUSE	sp|Q69Z99|ZN512_MOUSE;tr|A0A0J9YTU9|A0A0J9YTU9_MOUSE
22.7888	21.6789	22.707	21.4901	21.7451						31	31	3	28.1	28.1	2.6	164.55	0	118.75	183290000	128	0.470562	0.964174	-0.61663	-1.13625	sp|Q69ZA1|CDK13_MOUSE	sp|Q69ZA1|CDK13_MOUSE
24.2513	23.2098	23.5881	24.2062	24.2405						33	33	33	52	52	52	92.188	0	186.51	245930000	128	0.234185	0.994615	-0.290056	-0.613037	tr|Q3UCF2|Q3UCF2_MOUSE;sp|Q6A068|CDC5L_MOUSE;tr|A0A1W2P7S8|A0A1W2P7S8_MOUSE;tr|A0A1W2P7Z8|A0A1W2P7Z8_MOUSE;tr|A0A1W2P7H4|A0A1W2P7H4_MOUSE;tr|A0A1W2P855|A0A1W2P855_MOUSE;tr|A0A1W2P6Q8|A0A1W2P6Q8_MOUSE;tr|Q05DT4|Q05DT4_MOUSE	tr|Q3UCF2|Q3UCF2_MOUSE;sp|Q6A068|CDC5L_MOUSE;tr|A0A1W2P7S8|A0A1W2P7S8_MOUSE;tr|A0A1W2P7Z8|A0A1W2P7Z8_MOUSE;tr|A0A1W2P7H4|A0A1W2P7H4_MOUSE;tr|A0A1W2P855|A0A1W2P855_MOUSE;tr|A0A1W2P6Q8|A0A1W2P6Q8_MOUSE;tr|Q05DT4|Q05DT4_MOUSE
23.5869	23.7537	23.7097	23.672	23.727						30	30	30	37	37	37	121.64	0	231.37	225430000	127	0.75158	0.870206	0.0841722	1.75693	sp|Q6A0A9|F120A_MOUSE;tr|Q3V3S0|Q3V3S0_MOUSE;tr|Q7TMZ0|Q7TMZ0_MOUSE;sp|Q8C3F2-3|F120C_MOUSE;tr|Q3V3X9|Q3V3X9_MOUSE;tr|B7ZW94|B7ZW94_MOUSE;sp|Q8C3F2|F120C_MOUSE	sp|Q6A0A9|F120A_MOUSE
21.4158	21.5003	21.1936	20.8403	21.1887						13	13	13	34.1	34.1	34.1	60.342	0	32.041	35883000	47	0.313522	0.976183	0.194633	0.792766	sp|Q6DFW4|NOP58_MOUSE;tr|A0A0A0MQ76|A0A0A0MQ76_MOUSE;tr|A0A087WQ46|A0A087WQ46_MOUSE;tr|A0A087WP00|A0A087WP00_MOUSE;tr|A0A087WSU5|A0A087WSU5_MOUSE;tr|A0A087WSL8|A0A087WSL8_MOUSE;tr|A0A087WNW0|A0A087WNW0_MOUSE	sp|Q6DFW4|NOP58_MOUSE;tr|A0A0A0MQ76|A0A0A0MQ76_MOUSE
21.7164	21.6144	21.1714	21.4021	21.7875						12	12	12	26.4	26.4	26.4	76.068	0	25.859	15960000	28	0.530698	0.939985	0.270949	1.26678	sp|Q6DID5|MUM1_MOUSE;tr|D3Z468|D3Z468_MOUSE	sp|Q6DID5|MUM1_MOUSE;tr|D3Z468|D3Z468_MOUSE
19.0756	20.3838	17.4284	18.2972	20.3986						7	7	7	22.4	22.4	22.4	45.614	0	16.981	38407000	20	1.39058	0.593939	2.12417	3.45853	tr|A0A146E664|A0A146E664_MOUSE;sp|Q6GU68|ISLR_MOUSE;tr|A0A1L1STF4|A0A1L1STF4_MOUSE	tr|A0A146E664|A0A146E664_MOUSE;sp|Q6GU68|ISLR_MOUSE;tr|A0A1L1STF4|A0A1L1STF4_MOUSE
22.6176	22.6936	22.574	23.7552	22.7217						13	13	13	27.8	27.8	27.8	59.152	0	99.294	326620000	65	0.207168	1	-0.274613	-0.549986	sp|Q6NVF9|CPSF6_MOUSE;tr|H3BJ30|H3BJ30_MOUSE;tr|H3BJW3|H3BJW3_MOUSE;tr|H3BKW0|H3BKW0_MOUSE;tr|H3BLM9|H3BLM9_MOUSE	sp|Q6NVF9|CPSF6_MOUSE;tr|H3BJ30|H3BJ30_MOUSE;tr|H3BJW3|H3BJW3_MOUSE
23.0171	22.3802	22.9432	22.1464	22.1689						15	15	14	21.5	21.5	20.2	108.15	0	42.697	38296000	66	0.481955	0.96099	-0.427674	-1.16096	sp|Q6NZL8-2|SCUB1_MOUSE;tr|A2A442|A2A442_MOUSE;sp|Q6NZL8-3|SCUB1_MOUSE;sp|Q6NZL8|SCUB1_MOUSE;tr|Q68EF9|Q68EF9_MOUSE;tr|D3YVN5|D3YVN5_MOUSE;tr|D3YVM9|D3YVM9_MOUSE;sp|Q9JJS0|SCUB2_MOUSE	sp|Q6NZL8-2|SCUB1_MOUSE;tr|A2A442|A2A442_MOUSE;sp|Q6NZL8-3|SCUB1_MOUSE;sp|Q6NZL8|SCUB1_MOUSE;tr|Q68EF9|Q68EF9_MOUSE
20.1518	21.3027	21.4079	22.2801	21.1192						13	13	13	22.6	22.6	22.6	76.912	0	32.09	18201000	26	0.0283906	1	-0.0690149	-0.0862262	sp|Q6NZQ2|DDX31_MOUSE	sp|Q6NZQ2|DDX31_MOUSE
21.1836	20.895	20.989	20.8884	21.1993						14	14	11	46.8	46.8	36.7	51.691	0	60.245	440170000	51	0.0569527	1	0.0267986	0.168241	tr|Q3TT94|Q3TT94_MOUSE;sp|Q6P1F6|2ABA_MOUSE;tr|Q571J7|Q571J7_MOUSE;tr|Q3TPC5|Q3TPC5_MOUSE;tr|Q9CWU3|Q9CWU3_MOUSE;tr|Q7TPQ7|Q7TPQ7_MOUSE;sp|Q6ZWR4-3|2ABB_MOUSE;sp|Q6ZWR4|2ABB_MOUSE;tr|Q8BVB4|Q8BVB4_MOUSE;sp|Q6ZWR4-2|2ABB_MOUSE;tr|G3UXS9|G3UXS9_MOUSE;sp|Q8BG02|2ABG_MOUSE	tr|Q3TT94|Q3TT94_MOUSE;sp|Q6P1F6|2ABA_MOUSE;tr|Q571J7|Q571J7_MOUSE;tr|Q3TPC5|Q3TPC5_MOUSE;tr|Q9CWU3|Q9CWU3_MOUSE
19.7126	21.4444	18.1537	18.1774	21.6193						7	7	7	12.2	12.2	12.2	72.108	0	12.297	8251100	20	1.62514	0.574367	2.85063	4.26111	sp|Q6P3E7|HDA10_MOUSE;tr|Q3U4U4|Q3U4U4_MOUSE;tr|D3Z7T4|D3Z7T4_MOUSE;tr|Q05DI9|Q05DI9_MOUSE	sp|Q6P3E7|HDA10_MOUSE;tr|Q3U4U4|Q3U4U4_MOUSE;tr|D3Z7T4|D3Z7T4_MOUSE
23.0239	21.7685	22.4444	23.49	24.0749						52	52	52	32.9	32.9	32.9	244.54	0	207.18	253650000	165	0.0223191	1	-0.0643984	-0.0682151	sp|Q6P4T2|U520_MOUSE;tr|Q8BYH6|Q8BYH6_MOUSE;tr|Q7TMG2|Q7TMG2_MOUSE	sp|Q6P4T2|U520_MOUSE
18.5487	21.014	19.4655	20.4458	20.7475						16	16	16	30.3	30.3	30.3	94.815	0	217.49	167180000	36	0.835812	0.865226	1.39411	1.95231	tr|Q5RL55|Q5RL55_MOUSE;sp|Q6P542|ABCF1_MOUSE;tr|Q3U6P1|Q3U6P1_MOUSE;tr|A1A4B8|A1A4B8_MOUSE;tr|Q99K92|Q99K92_MOUSE;tr|Q9JL47|Q9JL47_MOUSE	tr|Q5RL55|Q5RL55_MOUSE;sp|Q6P542|ABCF1_MOUSE
19.1494	16.7379	20.4558	17.6005	19.9063						7	7	7	16.6	16.6	16.6	70.367	0	11.272	2845900	12	0.173393	1	-0.746459	-0.469356	sp|Q6P9R1|DDX51_MOUSE	sp|Q6P9R1|DDX51_MOUSE
23.1902	23.089	22.7809	23.7264	23.3578						17	17	17	43.6	43.6	43.6	51.456	0	96.511	106880000	60	0.00796891	1	-0.00908693	-0.0247369	sp|Q6PAC3|DCA13_MOUSE	sp|Q6PAC3|DCA13_MOUSE
24.4501	24.2484	23.6598	24.0846	23.9375						21	21	21	55.7	55.7	55.7	45.465	0	74.126	141620000	104	0.0292835	1	0.0281458	0.0888567	tr|A2ALB2|A2ALB2_MOUSE;sp|Q6PAQ4|REXO4_MOUSE;tr|A2ALB1|A2ALB1_MOUSE	tr|A2ALB2|A2ALB2_MOUSE;sp|Q6PAQ4|REXO4_MOUSE;tr|A2ALB1|A2ALB1_MOUSE
22.5743	22.6309	22.3914	21.5583	23.6648						11	11	11	44.4	44.4	44.4	27.744	0	18.318	198680000	49	0.745883	0.860571	0.973192	1.74393	sp|Q6PDM2|SRSF1_MOUSE;tr|H7BX95|H7BX95_MOUSE;sp|Q6PDM2-3|SRSF1_MOUSE;sp|Q6PDM2-2|SRSF1_MOUSE;tr|F7AI47|F7AI47_MOUSE;tr|F6QXN3|F6QXN3_MOUSE	sp|Q6PDM2|SRSF1_MOUSE;tr|H7BX95|H7BX95_MOUSE;sp|Q6PDM2-3|SRSF1_MOUSE;sp|Q6PDM2-2|SRSF1_MOUSE
19.93	20.805	18.7145	20.7994	21.3047						11	11	11	54.5	54.5	54.5	39.275	0	67.377	37195000	30	0.657706	0.878794	1.24021	1.54553	sp|Q6PE01|SNR40_MOUSE;tr|Q3UFK4|Q3UFK4_MOUSE	sp|Q6PE01|SNR40_MOUSE;tr|Q3UFK4|Q3UFK4_MOUSE
19.8464	20.9148	18.6853	20.4316	20.8077						8	8	8	28.1	28.1	28.1	39.076	0	25.848	86458000	23	0.778328	0.871273	1.2068	1.81833	sp|Q6VY05|DND1_MOUSE;sp|Q6VY05-2|DND1_MOUSE	sp|Q6VY05|DND1_MOUSE;sp|Q6VY05-2|DND1_MOUSE
24.6654	24.5503	24.462	24.7281	24.7406						33	27	27	35.1	28.9	28.9	117.17	0	70.063	195510000	149	0.0736647	1	0.0269295	0.214394	sp|Q6ZPF4|FMNL3_MOUSE;tr|D3Z7A7|D3Z7A7_MOUSE;sp|Q6ZPF4-2|FMNL3_MOUSE;tr|O08548|O08548_MOUSE	sp|Q6ZPF4|FMNL3_MOUSE;tr|D3Z7A7|D3Z7A7_MOUSE;sp|Q6ZPF4-2|FMNL3_MOUSE
23.7185	23.0183	22.9028	22.5774	23.4411						17	17	17	35.5	35.5	35.5	68.464	0	52.382	59067000	54	0.125686	1	0.163489	0.351119	sp|Q6ZPL9|DDX55_MOUSE;tr|E9Q9T6|E9Q9T6_MOUSE;tr|Q810A4|Q810A4_MOUSE;tr|Q9CS87|Q9CS87_MOUSE;tr|Q9CSI0|Q9CSI0_MOUSE;tr|Q8BK20|Q8BK20_MOUSE;tr|A0A0G2JG82|A0A0G2JG82_MOUSE	sp|Q6ZPL9|DDX55_MOUSE;tr|E9Q9T6|E9Q9T6_MOUSE;tr|Q810A4|Q810A4_MOUSE;tr|Q9CS87|Q9CS87_MOUSE;tr|Q9CSI0|Q9CSI0_MOUSE;tr|Q8BK20|Q8BK20_MOUSE
23.8027	23.416	23.4876	23.4021	23.9807						15	15	15	51	51	51	22.591	0	63.81	630670000	55	0.19059	1	0.134167	0.510683	sp|Q6ZWN5|RS9_MOUSE;tr|F7CJS8|F7CJS8_MOUSE;tr|D3YWH9|D3YWH9_MOUSE;tr|Q96EC0|Q96EC0_MOUSE;tr|Q9CXW7|Q9CXW7_MOUSE;tr|D3Z673|D3Z673_MOUSE;tr|D3YUV6|D3YUV6_MOUSE	sp|Q6ZWN5|RS9_MOUSE;tr|F7CJS8|F7CJS8_MOUSE;tr|D3YWH9|D3YWH9_MOUSE;tr|Q96EC0|Q96EC0_MOUSE;tr|Q9CXW7|Q9CXW7_MOUSE
20.2395	20.6906	17.9229	20.0184	20.6712						10	10	10	46.3	46.3	46.3	23.072	0	192.55	789710000	38	0.569351	0.943364	1.28736	1.351	tr|I7HLV2|I7HLV2_MOUSE;tr|Q3THJ6|Q3THJ6_MOUSE;tr|A2AM97|A2AM97_MOUSE;sp|Q6ZWV3|RL10_MOUSE;sp|P86048|RL10L_MOUSE;tr|A0A1B0GXC3|A0A1B0GXC3_MOUSE;tr|B7FAU6|B7FAU6_MOUSE;tr|O89059|O89059_MOUSE	tr|I7HLV2|I7HLV2_MOUSE;tr|Q3THJ6|Q3THJ6_MOUSE;tr|A2AM97|A2AM97_MOUSE;sp|Q6ZWV3|RL10_MOUSE;sp|P86048|RL10L_MOUSE
21.9554	22.3573	22.3313	21.7931	22.6611						20	20	20	64.8	64.8	64.8	36.108	0	89.357	562780000	70	0.878969	0.856063	0.482631	2.05491	sp|Q6ZWX6|IF2A_MOUSE;tr|Q9CV24|Q9CV24_MOUSE	sp|Q6ZWX6|IF2A_MOUSE;tr|Q9CV24|Q9CV24_MOUSE
22.344	22.4587	22.4161	22.698	22.0314						31	31	23	57.9	57.9	44.8	65.322	0	257.08	1775000000	128	0.471596	0.964698	-0.240955	-1.13849	sp|Q76MZ3|2AAA_MOUSE;tr|Q8C2E1|Q8C2E1_MOUSE;tr|Q7TMX2|Q7TMX2_MOUSE;tr|G3UWL2|G3UWL2_MOUSE;tr|G3UXQ1|G3UXQ1_MOUSE;tr|H3BK50|H3BK50_MOUSE	sp|Q76MZ3|2AAA_MOUSE;tr|Q8C2E1|Q8C2E1_MOUSE;tr|Q7TMX2|Q7TMX2_MOUSE
20.654	19.4149	18.0984	18.9659	20.5257						14	12	12	47.7	45.1	45.1	42.679	0	194.87	630510000	49	0.269457	0.97651	0.730864	0.693799	tr|A2RSB1|A2RSB1_MOUSE;sp|Q78ZA7|NP1L4_MOUSE;tr|B7ZNL2|B7ZNL2_MOUSE;tr|Q8C1W9|Q8C1W9_MOUSE;tr|A0A140LJB5|A0A140LJB5_MOUSE;tr|A0A140LJ37|A0A140LJ37_MOUSE;tr|A0A140LI78|A0A140LI78_MOUSE	tr|A2RSB1|A2RSB1_MOUSE;sp|Q78ZA7|NP1L4_MOUSE;tr|B7ZNL2|B7ZNL2_MOUSE;tr|Q8C1W9|Q8C1W9_MOUSE;tr|A0A140LJB5|A0A140LJB5_MOUSE
25.7392	25.3898	25.1868	26.7799	26.0087						14	14	14	46.7	46.7	46.7	39.551	0	92.244	749630000	127	0.111218	1	-0.202716	-0.314023	tr|A0A0R4J0C8|A0A0R4J0C8_MOUSE;sp|Q7TMF2|ERI1_MOUSE;tr|A0A1B0GSW4|A0A1B0GSW4_MOUSE;tr|A0A1B0GRC5|A0A1B0GRC5_MOUSE	tr|A0A0R4J0C8|A0A0R4J0C8_MOUSE;sp|Q7TMF2|ERI1_MOUSE
17.746	19.0262	19.284	19.3058	18.65						26	21	21	57.6	49	49	62.543	0	323.31	665450000	59	0.0287978	1	0.0595528	0.0874264	tr|A0A0R4J259|A0A0R4J259_MOUSE;sp|Q7TMK9-2|HNRPQ_MOUSE;sp|Q7TMK9|HNRPQ_MOUSE;tr|G3UZI2|G3UZI2_MOUSE;tr|G3V018|G3V018_MOUSE;tr|G3UXJ6|G3UXJ6_MOUSE;tr|G3UZ48|G3UZ48_MOUSE;tr|G3UWM1|G3UWM1_MOUSE;tr|Q3TRV3|Q3TRV3_MOUSE;tr|G3XA76|G3XA76_MOUSE;tr|G3UXU5|G3UXU5_MOUSE;tr|G3UY67|G3UY67_MOUSE;tr|G3UYK7|G3UYK7_MOUSE	tr|A0A0R4J259|A0A0R4J259_MOUSE;sp|Q7TMK9-2|HNRPQ_MOUSE;sp|Q7TMK9|HNRPQ_MOUSE;tr|G3UZI2|G3UZI2_MOUSE;tr|G3V018|G3V018_MOUSE;tr|G3UXJ6|G3UXJ6_MOUSE;tr|G3UZ48|G3UZ48_MOUSE;tr|G3UWM1|G3UWM1_MOUSE
24.4475	23.8375	24.507	24.5393	23.7149						14	14	7	43.4	43.4	24.3	38.611	0	69.786	303210000	103	2.96542	0.264	-0.721736	-12.5805	sp|Q7TNC4-2|LC7L2_MOUSE;sp|Q7TNC4-3|LC7L2_MOUSE;tr|Q3UZ17|Q3UZ17_MOUSE;sp|Q7TNC4-4|LC7L2_MOUSE;sp|Q7TNC4|LC7L2_MOUSE;tr|Q3UGK2|Q3UGK2_MOUSE;tr|E9Q715|E9Q715_MOUSE;tr|Q3U5L2|Q3U5L2_MOUSE;tr|Q05CX5|Q05CX5_MOUSE;tr|Q3USM3|Q3USM3_MOUSE	sp|Q7TNC4-2|LC7L2_MOUSE;sp|Q7TNC4-3|LC7L2_MOUSE;tr|Q3UZ17|Q3UZ17_MOUSE;sp|Q7TNC4-4|LC7L2_MOUSE;sp|Q7TNC4|LC7L2_MOUSE;tr|Q3UGK2|Q3UGK2_MOUSE;tr|E9Q715|E9Q715_MOUSE;tr|Q3U5L2|Q3U5L2_MOUSE;tr|Q05CX5|Q05CX5_MOUSE
21.74	21.6057	21.7236	17.8983	21.423						9	9	9	31.8	31.8	31.8	40.036	0	76.631	24857000	55	0.246842	0.995105	1.06035	0.642203	sp|Q7TND5|RPF1_MOUSE;tr|A0A0G2JFR7|A0A0G2JFR7_MOUSE;tr|A0A0G2JEG7|A0A0G2JEG7_MOUSE	sp|Q7TND5|RPF1_MOUSE;tr|A0A0G2JFR7|A0A0G2JFR7_MOUSE
22.9669	22.7809	22.5816	23.2624	25.0593						12	12	5	32.1	32.1	15.3	43.158	0	32.897	243610000	60	0.458039	0.970033	0.983133	1.10909	sp|Q7TNV0|DEK_MOUSE;tr|Q9CVL7|Q9CVL7_MOUSE;tr|E9Q8Y1|E9Q8Y1_MOUSE;tr|D3YVJ6|D3YVJ6_MOUSE;tr|Q3UR53|Q3UR53_MOUSE	sp|Q7TNV0|DEK_MOUSE;tr|Q9CVL7|Q9CVL7_MOUSE;tr|E9Q8Y1|E9Q8Y1_MOUSE;tr|D3YVJ6|D3YVJ6_MOUSE
20.8176	20.9993	18.4157	20.0288	20.7085						12	12	12	15.9	15.9	15.9	109.9	0	17.44	8900100	21	0.498514	0.963842	1.09985	1.19688	tr|E9Q026|E9Q026_MOUSE;sp|Q7TPS5|C2CD5_MOUSE;sp|Q7TPS5-2|C2CD5_MOUSE;tr|A0A0N4SW93|A0A0N4SW93_MOUSE;tr|Q3TSE2|Q3TSE2_MOUSE;sp|Q7TPS5-3|C2CD5_MOUSE;tr|A0A0N4SVN0|A0A0N4SVN0_MOUSE;tr|A0A0N4SW69|A0A0N4SW69_MOUSE;tr|A0A0N4SW58|A0A0N4SW58_MOUSE	tr|E9Q026|E9Q026_MOUSE;sp|Q7TPS5|C2CD5_MOUSE;sp|Q7TPS5-2|C2CD5_MOUSE;tr|A0A0N4SW93|A0A0N4SW93_MOUSE;tr|Q3TSE2|Q3TSE2_MOUSE;sp|Q7TPS5-3|C2CD5_MOUSE
22.4595	22.394	22.5414	21.1774	22.6197						35	35	35	37.6	37.6	37.6	152.04	0	323.31	637340000	109	0.306113	0.985047	0.447376	0.77625	tr|Q3U2W2|Q3U2W2_MOUSE;sp|Q7TPV4|MBB1A_MOUSE;tr|A0JLT5|A0JLT5_MOUSE;tr|Q3TLF6|Q3TLF6_MOUSE	tr|Q3U2W2|Q3U2W2_MOUSE;sp|Q7TPV4|MBB1A_MOUSE;tr|A0JLT5|A0JLT5_MOUSE;tr|Q3TLF6|Q3TLF6_MOUSE
23.4849	23.1186	23.5156	23.2669	23.7836						8	8	8	15.1	15.1	15.1	83.911	0	54.563	100020000	77	0.0354959	1	0.0286458	0.107034	tr|Q3V2C4|Q3V2C4_MOUSE;sp|Q7TT36|AGRA3_MOUSE	tr|Q3V2C4|Q3V2C4_MOUSE;sp|Q7TT36|AGRA3_MOUSE
24.8465	24.7355	24.3316	24.0722	23.9035						47	47	46	31.4	31.4	30.9	194.73	0	172.57	230630000	182	0.0785623	1	-0.0972532	-0.227691	tr|B2RQQ7|B2RQQ7_MOUSE;sp|Q7TT50|MRCKB_MOUSE;tr|H7BX44|H7BX44_MOUSE;tr|D3YYN8|D3YYN8_MOUSE;sp|Q3UU96|MRCKA_MOUSE;tr|E9PVY0|E9PVY0_MOUSE;tr|B2RXX8|B2RXX8_MOUSE;tr|A0A1D5RLQ9|A0A1D5RLQ9_MOUSE;sp|Q3UU96-2|MRCKA_MOUSE;tr|Q3TSA3|Q3TSA3_MOUSE;tr|F6YZJ7|F6YZJ7_MOUSE;tr|F6S5Z6|F6S5Z6_MOUSE;tr|F6Q5A5|F6Q5A5_MOUSE	tr|B2RQQ7|B2RQQ7_MOUSE;sp|Q7TT50|MRCKB_MOUSE
18.2722	20.1236	21.3413	19.1517	20.9339						4	4	4	39.7	39.7	39.7	7.3184	0	6.4484	11447000	15	0.304775	0.98061	0.940374	0.773262	tr|Q3UKC8|Q3UKC8_MOUSE;sp|Q80SZ7|GBG5_MOUSE	tr|Q3UKC8|Q3UKC8_MOUSE;sp|Q80SZ7|GBG5_MOUSE
23.3947	23.2703	23.4868	22.8338	23.1239						17	17	17	33.3	33.3	33.3	89.25	0	70.641	89541000	106	0.0517753	1	-0.0413405	-0.153684	sp|Q80T69|RSBN1_MOUSE;tr|D6RG56|D6RG56_MOUSE;tr|A0A0H2UH30|A0A0H2UH30_MOUSE	sp|Q80T69|RSBN1_MOUSE
21.3298	19.6758	18.2689	20.6622	21.0583						9	9	8	12.5	12.5	11.5	104.03	0	15.627	8017300	22	0.0737028	1	0.280053	0.214497	sp|Q80UP3|DGKZ_MOUSE;tr|A2AHJ7|A2AHJ7_MOUSE;tr|A2AHK0|A2AHK0_MOUSE;tr|Q91YS0|Q91YS0_MOUSE;tr|Q05DE1|Q05DE1_MOUSE	sp|Q80UP3|DGKZ_MOUSE;tr|A2AHJ7|A2AHJ7_MOUSE;tr|A2AHK0|A2AHK0_MOUSE;tr|Q91YS0|Q91YS0_MOUSE
17.5385	21.0858	19.0823	21.5014	18.2958						24	24	1	17.2	17.2	0.6	212.38	0	38.897	25622000	78	0.0591599	1	0.316726	0.174409	sp|Q80UV9-3|TAF1_MOUSE;tr|D3YZK4|D3YZK4_MOUSE;sp|Q80UV9-2|TAF1_MOUSE	sp|Q80UV9-3|TAF1_MOUSE;tr|D3YZK4|D3YZK4_MOUSE;sp|Q80UV9-2|TAF1_MOUSE
21.1906	18.489	21.2922	21.0005	20.2587						11	11	11	19.6	19.6	19.6	79.528	0	32.047	14364000	32	1.12197	0.781082	-1.78723	-2.67273	tr|A0A0R4J0Q6|A0A0R4J0Q6_MOUSE;sp|Q80VI1|TRI56_MOUSE;tr|D3YVX5|D3YVX5_MOUSE	tr|A0A0R4J0Q6|A0A0R4J0Q6_MOUSE;sp|Q80VI1|TRI56_MOUSE
21.53	21.5067	21.135	21.3403	22.7584						33	33	33	27.1	27.1	27.1	191.36	0	108.96	237060000	78	0.695579	0.880304	0.797412	1.63013	sp|Q80X19-2|COEA1_MOUSE;tr|B7ZNH7|B7ZNH7_MOUSE;sp|Q80X19|COEA1_MOUSE;tr|K3W4R4|K3W4R4_MOUSE;tr|F7D5Y4|F7D5Y4_MOUSE	sp|Q80X19-2|COEA1_MOUSE;tr|B7ZNH7|B7ZNH7_MOUSE;sp|Q80X19|COEA1_MOUSE;tr|K3W4R4|K3W4R4_MOUSE
23.1882	23.7106	24.6202	24.6064	23.5728						40	40	40	40.6	40.6	40.6	142.28	0	318.56	368270000	124	0.31985	0.969708	-0.496585	-0.806837	sp|Q80X82|SYMPK_MOUSE;tr|F8WJD4|F8WJD4_MOUSE;tr|Q3U2B5|Q3U2B5_MOUSE;tr|Q3U2V0|Q3U2V0_MOUSE;tr|Q3TN10|Q3TN10_MOUSE;tr|Q3TA76|Q3TA76_MOUSE;tr|S4R2Q3|S4R2Q3_MOUSE;tr|D3Z2M2|D3Z2M2_MOUSE;tr|F6UJ99|F6UJ99_MOUSE	sp|Q80X82|SYMPK_MOUSE;tr|F8WJD4|F8WJD4_MOUSE;tr|Q3U2B5|Q3U2B5_MOUSE;tr|Q3U2V0|Q3U2V0_MOUSE;tr|Q3TN10|Q3TN10_MOUSE
22.5646	22.586	22.6138	23.3443	22.2708						18	18	18	29.8	29.8	29.8	93.572	0	42.279	46144000	44	0.496344	0.961082	-0.412512	-1.19217	sp|Q80XC3|US6NL_MOUSE;sp|Q80XC3-2|US6NL_MOUSE	sp|Q80XC3|US6NL_MOUSE;sp|Q80XC3-2|US6NL_MOUSE
21.685	22.1534	22.5249	22.5002	22.5797						21	21	21	28.7	28.7	28.7	133.47	0	98.049	78637000	67	0.118566	1	0.129871	0.332944	sp|Q80XC6|NRDE2_MOUSE	sp|Q80XC6|NRDE2_MOUSE
20.2887	20.314	19.8889	18.4603	20.0277						3	3	3	12.4	12.4	12.4	26.649	0	5.4794	3579400	12	0.345051	0.968574	0.624825	0.862592	tr|D6RG49|D6RG49_MOUSE;sp|Q80XP8|FA76B_MOUSE	tr|D6RG49|D6RG49_MOUSE;sp|Q80XP8|FA76B_MOUSE
18.2481	19.6547	18.2276	18.2227	20.6048						14	14	14	27.4	27.4	27.4	70.849	0	22.164	24506000	51	1.8949	0.495568	1.89694	5.35542	tr|Q7TMM1|Q7TMM1_MOUSE;tr|Q8CFS2|Q8CFS2_MOUSE;tr|Q8C751|Q8C751_MOUSE;sp|Q80Y44|DDX10_MOUSE;tr|Q66JW6|Q66JW6_MOUSE;tr|Q8BRE3|Q8BRE3_MOUSE;tr|Q3TKX5|Q3TKX5_MOUSE	tr|Q7TMM1|Q7TMM1_MOUSE;tr|Q8CFS2|Q8CFS2_MOUSE;tr|Q8C751|Q8C751_MOUSE;sp|Q80Y44|DDX10_MOUSE;tr|Q66JW6|Q66JW6_MOUSE;tr|Q8BRE3|Q8BRE3_MOUSE
23.258	23.585	22.4654	24.0445	24.4614						16	16	16	55.9	55.9	55.9	49.106	0	112.59	265590000	96	0.472251	0.966788	0.767267	1.13991	tr|Q5XJZ3|Q5XJZ3_MOUSE;sp|Q810D6|GRWD1_MOUSE;tr|Q8BIF7|Q8BIF7_MOUSE;tr|Q8K335|Q8K335_MOUSE;tr|A0A1B0GRR2|A0A1B0GRR2_MOUSE;tr|A0A1B0GSW5|A0A1B0GSW5_MOUSE	tr|Q5XJZ3|Q5XJZ3_MOUSE;sp|Q810D6|GRWD1_MOUSE;tr|Q8BIF7|Q8BIF7_MOUSE;tr|Q8K335|Q8K335_MOUSE
20.9451	21.4074	20.7908	20.8666	21.9844						8	8	8	18.1	18.1	18.1	78.734	0	23.29	22633000	36	1.47132	0.564129	0.82837	3.7211	sp|Q810V0|MPP10_MOUSE;tr|Q9D7V6|Q9D7V6_MOUSE;tr|A0PJ89|A0PJ89_MOUSE;tr|Q8K0Z2|Q8K0Z2_MOUSE	sp|Q810V0|MPP10_MOUSE;tr|Q9D7V6|Q9D7V6_MOUSE;tr|A0PJ89|A0PJ89_MOUSE
23.0369	22.611	23.2542	22.9604	21.1626						12	12	12	55.6	55.6	55.6	35.079	0	95.126	167160000	80	0.9265	0.82735	-1.19707	-2.17014	tr|B2RXQ8|B2RXQ8_MOUSE;sp|Q8BFQ4|WDR82_MOUSE;tr|A0A087WQ38|A0A087WQ38_MOUSE;tr|A0A1L1SV91|A0A1L1SV91_MOUSE;tr|A0A1L1SUX7|A0A1L1SUX7_MOUSE;tr|A0A1L1SRB6|A0A1L1SRB6_MOUSE	tr|B2RXQ8|B2RXQ8_MOUSE;sp|Q8BFQ4|WDR82_MOUSE
24.5234	24.5725	24.3855	24.9636	24.8628						25	25	4	61.3	61.3	10.1	34.376	0	303.27	4988900000	151	0.134863	1	0.0934642	0.374324	tr|Q6P6I7|Q6P6I7_MOUSE;tr|A2AL12|A2AL12_MOUSE;tr|Q5FB19|Q5FB19_MOUSE;tr|Q3UZG3|Q3UZG3_MOUSE;sp|Q8BG05|ROA3_MOUSE	tr|Q6P6I7|Q6P6I7_MOUSE;tr|A2AL12|A2AL12_MOUSE;tr|Q5FB19|Q5FB19_MOUSE;tr|Q3UZG3|Q3UZG3_MOUSE;sp|Q8BG05|ROA3_MOUSE
21.3538	21.3447	21.5279	21.8056	20.9285						8	8	8	38.2	38.2	38.2	25.356	0	18.8	44201000	33	0.792511	0.873074	-0.425787	-1.85112	sp|Q8BG17|NOL12_MOUSE;tr|B7ZBX7|B7ZBX7_MOUSE;tr|F8WGP0|F8WGP0_MOUSE;tr|B7ZCM5|B7ZCM5_MOUSE	sp|Q8BG17|NOL12_MOUSE;tr|B7ZBX7|B7ZBX7_MOUSE;tr|F8WGP0|F8WGP0_MOUSE
20.8803	20.6064	21.455	18.8904	20.6655						10	10	10	12.2	12.2	12.2	103.17	0	16.749	6646200	20	0.0781683	1	0.227389	0.226625	sp|Q8BG79|C19L2_MOUSE;sp|Q8BG79-2|C19L2_MOUSE	sp|Q8BG79|C19L2_MOUSE;sp|Q8BG79-2|C19L2_MOUSE
25.2345	24.8203	25.2376	25.3999	25.5028						28	28	0	69.5	69.5	0	46.132	0	146.32	407820000	176	0.181555	1	-0.129088	-0.489047	sp|Q8BG81|PDIP3_MOUSE;tr|Q3U8V1|Q3U8V1_MOUSE;tr|Q571G8|Q571G8_MOUSE;tr|Q8C713|Q8C713_MOUSE;tr|F6VR84|F6VR84_MOUSE	sp|Q8BG81|PDIP3_MOUSE;tr|Q3U8V1|Q3U8V1_MOUSE;tr|Q571G8|Q571G8_MOUSE
19.5315	22.2895	22.4621	22.0916	22.0897						9	9	9	33.1	33.1	33.1	36.66	0	21.859	26926000	28	0.26985	0.979157	0.8279	0.694691	tr|G3UZA0|G3UZA0_MOUSE;sp|Q8BGA5|KRR1_MOUSE;tr|Q8BVE7|Q8BVE7_MOUSE	tr|G3UZA0|G3UZA0_MOUSE;sp|Q8BGA5|KRR1_MOUSE
20.3854	21.4421	19.824	20.1258	21.7841						23	23	23	47	47	47	68.839	0	204.48	412280000	51	2.05774	0.423467	1.50137	6.12354	tr|Q3TSY9|Q3TSY9_MOUSE;sp|Q8BGD9|IF4B_MOUSE;tr|Q3TDD8|Q3TDD8_MOUSE;tr|Q3UGC0|Q3UGC0_MOUSE;tr|Q3THB0|Q3THB0_MOUSE;tr|Q3TLQ9|Q3TLQ9_MOUSE;tr|Q922K6|Q922K6_MOUSE;tr|B2RWE8|B2RWE8_MOUSE	tr|Q3TSY9|Q3TSY9_MOUSE;sp|Q8BGD9|IF4B_MOUSE;tr|Q3TDD8|Q3TDD8_MOUSE;tr|Q3UGC0|Q3UGC0_MOUSE;tr|Q3THB0|Q3THB0_MOUSE;tr|Q3TLQ9|Q3TLQ9_MOUSE;tr|Q922K6|Q922K6_MOUSE;tr|B2RWE8|B2RWE8_MOUSE
26.5441	26.1951	26.221	26.0602	26.0603						33	33	13	64.8	64.8	30.6	81.635	0	323.31	674990000	285	0.305164	0.983964	-0.147426	-0.774131	sp|Q8BGS1|E41L5_MOUSE;sp|Q8BGS1-3|E41L5_MOUSE;tr|Q8BT29|Q8BT29_MOUSE;tr|A0A087WP93|A0A087WP93_MOUSE	sp|Q8BGS1|E41L5_MOUSE;sp|Q8BGS1-3|E41L5_MOUSE
18.7968	19.1016	19.1649	21.1978	21.0081						5	5	5	34.5	34.5	34.5	26.753	0	57.7	83451000	15	0.0980803	1	0.334976	0.279752	sp|Q8BGT7|SPF30_MOUSE;tr|Q3TGV3|Q3TGV3_MOUSE	sp|Q8BGT7|SPF30_MOUSE;tr|Q3TGV3|Q3TGV3_MOUSE
23.2728	22.9548	22.9838	23.4763	23.366						12	12	12	39.8	39.8	39.8	40.755	0	32.139	119420000	96	0.125241	1	-0.0839367	-0.349986	sp|Q8BHD8|PCMD2_MOUSE;tr|F6SPX7|F6SPX7_MOUSE;tr|B0R0C7|B0R0C7_MOUSE;tr|Q6I682|Q6I682_MOUSE;tr|B0R0D0|B0R0D0_MOUSE	sp|Q8BHD8|PCMD2_MOUSE;tr|F6SPX7|F6SPX7_MOUSE
22.3298	21.9376	21.8498	21.4891	22.8012						17	17	17	34.1	34.1	34.1	87.274	0	49.095	55759000	82	0.438432	0.981216	0.479802	1.06655	sp|Q8BHL3|TB10B_MOUSE;tr|A0A0U1RPN1|A0A0U1RPN1_MOUSE	sp|Q8BHL3|TB10B_MOUSE
18.7682	19.8974	18.6934	20.668	20.5164						2	2	2	9	9	9	40.095	0	16.415	9014300	29	0.389238	0.967363	0.830374	0.959486	tr|G5E8C3|G5E8C3_MOUSE;sp|Q8BHL4|RAI3_MOUSE	tr|G5E8C3|G5E8C3_MOUSE;sp|Q8BHL4|RAI3_MOUSE
20.9147	19.8017	19.9144	20.0584	21.5508						18	18	18	47.2	47.2	47.2	59.744	0	92.865	104720000	53	0.184613	1	0.38042	0.496388	sp|Q8BI72|CARF_MOUSE;tr|A0A1I7Q4A1|A0A1I7Q4A1_MOUSE	sp|Q8BI72|CARF_MOUSE
22.1658	21.8646	22.3575	20.7673	22.3248						7	7	7	35.4	35.4	35.4	40.477	0	28.397	31182000	36	0.183919	1	0.331148	0.494723	sp|Q8BIF9|ZN787_MOUSE	sp|Q8BIF9|ZN787_MOUSE
22.7944	19.8122	23.1481	22.8159	21.9703						17	17	12	54	54	38.8	61.341	0	63.106	262130000	54	1.04944	0.814737	-2.02824	-2.48038	sp|Q8BIQ5|CSTF2_MOUSE;tr|B3V097|B3V097_MOUSE;sp|Q8BIQ5-2|CSTF2_MOUSE;tr|A2AEK1|A2AEK1_MOUSE;tr|B3V099|B3V099_MOUSE;tr|A2AEJ8|A2AEJ8_MOUSE;tr|A2AEK3|A2AEK3_MOUSE;tr|F6ZKC7|F6ZKC7_MOUSE	sp|Q8BIQ5|CSTF2_MOUSE;tr|B3V097|B3V097_MOUSE;sp|Q8BIQ5-2|CSTF2_MOUSE;tr|A2AEK1|A2AEK1_MOUSE;tr|B3V099|B3V099_MOUSE
24.2485	23.9448	24.1562	23.581	23.9756						16	16	16	54.3	54.3	54.3	35.767	0	44.031	169350000	136	0.0433101	1	-0.0349716	-0.129597	sp|Q8BJ90|ZN771_MOUSE;tr|Q569U7|Q569U7_MOUSE;tr|E9Q8A0|E9Q8A0_MOUSE;tr|B9EIX7|B9EIX7_MOUSE;sp|Q8BI73|ZN775_MOUSE;sp|Q5U4E2|REPI1_MOUSE;tr|A0A0R3P9D3|A0A0R3P9D3_MOUSE;tr|D3YY67|D3YY67_MOUSE	sp|Q8BJ90|ZN771_MOUSE
21.2588	20.9125	19.9714	22.1016	21.4985						19	19	19	48.5	48.5	48.5	55.983	0	247.17	721200000	55	0.0380593	1	0.0948868	0.114472	sp|Q8BK67|RCC2_MOUSE;tr|A2AWQ2|A2AWQ2_MOUSE	sp|Q8BK67|RCC2_MOUSE
21.1094	17.6706	19.5025	21.1685	21.4995						6	6	6	18.4	18.4	18.4	45.145	0	13.489	11889000	17	0.243118	0.992314	-1.0084	-0.633645	sp|Q8BKJ9|SIR7_MOUSE;tr|A3KMC9|A3KMC9_MOUSE;tr|A2ABY6|A2ABY6_MOUSE;tr|A2ABY8|A2ABY8_MOUSE	sp|Q8BKJ9|SIR7_MOUSE;tr|A3KMC9|A3KMC9_MOUSE;tr|A2ABY6|A2ABY6_MOUSE
22.3337	22.047	22.6914	22.8394	22.5775						23	23	23	47	47	47	72.799	0	154.07	78401000	54	0.461737	0.966216	-0.30926	-1.11711	sp|Q8BKS9|PUM3_MOUSE;tr|A0A0N4SUH4|A0A0N4SUH4_MOUSE;tr|Q7TMX0|Q7TMX0_MOUSE;tr|Q8C0F4|Q8C0F4_MOUSE	sp|Q8BKS9|PUM3_MOUSE;tr|A0A0N4SUH4|A0A0N4SUH4_MOUSE
25.6469	25.3829	25.4951	25.6398	25.2807						21	21	2	47.1	47.1	4.4	49.763	0	78.22	442810000	152	1.41151	0.59	-0.262128	-3.52529	sp|Q8BLY1-2|SMOC1_MOUSE;sp|Q8BLY1|SMOC1_MOUSE	sp|Q8BLY1-2|SMOC1_MOUSE;sp|Q8BLY1|SMOC1_MOUSE
21.2918	20.7057	20.6748	20.4211	22.3081						17	17	17	42.8	42.8	42.8	65.952	0	152.19	217550000	47	0.42591	0.984219	0.711008	1.03935	tr|A2AAN2|A2AAN2_MOUSE;sp|Q8BMA6|SRP68_MOUSE;tr|Q8K258|Q8K258_MOUSE	tr|A2AAN2|A2AAN2_MOUSE;sp|Q8BMA6|SRP68_MOUSE;tr|Q8K258|Q8K258_MOUSE
20.7959	20.779	21.0982	21.1393	21.3486						8	8	8	54.9	54.9	54.9	16.46	0	18.415	278290000	39	0.0710556	1	0.0526759	0.207269	sp|Q8BMJ3|IF1AX_MOUSE;tr|Q4FJR7|Q4FJR7_MOUSE;tr|Q3UC76|Q3UC76_MOUSE;sp|Q60872|IF1A_MOUSE;tr|J3QNT6|J3QNT6_MOUSE;tr|Q3UTA4|Q3UTA4_MOUSE;tr|Q3TQZ4|Q3TQZ4_MOUSE;tr|M0QWL1|M0QWL1_MOUSE;tr|J3QQ02|J3QQ02_MOUSE;tr|J3QPI8|J3QPI8_MOUSE;tr|J3QP87|J3QP87_MOUSE;tr|A0A1W2P883|A0A1W2P883_MOUSE;tr|J3QPQ5|J3QPQ5_MOUSE;tr|Q3UJQ5|Q3UJQ5_MOUSE;tr|Q8BX20|Q8BX20_MOUSE;tr|Q3UT53|Q3UT53_MOUSE;tr|J3QMW5|J3QMW5_MOUSE;tr|…	sp|Q8BMJ3|IF1AX_MOUSE;tr|Q4FJR7|Q4FJR7_MOUSE;tr|Q3UC76|Q3UC76_MOUSE;sp|Q60872|IF1A_MOUSE;tr|J3QNT6|J3QNT6_MOUSE
24.0402	24.1127	24.3433	25.347	24.6897						19	19	19	74.6	74.6	74.6	43.221	0	106.84	445240000	101	0.112539	1	-0.175641	-0.317437	tr|Q4VAA9|Q4VAA9_MOUSE;sp|Q8BP48|MAP11_MOUSE;tr|Q8R0B2|Q8R0B2_MOUSE;tr|Q6ZQJ2|Q6ZQJ2_MOUSE;tr|A0A0G2JF71|A0A0G2JF71_MOUSE;tr|A0A0G2JFL1|A0A0G2JFL1_MOUSE	tr|Q4VAA9|Q4VAA9_MOUSE;sp|Q8BP48|MAP11_MOUSE;tr|Q8R0B2|Q8R0B2_MOUSE;tr|Q6ZQJ2|Q6ZQJ2_MOUSE
18.0223	18.2071	19.1392	22.145	21.7697						9	9	9	38.2	38.2	38.2	17.779	0	14.253	472590000	29	0.0351534	1	0.219595	0.106037	sp|Q8BP67|RL24_MOUSE;tr|Q3UW40|Q3UW40_MOUSE;tr|Q8BT08|Q8BT08_MOUSE;tr|Q9CS31|Q9CS31_MOUSE;tr|F6RSK3|F6RSK3_MOUSE	sp|Q8BP67|RL24_MOUSE;tr|Q3UW40|Q3UW40_MOUSE;tr|Q8BT08|Q8BT08_MOUSE;tr|Q9CS31|Q9CS31_MOUSE
22.2098	21.8291	18.375	21.7144	21.9175						9	9	9	35.9	35.9	35.9	47.33	0	25.884	49349000	33	0.277425	0.978252	1.10691	0.711835	sp|Q8BP71|RFOX2_MOUSE;sp|Q8BP71-2|RFOX2_MOUSE;sp|Q8BP71-5|RFOX2_MOUSE;sp|Q8BP71-7|RFOX2_MOUSE;sp|Q8BP71-8|RFOX2_MOUSE;sp|Q8BP71-3|RFOX2_MOUSE;sp|Q8BP71-6|RFOX2_MOUSE;sp|Q9JJ43-5|RFOX1_MOUSE;sp|Q9JJ43-2|RFOX1_MOUSE;sp|Q9JJ43-4|RFOX1_MOUSE;sp|Q9JJ43-6|RFOX1_MOUSE;sp|Q9JJ43|RFOX1_MOUSE;sp|Q9JJ43-3|RFOX1_MOUSE;sp|Q8BP71-4|RFOX2_MOUSE;sp|Q8BP71-9|RFOX2_MOUSE;tr|Q8VI61|Q8VI61_MOUSE;sp|Q8BIF2-4|RFOX3_MO…	sp|Q8BP71|RFOX2_MOUSE;sp|Q8BP71-2|RFOX2_MOUSE;sp|Q8BP71-5|RFOX2_MOUSE;sp|Q8BP71-7|RFOX2_MOUSE;sp|Q8BP71-8|RFOX2_MOUSE;sp|Q8BP71-3|RFOX2_MOUSE
18.1939	22.2492	19.082	20.0477	21.76						13	13	13	50.6	50.6	50.6	37.27	0	133.99	203770000	38	1.56772	0.589804	2.8967	4.05307	sp|Q8BP92|RCN2_MOUSE;tr|Q3TE95|Q3TE95_MOUSE;tr|Q8BP39|Q8BP39_MOUSE	sp|Q8BP92|RCN2_MOUSE;tr|Q3TE95|Q3TE95_MOUSE
20.602	17.459	21.0528	20.6917	20.8534						8	8	8	22.9	22.9	22.9	45.29	0	14.74	8514100	17	0.533472	0.949333	-1.62596	-1.27281	tr|Q923E2|Q923E2_MOUSE;tr|Q562F8|Q562F8_MOUSE;sp|Q8BPP0|ZN436_MOUSE;tr|A2AW49|A2AW49_MOUSE	tr|Q923E2|Q923E2_MOUSE;tr|Q562F8|Q562F8_MOUSE;sp|Q8BPP0|ZN436_MOUSE
21.9571	20.9132	21.9211	21.5705	22.613						114	114	1	63.1	63.1	0.5	280.5	0	323.31	8019500000	412	0.026743	1	-0.0531435	-0.0813602	tr|B7FAU9|B7FAU9_MOUSE;sp|Q8BTM8|FLNA_MOUSE;tr|B7FAV1|B7FAV1_MOUSE;tr|J3JS91|J3JS91_MOUSE	tr|B7FAU9|B7FAU9_MOUSE;sp|Q8BTM8|FLNA_MOUSE;tr|B7FAV1|B7FAV1_MOUSE
23.3977	23.1861	23.5818	22.6565	22.9712						8	8	8	54.9	54.9	54.9	22.748	0	51.513	132090000	62	0.127921	1	-0.133345	-0.356793	sp|Q8BTU1|CFA20_MOUSE;sp|Q8BTU1-2|CFA20_MOUSE;tr|A0A1D5RM82|A0A1D5RM82_MOUSE	sp|Q8BTU1|CFA20_MOUSE;sp|Q8BTU1-2|CFA20_MOUSE
20.1744	18.1825	19.3119	17.8034	21.2294						5	5	5	30.1	30.1	30.1	23.805	0	9.6347	17138000	16	0.153848	1	0.609431	0.421605	sp|Q8BU88|RM22_MOUSE	sp|Q8BU88|RM22_MOUSE
20.7122	19.4912	19.2926	20.6793	20.7658						8	4	2	23.8	13.2	4.5	48.08	0	9.0828	10235000	16	0.0433059	1	-0.0995719	-0.129585	sp|Q8BUN5|SMAD3_MOUSE;tr|Q05CN3|Q05CN3_MOUSE;tr|A2CG44|A2CG44_MOUSE;tr|F7BUP2|F7BUP2_MOUSE;tr|Q0VER3|Q0VER3_MOUSE;tr|Q3UVC6|Q3UVC6_MOUSE;sp|Q9JIW5|SMAD9_MOUSE;tr|A2CG45|A2CG45_MOUSE	sp|Q8BUN5|SMAD3_MOUSE;tr|Q05CN3|Q05CN3_MOUSE;tr|A2CG44|A2CG44_MOUSE;tr|F7BUP2|F7BUP2_MOUSE
19.354	23.3283	17.8577	19.5483	22.5908						8	8	8	26.5	26.5	26.5	49.371	0	61.046	51182000	25	1.91425	0.479086	4.03956	5.44207	sp|Q8BVN9|MAEL_MOUSE;tr|A0A0A6YWQ9|A0A0A6YWQ9_MOUSE	sp|Q8BVN9|MAEL_MOUSE;tr|A0A0A6YWQ9|A0A0A6YWQ9_MOUSE
27.0091	26.8179	26.7824	27.1882	26.8075						27	27	27	55.8	55.8	55.8	50.497	0	323.31	1111400000	212	0.495844	0.957674	-0.180585	-1.19108	tr|Q3TS64|Q3TS64_MOUSE;sp|Q8BVY0|RL1D1_MOUSE;tr|Q3TH37|Q3TH37_MOUSE;tr|Q3UL54|Q3UL54_MOUSE;tr|Q3TGI9|Q3TGI9_MOUSE;tr|Q3TAJ5|Q3TAJ5_MOUSE;tr|Q3TLJ3|Q3TLJ3_MOUSE;tr|Q3TN25|Q3TN25_MOUSE;tr|Q9CSF9|Q9CSF9_MOUSE	tr|Q3TS64|Q3TS64_MOUSE;sp|Q8BVY0|RL1D1_MOUSE;tr|Q3TH37|Q3TH37_MOUSE;tr|Q3UL54|Q3UL54_MOUSE;tr|Q3TGI9|Q3TGI9_MOUSE;tr|Q3TAJ5|Q3TAJ5_MOUSE;tr|Q3TLJ3|Q3TLJ3_MOUSE;tr|Q3TN25|Q3TN25_MOUSE;tr|Q9CSF9|Q9CSF9_MOUSE
21.1053	20.8709	21.2098	19.6788	20.7056						7	7	5	11.1	11.1	8.1	89.02	0	15.06	8802700	20	0.0658699	1	0.123628	0.193021	tr|A0A087WRF2|A0A087WRF2_MOUSE;sp|Q8BXK8|AGAP1_MOUSE;tr|E9Q3K3|E9Q3K3_MOUSE;tr|Q3UH88|Q3UH88_MOUSE;tr|Q8C418|Q8C418_MOUSE	tr|A0A087WRF2|A0A087WRF2_MOUSE;sp|Q8BXK8|AGAP1_MOUSE;tr|E9Q3K3|E9Q3K3_MOUSE;tr|Q3UH88|Q3UH88_MOUSE
18.5045	20.3673	18.3004	18.1865	19.7555						9	4	4	17.8	9.1	9.1	63.961	0	14.071	60097000	22	2.17165	0.420308	1.73093	6.71692	sp|Q8BYK6|YTHD3_MOUSE;sp|Q8BYK6-3|YTHD3_MOUSE;tr|Q7TN20|Q7TN20_MOUSE;sp|Q8BYK6-2|YTHD3_MOUSE;tr|Q8BVC6|Q8BVC6_MOUSE	sp|Q8BYK6|YTHD3_MOUSE;sp|Q8BYK6-3|YTHD3_MOUSE;tr|Q7TN20|Q7TN20_MOUSE;sp|Q8BYK6-2|YTHD3_MOUSE;tr|Q8BVC6|Q8BVC6_MOUSE
21.804	21.4798	21.735	20.5272	20.8413						9	9	9	19.2	19.2	19.2	70.042	0	19.374	25623000	27	0.118435	1	-0.194821	-0.332608	sp|Q8BZR9|NCBP3_MOUSE;tr|Q7TPS9|Q7TPS9_MOUSE;tr|Q3TLD7|Q3TLD7_MOUSE;sp|Q8BZR9-2|NCBP3_MOUSE;sp|Q8BZR9-3|NCBP3_MOUSE	sp|Q8BZR9|NCBP3_MOUSE;tr|Q7TPS9|Q7TPS9_MOUSE;tr|Q3TLD7|Q3TLD7_MOUSE
21.6878	21.7051	21.9073	20.6563	21.433						4	4	4	15.6	15.6	15.6	45.786	0	59.287	26907000	22	0.105418	1	0.151901	0.298965	sp|Q8C0F9|PRS35_MOUSE	sp|Q8C0F9|PRS35_MOUSE
18.3608	18.742	19.2541	19.5026	19.519						3	3	3	4.3	4.3	4.3	117.3	0	4.8614	2201000	4	0.0580666	1	0.0913467	0.171357	sp|Q8C129|LCAP_MOUSE;tr|Q6NY09|Q6NY09_MOUSE;tr|Q8BZ14|Q8BZ14_MOUSE;tr|Q3TTA8|Q3TTA8_MOUSE	sp|Q8C129|LCAP_MOUSE;tr|Q6NY09|Q6NY09_MOUSE;tr|Q8BZ14|Q8BZ14_MOUSE;tr|Q3TTA8|Q3TTA8_MOUSE
21.2126	21.2341	21.2483	17.7577	20.745						3	3	3	22	22	22	11.952	0	5.8041	8068500	15	0.232376	0.993533	0.916663	0.608851	tr|E0CY61|E0CY61_MOUSE;tr|E0CZ56|E0CZ56_MOUSE;tr|B9EIT8|B9EIT8_MOUSE;sp|Q8C1Z8|TM10A_MOUSE;tr|A0A0R4J205|A0A0R4J205_MOUSE;tr|E9Q663|E9Q663_MOUSE	tr|E0CY61|E0CY61_MOUSE;tr|E0CZ56|E0CZ56_MOUSE;tr|B9EIT8|B9EIT8_MOUSE;sp|Q8C1Z8|TM10A_MOUSE;tr|A0A0R4J205|A0A0R4J205_MOUSE;tr|E9Q663|E9Q663_MOUSE
22.1034	21.8754	21.8157	21.4615	20.0606						10	10	10	26	26	26	58.052	0	18.257	27963000	39	0.477123	0.967864	-0.825537	-1.15048	sp|Q8C208-3|IKZF4_MOUSE;sp|Q8C208-2|IKZF4_MOUSE;sp|Q8C208|IKZF4_MOUSE;sp|Q8C208-4|IKZF4_MOUSE;tr|Q5GGW4|Q5GGW4_MOUSE;tr|Q8BTD0|Q8BTD0_MOUSE;tr|Q8C9X3|Q8C9X3_MOUSE;tr|Q8C5P6|Q8C5P6_MOUSE;tr|Q3UQ33|Q3UQ33_MOUSE;tr|Q5SWU0|Q5SWU0_MOUSE;sp|Q03267-6|IKZF1_MOUSE;tr|A0A087WQ51|A0A087WQ51_MOUSE;tr|A0A087WQ74|A0A087WQ74_MOUSE;sp|P81183-2|IKZF2_MOUSE;sp|O08900|IKZF3_MOUSE;tr|G5E8H3|G5E8H3_MOUSE;sp|Q03267|IK…	sp|Q8C208-3|IKZF4_MOUSE;sp|Q8C208-2|IKZF4_MOUSE;sp|Q8C208|IKZF4_MOUSE;sp|Q8C208-4|IKZF4_MOUSE
27.5152	27.4367	27.3464	27.3846	27.4613						32	32	26	51	51	40.1	69.448	0	231.3	1870800000	324	0.188265	1	0.0336444	0.505133	sp|Q8C2Q3|RBM14_MOUSE;tr|Q3U6A2|Q3U6A2_MOUSE;tr|E9QL13|E9QL13_MOUSE;sp|Q8C2Q3-2|RBM14_MOUSE;tr|Q62019|Q62019_MOUSE;tr|J3QN51|J3QN51_MOUSE;tr|J3QPT3|J3QPT3_MOUSE;tr|B0LM42|B0LM42_MOUSE;tr|J3QQ01|J3QQ01_MOUSE	sp|Q8C2Q3|RBM14_MOUSE;tr|Q3U6A2|Q3U6A2_MOUSE;tr|E9QL13|E9QL13_MOUSE;sp|Q8C2Q3-2|RBM14_MOUSE;tr|Q62019|Q62019_MOUSE
27.0069	26.8428	27.6405	28.4766	27.3517						11	11	11	39.2	39.2	39.2	35.412	0	121.23	3556000000	311	0.431132	0.981457	-0.610729	-1.05069	sp|Q8C4U3|SFRP1_MOUSE	sp|Q8C4U3|SFRP1_MOUSE
23.4887	23.5557	24.182	24.8944	24.4062						10	10	10	49	49	49	15.977	0	61.801	165310000	84	0.120856	1	-0.207457	-0.338805	sp|Q8C6B9|AROS_MOUSE	sp|Q8C6B9|AROS_MOUSE
20.3987	18.7129	19.2262	21.3697	22.4984						14	14	14	24.8	24.8	24.8	95.644	0	90.24	35826000	32	0.0572289	1	0.27411	0.169014	sp|Q8C804|SPICE_MOUSE;tr|Q3TNS9|Q3TNS9_MOUSE	sp|Q8C804|SPICE_MOUSE
19.1566	21.3727	18.5812	20.5371	21.1387						22	22	22	54.1	54.1	54.1	63.294	0	146.18	543510000	54	1.02888	0.81208	1.83074	2.42717	sp|Q8C854|MYEF2_MOUSE;tr|A2ATP6|A2ATP6_MOUSE;sp|Q8C854-3|MYEF2_MOUSE;tr|A2ATP5|A2ATP5_MOUSE;sp|Q8C854-1|MYEF2_MOUSE;tr|A7UQY4|A7UQY4_MOUSE;sp|Q8C854-2|MYEF2_MOUSE;tr|G8JL68|G8JL68_MOUSE;tr|F6XJA1|F6XJA1_MOUSE	sp|Q8C854|MYEF2_MOUSE;tr|A2ATP6|A2ATP6_MOUSE;sp|Q8C854-3|MYEF2_MOUSE;tr|A2ATP5|A2ATP5_MOUSE;sp|Q8C854-1|MYEF2_MOUSE;tr|A7UQY4|A7UQY4_MOUSE;sp|Q8C854-2|MYEF2_MOUSE;tr|G8JL68|G8JL68_MOUSE;tr|F6XJA1|F6XJA1_MOUSE
22.1714	22.1407	20.6775	22.2871	22.9435						19	19	17	31.2	31.2	29.1	90.754	0	47.09	50165000	97	0.468839	0.964747	0.830114	1.13251	sp|Q8C8V1|ZXDC_MOUSE;sp|Q8C8V1-2|ZXDC_MOUSE;sp|Q8C8V1-3|ZXDC_MOUSE;sp|Q8C8V1-4|ZXDC_MOUSE;tr|Q3UVF3|Q3UVF3_MOUSE;tr|A0A0N4SV82|A0A0N4SV82_MOUSE	sp|Q8C8V1|ZXDC_MOUSE;sp|Q8C8V1-2|ZXDC_MOUSE;sp|Q8C8V1-3|ZXDC_MOUSE;sp|Q8C8V1-4|ZXDC_MOUSE
19.9459	23.1417	19.9433	18.7432	22.7263						8	8	8	33.9	33.9	33.9	44.92	0	30.343	60828000	35	2.08898	0.411862	3.38985	6.28144	sp|Q8CAE2|HENMT_MOUSE;sp|Q8CAE2-2|HENMT_MOUSE;tr|A2AED5|A2AED5_MOUSE;tr|A0A0G2JGG9|A0A0G2JGG9_MOUSE	sp|Q8CAE2|HENMT_MOUSE;sp|Q8CAE2-2|HENMT_MOUSE;tr|A2AED5|A2AED5_MOUSE
21.55	21.6395	21.3006	21.341	21.1738						11	11	11	24.6	24.6	24.6	55.429	0	26.549	53661000	53	0.0152821	1	0.00942198	0.0470593	sp|Q8CCF0|PRP31_MOUSE;sp|Q8CCF0-2|PRP31_MOUSE	sp|Q8CCF0|PRP31_MOUSE;sp|Q8CCF0-2|PRP31_MOUSE
22.8501	23.2285	23.2105	24.2348	24.3741						20	20	20	49.7	49.7	49.7	53.516	0	55.616	151740000	91	0.202767	1	0.369521	0.5396	sp|Q8CD15|RIOX2_MOUSE;tr|D3YTU3|D3YTU3_MOUSE;tr|Q8CCK9|Q8CCK9_MOUSE;tr|D3Z287|D3Z287_MOUSE	sp|Q8CD15|RIOX2_MOUSE;tr|D3YTU3|D3YTU3_MOUSE
18.3204	21.463	19.6344	17.94	21.2615						20	20	20	27.4	27.4	27.4	109.49	0	95.352	157870000	46	1.57934	0.59536	2.73067	4.09456	sp|Q8CDG1|PIWL2_MOUSE	sp|Q8CDG1|PIWL2_MOUSE
20.302	17.9523	19.9185	19.2498	18.1939						6	6	6	8.2	8.2	8.2	100.5	0	9.6683	6330200	15	1.63591	0.594894	-1.75033	-4.30105	sp|Q8CFG0|SULF2_MOUSE;tr|Q6ZPV3|Q6ZPV3_MOUSE	sp|Q8CFG0|SULF2_MOUSE;tr|Q6ZPV3|Q6ZPV3_MOUSE
23.8821	23.5638	18.705	22.6139	22.5695						18	2	2	28.6	4.2	4.2	76.699	0	32.035	154180000	46	0.251018	0.989471	1.33301	0.651778	sp|Q8CFG8|CS1B_MOUSE;tr|A0A1W2P7F1|A0A1W2P7F1_MOUSE	sp|Q8CFG8|CS1B_MOUSE;tr|A0A1W2P7F1|A0A1W2P7F1_MOUSE
28.4976	28.4958	28.5889	28.983	28.5524						37	37	2	67.4	67.4	2	76.857	0	323.31	4585200000	575	0.342411	0.967824	-0.165729	-0.85677	sp|Q8CG14|CS1A_MOUSE;tr|Q14DT6|Q14DT6_MOUSE;tr|Q3T9K7|Q3T9K7_MOUSE;tr|E0CZE7|E0CZE7_MOUSE	sp|Q8CG14|CS1A_MOUSE;tr|Q14DT6|Q14DT6_MOUSE;tr|Q3T9K7|Q3T9K7_MOUSE
21.3036	18.1273	18.713	20.9888	21.2982						5	5	1	23.4	23.4	4.9	42.309	0	101.78	22033000	22	0.142369	1	-0.622403	-0.39313	sp|Q8CGC4|LS14B_MOUSE	sp|Q8CGC4|LS14B_MOUSE
21.1549	19.3101	21.0383	20.3401	20.7161						10	10	4	16.8	16.8	5.9	84.213	0	20.594	10612000	26	0.566281	0.9442	-0.831311	-1.34429	sp|Q8CGC6|RBM28_MOUSE	sp|Q8CGC6|RBM28_MOUSE
[truncated: 354 more rows]
