# Supplementary material for: TEX15 is an essential executor of MIWI2-directed transposon DNA methylation and silencing
Source: Nat Commun. 2020 Jul 27;11:3739. doi: 10.1038/s41467-020-17372-5 (PMC7385494; doi:10.1038/s41467-020-17372-5)
Supplement: Supplementary file 3 — Source Data [file 41467_2020_17372_MOESM3_ESM.zip › Figure2.xlsx]

## Sheet: Figure 2 f
P20
TE	ctrl_v_Miwi2_log2FoldChange	ctrl_v_Miwi2_padj	ctrl_v_Tex15_log2FoldChange	ctrl_v_Tex15_padj	class
L1Md_Gf_5end	4.47407	1.48e-234	4.8352	4.15594e-274	P20
L1MdTf_II	4.32363	0	4.72343	0	P20
L1MdTf_I	4.27336	0	4.68887	0	P20
L1MdA_I	3.70734	1.2834e-252	3.74593	4.29962e-258	P20
L1_MM	3.55311	3.69445e-203	3.62483	2.27049e-211	P20
L1MdA_II	2.67616	5.28794e-136	2.76284	7.42605e-145	P20
L1MdA_III	1.83556	2.9692e-87	1.9626	1.29264e-99	P20
L1MdGf_II	1.68539	2.35179e-80	1.88341	4.47632e-100	P20
L1MdTf_III	1.49894	7.0512e-60	1.92087	5.30863e-98	P20
L1MdGf_I	1.07348	3.77434e-43	1.24441	1.27102e-57	P20
IAPA_MM	4.37298	5.33999e-173	5.04656	3.37703e-231	P20
RLTR1IAP_MM	3.22046	1.03698e-139	3.89533	6.11843e-206	P20
IAPEZI	3.02832	4.92931e-218	3.66388	0	P20
MMERVK10C	2.55284	8.83711e-176	3.51281	0	P20
IAPLTR1_Mm	2.22245	3.40009e-63	2.79532	1.30731e-100	P20
IAPLTR1a_I_MM	1.90741	1.65966e-93	2.48211	4.75526e-158	P20
IAP5-Mm_I	1.89849	2.15557e-38	1.739	1.26348e-31	P20
ERVB4_1B-I_MM	1.64673	1.37227e-12	1.47389	2.69645e-10	P20
IAPEY5_I	1.6153	1.4814e-35	2.04686	4.39378e-57	P20
IAPEY4_LTR	1.60485	1.2329e-10	1.18861	4.3837e-06	P20
E16.5
TE	ctrl_t_v_Tex15_log2FoldChange	ctrl_t_v_Tex15_padj	class
L1MdTf_III	0.55669	0.00363299	E16_Tex15_KO
IAPA_MM	1.64227	1.89907e-21	E16_Tex15_KO
ERVB4_1B-I_MM	1.28845	0.046181	E16_Tex15_KO
L1MdGf_II	0.321547	0.106305	E16_Tex15_KO
L1MdTf_I	0.838264	1.93605e-06	E16_Tex15_KO
L1MdA_I	0.11237	0.664068	E16_Tex15_KO
IAPLTR1a_I_MM	1.21033	1.92677e-12	E16_Tex15_KO
L1MdTf_II	0.812494	4.02746e-06	E16_Tex15_KO
IAPEY5_I	0.454489	0.0459383	E16_Tex15_KO
MMERVK10C	0.697855	0.00157545	E16_Tex15_KO
L1MdA_II	0.143972	0.561198	E16_Tex15_KO
IAPEY4_LTR	1.12412	0.024683	E16_Tex15_KO
IAPLTR1_Mm	1.04403	2.99502e-09	E16_Tex15_KO
L1Md_Gf_5end	0.888475	2.87475e-05	E16_Tex15_KO
L1_MM	0.114786	0.664068	E16_Tex15_KO
RLTR1IAP_MM	1.41976	1.23113e-20	E16_Tex15_KO
L1MdA_III	0.253463	0.263909	E16_Tex15_KO
IAP5-Mm_I	0.591032	0.00238237	E16_Tex15_KO
IAPEZI	1.562	4.50277e-19	E16_Tex15_KO
L1MdGf_I	1.12657	4.06204e-09	E16_Tex15_KO
