# Supplementary material for: TEX15 is an essential executor of MIWI2-directed transposon DNA methylation and silencing
Source: Nat Commun. 2020 Jul 27;11:3739. doi: 10.1038/s41467-020-17372-5 (PMC7385494; doi:10.1038/s41467-020-17372-5)
Supplement: Supplementary file 3 — Source Data [file 41467_2020_17372_MOESM3_ESM.zip › Figure3.xlsx]

## Sheet: Figure 3 a
length	sample	freq	condition		Length	pvalue	Adjusted pvalue
18	Control_T1	0.0170719	Control_T		18	0.304	4.56
18	Control_T2	0.0169394	Control_T		19	0.1469	2.2035
18	Control_T3	0.0140012	Control_T		20	0.2765	4.1475
18	Tex15_KO1	0.0171034	Tex15_KO		21	0.7056	10.584
18	Tex15_KO2	0.0230695	Tex15_KO		22	0.171	2.565
18	Tex15_KO3	0.016225	Tex15_KO		23	0.1085	1.6275
19	Control_T1	0.0173505	Control_T		24	0.1005	1.5075
19	Control_T2	0.0160946	Control_T		25	0.2385	3.5775
19	Control_T3	0.0158161	Control_T		26	0.2316	3.474
19	Tex15_KO1	0.01818	Tex15_KO		27	0.1761	2.6415
19	Tex15_KO2	0.0180963	Tex15_KO		28	0.1946	2.919
19	Tex15_KO3	0.0166618	Tex15_KO		29	0.207	3.105
20	Control_T1	0.0297408	Control_T		30	0.2433	3.6495
20	Control_T2	0.026261	Control_T		31	0.9954	14.931
20	Control_T3	0.0264364	Control_T		32	0.8006	12.009
20	Tex15_KO1	0.0283594	Tex15_KO
20	Tex15_KO2	0.0320539	Tex15_KO		Two sample t-test
20	Tex15_KO3	0.0283477	Tex15_KO		p-value adjustment: Bonferroni
21	Control_T1	0.139632	Control_T		alpha = 0.01
21	Control_T2	0.134215	Control_T
21	Control_T3	0.135305	Control_T
21	Tex15_KO1	0.124746	Tex15_KO
21	Tex15_KO2	0.140298	Tex15_KO
21	Tex15_KO3	0.137888	Tex15_KO
22	Control_T1	0.309393	Control_T
22	Control_T2	0.298989	Control_T
22	Control_T3	0.300827	Control_T
22	Tex15_KO1	0.308793	Tex15_KO
22	Tex15_KO2	0.386159	Tex15_KO
22	Tex15_KO3	0.330531	Tex15_KO
23	Control_T1	0.070266	Control_T
23	Control_T2	0.0695454	Control_T
23	Control_T3	0.0718799	Control_T
23	Tex15_KO1	0.0716674	Tex15_KO
23	Tex15_KO2	0.0797976	Tex15_KO
23	Tex15_KO3	0.075359	Tex15_KO
24	Control_T1	0.0396742	Control_T
24	Control_T2	0.0408024	Control_T
24	Control_T3	0.0400222	Control_T
24	Tex15_KO1	0.0437977	Tex15_KO
24	Tex15_KO2	0.044843	Tex15_KO
24	Tex15_KO3	0.0404928	Tex15_KO
25	Control_T1	0.0393437	Control_T
25	Control_T2	0.0409437	Control_T
25	Control_T3	0.0401529	Control_T
25	Tex15_KO1	0.0412648	Tex15_KO
25	Tex15_KO2	0.0321536	Tex15_KO
25	Tex15_KO3	0.0358729	Tex15_KO
26	Control_T1	0.0653394	Control_T
26	Control_T2	0.0678201	Control_T
26	Control_T3	0.0670748	Control_T
26	Tex15_KO1	0.0682173	Tex15_KO
26	Tex15_KO2	0.0478748	Tex15_KO
26	Tex15_KO3	0.0590816	Tex15_KO
27	Control_T1	0.0770166	Control_T
27	Control_T2	0.0813349	Control_T
27	Control_T3	0.0829366	Control_T
27	Tex15_KO1	0.0794522	Tex15_KO
27	Tex15_KO2	0.0541074	Tex15_KO
27	Tex15_KO3	0.070241	Tex15_KO
28	Control_T1	0.0733253	Control_T
28	Control_T2	0.0770818	Control_T
28	Control_T3	0.0769058	Control_T
28	Tex15_KO1	0.0747395	Tex15_KO
28	Tex15_KO2	0.0499178	Tex15_KO
28	Tex15_KO3	0.0676984	Tex15_KO
29	Control_T1	0.0594615	Control_T
29	Control_T2	0.0625635	Control_T
29	Control_T3	0.060787	Control_T
29	Tex15_KO1	0.0594094	Tex15_KO
29	Tex15_KO2	0.0391508	Tex15_KO
29	Tex15_KO3	0.0558064	Tex15_KO
30	Control_T1	0.0348121	Control_T
30	Control_T2	0.0371322	Control_T
30	Control_T3	0.0363659	Control_T
30	Tex15_KO1	0.0350257	Tex15_KO
30	Tex15_KO2	0.0241817	Tex15_KO
30	Tex15_KO3	0.0344092	Tex15_KO
31	Control_T1	0.0188705	Control_T
31	Control_T2	0.0210722	Control_T
31	Control_T3	0.022173	Control_T
31	Tex15_KO1	0.0200708	Tex15_KO
31	Tex15_KO2	0.0203324	Tex15_KO
31	Tex15_KO3	0.0217328	Tex15_KO
32	Control_T1	0.00870315	Control_T
32	Control_T2	0.00920537	Control_T
32	Control_T3	0.00931655	Control_T
32	Tex15_KO1	0.00917334	Tex15_KO
32	Tex15_KO2	0.00796425	Tex15_KO
32	Tex15_KO3	0.00965302	Tex15_KO

## Sheet: Figure 3 b
sample	family	count
Control_T1	genes	491793
Control_T2	genes	2649309
Control_T3	genes	699675
Tex15_KO1	genes	431751
Tex15_KO2	genes	360697
Tex15_KO3	genes	517458
Control_T1	IAP	631015
Control_T2	IAP	3523444
Control_T3	IAP	719465
Tex15_KO1	IAP	1322520
Tex15_KO2	IAP	658474
Tex15_KO3	IAP	1508879
Control_T1	LINE	1532338
Control_T2	LINE	10922278
Control_T3	LINE	2491111
Tex15_KO1	LINE	2121059
Tex15_KO2	LINE	859309
Tex15_KO3	LINE	2456792
Control_T1	LTR	1087558
Control_T2	LTR	7107806
Control_T3	LTR	1674772
Tex15_KO1	LTR	1327298
Tex15_KO2	LTR	374343
Tex15_KO3	LTR	1323298
Control_T1	ncRNA	136541
Control_T2	ncRNA	749016
Control_T3	ncRNA	214433
Tex15_KO1	ncRNA	142087
Tex15_KO2	ncRNA	143168
Tex15_KO3	ncRNA	223277
Control_T1	nrRNA	92664
Control_T2	nrRNA	560644
Control_T3	nrRNA	229474
Tex15_KO1	nrRNA	64944
Tex15_KO2	nrRNA	34855
Tex15_KO3	nrRNA	82102
Control_T1	others	443684
Control_T2	others	2620990
Control_T3	others	694212
Tex15_KO1	others	313863
Tex15_KO2	others	164725
Tex15_KO3	others	326188
Control_T1	SINE	284489
Control_T2	SINE	1690519
Control_T3	SINE	476497
Tex15_KO1	SINE	179691
Tex15_KO2	SINE	103661
Tex15_KO3	SINE	189419

## Sheet: Figure 3 d, f
Chr	Start	End	Strand	Feature	ID	Description	No. Sublocations	No. Probes	Mean Miwi2KO	StDev Miwi2KO	Mean Tex15KO	StDev Tex15KO	Mean WT	StDev WT	Chr	Start	End	Strand	Feature	ID	Description	No. Sublocations	No. Probes	Mean Miwi2KO	StDev Miwi2KO	Mean Tex15KO	StDev Tex15KO	Mean WT	StDev WT	Chr	Start	End	Strand	Feature	ID	Description	No. Sublocations	No. Probes	Mean Miwi2KO	StDev Miwi2KO	Mean Tex15KO	StDev Tex15KO	Mean WT	StDev WT	Chr	Start	End	Strand	Feature
1	3037726	3043047	+	L1Md_A	L1Md_A	54	1	3	83.4067	4.28169	89.9506	5.40307	79.7589	6.16476	1	10970655	10975951	+	L1Md_Gf	L1Md_Gf	78	1	3	84.7614	1.26965	83.1894	8.12045	91.2775	3.68639	1	3846871	3852833	-	L1Md_T	L1Md_T	107	1	3	82.4709	7.69228	81.2743	10.728	90.3004	5.19233	1	3014751	3021011	-	L1Md_F2
1	5429836	5435642	+	L1Md_A	L1Md_A	16	1	4	73.1521	9.17959	75.277	8.30731	85.4925	10.2995	1	18077953	18084249	+	L1Md_Gf	L1Md_Gf	56	1	5	71.3406	7.86449	75.9161	5.9198	82.5474	11.4466	1	4559597	4566001	+	L1Md_T	L1Md_T	35	1	3	65.6492	6.1924	78.4166	2.57256	86.0496	1.18494	1	3064858	3070814	-	L1Md_F2
1	5819993	5825598	+	L1Md_A	L1Md_A	16	1	3	37.0018	16.5927	35.5254	27.09	85.6703	5.26863	1	30542242	30547401	+	L1Md_Gf	L1Md_Gf	75	1	3	72.3255	22.4427	72.6313	26.6247	84.7883	12.2551	1	5189143	5194724	+	L1Md_T	L1Md_T	49	1	4	66.0281	17.2712	67.9113	20.6228	87.0596	7.13704	1	3106235	3112409	-	L1Md_F2
1	7482158	7488613	-	L1Md_A	L1Md_A	26	1	4	42.7559	33.6805	42.3491	35.8069	87.0742	5.59388	1	32069194	32074586	-	L1Md_Gf	L1Md_Gf	41	1	4	30.9034	23.4886	25.9589	25.5733	83.6465	1.87544	1	5266738	5273059	-	L1Md_T	L1Md_T	43	1	4	70.8161	24.9095	69.3417	37.5397	88.7183	2.90711	1	3734917	3740060	+	L1Md_F2
1	8212467	8219050	-	L1Md_A	L1Md_A	7	1	3	46.1291	17.1491	42.9297	17.5392	71.1259	12.941	1	51433414	51438958	+	L1Md_Gf	L1Md_Gf	47	1	4	58.0267	37.174	56.2844	37.7764	93.4115	4.10013	1	5350393	5356254	+	L1Md_T	L1Md_T	35	1	4	64.3478	11.4634	68.9741	9.7888	84.1513	8.46727	1	3824914	3831169	-	L1Md_F2
1	9482922	9488091	+	L1Md_A	L1Md_A	88	1	2	70.8452	3.20524	77.2772	0.324945	86.559	9.01667	1	98366439	98372078	+	L1Md_Gf	L1Md_Gf	35	1	2	35.4234	28.4653	41.7834	41.7913	79.4754	5.08177	1	5423429	5428578	+	L1Md_T	L1Md_T	31	1	3	61.8685	18.8011	62.3296	19.0734	81.3222	9.09424	1	4440430	4445723	+	L1Md_F2
1	10786852	10793003	-	L1Md_A	L1Md_A	19	1	2	79.7154	18.5066	76.6686	20.7423	86.7486	9.17794	1	103543247	103548366	+	L1Md_Gf	L1Md_Gf	47	1	3	82.3022	4.60857	88.236	7.18498	74.7929	4.08396	1	5993095	5998361	+	L1Md_T	L1Md_T	45	1	3	63.8635	17.9263	64.1405	25.9325	86.1166	3.02107	1	5471701	5476785	+	L1Md_F2
1	14988591	14994955	-	L1Md_A	L1Md_A	16	1	3	53.6913	44.2196	52.1901	43.3941	93.0936	1.0056	1	114657309	114662732	-	L1Md_Gf	L1Md_Gf	49	1	2	60.2971	52.0662	60.0014	48.8178	85.6465	4.93381	1	6144991	6151219	-	L1Md_T	L1Md_T	29	1	4	60.2384	31.2064	66.3822	32.1378	88.099	5.13711	1	5634583	5640725	-	L1Md_F2
1	15020299	15025491	+	L1Md_A	L1Md_A	10	1	2	59.5009	51.4831	58.2868	53.0407	89.323	6.17368	1	159021853	159026967	+	L1Md_Gf	L1Md_Gf	49	1	4	73.5211	14.514	71.4986	18.4257	92.71	1.88076	1	7281634	7288057	-	L1Md_T	L1Md_T	49	1	3	74.6493	12.3129	74.3325	13.9568	79.1703	17.6581	1	5837027	5842999	-	L1Md_F2
1	15736582	15743579	-	L1Md_A	L1Md_A	7	1	3	81.285	0	44.6346	34.0396	89.591	1.38786	2	42814863	42820084	+	L1Md_Gf	L1Md_Gf	79	1	2	84.4808	7.33764	86.4178	12.9148	94.4207	1.62404	1	7328681	7335740	-	L1Md_T	L1Md_T	31	1	3	58.6608	24.2542	55.5949	35.496	89.0164	6.55673	1	5849955	5855306	+	L1Md_F2
1	15950058	15956238	-	L1Md_A	L1Md_A	13	1	3	80.204	19.9764	82.4067	19.0824	85.6197	11.9499	2	98428890	98434800	+	L1Md_Gf	L1Md_Gf	37	1	3	32.1892	26.9294	26.9177	27.7862	78.402	16.5154	1	7843439	7848822	+	L1Md_T	L1Md_T	47	1	3	53.8379	8.68608	41.7069	23.0223	68.3425	17.638	1	6042275	6047412	+	L1Md_F2
1	17328915	17335070	-	L1Md_A	L1Md_A	13	1	2	78.945	5.11815	84.6556	10.59	81.6879	2.39373	2	116494084	116500000	+	L1Md_Gf	L1Md_Gf	34	1	4	71.0906	13.144	74.1477	12.3869	84.7117	8.76996	1	10882284	10887768	-	L1Md_T	L1Md_T	34	1	2	84.6953	2.05103	82.1513	1.2284	85.6554	8.60759	1	6066952	6072913	+	L1Md_F2
1	17473538	17478944	+	L1Md_A	L1Md_A	15	1	3	58.0961	41.5942	58.953	46.8929	91.7607	1.86386	3	12475777	12481150	-	L1Md_Gf	L1Md_Gf	46	1	3	54.471	7.56048	63.3625	12.6877	69.5192	6.33771	1	13730905	13737328	-	L1Md_T	L1Md_T	29	1	2	69.2171	16.7352	63.8041	3.95362	93.1138	0.842932	1	6333720	6340122	-	L1Md_F2
1	18927575	18932785	+	L1Md_A	L1Md_A	14	1	3	60.0243	28.3197	58.2108	31.4419	93.2275	1.58362	3	22413421	22418654	+	L1Md_Gf	L1Md_Gf	44	1	3	60.1328	24.1671	60.78	25.3969	85.2985	1.49715	1	13891061	13897392	-	L1Md_T	L1Md_T	41	1	4	86.8017	8.97337	88.972	8.28913	93.9024	1.0385	1	7079770	7084952	+	L1Md_F2
1	19434725	19440905	-	L1Md_A	L1Md_A	15	1	3	69.5198	41.716	69.5651	43.9784	85.2098	12.213	3	61444575	61450043	+	L1Md_Gf	L1Md_Gf	45	1	3	57.354	22.973	49.0471	37.104	88.6217	10.8688	1	14084869	14090721	+	L1Md_T	L1Md_T	53	1	4	87.9431	3.34077	88.2018	4.69609	91.2595	1.77527	1	7230986	7237221	-	L1Md_F2
1	19687174	19693551	-	L1Md_A	L1Md_A	4	1	2	37.1219	41.0215	35.278	40.2043	90.1166	1.27016	3	70718610	70724059	+	L1Md_Gf	L1Md_Gf	31	1	2	41.939	33.3899	35.0171	34.283	77.3289	13.7149	1	14113239	14119084	+	L1Md_T	L1Md_T	36	1	3	54.6597	40.8435	50.6402	44.8894	92.9234	2.83355	1	7271638	7276868	+	L1Md_F3
1	19838880	19844707	+	L1Md_A	L1Md_A	14	1	4	44.7493	34.4005	45.798	38.2407	91.1636	4.48151	4	21505452	21510847	+	L1Md_Gf	L1Md_Gf	48	1	3	47.1616	38.9758	51.4688	37.4179	87.7394	4.87913	1	14476212	14482475	-	L1Md_T	L1Md_T	40	1	3	74.2753	22.044	78.2578	16.7695	94.3169	2.67934	1	7301155	7307339	-	L1Md_F2
1	22054512	22061536	-	L1Md_A	L1Md_A	37	1	3	68.6209	23.4994	69.7682	23.2207	82.8917	10.3459	4	24193703	24199986	+	L1Md_Gf	L1Md_Gf	38	1	4	63.7188	5.6103	24.4283	28.094	87.762	2.57091	1	14969312	14974715	-	L1Md_T	L1Md_T	33	1	2	53.3702	37.5074	50.3053	52.3424	88.781	2.58603	1	9401679	9406684	+	L1Md_F3
1	22230820	22237017	-	L1Md_A	L1Md_A	16	1	3	67.1072	43.7522	63.875	49.7778	88.902	3.11312	4	50528030	50533458	+	L1Md_Gf	L1Md_Gf	35	1	3	56.2251	40.9316	55.0093	43.2093	87.8084	4.62136	1	15083507	15089380	+	L1Md_T	L1Md_T	52	1	4	85.8136	1.42261	82.874	9.98608	90.1896	3.03216	1	12263955	12270092	-	L1Md_F2
1	22867954	22874570	-	L1Md_A	L1Md_A	33	1	5	62.4598	37.5261	57.8306	42.8732	92.4727	3.16444	4	58224805	58230036	+	L1Md_Gf	L1Md_Gf	37	1	2	54.8196	50.6816	54.2665	56.5562	93.4484	0.754317	1	15257902	15264360	-	L1Md_T	L1Md_T	30	1	2	44.639	30.6129	55.8584	27.8849	79.0417	12.0008	1	12439957	12445451	+	L1Md_F2
1	22916214	22922581	-	L1Md_A	L1Md_A	5	1	3	74.2532	22.3208	81.4458	12.8916	93.5105	2.51221	4	79142786	79148454	+	L1Md_Gf	L1Md_Gf	38	1	3	40.6121	19.9565	29.9539	26.1718	85.8893	7.0291	1	15928133	15933542	-	L1Md_T	L1Md_T	34	1	2	71.4154	27.3456	68.8364	37.4491	91.7223	1.0219	1	12457693	12462933	+	L1Md_F2
1	23614340	23619511	+	L1Md_A	L1Md_A	32	1	3	63.3792	30.2052	60.3031	33.7814	88.8397	8.25368	4	93775864	93781222	-	L1Md_Gf	L1Md_Gf	29	1	2	62.8485	36.2223	68.3021	31.7634	85.3167	3.01122	1	16163691	16170027	-	L1Md_T	L1Md_T	38	1	3	62.3533	40.0715	64.0692	43.8014	93.5125	2.8647	1	13472508	13477835	+	L1Md_F2
1	23663135	23668370	+	L1Md_A	L1Md_A	22	1	4	73.0146	27.8881	74.5536	33.1881	94.2027	3.59212	4	99994513	100000000	+	L1Md_Gf	L1Md_Gf	39	1	3	92.4407	4.14544	96.1556	1.39338	94.4792	0.629913	1	17288554	17294384	-	L1Md_T	L1Md_T	41	1	3	69.7176	38.8418	72.5481	36.5133	91.6807	6.61417	1	13763674	13769817	-	L1Md_F2
1	23724243	23729445	+	L1Md_A	L1Md_A	45	1	3	70.2525	38.2243	70.3677	41.4801	90.3269	6.72163	5	6222436	6227939	+	L1Md_Gf	L1Md_Gf	50	1	3	65.6095	6.96285	67.7039	6.44749	74.9164	9.93772	1	17383283	17390159	-	L1Md_T	L1Md_T	30	1	3	34.4643	32.5462	32.9301	39.1668	89.0565	0.697082	1	14028020	14034487	-	L1Md_F2
1	26440954	26447119	-	L1Md_A	L1Md_A	30	1	4	49.3269	10.1722	51.0788	17.9571	58.6868	16.8942	5	77623581	77629048	+	L1Md_Gf	L1Md_Gf	35	1	2	36.7162	15.8426	36.2102	13.808	94.6183	0.252201	1	17466854	17472493	+	L1Md_T	L1Md_T	36	1	3	33.7283	36.2764	34.3636	36.5412	91.2442	4.43347	1	14447502	14452657	+	L1Md_F2
1	26500000	26505296	-	L1Md_A	L1Md_A	51	1	3	40.6544	10.1048	45.5596	13.3754	57.5589	11.3599	6	59199644	59205081	+	L1Md_Gf	L1Md_Gf	35	1	3	14.9651	17.851	18.7235	8.0189	89.2306	3.17361	1	17897629	17904101	-	L1Md_T	L1Md_T	45	1	3	63.5325	35.6451	63.8496	33.7672	91.0201	4.98511	1	15761239	15766476	+	L1Md_F2
1	27194015	27200015	+	L1Md_A	L1Md_A	8	1	4	44.0197	7.58537	47.2213	10.1225	67.666	20.067	6	67494613	67500000	+	L1Md_Gf	L1Md_Gf	35	1	1	22.1022	0	30.7852	0	89.1581	0	1	17916130	17922587	-	L1Md_T	L1Md_T	31	1	2	48.355	44.7815	40.6991	47.2029	85.4524	5.18212	1	16030428	16036567	-	L1Md_F2
1	27270333	27276738	-	L1Md_A	L1Md_A	34	1	3	40.5782	25.2071	44.7216	37.4321	76.6994	4.46147	6	68398575	68404016	+	L1Md_Gf	L1Md_Gf	46	1	3	47.1311	27.9372	46.6857	34.2138	79.961	10.5793	1	18472708	18478219	+	L1Md_T	L1Md_T	49	1	3	57.2011	21.3297	56.335	23.3001	88.4647	8.32861	1	16728015	16733262	+	L1Md_F2
1	29368224	29373823	+	L1Md_A	L1Md_A	13	1	4	36.7653	28.9167	40.9655	33.7759	81.7242	9.70018	6	93376147	93381894	+	L1Md_Gf	L1Md_Gf	36	1	4	45.732	10.2726	33.5396	17.4567	93.4587	0.324102	1	18537027	18543535	+	L1Md_T	L1Md_T	35	1	4	32.0116	40.6686	36.1783	34.6452	85.4381	7.05886	1	16871003	16876204	+	L1Md_F2
1	29580218	29586610	-	L1Md_A	L1Md_A	11	1	4	52.6874	26.8426	49.6805	35.8712	71.9066	12.0687	6	110210399	110215470	+	L1Md_Gf	L1Md_Gf	37	1	2	66.1987	20.2431	73.8312	18.9177	84.6694	7.4921	1	18658620	18664271	+	L1Md_T	L1Md_T	51	1	3	55.2372	25.4156	49.0068	32.2978	88.7762	6.2532	1	17435109	17441416	-	L1Md_F2
1	30036176	30043464	-	L1Md_A	L1Md_A	8	1	4	33.1335	21.6748	30.4478	19.652	85.2945	4.88029	6	116926683	116932121	+	L1Md_Gf	L1Md_Gf	35	1	2	70.1054	32.6292	67.4124	37.1479	95.2222	3.22757	1	18872424	18877658	+	L1Md_T	L1Md_T	37	1	2	59.89	43.299	58.8486	42.7258	91.8233	5.28687	1	17552486	17558019	+	L1Md_F2
1	30159635	30165792	-	L1Md_A	L1Md_A	15	1	3	65.4827	22.1685	70.9144	20.9519	80.1429	7.63649	6	132302602	132307875	+	L1Md_Gf	L1Md_Gf	46	1	2	49.5678	37.909	46.2402	48.4309	83.0123	5.45995	1	19372290	19377716	+	L1Md_T	L1Md_T	35	1	2	54.6105	0.354743	54.5021	2.96511	92.0072	3.13826	1	18067374	18073598	-	L1Md_F2
1	30304420	30311378	-	L1Md_A	L1Md_A	7	1	4	47.6221	29.7216	35.6616	35.5192	89.7054	4.41378	7	24164486	24169727	+	L1Md_Gf	L1Md_Gf	40	1	3	56.9945	30.9984	58.542	30.8374	91.09	6.19735	1	19398790	19404030	+	L1Md_T	L1Md_T	42	1	2	59.1793	1.70518	52.2008	3.93796	90.5603	2.95461	1	18814954	18820135	+	L1Md_F2
1	30333109	30338513	+	L1Md_A	L1Md_A	26	1	3	63.378	32.87	61.8662	37.0254	85.2497	3.8951	7	26283784	26289392	+	L1Md_Gf	L1Md_Gf	40	1	3	49.2108	19.7291	51.3318	26.9394	88.8924	5.51035	1	19443832	19450262	-	L1Md_T	L1Md_T	47	1	3	63.8324	39.9716	63.9306	39.5437	88.4708	5.6198	1	19706891	19712226	+	L1Md_F2
1	30370788	30376814	+	L1Md_A	L1Md_A	17	1	4	25.8896	37.6213	26.3005	42.3278	89.4997	6.02657	7	93743977	93749562	+	L1Md_Gf	L1Md_Gf	42	1	2	73.1373	1.98844	74.0542	1.15414	72.1436	6.57032	1	20642390	20648531	-	L1Md_T	L1Md_T	37	1	3	75.8521	25.9016	80.5447	21.4809	90.1891	1.74544	1	20022892	20029148	-	L1Md_F3
1	31454496	31459647	+	L1Md_A	L1Md_A	26	1	4	50.7034	10.6042	48.9638	12.6955	67.8782	10.9542	8	56134362	56139586	+	L1Md_Gf	L1Md_Gf	46	1	3	77.1471	27.1282	76.6629	27.3636	89.0301	5.96398	1	21195385	21202212	-	L1Md_T	L1Md_T	34	1	3	53.4008	37.9139	50.413	41.9168	92.5558	3.79085	1	26065137	26070547	+	L1Md_F2
1	31814249	31820444	-	L1Md_A	L1Md_A	12	1	3	53.1846	24.9766	55.2044	27.8235	61.5219	15.8829	8	67130059	67135217	+	L1Md_Gf	L1Md_Gf	38	1	3	47.0596	44.2941	48.6325	45.3416	91.894	1.59244	1	22092291	22097479	+	L1Md_T	L1Md_T	29	1	3	69.4109	32.1118	63.9369	40.2981	93.2251	2.45225	1	26491728	26497947	-	L1Md_F2
1	32909967	32916181	-	L1Md_A	L1Md_A	45	1	3	77.3324	7.31416	74.5602	14.9734	83.6642	4.94385	9	18980400	18986454	+	L1Md_Gf	L1Md_Gf	36	1	2	20.4525	0	27.8149	0	80.589	0	1	23295730	23301110	-	L1Md_T	L1Md_T	35	1	1	62.7042	0	76.3791	0	89.4802	0	1	26990181	26995232	+	L1Md_F2
1	33045964	33051399	+	L1Md_A	L1Md_A	5	1	3	39.7892	41.48	38.5439	50.6987	92.9218	2.80627	9	38546638	38552174	-	L1Md_Gf	L1Md_Gf	51	1	3	48.5052	38.1159	51.8971	37.7707	81.0132	10.0321	1	24639746	24646186	-	L1Md_T	L1Md_T	42	1	4	58.1658	39.6113	60.7032	43.7475	85.47	18.5587	1	27010054	27015384	+	L1Md_F2
1	33250641	33257081	-	L1Md_A	L1Md_A	9	1	3	54.385	31.3776	44.3784	43.616	87.6012	5.27852	9	50283955	50289628	+	L1Md_Gf	L1Md_Gf	35	1	3	44.202	36.7036	39.4161	39.3459	91.8641	0.758419	1	25909773	25915713	+	L1Md_T	L1Md_T	29	1	3	48.1853	13.2183	47.7935	25.4333	77.2107	7.22633	1	27026786	27033016	-	L1Md_F2
1	33299585	33305964	-	L1Md_A	L1Md_A	16	1	3	54.1369	34.0451	52.4976	38.4764	91.6682	1.40237	10	33491733	33496997	+	L1Md_Gf	L1Md_Gf	45	1	3	69.0073	22.0528	72.356	18.4937	86.6654	3.1044	1	27159405	27165196	+	L1Md_T	L1Md_T	37	1	4	26.7947	19.6849	30.4171	25.163	68.6014	23.1617	1	27092764	27097958	+	L1Md_F2
1	35408216	35414535	-	L1Md_A	L1Md_A	4	1	2	44.839	56.0405	42.8656	54.3081	93.5453	3.57109	10	106390637	106396607	+	L1Md_Gf	L1Md_Gf	37	1	4	6.3851	9.43717	5.98504	9.44992	92.6494	2.98468	1	27755094	27760319	+	L1Md_T	L1Md_T	36	1	2	41.7415	0.329679	44.9888	7.89447	72.5701	21.88	1	27126425	27131839	+	L1Md_F3
1	42137428	42142800	+	L1Md_A	L1Md_A	4	1	2	43.7561	17.0945	57.3369	41.0639	87.5918	4.38777	10	112698154	112704207	+	L1Md_Gf	L1Md_Gf	44	1	3	52.1742	37.6755	47.9746	42.7726	91.1671	3.61999	1	28186281	28192894	-	L1Md_T	L1Md_T	31	1	3	46.9859	39.3829	50.3725	40.8315	78.2027	6.28252	1	27201561	27207036	-	L1Md_F2
1	43226184	43231452	+	L1Md_A	L1Md_A	14	1	3	50.664	38.6916	45.7702	40.3069	84.4145	17.7634	10	129413270	129418599	+	L1Md_Gf	L1Md_Gf	35	1	3	49.4527	34.132	50.8077	38.5561	83.4306	13.3187	1	28287584	28293849	+	L1Md_T	L1Md_T	35	1	3	30.2011	37.4606	32.4219	40.2557	79.9353	14.3012	1	27973373	27979898	-	L1Md_F2
1	43849185	43855264	-	L1Md_A	L1Md_A	10	1	3	51.7703	35.456	52.2998	39.3498	92.2175	2.35578	11	16020414	16025966	-	L1Md_Gf	L1Md_Gf	74	1	2	52.8413	48.0565	48.2835	48.9017	89.9082	4.46211	1	28302785	28307891	+	L1Md_T	L1Md_T	38	1	3	51.5754	26.7753	54.8847	26.6602	60.7876	7.71414	1	28113725	28119736	-	L1Md_F3
1	44245072	44250270	+	L1Md_A	L1Md_A	15	1	3	57.8927	27.7344	57.2944	31.2645	84.6686	2.67142	12	12467451	12472495	+	L1Md_Gf	L1Md_Gf	41	1	3	76.7802	11.1826	76.2927	17.8074	94.7939	2.04573	1	28398920	28404167	+	L1Md_T	L1Md_T	44	1	3	43.8571	36.6142	49.0319	37.9019	82.2919	9.06548	1	28350509	28357309	-	L1Md_F2
1	44267172	44272352	+	L1Md_A	L1Md_A	31	1	3	61.4582	12.0439	56.6515	9.3276	75.3705	6.70017	12	42666784	42672210	+	L1Md_Gf	L1Md_Gf	36	1	2	37.8197	1.41597	35.9699	0.538862	92.9865	3.55786	1	29332859	29338001	+	L1Md_T	L1Md_T	29	1	3	60.6483	14.836	59.3941	13.4991	62.3673	15.58	1	29036819	29043009	-	L1Md_F2
1	44279294	44285640	-	L1Md_A	L1Md_A	6	1	3	60.8255	19.0666	57.157	24.2252	79.092	3.57792	12	95822045	95828328	+	L1Md_Gf	L1Md_Gf	36	1	3	30.1914	31.3162	29.6136	36.0585	91.3906	7.7148	1	29406980	29413476	-	L1Md_T	L1Md_T	106	1	3	47.8909	31.4502	51.7235	30.3671	62.1821	8.11914	1	29554070	29560265	+	L1Md_F2
1	44368842	44375632	-	L1Md_A	L1Md_A	7	1	5	59.7153	5.86724	59.9607	7.96469	73.0453	14.251	13	27367549	27372792	+	L1Md_Gf	L1Md_Gf	52	1	4	59.3712	16.8342	61.6017	23.8377	72.9012	15.8571	1	29703425	29708852	+	L1Md_T	L1Md_T	35	1	1	11.3435	0	11.6944	0	77.1652	0	1	29833720	29839871	-	L1Md_F2
1	45165423	45171251	+	L1Md_A	L1Md_A	14	1	4	34.5109	29.5572	35.3031	30.9	82.9656	9.4392	13	33624400	33629458	+	L1Md_Gf	L1Md_Gf	47	1	2	72.6393	8.87465	70.0822	10.9007	72.8285	1.8414	1	29888964	29895327	-	L1Md_T	L1Md_T	44	1	3	44.0114	25.2522	46.6007	32.4429	67.8149	18.2219	1	30291420	30296604	+	L1Md_F2
1	45199014	45206013	-	L1Md_A	L1Md_A	8	1	4	44.7584	31.1592	43.4869	39.3965	89.152	1.84313	13	68514755	68520196	+	L1Md_Gf	L1Md_Gf	50	1	3	60.3951	7.93592	63.9774	4.64679	62.4729	9.24354	1	30066742	30072426	+	L1Md_T	L1Md_T	56	1	2	51.4544	33.9682	50.0854	39.7942	73.2953	1.26807	1	30603938	30608938	-	L1Md_F2
1	47244789	47250984	-	L1Md_A	L1Md_A	33	1	3	76.9349	11.2812	72.1059	14.562	90.4657	1.14146	13	120290293	120295920	+	L1Md_Gf	L1Md_Gf	35	1	2	4.08885	0.540874	2.78808	2.19699	94.7513	4.2914	1	30660608	30667036	-	L1Md_T	L1Md_T	26	1	1	27.8846	0	16.2063	0	95.8337	0	1	30690389	30695445	+	L1Md_F2
1	47675282	47681424	-	L1Md_A	L1Md_A	18	1	3	66.6776	21.8043	66.2484	21.6773	75.5863	9.10593	14	4210254	4215470	+	L1Md_Gf	L1Md_Gf	37	1	1	39.1058	0	33.2423	0	88.6624	0	1	30730353	30735864	+	L1Md_T	L1Md_T	49	1	4	70.1067	9.8242	71.0877	20.326	84.4248	2.7299	1	30722536	30727727	+	L1Md_F2
1	47752473	47757763	+	L1Md_A	L1Md_A	50	1	2	64.2958	35.1152	66.3707	35.9905	84.6812	5.70734	14	40546603	40553143	+	L1Md_Gf	L1Md_Gf	39	1	4	44.2158	26.9046	42.529	34.6693	86.0903	5.37073	1	30760531	30765911	+	L1Md_T	L1Md_T	44	1	4	76.7362	13.0471	73.6741	18.5836	84.7071	9.04197	1	30742833	30748856	-	L1Md_F2
1	48417800	48424356	-	L1Md_A	L1Md_A	5	1	3	25.0337	30.8911	30.814	40.5441	74.6988	14.5879	14	92427464	92432942	-	L1Md_Gf	L1Md_Gf	47	1	2	40.0239	43.2652	43.5347	53.8449	90.3683	0.0803123	1	31295116	31301338	-	L1Md_T	L1Md_T	34	1	3	59.0523	45.0825	59.1416	47.4009	88.172	4.04687	1	31546039	31552405	-	L1Md_F3
1	48494777	48500000	+	L1Md_A	L1Md_A	14	1	3	46.7166	30.9459	47.8887	38.3624	80.7201	7.73248	15	20060111	20065192	+	L1Md_Gf	L1Md_Gf	46	1	3	71.0068	22.747	71.4126	29.0335	79.4796	10.0342	1	31410363	31416710	-	L1Md_T	L1Md_T	24	1	4	54.1811	18.1395	53.5618	24.293	66.8178	8.13396	1	31850202	31856555	-	L1Md_F2
1	50213259	50218398	+	L1Md_A	L1Md_A	29	1	3	57.1024	22.4082	64.8373	27.4303	74.4244	3.66474	15	29648183	29653347	+	L1Md_Gf	L1Md_Gf	36	1	2	74.589	18.5069	72.5408	24.1635	89.6768	3.00462	1	31486311	31492691	-	L1Md_T	L1Md_T	37	1	3	34.2104	24.5043	34.5303	25.0957	64.832	20.8002	1	32043217	32048387	+	L1Md_F2
1	50875729	50881941	-	L1Md_A	L1Md_A	29	1	4	70.5012	25.1708	69.9864	25.1091	85.0311	11.5582	15	51607358	51613036	+	L1Md_Gf	L1Md_Gf	30	1	2	47.3822	56.7538	43.9723	54.6882	91.6973	2.9299	1	31694818	31701487	-	L1Md_T	L1Md_T	30	1	2	58.6769	14.8638	67.3665	4.58883	89.6416	2.93367	1	32813572	32818714	-	L1Md_F
1	55773216	55778361	+	L1Md_A	L1Md_A	10	1	3	68.2294	21.4072	67.953	22.6113	87.3255	6.19324	16	7952293	7957502	+	L1Md_Gf	L1Md_Gf	45	1	3	74.5396	28.2036	72.0324	33.0966	92.3079	3.88446	1	32665664	32671065	+	L1Md_T	L1Md_T	35	1	2	66.7048	19.7013	72.4375	19.5876	87.6103	1.12309	1	33414870	33420028	+	L1Md_F2
1	56137030	56142402	+	L1Md_A	L1Md_A	6	1	3	48.231	41.7543	49.0229	41.2133	92.1528	6.99055	16	58000000	58005282	-	L1Md_Gf	L1Md_Gf	36	1	2	39.6051	37.0411	40.7647	26.802	94.392	3.76339	1	33013356	33020202	-	L1Md_T	L1Md_T	30	1	3	30.012	17.8916	28.5119	16.9992	86.0104	12.3122	1	33428847	33435231	-	L1Md_F2
1	60687820	60693029	+	L1Md_A	L1Md_A	11	1	3	65.869	34.5213	69.807	37.7851	91.676	5.37925	16	72596545	72601770	+	L1Md_Gf	L1Md_Gf	45	1	3	68.0286	29.4689	68.1586	31.6684	87.7867	6.56971	1	33227460	33233688	-	L1Md_T	L1Md_T	30	1	3	59.6836	39.2834	59.717	46.037	92.3944	2.74704	1	35006801	35012057	-	L1Md_F2
1	61209558	61214930	+	L1Md_A	L1Md_A	5	1	3	54.6773	35.3878	66.7722	27.7744	88.8419	6.21964	16	79661381	79667015	+	L1Md_Gf	L1Md_Gf	48	1	4	38.6002	27.6993	30.736	29.2348	82.1888	8.74687	1	33407421	33413874	+	L1Md_T	L1Md_T	35	1	4	43.5065	29.0804	44.8757	20.4495	91.1283	5.46793	1	35042740	35049088	-	L1Md_F2
1	61362213	61368649	-	L1Md_A	L1Md_A	15	1	4	67.6862	28.0569	63.0083	36.5038	90.2888	3.47555	16	84276357	84281552	+	L1Md_Gf	L1Md_Gf	51	1	2	42.0387	34.3686	38.1773	34.9492	91.0915	2.36383	1	36951188	36957466	-	L1Md_T	L1Md_T	30	1	2	56.4206	55.2872	49.959	68.4487	96.5356	1.83489	1	35130784	35136206	-	L1Md_F2
1	63829969	63836534	-	L1Md_A	L1Md_A	5	1	2	36.9962	49.5771	38.0226	48.3358	91.6263	2.41406	17	52542824	52548222	+	L1Md_Gf	L1Md_Gf	45	1	3	72.6302	15.704	74.7274	16.4424	86.386	4.72448	1	39721941	39728186	-	L1Md_T	L1Md_T	39	1	3	62.3341	16.4519	67.8364	12.2386	88.7845	9.28108	1	40142221	40147930	-	L1Md_F2
1	63859130	63864530	+	L1Md_A	L1Md_A	13	1	3	47.451	40.7921	46.2808	45.6083	92.3876	3.18746	17	82000000	82005105	-	L1Md_Gf	L1Md_Gf	36	1	2	69.77	8.9029	66.2409	19.3002	87.7304	6.31199	1	40195115	40200607	+	L1Md_T	L1Md_T	35	1	2	35.5043	19.0383	33.6265	29.4973	94.0341	1.6512	1	41517476	41523642	-	L1Md_F3
1	65411917	65418317	-	L1Md_A	L1Md_A	17	1	3	44.2928	26.9665	41.2366	29.864	83.8756	5.23281	18	20302319	20307478	+	L1Md_Gf	L1Md_Gf	46	1	3	74.1692	12.7436	77.9305	15.2682	92.7321	1.37906	1	44348549	44353894	+	L1Md_T	L1Md_T	33	1	4	45.6918	27.7093	47.2924	32.5442	70.1035	17.908	1	44304790	44310254	-	L1Md_F2
1	65749025	65754213	+	L1Md_A	L1Md_A	14	1	3	73.8731	16.0494	72.5317	20.2889	86.4857	6.55463	18	72576825	72582655	+	L1Md_Gf	L1Md_Gf	38	1	3	30.4339	42.6891	27.013	40.6446	88.4807	8.92242	1	44413275	44419248	-	L1Md_T	L1Md_T	41	1	3	69.928	19.6966	63.3559	27.2763	78.0394	11.4794	1	44815473	44820795	-	L1Md_F2
1	66048535	66053695	+	L1Md_A	L1Md_A	13	1	3	70.8181	26.3461	69.3127	28.8058	87.9427	0.199916	19	49460412	49466233	+	L1Md_Gf	L1Md_Gf	35	1	3	45.3518	34.8462	49.2131	36.3304	93.6614	3.03404	1	44480455	44486748	+	L1Md_T	L1Md_T	37	1	5	28.7463	12.3397	27.5381	11.4219	87.2696	3.42745	1	44897049	44902213	+	L1Md_F2
1	67536670	67543062	-	L1Md_A	L1Md_A	25	1	4	57.1336	42.0741	59.0362	44.264	84.1447	8.25649	X	4591825	4596872	+	L1Md_Gf	L1Md_Gf	91	1	2	41.6614	6.02302	42.8983	3.02304	46.6713	0.692473	1	44959260	44965535	+	L1Md_T	L1Md_T	36	1	1	40.7481	0	25.3962	0	78.9561	0	1	45079292	45085451	-	L1Md_F2
1	67587423	67592588	+	L1Md_A	L1Md_A	8	1	2	88.0749	11.3193	87.1575	8.52975	91.1403	1.355	X	5238340	5243387	+	L1Md_Gf	L1Md_Gf	87	1	3	47.5132	2.25538	51.3269	11.6391	56.9319	1.58183	1	45230961	45237200	-	L1Md_T	L1Md_T	43	1	3	63.1897	20.9561	62.0504	25.3221	84.591	4.32239	1	45105682	45111583	-	L1Md_F2
1	67682584	67688761	-	L1Md_A	L1Md_A	18	1	3	72.1484	19.0424	64.9754	23.806	92.4987	0.554179	X	32130308	32135313	+	L1Md_Gf	L1Md_Gf	90	1	2	32.7671	13.2945	42.8963	3.1636	43.3181	6.0052	1	45654357	45659476	+	L1Md_T	L1Md_T	42	1	3	71.331	13.6482	69.2396	21.3453	91.5388	3.20564	1	45186455	45191828	+	L1Md_F2
1	69191508	69196914	+	L1Md_A	L1Md_A	13	1	4	68.7731	38.8354	70.5652	38.6296	94.1752	1.11427	X	34527420	34532427	+	L1Md_Gf	L1Md_Gf	88	1	3	44.8947	8.27565	48.7732	3.53618	52.9808	8.77623	1	46951157	46957368	-	L1Md_T	L1Md_T	30	1	3	78.7959	19.4487	69.8347	15.5081	87.8267	2.62563	1	45246815	45253070	-	L1Md_F2
1	70980086	70986871	-	L1Md_A	L1Md_A	5	1	3	53.4789	40.1595	59.3385	39.6066	93.4444	1.76665	X	59787393	59793704	+	L1Md_Gf	L1Md_Gf	34	1	4	50.8465	35.3057	47.615	31.7428	88.7752	2.88209	1	46991303	46998106	-	L1Md_T	L1Md_T	57	1	3	80.3862	7.45071	81.7845	8.63302	85.0379	5.79733	1	45785948	45791201	+	L1Md_F2
1	72542088	72548426	-	L1Md_A	L1Md_A	12	1	3	66.4882	44.8724	66.2536	46.9308	86.4548	8.06402	X	62840634	62846239	+	L1Md_Gf	L1Md_Gf	36	1	2	45.3695	35.7641	48.7051	38.3447	65.7806	11.5745	1	47080714	47086821	-	L1Md_T	L1Md_T	31	1	2	72.758	7.17644	78.5765	1.88793	86.9513	0.479862	1	45950604	45955941	+	L1Md_F2
1	73549159	73555360	-	L1Md_A	L1Md_A	12	1	3	69.0341	29.9379	75.724	21.0747	85.8513	13.4647	X	70254605	70259759	-	L1Md_Gf	L1Md_Gf	70	1	2	60.6788	21.8385	63.7833	21.1953	79.2287	3.12354	1	47105827	47111272	+	L1Md_T	L1Md_T	35	1	2	67.4704	16.756	61.8883	29.5841	89.6451	4.09504	1	47867727	47874097	-	L1Md_F2
1	76311961	76317370	+	L1Md_A	L1Md_A	13	1	3	57.0825	43.7042	54.9771	45.594	89.4757	4.48236	X	82934664	82940318	+	L1Md_Gf	L1Md_Gf	50	1	4	65.4972	12.0642	51.6115	34.1066	84.6466	7.29732	1	47143236	47149695	-	L1Md_T	L1Md_T	44	1	3	57.4872	28.8465	51.5181	40.5031	90.5619	2.78682	1	47878419	47883600	+	L1Md_F2
1	77783487	77788732	+	L1Md_A	L1Md_A	13	1	3	56.7824	34.8347	57.2577	32.6205	90.6495	3.13528	X	105614911	105620338	+	L1Md_Gf	L1Md_Gf	35	1	3	55.7185	36.6659	52.5025	35.0179	90.2104	6.59939	1	47518343	47524514	-	L1Md_T	L1Md_T	30	1	4	71.5139	21.7538	76.6269	25.0315	88.5807	2.60849	1	48080465	48085471	+	L1Md_F2
1	79488364	79493566	+	L1Md_A	L1Md_A	28	1	4	62.6828	33.4154	66.3932	38.2218	86.7059	10.5437	X	107052119	107057542	-	L1Md_Gf	L1Md_Gf	35	1	2	38.9892	45.8762	27.2942	23.2564	90.2385	6.74931	1	47587691	47592925	+	L1Md_T	L1Md_T	35	1	2	39.7158	6.81778	47.2859	12.4021	73.774	12.1002	1	48192329	48198507	-	L1Md_F2
1	80001785	80008193	-	L1Md_A	L1Md_A	10	1	4	47.9652	37.8402	48.9936	35.369	79.097	19.3331	X	107601991	107607684	+	L1Md_Gf	L1Md_Gf	35	1	2	80.812	0	72.7467	0	NaN	0	1	47629774	47635458	+	L1Md_T	L1Md_T	55	1	1	77.731	0	NaN	0	88.9413	0	1	48635950	48641323	-	L1Md_F3
1	80045378	80050563	+	L1Md_A	L1Md_A	46	1	3	86.9989	6.3747	84.3767	11.8649	93.7525	2.98317	X	119251452	119256881	+	L1Md_Gf	L1Md_Gf	47	1	3	47.8044	3.52847	46.5998	9.95281	67.2516	12.3302	1	47714837	47721509	-	L1Md_T	L1Md_T	50	1	4	68.8448	6.54371	70.9394	8.39811	83.3732	8.43512	1	48855317	48861529	-	L1Md_F2
1	83456716	83463410	-	L1Md_A	L1Md_A	9	1	2	53.7194	53.995	57.6677	52.4524	90.2146	0.721818	X	148599382	148604432	+	L1Md_Gf	L1Md_Gf	81	1	1	56.455	0	51.8324	0	55.8845	0	1	48225211	48231889	-	L1Md_T	L1Md_T	32	1	4	47.0035	32.9079	45.876	40.9286	82.9523	7.39635	1	48994003	48999895	-	L1Md_F2
1	83615303	83620501	+	L1Md_A	L1Md_A	12	1	3	63.7732	47.6481	67.467	44.9233	76.9291	24.0264	X	148730630	148735839	+	L1Md_Gf	L1Md_Gf	46	1	3	47.2503	18.2272	48.351	16.8079	60.7335	24.5643	1	48363311	48368869	-	L1Md_T	L1Md_T	47	1	3	59.4636	10.3014	55.4646	17.0014	74.5379	10.6385	1	49010724	49015735	+	L1Md_F2
1	84700607	84706187	+	L1Md_A	L1Md_A	4	1	2	35.8908	20.1064	35.944	22.7654	94.2333	0.697331	X	148951244	148956446	+	L1Md_Gf	L1Md_Gf	46	1	3	50.1048	17.6	48.2981	17.81	72.5709	15.8016	1	48545548	48552244	+	L1Md_T	L1Md_T	38	1	5	28.355	28.2093	31.3094	30.5015	85.9308	6.57318	1	49177263	49182790	-	L1Md_F2
1	88028642	88035427	-	L1Md_A	L1Md_A	6	1	2	25.9933	30.5001	29.8711	41.6829	89.1763	1.23293	X	149663589	149668719	+	L1Md_Gf	L1Md_Gf	35	1	2	53.5583	8.72616	57.8876	19.9542	81.5937	7.68533	1	48689308	48695522	-	L1Md_T	L1Md_T	41	1	3	59.7244	17.9928	67.0414	22.6556	77.8783	3.60842	1	50436950	50442918	-	L1Md_F2
1	92412223	92418566	-	L1Md_A	L1Md_A	9	1	3	56.5392	34.4416	48.3498	40.1657	89.0442	4.51554	Y	6168242	6173980	+	L1Md_Gf	L1Md_Gf	47	1	3	53.2525	6.02943	38.7803	17.0036	78.1405	17.5249	1	48709098	48715359	-	L1Md_T	L1Md_T	42	1	4	61.5175	15.8071	62.1679	23.0172	78.4152	9.72752	1	50770952	50776141	+	L1Md_F2
1	94388112	94394688	-	L1Md_A	L1Md_A	6	1	2	31.9078	32.8803	29.854	34.7686	94.2005	0.336749																1	48814981	48820429	+	L1Md_T	L1Md_T	55	1	3	50.7569	20.4412	55.7674	26.5373	71.4773	14.4278	1	51661422	51667597	-	L1Md_F2
1	94399425	94404632	+	L1Md_A	L1Md_A	11	1	3	53.9728	17.4933	49.4306	25.0208	82.9806	5.21601																1	48822719	48827917	+	L1Md_T	L1Md_T	38	1	3	58.4148	35.2652	57.4752	40.4666	66.8361	13.84	1	53114683	53119853	-	L1Md_F2
1	94921472	94926800	+	L1Md_A	L1Md_A	52	1	3	63.9605	16.5077	67.1133	20.8665	82.2265	5.52986																1	48921814	48928252	-	L1Md_T	L1Md_T	30	1	3	43.7308	12.2008	46.1053	10.5991	68.1518	13.8825	1	56055200	56060254	-	L1Md_F2
1	94955065	94960460	-	L1Md_A	L1Md_A	38	1	2	80.7292	7.16041	81.8271	4.59	87.1606	2.67383																1	49604853	49611072	-	L1Md_T	L1Md_T	56	1	3	64.5653	10.3702	65.2473	15.426	73.7526	16.4399	1	56492201	56498670	-	L1Md_F2
1	95232384	95239377	-	L1Md_A	L1Md_A	8	1	4	47.9699	31.4167	46.2635	38.0051	89.5738	1.56949																1	50122450	50128402	-	L1Md_T	L1Md_T	33	1	3	57.4597	8.94623	60.71	13.3081	72.3542	14.4603	1	57500270	57506438	-	L1Md_F3
1	95783350	95788751	+	L1Md_A	L1Md_A	14	1	3	58.0743	34.9333	56.6167	40.0589	83.2183	6.1858																1	50329971	50335398	+	L1Md_T	L1Md_T	34	1	2	54.841	38.21	48.6677	41.2719	81.5143	2.56457	1	60630595	60636804	-	L1Md_F2
1	96328115	96334444	-	L1Md_A	L1Md_A	51	1	3	62.9314	20.874	63.8697	31.0846	86.7753	0.547589																1	50415162	50421370	-	L1Md_T	L1Md_T	21	1	4	61.0558	19.3625	64.2944	20.9548	75.7261	8.86818	1	65517475	65523534	-	L1Md_F2
1	96572422	96577636	+	L1Md_A	L1Md_A	18	1	3	58.0707	44.8436	56.6633	48.6286	87.9699	2.67096																1	52399920	52405877	+	L1Md_T	L1Md_T	35	1	3	74.1205	11.9518	57.0936	42.7777	92.7652	7.80884	1	66011391	66017063	-	L1Md_F3
1	98110238	98115427	+	L1Md_A	L1Md_A	13	1	3	64.6527	41.7101	64.4652	41.0528	70.9869	25.3493																1	54387178	54392707	+	L1Md_T	L1Md_T	35	1	2	27.9669	9.54544	24.6954	5.31054	97.5923	0.470076	1	67713689	67718854	+	L1Md_F2
1	98413206	98419325	-	L1Md_A	L1Md_A	47	1	3	69.8015	28.096	67.8024	26.8589	78.2425	7.56681																1	56092361	56099265	-	L1Md_T	L1Md_T	60	1	2	41.0361	0	68.7735	13.0145	89.77	0.417061	1	67883545	67889708	-	L1Md_F2
1	98614603	98620989	-	L1Md_A	L1Md_A	16	1	3	48.1785	5.97764	54.6242	5.06284	83.1024	7.23799																1	56380332	56385760	+	L1Md_T	L1Md_T	36	1	2	55.8997	56.0451	51.9532	61.9046	93.7723	1.81392	1	68012633	68018920	-	L1Md_F2
1	98644989	98651382	-	L1Md_A	L1Md_A	9	1	3	54.9573	44.5253	54.7011	45.2653	87.4098	3.9935																1	56458631	56464845	-	L1Md_T	L1Md_T	31	1	3	70.4344	25.6375	68.5706	28.4865	92.0844	0.788832	1	69257232	69262913	+	L1Md_F2
1	98840149	98846346	-	L1Md_A	L1Md_A	16	1	3	63.426	19.6443	69.4728	20.2834	84.4885	0.496737																1	56714378	56720186	+	L1Md_T	L1Md_T	34	1	4	56.2139	32.6008	55.4346	37.7503	93.3656	2.7036	1	71146763	71152292	-	L1Md_F2
1	98946787	98951964	+	L1Md_A	L1Md_A	12	1	3	68.712	26.6138	70.9933	27.5548	79.3806	13.5707																1	57064297	57069710	-	L1Md_T	L1Md_T	33	1	1	51.7033	0	60.0054	0	92.2138	0	1	76173725	76179920	-	L1Md_F2
1	99183200	99188585	+	L1Md_A	L1Md_A	6	1	3	51.0294	31.5188	57.6897	25.8714	85.1611	1.87165																1	61491786	61499623	-	L1Md_T	L1Md_T	34	1	7	41.0801	32.8529	38.6915	36.2182	88.8682	1.02201	1	76378785	76384786	-	L1Md_F3
1	99345585	99351959	-	L1Md_A	L1Md_A	4	1	2	40.5574	33.4057	48.6995	44.727	87.3272	4.60309																1	61514244	61520356	+	L1Md_T	L1Md_T	36	1	5	47.7519	33.4159	36.6755	39.8921	90.5655	2.57884	1	77610547	77616352	-	L1Md_F3
1	100559594	100564754	+	L1Md_A	L1Md_A	29	1	3	64.7029	12.9536	66.2542	19.9292	80.1621	8.78418																1	62671355	62677568	-	L1Md_T	L1Md_T	29	1	2	67.9387	39.852	69.9457	34.5893	92.2488	6.41177	1	78775766	78781870	-	L1Md_F2
1	100754318	100760313	+	L1Md_A	L1Md_A	8	1	4	70.6324	16.7566	59.6232	23.8751	90.4381	4.12039																1	62864966	62870970	-	L1Md_T	L1Md_T	19	1	3	95.478	1.60218	94.3261	2.04437	95.0275	1.9684	1	80351914	80357168	+	L1Md_F
1	100980515	100986932	-	L1Md_A	L1Md_A	19	1	4	60.4426	41.1405	61.6322	41.5555	88.1165	2.64652																1	63797726	63804200	-	L1Md_T	L1Md_T	52	1	2	63.9587	23.3351	72.3937	26.828	90.9609	4.71226	1	81011841	81017665	-	L1Md_F2
1	101040094	101045268	+	L1Md_A	L1Md_A	8	1	3	68.8537	36.4615	68.0961	35.1652	84.9129	2.34391																1	63886209	63892300	+	L1Md_T	L1Md_T	65	1	2	84.559	7.8033	88.5833	13.4606	90.0412	5.53387	1	81390980	81397205	-	L1Md_F2
1	101263255	101269395	-	L1Md_A	L1Md_A	18	1	4	68.2833	30.2662	68.1255	37.9399	84.9808	4.26585																1	65423855	65429998	-	L1Md_T	L1Md_T	27	1	3	77.1302	17.4589	75.9769	22.1488	94.9718	1.38106	1	81491534	81496550	+	L1Md_F2
1	101374177	101379795	+	L1Md_A	L1Md_A	73	1	1	66.6709	0	67.1032	0	74.5436	0																1	65973450	65980154	-	L1Md_T	L1Md_T	56	1	4	69.3861	16.2719	72.8773	14.6507	88.1127	6.78158	1	85555870	85560943	-	L1Md_F2
1	101587761	101593834	-	L1Md_A	L1Md_A	41	1	3	68.9605	18.5571	75.8565	19.5655	74.5299	3.1077																1	66036915	66042116	+	L1Md_T	L1Md_T	23	1	3	71.3878	30.9287	72.484	33.9091	88.9944	1.72783	1	94093740	94099735	-	L1Md_F2
1	101600776	101607358	-	L1Md_A	L1Md_A	7	1	4	46.4817	38.9217	53.0881	42.7945	88.7022	5.76028																1	67619666	67625859	-	L1Md_T	L1Md_T	31	1	3	48.8474	44.2995	44.497	47.8669	81.3293	12.0657	1	94228279	94233621	+	L1Md_F3
1	101928499	101935269	-	L1Md_A	L1Md_A	8	1	5	48.3842	22.6244	42.9979	32.9171	77.5975	14.4791																1	69231433	69237522	+	L1Md_T	L1Md_T	35	1	2	86.3547	9.22947	90.1108	6.62546	96.5359	0	1	94242408	94248621	-	L1Md_F2
1	102002076	102007199	+	L1Md_A	L1Md_A	12	1	3	45.1153	18.0183	51.7207	23.7595	78.536	8.47959																1	73317802	73323213	-	L1Md_T	L1Md_T	34	1	2	69.8378	33.8546	71.2827	34.263	95.7435	0.896329	1	94289127	94295309	-	L1Md_F2
1	102009851	102015078	+	L1Md_A	L1Md_A	33	1	3	63.2289	12.4467	69.3001	14.8189	74.0312	5.67125																1	73472700	73478880	-	L1Md_T	L1Md_T	51	1	3	74.3313	33.1791	76.686	32.0552	94.7901	0.742745	1	94346138	94352475	-	L1Md_F3
1	102122887	102128264	+	L1Md_A	L1Md_A	11	1	4	48.5985	41.7296	49.8106	48.185	72.6663	17.8657																1	73885250	73890879	+	L1Md_T	L1Md_T	36	1	2	65.9882	2.42718	70.6174	10.9794	95.8564	0.859645	1	94593204	94598521	+	L1Md_F2
1	102243877	102249533	-	L1Md_A	L1Md_A	24	1	2	77.5116	0.196635	84.1256	0.612493	79.2591	0.939725																1	75707807	75715492	-	L1Md_T	L1Md_T	31	1	4	36.7871	35.8796	38.5526	25.3325	89.7794	2.77035	1	95125280	95131418	-	L1Md_F2
1	102249557	102256600	-	L1Md_A	L1Md_A	28	1	3	34.8865	30.8594	29.2198	36.0304	72.6234	10.0801																1	76351327	76356711	+	L1Md_T	L1Md_T	46	1	2	81.1187	8.83652	70.2321	5.779	94.9284	1.06843	1	95151793	95158103	-	L1Md_F2
1	102388676	102393845	+	L1Md_A	L1Md_A	16	1	3	61.5791	38.0631	68.5037	38.7937	74.0837	16.446																1	77936630	77942581	-	L1Md_T	L1Md_T	35	1	2	93.4502	3.21399	97.3899	0.885162	95.1881	0.41076	1	95843144	95848321	+	L1Md_F3
1	102599233	102605808	-	L1Md_A	L1Md_A	6	1	4	57.3283	23.5044	64.4232	23.9613	77.6785	11.6158																1	78240864	78247263	-	L1Md_T	L1Md_T	30	1	2	38.7058	48.5729	36.508	51.2675	92.7976	2.52158	1	95850536	95856678	-	L1Md_F2
1	103111205	103117987	-	L1Md_A	L1Md_A	7	1	4	46.3892	19.3023	41.9041	27.9351	74.679	18.108																1	79380835	79386314	+	L1Md_T	L1Md_T	35	1	3	45.3388	35.5609	48.9093	36.7606	85.7518	10.613	1	95857880	95863993	-	L1Md_F2
1	103919934	103926511	-	L1Md_A	L1Md_A	5	1	3	58.3271	24.8257	63.2775	30.0301	81.1378	11.5088																1	80983779	80989388	+	L1Md_T	L1Md_T	35	1	3	53.3089	41.9144	47.969	40.8171	88.4171	7.35333	1	95940327	95945343	+	L1Md_F2
1	104382953	104389118	-	L1Md_A	L1Md_A	34	1	4	58.6639	22.6534	61.4145	26.1557	72.3625	8.84695																1	81419668	81425671	+	L1Md_T	L1Md_T	37	1	4	39.771	39.3426	34.5134	38.2275	88.4044	2.56709	1	96139474	96145541	-	L1Md_F2
1	108351036	108356170	+	L1Md_A	L1Md_A	5	1	2	68.3152	34.1142	69.9938	34.6426	80.5054	14.5702																1	81443877	81449298	+	L1Md_T	L1Md_T	84	1	4	66.0896	40.7697	68.5565	43.3291	66.9935	41.104	1	96204870	96209947	+	L1Md_F2
1	108624589	108629887	+	L1Md_A	L1Md_A	53	1	3	58.9277	7.43657	63.4896	16.4434	74.4489	6.22655																1	83511077	83516910	-	L1Md_T	L1Md_T	43	1	2	75.2714	26.14	80.3988	19.0585	94.1648	0.786065	1	96663219	96669222	+	L1Md_F3
1	109066637	109072026	+	L1Md_A	L1Md_A	18	1	3	43.8198	31.5932	46.4951	38.9121	64.3834	6.00842																1	94101111	94106377	+	L1Md_T	L1Md_T	44	1	3	85.8896	3.18741	86.6403	3.10662	88.4447	3.27355	1	96669229	96674449	+	L1Md_F2
1	109405246	109411503	-	L1Md_A	L1Md_A	34	1	3	60.6415	17.4203	64.0899	23.606	81.4694	6.40221																1	94150844	94156501	+	L1Md_T	L1Md_T	35	1	4	48.1713	41.2381	47.2358	38.919	91.4097	7.5991	1	96699176	96704318	+	L1Md_F2
1	111460712	111465979	+	L1Md_A	L1Md_A	53	1	3	62.756	21.4331	63.6471	26.4801	81.8603	3.81733																1	94254640	94261062	-	L1Md_T	L1Md_T	44	1	3	65.4254	22.0313	64.4226	29.5167	89.5729	3.15083	1	96749293	96754516	+	L1Md_F3
1	111957407	111962597	+	L1Md_A	L1Md_A	17	1	3	61.5685	44.1567	63.5519	46.9609	80.3373	6.67822																1	94646411	94652330	-	L1Md_T	L1Md_T	43	1	3	85.7954	11.2634	88.6834	13.3949	85.895	11.5142	1	97145967	97151989	-	L1Md_F2
1	112279296	112284479	+	L1Md_A	L1Md_A	41	1	2	47.0484	10.6036	46.2977	19.5307	66.4486	18.2088																1	94722892	94729739	-	L1Md_T	L1Md_T	30	1	3	37.0322	18.6288	49.605	4.32645	70.5189	20.1361	1	98315877	98322140	-	L1Md_F2
1	112550494	112557113	-	L1Md_A	L1Md_A	14	1	4	53.0307	10.5418	44.275	14.5899	72.4019	15.253																1	95511396	95518106	-	L1Md_T	L1Md_T	54	1	2	61.227	0	71.3771	0	83.3406	0	1	99038785	99043936	+	L1Md_F2
1	113051066	113057249	+	L1Md_A	L1Md_A	5	1	4	41.5491	21.4774	37.9353	24.9156	69.2101	13.9426																1	96093472	96098652	+	L1Md_T	L1Md_T	30	1	3	64.3114	24.7855	63.4478	30.9483	88.2621	3.65236	1	99253447	99259613	-	L1Md_F3
1	113744587	113750948	-	L1Md_A	L1Md_A	18	1	4	59.4935	33.2881	61.0088	33.1954	84.7733	3.8883																1	96240816	96246131	+	L1Md_T	L1Md_T	48	1	3	56.5508	27.4805	63.0929	26.2377	91.6782	3.41264	1	99373501	99379088	-	L1Md_F2
1	114029505	114036117	-	L1Md_A	L1Md_A	5	1	3	36.8233	30.9971	36.6732	30.1099	94.363	2.88523																1	98201134	98206525	+	L1Md_T	L1Md_T	45	1	3	71.37	19.7215	70.1881	25.0797	90.6547	6.93894	1	99411471	99417692	-	L1Md_F3
1	114128275	114134886	-	L1Md_A	L1Md_A	12	1	4	51.7186	27.1738	46.212	35.1489	82.4173	11.7792																1	98385165	98390890	+	L1Md_T	L1Md_T	44	1	3	57.7511	6.51348	59.2937	6.98728	75.7252	16.7094	1	99542391	99547694	-	L1Md_F2
1	114731665	114736829	+	L1Md_A	L1Md_A	5	1	2	49.968	11.2835	45.3509	7.19925	70.6469	6.56489																1	98883180	98889638	-	L1Md_T	L1Md_T	45	1	2	61.505	27.1315	61.3889	29.5991	88.8568	3.84286	1	100831560	100837203	-	L1Md_F2
1	115100262	115105624	+	L1Md_A	L1Md_A	18	1	3	63.0298	6.81303	60.1716	19.3705	78.5414	11.3316																1	98895622	98900817	+	L1Md_T	L1Md_T	45	1	2	65.1139	23.3511	65.59	15.9981	67.453	5.96618	1	101212049	101217105	+	L1Md_F2
1	115476685	115481838	+	L1Md_A	L1Md_A	5	1	2	65.6883	29.8889	63.0799	37.4866	82.2225	9.24438																1	100746200	100752583	-	L1Md_T	L1Md_T	51	1	3	76.6571	10.8776	75.8413	21.5301	86.913	3.93761	1	101481479	101487057	-	L1Md_F2
1	116897245	116903428	-	L1Md_A	L1Md_A	35	1	3	58.79	18.0082	60.3318	23.1324	76.7959	6.1441																1	101302418	101307860	+	L1Md_T	L1Md_T	35	1	2	54.0589	43.7602	53.7968	49.1023	81.2766	5.47447	1	101665491	101672059	-	L1Md_F2
1	121203638	121209838	+	L1Md_A	L1Md_A	6	1	3	72.7692	0	28.8776	37.918	90.2793	6.24999																1	101330609	101336022	-	L1Md_T	L1Md_T	31	1	3	69.9334	9.35214	73.0636	9.86512	76.4207	9.08319	1	101711210	101717198	+	L1Md_F2
1	122443875	122449058	+	L1Md_A	L1Md_A	15	1	3	71.4808	38.1158	73.0593	39.61	76.299	23.2132																1	101359492	101365749	-	L1Md_T	L1Md_T	57	1	3	69.4512	7.84744	68.375	15.6067	82.7874	5.85133	1	101859324	101864975	+	L1Md_F3
1	122766143	122773747	-	L1Md_A	L1Md_A	17	1	5	51.6255	26.3387	53.9157	24.6869	92.035	3.91307																1	101455628	101460815	+	L1Md_T	L1Md_T	44	1	3	62.3838	23.4638	69.2607	29.49	81.6229	1.4808	1	102043201	102049571	-	L1Md_F2
1	122952874	122958266	+	L1Md_A	L1Md_A	25	1	3	57.4487	30.3676	58.0106	34.4695	89.3825	2.9216																1	101758371	101764772	-	L1Md_T	L1Md_T	30	1	2	36.9919	28.2579	35.7619	19.6678	82.2613	13.9916	1	102079647	102084728	+	L1Md_F3
1	124085552	124090700	+	L1Md_A	L1Md_A	31	1	3	70.0599	32.2049	72.2162	34.367	87.9399	6.29523																1	102086175	102092922	-	L1Md_T	L1Md_T	30	1	4	35.3503	31.4517	37.5471	36.1253	73.2824	9.91787	1	102295824	102301737	-	L1Md_F3
1	125355550	125362787	-	L1Md_A	L1Md_A	16	1	4	39.2272	26.6677	36.8863	34.5464	90.9908	6.96204																1	102962989	102968410	+	L1Md_T	L1Md_T	39	1	3	42.2035	21.4911	42.9564	30.5377	66.6183	9.92577	1	102994317	103000000	+	L1Md_F2
1	128846777	128853327	-	L1Md_A	L1Md_A	4	1	3	48.0617	41.2904	37.1728	53.4138	95.3462	1.66396																1	103000619	103006101	+	L1Md_T	L1Md_T	53	1	4	47.8104	8.17138	48.1503	14.5929	61.0449	18.6761	1	103305941	103310961	+	L1Md_F
1	130557088	130563307	-	L1Md_A	L1Md_A	27	1	2	56.4132	43.4061	56.5421	49.0594	94.9189	2.4049																1	103892163	103898244	-	L1Md_T	L1Md_T	45	1	3	77.0847	22.8313	79.8186	22.5667	82.1653	4.16268	1	104098015	104103235	+	L1Md_F2
1	137149645	137156435	-	L1Md_A	L1Md_A	6	1	4	48.1199	33.3674	36.8864	40.0999	93.3564	3.27216																1	104266826	104273061	-	L1Md_T	L1Md_T	41	1	3	66.7444	17.7334	61.3289	22.9474	77.9727	9.18853	1	104180823	104185872	+	L1Md_F2
1	137610901	137616071	+	L1Md_A	L1Md_A	31	1	3	76.3714	19.3132	76.9708	20.1667	92.9789	1.68018																1	104273776	104280137	-	L1Md_T	L1Md_T	28	1	2	29.1033	26.9557	20.1395	27.6958	87.599	5.77544	1	104437175	104442823	+	L1Md_F2
1	137710020	137716602	-	L1Md_A	L1Md_A	6	1	3	69.2801	26.9667	64.6309	30.3934	95.048	3.44713																1	105013752	105021026	-	L1Md_T	L1Md_T	31	1	3	4.73983	2.09922	16.9665	23.4205	92.258	4.89408	1	105021025	105027382	-	L1Md_F2
1	138452004	138457184	+	L1Md_A	L1Md_A	45	1	3	60.8578	28.044	60.4435	30.6664	75.2178	33.0435																1	106112984	106119665	-	L1Md_T	L1Md_T	45	1	4	70.0621	28.3886	66.028	31.8319	94.5042	2.67543	1	105139907	105145063	+	L1Md_F3
1	138865913	138872318	-	L1Md_A	L1Md_A	16	1	4	78.493	9.25438	80.2925	10.9437	89.7528	5.98344																1	106848865	106855498	-	L1Md_T	L1Md_T	29	1	2	62.3933	14.3543	69.9256	17.2307	96.4381	1.11691	1	107326570	107331592	+	L1Md_F2
1	139540340	139546923	-	L1Md_A	L1Md_A	12	1	2	65.2421	41.8091	60.9028	49.9811	89.343	1.71882																1	107035320	107041388	+	L1Md_T	L1Md_T	97	1	2	82.1492	15.1685	81.815	16.6931	87.0487	3.25059	1	107830419	107835426	+	L1Md_F2
1	140709855	140715227	+	L1Md_A	L1Md_A	5	1	3	68.7967	14.5385	74.4687	19.4554	88.3164	3.69103																1	107120967	107127213	-	L1Md_T	L1Md_T	50	1	3	41.491	8.80956	40.2395	14.0485	77.4401	2.84017	1	108185055	108190081	-	L1Md_F2
1	141261817	141267404	+	L1Md_A	L1Md_A	7	1	3	40.999	31.2026	42.2741	40.2973	77.9388	5.77815																1	107391339	107396348	+	L1Md_T	L1Md_T	33	1	2	80.66	12.0947	88.368	8.25589	86.0288	8.56458	1	108396797	108402478	-	L1Md_F2
1	142494393	142500000	-	L1Md_A	L1Md_A	5	1	2	84.7014	13.173	93.5164	0.938716	92.7503	1.48999																1	107822786	107828917	+	L1Md_T	L1Md_T	35	1	4	29.6588	32.5412	35.0242	35.1235	88.0304	4.37055	1	108811723	108816987	+	L1Md_F2
1	143021140	143027347	-	L1Md_A	L1Md_A	16	1	3	62.5761	28.5806	63.2807	31.4551	90.0172	4.49794																1	108287434	108293620	-	L1Md_T	L1Md_T	31	1	3	63.7758	20.7825	65.5214	18.9031	90.6812	7.77434	1	109199951	109205135	+	L1Md_F
1	143325876	143332486	-	L1Md_A	L1Md_A	6	1	3	60.6029	24.6181	64.7687	27.6108	89.5995	9.00718																1	108321469	108328549	-	L1Md_T	L1Md_T	30	1	5	40.1292	32.8818	36.373	34.9127	87.7342	9.01807	1	109377438	109382635	+	L1Md_F
1	143380520	143385890	+	L1Md_A	L1Md_A	7	1	3	53.2219	32.5088	54.5802	35.8922	82.9966	17.4087																1	108517946	108524134	-	L1Md_T	L1Md_T	31	1	2	73.1464	25.4451	68.4277	34.9019	79.0957	9.90218	1	109412855	109418244	-	L1Md_F2
1	143890429	143896616	-	L1Md_A	L1Md_A	12	1	2	58.0091	44.6177	59.4864	51.3746	76.4244	26.3731																1	108733250	108738673	+	L1Md_T	L1Md_T	50	1	2	72.5464	13.4	72.8872	21.1428	80.9038	7.19326	1	110288454	110294851	-	L1Md_F2
1	143965037	143971636	-	L1Md_A	L1Md_A	10	1	4	43.7666	41.4176	43.9489	48.4004	93.162	2.98479																1	109034648	109040506	+	L1Md_T	L1Md_T	36	1	5	45.5415	38.9059	58.1872	27.2823	83.1128	11.6306	1	110678055	110684156	-	L1Md_F2
1	144065258	144070639	+	L1Md_A	L1Md_A	5	1	2	59.811	50.0441	54.2867	59.2345	95.1466	1.71632																1	109251319	109256483	+	L1Md_T	L1Md_T	35	1	3	64.4094	22.524	61.7821	23.028	82.245	4.4024	1	110807618	110813387	-	L1Md_F2
1	144458237	144464379	-	L1Md_A	L1Md_A	3	1	2	67.372	29.394	68.6315	27.4701	74.68	4.53687																1	109264206	109270401	-	L1Md_T	L1Md_T	35	1	3	74.6659	26.7735	72.9164	29.1258	84.6661	2.59975	1	110993691	110999834	-	L1Md_F2
1	144739244	144744444	+	L1Md_A	L1Md_A	50	1	3	63.7585	18.0509	65.1764	22.2192	85.3488	3.34535																1	109343469	109349899	-	L1Md_T	L1Md_T	46	1	3	56.4083	32.0252	53.9904	37.6128	80.9615	6.68355	1	111186155	111191341	+	L1Md_F3
1	144806922	144812280	+	L1Md_A	L1Md_A	5	1	3	46.6768	33.4822	49.3449	37.6336	88.8966	3.69382																1	109724082	109730452	-	L1Md_T	L1Md_T	50	1	3	55.9883	18.3846	61.2154	20.886	69.7188	21.2071	1	111562223	111567430	+	L1Md_F2
1	145079287	145084334	+	L1Md_A	L1Md_A	94	1	3	78.114	10.2904	79.3178	9.89574	87.4405	2.29744																1	109871540	109877159	+	L1Md_T	L1Md_T	35	1	3	41.4378	35.916	40.4859	35.6882	89.1113	7.21148	1	111678844	111683885	+	L1Md_F3
1	145444462	145450479	-	L1Md_A	L1Md_A	46	1	3	70.4872	11.6698	73.6125	10.889	76.3279	7.0786																1	110344317	110349471	-	L1Md_T	L1Md_T	32	1	2	92.2512	3.66476	93.9934	0.20442	86.6846	10.0925	1	111885228	111890510	+	L1Md_F2
1	146018388	146024791	-	L1Md_A	L1Md_A	35	1	3	58.3892	25.6069	56.5711	29.5283	67.8343	10.9143																1	110541860	110548064	-	L1Md_T	L1Md_T	46	1	3	69.0566	7.97849	70.1565	10.9248	84.3955	13.5325	1	111918840	111925169	-	L1Md_F2
1	146148385	146154557	-	L1Md_A	L1Md_A	32	1	3	58.5524	15.65	63.0207	16.0544	66.4699	10.1537																1	110619106	110624946	+	L1Md_T	L1Md_T	48	1	3	74.8889	19.5441	77.1103	20.8226	88.8146	2.70181	1	113057676	113062881	+	L1Md_F2
1	147282387	147287765	+	L1Md_A	L1Md_A	4	1	1	86.2027	0	91.3294	0	82.8231	0																1	111272601	111278992	-	L1Md_T	L1Md_T	48	1	3	57.9025	12.2155	58.1025	12.1149	72.2346	12.1899	1	113608950	113614052	+	L1Md_F3
1	148074929	148082136	-	L1Md_A	L1Md_A	17	1	5	36.4417	17.4752	35.7063	24.274	80.1038	16.2193																1	111574742	111580156	-	L1Md_T	L1Md_T	35	1	2	63.3996	36.2951	67.3042	33.0368	87.7945	5.49477	1	113757248	113763493	-	L1Md_F2
1	148378685	148384680	+	L1Md_A	L1Md_A	8	1	4	53.1064	18.764	45.8799	30.4495	83.4451	8.58366																1	111626344	111631789	+	L1Md_T	L1Md_T	51	1	3	48.7418	38.4104	43.737	44.5145	88.6837	4.66598	1	114393096	114399265	-	L1Md_F3
1	148877937	148884314	-	L1Md_A	L1Md_A	5	1	3	37.145	40.0264	35.0381	43.0671	69.2055	13.8248																1	112214102	112220737	-	L1Md_T	L1Md_T	30	1	2	47.9423	53.1883	50.8799	53.6074	91.9313	2.95895	1	114615565	114621725	-	L1Md_F3
1	149296452	149302223	+	L1Md_A	L1Md_A	6	1	3	58.7326	30.5187	53.1113	38.6022	89.0794	3.29974																1	112816195	112822468	-	L1Md_T	L1Md_T	43	1	3	56.7587	21.8742	54.2139	23.4177	67.832	4.73959	1	116758146	116764060	-	L1Md_F2
1	157606766	157613386	-	L1Md_A	L1Md_A	51	1	4	81.4477	7.11181	83.9101	10.5386	90.6907	2.98151																1	112838120	112844028	+	L1Md_T	L1Md_T	35	1	3	24.3978	36.5779	26.7179	37.8036	82.7427	7.68744	1	116833225	116839405	-	L1Md_F2
1	157877240	157884030	-	L1Md_A	L1Md_A	6	1	3	54.7635	33.4978	48.3944	46.2056	96.8993	0.293688																1	112864778	112869962	+	L1Md_T	L1Md_T	35	1	2	50.2471	39.7236	51.9788	46.8634	63.9986	21.3675	1	116880151	116886103	-	L1Md_F2
1	164723806	164730175	-	L1Md_A	L1Md_A	0	1	3	54.0633	39.7255	52.0246	46.4356	94.539	3.75264																1	113183818	113190011	-	L1Md_T	L1Md_T	33	1	4	68.4013	15.3446	69.7672	18.5654	75.7665	6.71214	1	116969371	116974665	+	L1Md_F2
1	165025934	165031329	+	L1Md_A	L1Md_A	17	1	3	47.088	41.3785	45.4081	43.4391	90.9785	3.22591																1	114176643	114183955	-	L1Md_T	L1Md_T	31	1	4	60.32	10.6847	67.6974	4.53808	92.2793	5.01844	1	117203962	117209303	+	L1Md_F3
1	166540907	166547057	-	L1Md_A	L1Md_A	18	1	3	56.6364	16.7602	55.822	24.1241	83.8386	5.96641																1	114223881	114230344	-	L1Md_T	L1Md_T	30	1	3	54.5142	30.5967	49.5298	41.8246	81.4304	9.1801	1	117447018	117452122	+	L1Md_F3
1	166600995	166606748	+	L1Md_A	L1Md_A	7	1	3	77.6797	9.14474	78.7178	9.62658	83.4676	8.14817																1	114270734	114276817	-	L1Md_T	L1Md_T	44	1	3	71.6114	10.7952	76.8888	15.2514	78.2903	7.90821	1	117615938	117622140	-	L1Md_F2
1	166607787	166613306	+	L1Md_A	L1Md_A	25	1	3	78.4226	4.38847	83.3955	5.39776	82.5217	0.795332																1	114378264	114384248	-	L1Md_T	L1Md_T	39	1	3	85.9449	4.20062	89.9781	2.45467	89.1344	1.61398	1	117683635	117689114	+	L1Md_F3
1	167474802	167481006	-	L1Md_A	L1Md_A	14	1	3	63.6475	34.6815	69.0225	36.7461	93.0363	1.89664																1	114500005	114505217	+	L1Md_T	L1Md_T	30	1	3	65.6378	31.272	67.6498	30.9792	87.9167	7.80302	1	117823437	117828878	+	L1Md_F2
1	168606441	168611461	-	L1Md_A	L1Md_A	181	1	3	82.4479	9.08898	87.8329	4.3535	81.2032	5.35062																1	114557305	114563416	+	L1Md_T	L1Md_T	36	1	4	42.9804	38.5806	46.5137	39.0105	86.41	10.4389	1	118108789	118115257	-	L1Md_F2
1	168983410	168988756	+	L1Md_A	L1Md_A	16	1	3	62.5754	49.2223	63.9203	53.6598	93.7805	3.75089																1	114764510	114771171	-	L1Md_T	L1Md_T	30	1	3	27.6694	17.6829	33.7297	23.0913	80.6709	19.4625	1	118158712	118164035	+	L1Md_F2
1	169107246	169113402	-	L1Md_A	L1Md_A	6	1	3	64.5329	24.2654	61.3447	30.831	90.9905	5.87183																1	114802334	114809398	-	L1Md_T	L1Md_T	62	1	3	55.1742	5.05169	55.2238	5.06149	82.737	6.12395	1	118237223	118242238	-	L1Md_F2
1	169284796	169290155	+	L1Md_A	L1Md_A	13	1	3	57.8462	30.8182	57.5728	31.4688	92.632	2.93148																1	115302065	115308344	-	L1Md_T	L1Md_T	50	1	3	68.2689	14.3826	70.176	17.7493	89.2198	7.18007	1	118242231	118248449	-	L1Md_F2
1	172878606	172885142	-	L1Md_A	L1Md_A	7	1	2	56.4744	52.2279	61.4953	48.6823	91.3968	2.0529																1	115447238	115453089	+	L1Md_T	L1Md_T	36	1	3	30.8908	26.8035	23.3884	26.8711	90.0311	1.25797	1	121571290	121577289	+	L1Md_F2
1	173156240	173162437	-	L1Md_A	L1Md_A	30	1	4	75.5309	26.0248	73.6954	30.672	93.2646	2.67141																1	115608770	115613920	+	L1Md_T	L1Md_T	41	1	2	79.9851	17.0249	80.077	15.9582	85.7505	0.108317	1	121724261	121729558	+	L1Md_F2
1	173254416	173261207	-	L1Md_A	L1Md_A	7	1	4	73.8454	17.2978	65.6527	29.1053	89.3707	5.99479																1	116855476	116862552	-	L1Md_T	L1Md_T	32	1	3	34.9598	36.0703	34.5553	39.3743	80.8471	15.9673	1	121858323	121864452	-	L1Md_F2
1	175008241	175015403	-	L1Md_A	L1Md_A	16	1	6	36.7571	37.3674	34.6428	41.7154	94.2408	3.57134																1	117231809	117237104	+	L1Md_T	L1Md_T	50	1	3	72.6248	17.0151	72.391	16.8192	87.4236	4.31726	1	121897717	121902916	+	L1Md_F2
1	176282103	176287891	+	L1Md_A	L1Md_A	5	1	3	44.497	47.9272	46.1878	42.2829	92.2287	3.70689																1	117253581	117259900	+	L1Md_T	L1Md_T	71	1	3	79.9571	12.3641	82.3544	14.6122	88.4787	2.81744	1	122711129	122716659	+	L1Md_F2
1	189445783	189451789	-	L1Md_A	L1Md_A	18	1	2	87.0079	8.44115	93.4093	5.12559	94.8767	4.24785																1	117369775	117376630	-	L1Md_T	L1Md_T	31	1	3	52.7815	36.8618	51.3432	39.0501	86.0048	1.9219	1	123196658	123201791	+	L1Md_F2
1	193803965	193810130	-	L1Md_A	L1Md_A	5	1	2	58.4221	26.8508	56.2014	28.9391	85.7792	2.1148																1	117400963	117407169	-	L1Md_T	L1Md_T	38	1	4	54.6304	26.8842	53.9929	28.925	76.4869	20.0665	1	124164143	124169301	+	L1Md_F2
1	194080382	194085598	+	L1Md_A	L1Md_A	12	1	3	68.5547	38.4591	66.8038	40.4991	92.3899	2.64154																1	117427980	117434439	-	L1Md_T	L1Md_T	44	1	4	59.1255	26.7718	59.5453	32.08	85.8822	6.51422	1	126882898	126889076	-	L1Md_F2
2	7593959	7599023	+	L1Md_A	L1Md_A	22	1	3	61.4015	17.4942	67.9845	18.1199	75.5478	11.2084																1	117587323	117592786	+	L1Md_T	L1Md_T	51	1	4	39.4312	10.0925	38.4782	17.4927	59.8907	22.9384	1	130253511	130258690	+	L1Md_F2
2	9508223	9514985	-	L1Md_A	L1Md_A	5	1	4	43.233	38.377	40.9679	39.3783	95.6065	0.821737																1	117636746	117641916	+	L1Md_T	L1Md_T	27	1	3	40.6231	7.35368	46.7767	5.51766	47.1164	22.0352	1	130920054	130925241	+	L1Md_F2
2	10691588	10697766	-	L1Md_A	L1Md_A	14	1	3	68.9453	30.9727	66.9424	31.5875	95.7154	1.21627																1	117918843	117924958	-	L1Md_T	L1Md_T	36	1	3	36.6829	15.135	45.4387	12.3917	54.5801	8.62437	1	130973197	130978718	-	L1Md_F2
2	11937364	11943629	-	L1Md_A	L1Md_A	16	1	4	56.1537	27.9147	54.7187	34.2194	84.0822	8.89833																1	118096825	118102063	+	L1Md_T	L1Md_T	9	1	5	43.2149	8.12354	45.6441	3.18761	65.9763	19.4861	1	138050116	138056359	-	L1Md_F2
2	12615018	12620204	+	L1Md_A	L1Md_A	13	1	4	62.2293	30.6326	63.3121	34.2456	79.9935	8.23704																1	118122113	118128852	-	L1Md_T	L1Md_T	31	1	3	41.8751	1.65509	44.6722	2.43454	67.3297	24.9928	1	139663816	139669984	-	L1Md_F2
2	12641130	12646914	+	L1Md_A	L1Md_A	6	1	4	52.3672	24.7362	43.8152	37.6567	92.0774	0.933647																1	120993989	121000000	+	L1Md_T	L1Md_T	31	1	3	49.1523	34.1238	52.2627	37.716	96.8552	1.4856	1	140005040	140010295	+	L1Md_F2
2	13611268	13617832	-	L1Md_A	L1Md_A	7	1	4	55.8293	36.8618	50.6523	39.9736	94.238	2.01506																1	121035654	121040924	+	L1Md_T	L1Md_T	36	1	3	63.8999	27.5781	63.0092	29.5199	94.9657	0.30124	1	140194937	140200108	+	L1Md_F2
2	13824702	13830990	-	L1Md_A	L1Md_A	18	1	3	58.5627	43.2015	58.1974	48.8255	87.7182	8.34778																1	121622385	121628573	-	L1Md_T	L1Md_T	28	1	3	68.7503	32.8662	64.9168	33.1321	96.5121	2.09969	1	140722572	140727921	+	L1Md_F3
2	15377135	15382686	+	L1Md_A	L1Md_A	6	1	2	56.7023	12.6017	50.2602	27.1324	86.5639	2.4633																1	121663849	121669062	-	L1Md_T	L1Md_T	32	1	2	83.1859	16.8076	84.1895	15.0844	89.3626	0.10187	1	141019316	141024383	+	L1Md_F3
2	16260631	16266632	+	L1Md_A	L1Md_A	20	1	5	47.9773	35.9362	43.0001	34.0513	88.2497	3.62762																1	121737883	121743231	+	L1Md_T	L1Md_T	46	1	3	63.3575	29.809	57.5383	37.44	91.2205	2.98032	1	141230589	141235730	+	L1Md_F2
2	19070574	19076959	-	L1Md_A	L1Md_A	19	1	4	62.5876	39.0995	60.0035	43.8019	87.3878	9.32239																1	122031534	122037929	-	L1Md_T	L1Md_T	33	1	4	65.9139	32.0423	65.585	35.9288	88.9457	4.09882	1	141329213	141334404	+	L1Md_F2
2	21246463	21251851	+	L1Md_A	L1Md_A	13	1	3	50.0933	35.728	46.1093	40.4383	87.2835	5.34971																1	122086419	122092064	+	L1Md_T	L1Md_T	35	1	3	52.3432	34.1041	46.7353	42.8454	93.4133	0.570239	1	141800715	141806881	+	L1Md_F2
2	21300018	21305597	+	L1Md_A	L1Md_A	5	1	3	36.2873	9.59507	27.9631	16.3761	88.705	5.1554																1	122645056	122650230	+	L1Md_T	L1Md_T	35	1	4	70.7179	33.1681	73.9717	35.3416	92.3579	2.0374	1	142250774	142255887	+	L1Md_F2
2	21307027	21312837	+	L1Md_A	L1Md_A	15	1	4	59.2343	32.8114	58.3159	39.6821	85.2241	3.29626																1	122652022	122658209	-	L1Md_T	L1Md_T	45	1	3	77.8705	25.0733	79.4958	24.9863	91.9472	1.64765	1	142376025	142381188	+	L1Md_F2
2	22049685	22055930	-	L1Md_A	L1Md_A	16	1	3	71.8197	15.0509	74.26	14.2219	91.0713	2.73333																1	122671762	122677961	-	L1Md_T	L1Md_T	33	1	4	73.1143	29.4194	73.3013	33.921	90.7887	2.86648	1	142502536	142507717	+	L1Md_F2
2	22076740	22082302	+	L1Md_A	L1Md_A	7	1	3	72.4843	6.44193	73.9254	10.9374	79.972	1.80314																1	124141343	124146745	+	L1Md_T	L1Md_T	35	1	2	43.2554	60.2481	46.8029	65.3423	88.5434	4.48612	1	143180945	143186481	-	L1Md_F
2	23281269	23286867	-	L1Md_A	L1Md_A	35	1	3	61.1174	39.4816	60.7639	46.392	62.3182	46.8518																1	124196063	124201167	+	L1Md_T	L1Md_T	41	1	2	66.3313	10.3274	64.2408	2.85657	91.2921	0.706265	1	143234602	143239831	+	L1Md_F2
2	23703251	23709393	-	L1Md_A	L1Md_A	29	1	3	62.0089	15.6013	59.8132	22.1374	86.6301	4.74806																1	124965966	124972396	-	L1Md_T	L1Md_T	30	1	4	58.0634	33.9465	61.6718	40.7705	90.6159	5.2181	1	144046098	144052357	+	L1Md_F2
2	26710986	26717157	-	L1Md_A	L1Md_A	38	1	3	91.0684	3.62719	92.9494	4.94603	93.6531	3.10708																1	125090984	125097315	-	L1Md_T	L1Md_T	45	1	3	74.879	8.03782	73.5304	27.8977	89.7874	6.29684	1	144346987	144352950	-	L1Md_F2
2	36437300	36444076	-	L1Md_A	L1Md_A	6	1	3	57.9421	13.2143	38.358	26.1287	75.2116	14.5534																1	125134709	125140169	+	L1Md_T	L1Md_T	35	1	2	48.3776	28.3914	46.3357	18.89	90.908	5.18004	1	144360435	144366222	-	L1Md_F3
2	36542821	36549402	-	L1Md_A	L1Md_A	5	1	2	34.4181	7.09498	32.7822	0.805465	75.0412	20.88																1	128483879	128489944	-	L1Md_T	L1Md_T	24	1	2	91.304	2.95871	92.2155	1.01834	93.2073	0.0927042	1	144473918	144479159	+	L1Md_F
2	36964483	36969692	+	L1Md_A	L1Md_A	16	1	3	46.5756	11.0915	47.0052	16.8125	57.2112	9.2831																1	128773220	128778688	+	L1Md_T	L1Md_T	37	1	1	87.5983	0	91.9314	0	94.4577	0	1	144580114	144586215	-	L1Md_F2
2	37156857	37162825	-	L1Md_A	L1Md_A	24	1	3	52.2053	2.46536	55.6829	8.41173	51.7311	6.22139																1	130318643	130324936	-	L1Md_T	L1Md_T	40	1	3	77.7313	23.6513	78.7765	26.7053	95.6177	1.31366	1	144840737	144846683	-	L1Md_F2
2	39892656	39898021	+	L1Md_A	L1Md_A	17	1	4	52.1518	28.476	58.1063	35.5329	64.2233	11.9116																1	131680542	131685994	+	L1Md_T	L1Md_T	35	1	2	38.9889	30.8785	38.7129	44.0668	91.7258	3.01739	1	145150023	145156480	-	L1Md_F2
2	40262545	40268886	-	L1Md_A	L1Md_A	44	1	4	62.015	34.1833	64.3159	35.6267	85.9423	5.55511																1	137338859	137345503	-	L1Md_T	L1Md_T	30	1	2	50.5087	31.7884	63.2611	26.6674	92.6915	2.09422	1	145943205	145949344	-	L1Md_F2
2	40368276	40374677	-	L1Md_A	L1Md_A	16	1	4	49.9303	31.675	52.4594	31.3856	78.5755	8.03932																1	137345501	137350569	-	L1Md_T	L1Md_T	48	1	3	36.0362	27.1169	38.4084	32.178	91.2223	5.75601	1	146061912	146066964	+	L1Md_F2
2	43350530	43356653	-	L1Md_A	L1Md_A	38	1	2	88.8624	7.18464	89.7007	9.90486	93.0311	4.35573																1	137526861	137532119	+	L1Md_T	L1Md_T	54	1	2	73.1006	11.6465	62.6633	6.07436	96.3989	0.176324	1	146107631	146113222	-	L1Md_F3
2	43500018	43506217	-	L1Md_A	L1Md_A	22	1	3	66.4573	47.7671	67.3072	50.4594	90.6491	1.79247																1	138305466	138312353	-	L1Md_T	L1Md_T	31	1	4	48.2385	39.8706	51.6099	41.1872	85.1578	10.5893	1	146390958	146396128	+	L1Md_F2
2	45933795	45940150	-	L1Md_A	L1Md_A	44	1	4	75.3904	14.0217	78.6157	15.5353	91.3151	3.10404																1	138788819	138794659	+	L1Md_T	L1Md_T	36	1	3	39.5347	43.2471	37.6353	46.6368	87.85	3.60295	1	147158787	147164737	-	L1Md_F2
2	46265272	46270496	+	L1Md_A	L1Md_A	4	1	3	70.429	32.9155	68.5556	36.9312	93.0039	4.81454																1	140904016	140910298	-	L1Md_T	L1Md_T	46	1	3	68.3555	34.5437	70.2244	35.2472	85.7119	1.1666	1	147348634	147354797	-	L1Md_F2
2	47008666	47015053	+	L1Md_A	L1Md_A	11	1	5	55.2669	21.3579	44.0643	32.9839	87.6993	8.12731																1	140923893	140929410	+	L1Md_T	L1Md_T	36	1	3	37.0201	41.2712	32.0103	41.0036	79.6552	7.73319	1	147591918	147597290	+	L1Md_F2
2	53347801	53354383	-	L1Md_A	L1Md_A	7	1	4	54.6855	33.2597	58.7274	40.4698	86.609	8.86221																1	141189694	141195747	+	L1Md_T	L1Md_T	38	1	4	39.3199	18.7046	34.9934	30.3789	77.6191	8.34483	1	147624574	147630701	-	L1Md_F3
2	53449157	53456166	-	L1Md_A	L1Md_A	8	1	4	50.8782	40.7099	46.7489	40.0616	91.4137	2.08403																1	141202422	141208286	-	L1Md_T	L1Md_T	50	1	3	62.5852	8.42831	70.4946	10.7415	59.6899	5.0445	1	148524804	148530978	-	L1Md_F3
2	53503346	53509594	-	L1Md_A	L1Md_A	14	1	3	45.9946	6.81018	41.385	5.95927	69.0291	30.3743																1	141552763	141559022	-	L1Md_T	L1Md_T	46	1	3	64.1538	19.747	64.652	21.47	86.5599	9.14479	1	148562097	148567294	+	L1Md_F3
2	53775935	53781085	+	L1Md_A	L1Md_A	6	1	3	63.8787	6.75638	70.6076	11.7961	81.1964	6.89359																1	141698050	141703364	-	L1Md_T	L1Md_T	34	1	2	35.3819	8.90971	39.8438	15.3663	87.4261	4.60817	1	150181869	150186886	+	L1Md_F2
2	54033910	54040104	-	L1Md_A	L1Md_A	15	1	3	67.5719	36.184	66.4428	42.6994	83.4688	9.92332																1	142029722	142036033	-	L1Md_T	L1Md_T	42	1	3	73.1637	19.3584	74.1692	24.0596	87.1277	3.89906	1	150286597	150291945	+	L1Md_F2
2	54252564	54258762	-	L1Md_A	L1Md_A	15	1	3	57.4466	48.1321	59.7948	49.8693	86.3857	6.13389																1	143392838	143398043	+	L1Md_T	L1Md_T	42	1	2	62.569	31.2951	68.7806	32.8148	93.7576	0.255395	1	150354351	150360491	-	L1Md_F2
2	54309404	54314605	+	L1Md_A	L1Md_A	44	1	3	77.7511	9.48812	78.0633	11.6721	88.7101	3.07299																1	143505785	143512223	-	L1Md_T	L1Md_T	43	1	4	63.9383	26.7857	62.7967	35.3728	86.3909	13.5334	1	153389091	153394880	-	L1Md_F3
2	55197459	55203977	-	L1Md_A	L1Md_A	43	1	4	57.5929	37.6207	57.4871	41.3907	92.4064	3.5291																1	143711067	143717187	-	L1Md_T	L1Md_T	39	1	2	88.5999	4.92035	97.619	0.370061	90.308	0.799477	1	154132000	154138175	-	L1Md_F2
2	55346915	55352703	+	L1Md_A	L1Md_A	16	1	4	43.7403	32.6382	42.2075	38.7477	82.5844	9.37086																1	143862095	143867743	+	L1Md_T	L1Md_T	34	1	3	39.6282	42.5803	33.0624	33.0185	90.6489	5.59154	1	154338989	154345033	-	L1Md_F2
2	55823732	55830088	-	L1Md_A	L1Md_A	6	1	4	68.1534	1.70494	53.1379	34.1421	75.6384	17.8512																1	144286803	144292764	-	L1Md_T	L1Md_T	82	1	3	81.7243	8.04549	84.0891	7.24879	79.3213	11.4098	1	155263396	155269678	-	L1Md_F2
2	56049742	56055907	-	L1Md_A	L1Md_A	38	1	2	88.3334	4.09278	89.4075	3.25584	82.619	2.55296																1	144320908	144326392	+	L1Md_T	L1Md_T	46	1	3	68.7051	23.4139	55.7851	35.4228	90.0527	2.87263	1	159940240	159945488	+	L1Md_F2
2	56216061	56222436	-	L1Md_A	L1Md_A	4	1	3	66.5867	9.00826	49.3285	40.5232	86.0371	8.61502																1	145230127	145235270	+	L1Md_T	L1Md_T	38	1	2	72.1728	24.2925	74.1327	20.5899	85.5583	6.8438	1	162756142	162762301	-	L1Md_F3
2	56872815	56879159	-	L1Md_A	L1Md_A	4	1	3	62.8322	40.3872	67.6587	38.2472	82.6786	4.71315																1	145249025	145255500	-	L1Md_T	L1Md_T	30	1	3	58.2093	33.3523	52.7768	35.6728	83.9571	2.13254	1	163431440	163437382	-	L1Md_F2
2	56940469	56946880	-	L1Md_A	L1Md_A	11	1	3	43.5841	45.3296	38.9159	51.4308	88.2965	0.872139																1	145469918	145476169	-	L1Md_T	L1Md_T	30	1	2	60.6272	39.4374	58.4111	46.3447	84.3814	0.466391	1	165255527	165261897	-	L1Md_F2
2	57553117	57558489	+	L1Md_A	L1Md_A	4	1	2	47.9605	39.0382	39.2628	54.8813	93.7854	4.12718																1	145793859	145799712	-	L1Md_T	L1Md_T	31	1	2	88.2407	5.51369	89.2076	8.23731	86.0947	3.2681	1	166510419	166515709	-	L1Md_F2
2	58256779	58262146	+	L1Md_A	L1Md_A	5	1	3	52.1375	35.2509	49.2402	41.9761	91.3081	3.06341																1	145819107	145825560	-	L1Md_T	L1Md_T	45	1	4	54.0167	26.5906	56.3021	33.591	79.0488	11.7729	1	166535407	166540904	-	L1Md_F3
2	61438846	61445037	-	L1Md_A	L1Md_A	14	1	3	69.2168	31.3214	70.5305	32.44	92.0955	2.87527																1	146004345	146010191	+	L1Md_T	L1Md_T	35	1	3	50.6389	14.4561	61.7216	16.3756	68.3313	18.8471	1	171717027	171722372	-	L1Md_F2
2	62034195	62040578	-	L1Md_A	L1Md_A	20	1	4	71.8039	24.053	68.2987	26.4151	88.8951	7.51704																1	147333398	147339571	-	L1Md_T	L1Md_T	48	1	3	64.9829	26.7696	67.674	31.2829	78.7316	16.0991	1	171808344	171813707	+	L1Md_F2
2	63649917	63655784	-	L1Md_A	L1Md_A	60	1	3	88.6627	4.0608	90.9546	5.28684	88.6266	0.71345																1	147671265	147676686	+	L1Md_T	L1Md_T	35	1	2	63.19	7.8282	66.4975	11.7649	68.7205	2.25752	1	172672274	172677697	-	L1Md_F2
2	63718186	63725386	-	L1Md_A	L1Md_A	8	1	4	50.1613	33.2101	46.0271	34.6826	96.2129	0.867885																1	148125606	148131836	-	L1Md_T	L1Md_T	47	1	3	48.5064	7.77353	54.3221	16.1445	59.8497	16.032	1	173109740	173114944	+	L1Md_F3
2	64144719	64150276	+	L1Md_A	L1Md_A	5	1	3	54.5223	43.4244	52.2017	45.7452	88.4885	3.60555																1	148212335	148218555	-	L1Md_T	L1Md_T	44	1	3	55.8002	13.7885	59.0714	13.4763	63.6042	6.34021	1	173551046	173557219	-	L1Md_F2
2	64194063	64200431	-	L1Md_A	L1Md_A	4	1	2	44.7528	58.5337	52.6568	62.5578	92.7887	0																1	148296036	148302353	-	L1Md_T	L1Md_T	32	1	2	40.0123	39.9017	39.2541	44.2387	72.1668	19.7202	1	173616061	173621240	+	L1Md_F2
2	64743400	64749788	-	L1Md_A	L1Md_A	23	1	4	64.1978	38.0012	62.6835	40.1431	90.9204	3.57017																1	148332407	148337613	+	L1Md_T	L1Md_T	46	1	3	50.5377	15.1278	55.4243	13.2505	61.9508	8.18768	1	173812144	173817310	+	L1Md_F2
2	66055878	66061071	+	L1Md_A	L1Md_A	12	1	2	61.0433	13.3347	61.4924	17.4361	94.8331	0.900338																1	148515727	148522362	-	L1Md_T	L1Md_T	30	1	3	43.7076	26.37	48.6425	35.7311	68.2313	20.6189	1	174394607	174399758	+	L1Md_F2
2	67269259	67275418	-	L1Md_A	L1Md_A	5	1	2	49.3566	37.0495	48.913	38.6808	87.705	4.08668																1	148542111	148548323	-	L1Md_T	L1Md_T	30	1	2	54.0578	11.3124	60.6789	3.79512	68.4709	5.24914	1	174401055	174406101	+	L1Md_F2
2	77951884	77959116	-	L1Md_A	L1Md_A	8	1	3	60.949	39.1504	54.0044	41.3125	92.2823	1.14413																1	148553276	148558482	+	L1Md_T	L1Md_T	41	1	3	47.1535	20.7467	48.3698	28.4776	79.3919	10.4986	1	174932904	174938292	+	L1Md_F3
2	78012782	78018773	+	L1Md_A	L1Md_A	8	1	4	72.5481	22.7554	74.2613	17.7521	95.1633	1.38197																1	149492416	149498402	-	L1Md_T	L1Md_T	32	1	3	64.6218	17.6997	69.8078	16.7028	75.2238	1.98316	1	176383651	176389375	-	L1Md_F3
2	78333307	78338520	+	L1Md_A	L1Md_A	16	1	3	72.6227	18.2088	66.2302	24.9243	91.7412	2.02551																1	150232434	150238437	+	L1Md_T	L1Md_T	37	1	4	52.2216	25.6948	56.9072	18.5232	90.1524	3.63907	1	177963285	177970032	-	L1Md_F2
2	78948144	78954318	-	L1Md_A	L1Md_A	41	1	3	84.7138	6.50066	82.7416	12.3299	95.2641	4.16344																1	152242074	152247200	+	L1Md_T	L1Md_T	52	1	4	61.6765	24.8327	51.2194	31.2347	92.8585	3.85173	1	179636172	179641369	+	L1Md_F2
2	80805871	80813909	-	L1Md_A	L1Md_A	12	1	5	73.139	14.9228	72.4991	17.1518	93.8168	1.60039																1	161932827	161938167	+	L1Md_T	L1Md_T	34	1	2	30.4265	14.1414	37.4028	11.6211	84.1439	15.5492	1	183730898	183736296	-	L1Md_F2
2	81069003	81075208	-	L1Md_A	L1Md_A	15	1	3	62.6319	24.1988	62.6249	36.1745	87.9304	2.93741																1	162489540	162495035	+	L1Md_T	L1Md_T	47	1	4	74.2472	23.9433	73.8047	27.7414	93.7536	2.2469	1	183809760	183814970	+	L1Md_F2
2	81152428	81157903	-	L1Md_A	L1Md_A	20	1	3	38.8519	42.2304	40.4559	47.2313	88.4986	4.18336																1	162819889	162825316	+	L1Md_T	L1Md_T	35	1	2	45.4164	57.4999	43.6157	60.9453	92.8917	1.45202	1	185039611	185045314	-	L1Md_F2
2	81639322	81644645	-	L1Md_A	L1Md_A	34	1	2	67.9181	23.9518	68.7353	26.4859	82.3439	7.055																1	163771736	163776925	+	L1Md_T	L1Md_T	17	1	3	62.3314	30.4039	62.4107	32.7458	89.3959	3.63325	1	185704530	185710894	-	L1Md_F2
2	81976756	81982853	-	L1Md_A	L1Md_A	67	1	2	80.603	8.92167	83.1181	9.29492	81.9682	6.22165																1	164736595	164743045	-	L1Md_T	L1Md_T	29	1	2	43.8114	57.7769	50.8233	57.3153	93.3198	7.12116	1	186077365	186083701	-	L1Md_F2
2	82329940	82335314	+	L1Md_A	L1Md_A	15	1	3	58.5087	18.6559	55.7411	19.0721	74.473	5.78292																1	166418521	166424968	-	L1Md_T	L1Md_T	42	1	4	77.1597	17.4655	78.1293	22.0495	89.8354	7.93507	1	193810196	193816418	-	L1Md_F2
2	82424809	82431380	-	L1Md_A	L1Md_A	4	1	3	57.0483	19.8244	49.2594	30.5079	80.3755	10.902																1	166469174	166475502	-	L1Md_T	L1Md_T	31	1	3	56.2487	39.1865	52.9708	45.797	94.7541	2.5616	1	194531347	194537464	-	L1Md_F2
2	82868672	82874726	-	L1Md_A	L1Md_A	30	1	3	73.835	9.69266	74.9072	17.1854	85.8132	4.56391																1	166548315	166553755	-	L1Md_T	L1Md_T	43	1	3	67.4524	24.3473	67.5003	31.6225	84.4055	4.98099	1	195300199	195305441	+	L1Md_F3
2	83373496	83378865	+	L1Md_A	L1Md_A	11	1	3	56.7433	32.0958	60.0642	31.0157	86.6034	3.64511																1	166912461	166917892	+	L1Md_T	L1Md_T	35	1	2	40.0533	41.5087	31.9253	42.3365	96.2041	1.25268	2	3259086	3264136	-	L1Md_F2
2	83570810	83576940	-	L1Md_A	L1Md_A	4	1	3	64.8106	25.4114	63.9492	25.1363	88.8235	5.87853																1	168611638	168617884	-	L1Md_T	L1Md_T	45	1	4	80.1166	6.45741	82.2799	1.22752	84.6133	5.25032	2	3558142	3563397	+	L1Md_F2
2	83886939	83893223	-	L1Md_A	L1Md_A	20	1	3	59.5377	40.117	62.5002	40.4734	90.2147	4.06177																1	168623215	168629840	-	L1Md_T	L1Md_T	55	1	3	66.0792	9.31344	68.4441	12.9347	82.1152	4.47194	2	5275606	5280737	+	L1Md_F2
2	86842531	86848526	+	L1Md_A	L1Md_A	7	1	3	23.7573	9.42648	22.3363	3.93122	87.3195	1.28928																1	168643554	168650117	-	L1Md_T	L1Md_T	55	1	3	82.2757	3.58254	86.7869	5.14469	86.5162	11.8727	2	6090168	6095286	+	L1Md_F3
2	87675729	87682302	-	L1Md_A	L1Md_A	4	1	2	25.66	0.140227	19.1078	11.2235	77.8979	2.35543																1	168720348	168725820	+	L1Md_T	L1Md_T	46	1	3	54.5729	35.4825	58.1686	34.0986	91.0797	0.580814	2	7560891	7567359	-	L1Md_F2
2	87700865	87707071	-	L1Md_A	L1Md_A	13	1	3	52.3917	38.4874	56.7054	37.9195	78.1682	2.84934																1	168853467	168859494	-	L1Md_T	L1Md_T	26	1	3	93.8361	2.74361	93.4039	1.09227	96.4202	1.8137	2	8591723	8596946	+	L1Md_F2
2	88116891	88123292	-	L1Md_A	L1Md_A	15	1	2	67.4466	25.5744	69.7963	37.8058	79.1379	5.94606																1	169174724	169180356	+	L1Md_T	L1Md_T	57	1	3	69.8405	17.09	66.8643	22.6956	92.1885	6.36845	2	8786306	8791614	+	L1Md_F2
2	88206510	88212702	-	L1Md_A	L1Md_A	24	1	4	72.2215	17.4053	75.3997	18.3965	80.4713	6.88638																1	169425897	169431150	+	L1Md_T	L1Md_T	46	1	3	83.0704	14.5658	88.5811	9.23027	95.2592	2.43893	2	9014823	9019977	+	L1Md_F2
2	88476698	88481875	+	L1Md_A	L1Md_A	15	1	2	33.8371	9.97476	35.5431	11.2005	72.6208	9.27406																1	170256170	170262366	-	L1Md_T	L1Md_T	26	1	3	75.8791	17.1202	77.1486	21.9797	90.1238	4.19082	2	9674575	9679899	+	L1Md_F2
2	88963396	88969758	-	L1Md_A	L1Md_A	21	1	2	47.6841	55.3883	48.3105	58.6997	81.3179	3.70232																1	172970733	172976114	+	L1Md_T	L1Md_T	35	1	4	65.8087	32.59	69.5202	39.7231	88.1818	4.06808	2	10630922	10637003	-	L1Md_F2
2	89469712	89475921	-	L1Md_A	L1Md_A	18	1	4	62.8754	13.2078	66.8504	20.5973	82.632	5.23912																1	173540340	173545407	+	L1Md_T	L1Md_T	34	1	3	76.9471	11.707	79.1946	14.2104	89.9634	4.73583	2	10904948	10910132	+	L1Md_F2
2	90095678	90101838	-	L1Md_A	L1Md_A	31	1	3	64.8739	27.6506	63.9367	36.6904	89.2031	4.99814																1	173832941	173838429	+	L1Md_T	L1Md_T	48	1	3	66.4411	27.9853	65.5913	33.459	92.8888	0.484315	2	10946896	10953109	-	L1Md_F2
2	90155576	90160761	+	L1Md_A	L1Md_A	54	1	3	82.6961	13.2829	85.814	14.5389	84.2434	7.72843																1	174254035	174259949	+	L1Md_T	L1Md_T	63	1	3	64.4341	25.8045	62.4122	29.8883	88.2867	5.92038	2	11805312	11811449	-	L1Md_F2
2	90389261	90394490	+	L1Md_A	L1Md_A	70	1	2	70.8118	11.2031	61.3766	23.2175	90.5108	7.4516																1	174275570	174281836	-	L1Md_T	L1Md_T	43	1	2	81.6893	24.2124	70.2423	35.9839	94.685	3.94099	2	11832560	11838695	-	L1Md_F2
2	94650095	94655488	+	L1Md_A	L1Md_A	15	1	4	62.8705	41.2663	62.5835	42.7585	93.6	1.77033																1	174306703	174311888	+	L1Md_T	L1Md_T	27	1	4	71.362	36.3586	74.65	38.2864	91.8266	3.03606	2	12594740	12600893	-	L1Md_F2
2	95254285	95261106	-	L1Md_A	L1Md_A	31	1	4	45.333	23.2314	43.9405	35.6177	78.5251	12.0457																1	174942987	174948445	+	L1Md_T	L1Md_T	39	1	4	72.1517	23.4651	74.3568	25.7098	91.6673	5.1597	2	12633077	12638474	+	L1Md_F
2	95292499	95298891	-	L1Md_A	L1Md_A	12	1	3	49.3938	34.886	49.8561	30.4326	85.6059	3.98716																1	175816862	175822079	+	L1Md_T	L1Md_T	43	1	1	91.9831	0	94.6245	0	97.0414	0	2	13562970	13568752	-	L1Md_F2
2	95793279	95799872	-	L1Md_A	L1Md_A	16	1	4	38.2117	31.3572	41.6314	34.4089	79.7494	16.355																1	184148499	184155276	-	L1Md_T	L1Md_T	34	1	5	48.789	39.8136	46.0898	45.7296	89.1982	7.46287	2	15244555	15249738	+	L1Md_F2
2	96095832	96101036	+	L1Md_A	L1Md_A	12	1	3	67.5981	21.2478	66.8893	24.064	75.034	11.2824																1	185155548	185161017	+	L1Md_T	L1Md_T	34	1	2	44.6034	55.8301	46.3173	64.863	95.954	1.53411	2	15400711	15405976	+	L1Md_F2
2	96203179	96208954	-	L1Md_A	L1Md_A	17	1	4	55.0774	26.4811	56.7486	27.5569	81.2769	10.1269																1	186591934	186598142	-	L1Md_T	L1Md_T	31	1	2	48.614	62.3719	56.2097	58.0867	98.0688	0	2	16782359	16788163	+	L1Md_F2
2	97727037	97732394	+	L1Md_A	L1Md_A	6	1	3	35.5571	6.37198	35.7724	14.0306	83.9202	6.4116																1	187392736	187398968	+	L1Md_T	L1Md_T	34	1	3	67.5277	24.1885	71.5887	22.12	94.6472	1.12231	2	17084841	17089967	+	L1Md_F2
2	97838299	97843677	+	L1Md_A	L1Md_A	7	1	3	47.5894	34.8875	52.4058	35.8409	89.6791	5.51218																1	193070623	193075933	+	L1Md_T	L1Md_T	35	1	2	33.4037	23.2015	42.4102	19.0465	75.6856	28.2265	2	18526611	18532097	+	L1Md_F2
2	99160965	99167609	-	L1Md_A	L1Md_A	22	1	5	53.2571	24.4505	55.2563	34.962	77.4951	6.36729																1	195243687	195248842	+	L1Md_T	L1Md_T	25	1	4	37.6285	26.7219	40.5662	35.6266	61.7816	29.0206	2	19125045	19130993	-	L1Md_F2
2	99365693	99371858	-	L1Md_A	L1Md_A	26	1	4	62.8323	12.5009	71.4409	18.031	70.6153	10.8052																2	3842270	3847697	+	L1Md_T	L1Md_T	45	1	3	66.7579	34.5109	64.8205	36.3608	94.1598	2.76829	2	19837840	19842962	+	L1Md_F2
2	99682881	99689095	-	L1Md_A	L1Md_A	16	1	3	62.2609	18.1425	70.2447	18.4117	69.3889	10.5239																2	7571707	7578008	-	L1Md_T	L1Md_T	45	1	3	53.1654	33.0733	51.225	41.0902	89.0477	2.88957	2	21886458	21891617	+	L1Md_F2
2	100765875	100771941	+	L1Md_A	L1Md_A	66	1	1	87.5522	0	89.7603	0	82.6276	0																2	7580637	7586051	-	L1Md_T	L1Md_T	35	1	2	71.0312	23.9975	69.3424	32.9138	80.7093	5.50531	2	22137142	22143254	-	L1Md_F2
2	101325306	101330667	+	L1Md_A	L1Md_A	23	1	3	63.563	25.8593	66.4198	27.5094	94.4151	2.15315																2	7588886	7593962	-	L1Md_T	L1Md_T	31	1	2	65.5414	14.0592	62.4425	19.9871	74.8996	1.97758	2	22200109	22205136	+	L1Md_F3
2	107100871	107107360	-	L1Md_A	L1Md_A	4	1	2	52.9999	17.1448	49.8168	15.6115	93.3066	1.69009																2	7659834	7665312	-	L1Md_T	L1Md_T	61	1	3	88.3986	3.4552	90.5986	4.37476	87.0193	4.66515	2	22205136	22210309	+	L1Md_F2
2	107134091	107140881	-	L1Md_A	L1Md_A	6	1	3	31.2154	7.79423	29.0989	7.05181	92.051	1.7287																2	7915822	7922255	-	L1Md_T	L1Md_T	30	1	2	47.5329	4.89119	58.2254	0.106717	90.1526	4.53701	2	23295937	23302149	+	L1Md_F3
2	107706337	107711524	+	L1Md_A	L1Md_A	55	1	2	66.7966	33.0049	64.5388	41.0018	90.6258	0.329298																2	8004974	8011222	-	L1Md_T	L1Md_T	42	1	3	68.3509	16.7982	71.2094	19.6364	86.7524	6.0956	2	23302142	23307486	+	L1Md_F2
2	107741774	107748155	-	L1Md_A	L1Md_A	5	1	3	54.2095	35.1442	51.651	33.9231	86.0777	6.79063																2	8037419	8042859	+	L1Md_T	L1Md_T	35	1	3	47.3064	40.0387	45.8155	41.8768	86.0852	5.37478	2	23796481	23802716	-	L1Md_F2
2	108119035	108124405	+	L1Md_A	L1Md_A	5	1	2	62.5366	38.3936	61.8931	48.4608	91.6656	0.630932																2	8128060	8133277	+	L1Md_T	L1Md_T	39	1	3	56.4521	29.6986	59.6117	31.7418	79.8067	9.1077	2	23910518	23916682	-	L1Md_F3
2	108327331	108334135	-	L1Md_A	L1Md_A	13	1	4	46.7576	30.4764	48.1968	38.0044	90.7555	7.87132																2	8183357	8190669	-	L1Md_T	L1Md_T	31	1	4	69.6035	8.68123	60.5764	17.5089	75.7057	5.29083	2	24139551	24144718	+	L1Md_F3
2	108552846	108558218	+	L1Md_A	L1Md_A	5	1	3	60.2841	32.7054	62.8677	31.9038	92.748	1.26757																2	8269430	8274622	+	L1Md_T	L1Md_T	21	1	3	66.5057	27.0783	64.7298	33.4395	89.6017	6.96646	2	26757483	26763964	-	L1Md_F2
2	109629359	109635924	-	L1Md_A	L1Md_A	4	1	2	28.814	28.4774	28.4125	24.8296	92.6422	2.538																2	9212590	9218239	+	L1Md_T	L1Md_T	35	1	2	42.0409	38.24	36.9554	38.833	93.2043	1.11808	2	36311294	36316932	-	L1Md_F2
2	110340091	110346703	-	L1Md_A	L1Md_A	13	1	4	49.4656	40.8724	50.6298	47.3924	92.1116	2.93468																2	10679126	10685080	-	L1Md_T	L1Md_T	67	1	3	94.6369	1.95102	97.5994	1.02889	95.5772	1.82217	2	36337082	36343046	-	L1Md_F2
2	111040898	111046076	+	L1Md_A	L1Md_A	30	1	3	68.8042	23.0423	68.7505	32.0997	85.895	3.52271																2	11121221	11127496	+	L1Md_T	L1Md_T	37	1	3	44.8262	39.9955	45.9956	42.0226	89.4621	1.42979	2	36444064	36449167	-	L1Md_F2
2	111345240	111351398	-	L1Md_A	L1Md_A	5	1	2	60.8117	24.1615	64.3905	23.436	80.5998	7.66813																2	11977781	11983028	+	L1Md_T	L1Md_T	42	1	4	70.1501	36.6709	70.5248	42.1312	94.8407	3.19585	2	36463295	36468587	+	L1Md_F2
2	111649776	111655141	+	L1Md_A	L1Md_A	20	1	2	65.0109	19.5444	65.5061	14.7899	71.0563	20.5219																2	14359071	14365347	-	L1Md_T	L1Md_T	39	1	3	73.6867	6.20739	75.9289	10.8742	83.4214	7.92615	2	36601246	36606576	+	L1Md_F2
2	111716894	111723287	-	L1Md_A	L1Md_A	22	1	4	57.1389	39.9469	58.6462	44.0819	84.4859	12.5293																2	14370464	14375875	-	L1Md_T	L1Md_T	36	1	2	73.434	4.18706	77.0844	3.77581	75.8357	2.93692	2	36917478	36923927	-	L1Md_F2
2	113728934	113734914	+	L1Md_A	L1Md_A	7	1	3	62.2784	43.8183	49.7335	47.0963	91.3938	2.95235																2	15114594	15119797	+	L1Md_T	L1Md_T	28	1	3	64.191	25.8108	68.5949	25.862	93.5937	1.41831	2	37225975	37232136	-	L1Md_F2
2	122890818	122895828	+	L1Md_A	L1Md_A	70	1	3	84.5755	4.12543	86.5503	5.23897	85.1123	6.71993																2	15304532	15310786	-	L1Md_T	L1Md_T	46	1	4	73.2963	13.2822	74.435	16.5917	82.8521	12.1691	2	37273245	37279388	-	L1Md_F2
2	122950371	122956790	-	L1Md_A	L1Md_A	12	1	4	59.7754	37.5856	62.968	40.6536	94.6314	1.27732																2	16762668	16769299	-	L1Md_T	L1Md_T	30	1	4	51.1927	37.9854	50.7204	39.4366	91.6144	3.4159	2	37307783	37313948	-	L1Md_F2
2	123205429	123211786	-	L1Md_A	L1Md_A	6	1	2	47.2848	22.1533	41.7669	21.8736	82.2338	2.37751																2	17042635	17048835	-	L1Md_T	L1Md_T	30	1	2	46.4007	4.8067	45.8603	0.370509	71.423	8.62105	2	39262321	39267751	-	L1Md_F2
2	123563541	123569741	-	L1Md_A	L1Md_A	14	1	4	66.2927	14.2858	66.2288	23.9835	78.3539	4.67013																2	17124175	17131427	-	L1Md_T	L1Md_T	31	1	3	48.4297	23.1686	49.6334	25.3041	86.2817	7.34678	2	39386446	39391607	+	L1Md_F
2	126258465	126264621	-	L1Md_A	L1Md_A	21	1	4	78.8266	21.9666	80.2963	22.6998	94.8742	3.05741																2	17271134	17276548	-	L1Md_T	L1Md_T	35	1	2	93.1697	4.9013	93.789	6.31046	91.8773	3.04433	2	39422689	39429069	-	L1Md_F2
2	127670921	127676149	+	L1Md_A	L1Md_A	26	1	2	46.4864	57.9612	40.9318	54.3996	93.0333	3.88626																2	17317820	17324496	-	L1Md_T	L1Md_T	30	1	3	70.9392	18.0666	71.2167	17.889	90.4147	2.9955	2	39517789	39522908	+	L1Md_F2
2	133807802	133814168	-	L1Md_A	L1Md_A	4	1	3	62.0107	29.4578	62.7779	33.0378	91.6603	0.873263																2	18476948	18482427	+	L1Md_T	L1Md_T	44	1	3	62.3541	26.8778	59.2542	30.2209	89.2382	2.56081	2	39768641	39774351	-	L1Md_F
2	133965099	133971878	-	L1Md_A	L1Md_A	8	1	3	52.997	21.2874	47.2305	27.6525	91.6297	6.33519																2	18550112	18556576	-	L1Md_T	L1Md_T	43	1	3	76.2629	16.1753	77.0632	15.7024	91.5121	2.60534	2	39860336	39866149	-	L1Md_F3
2	134425108	134430150	+	L1Md_A	L1Md_A	10	1	2	92.6031	1.53125	91.811	1.37638	90.1582	0.577934																2	19581387	19587251	+	L1Md_T	L1Md_T	35	1	3	32.6919	28.3945	43.4691	30.3481	91.4336	2.371	2	39953645	39958976	+	L1Md_F2
2	137345825	137353024	-	L1Md_A	L1Md_A	8	1	4	50.3615	33.1329	32.8889	44.1657	96.6854	2.0303																2	19707561	19713773	-	L1Md_T	L1Md_T	30	1	3	65.7955	45.1372	68.9735	47.531	92.6157	0.396932	2	40135675	40140952	+	L1Md_F2
2	137399278	137405652	-	L1Md_A	L1Md_A	5	1	3	61.2443	22.541	63.2135	25.1798	90.9778	1.46183																2	22085488	22090695	+	L1Md_T	L1Md_T	73	1	2	75.2875	9.11451	78.2063	6.51766	84.9901	7.41072	2	40194791	40201277	-	L1Md_F2
2	138168683	138174694	-	L1Md_A	L1Md_A	27	1	3	87.943	4.45925	90.6378	6.00937	92.7837	2.84902																2	22158454	22165523	-	L1Md_T	L1Md_T	31	1	4	56.6239	34.682	43.4472	46.4152	89.3016	4.69461	2	40394397	40400173	-	L1Md_F2
2	143042651	143048242	+	L1Md_A	L1Md_A	11	1	4	55.1826	36.0041	52.3794	38.7274	93.4147	2.17726																2	23420871	23426955	-	L1Md_T	L1Md_T	31	1	2	78.9283	21.1137	82.6822	15.3658	91.494	0.477299	2	43301004	43307294	-	L1Md_F2
2	145140033	145145420	+	L1Md_A	L1Md_A	14	1	4	62.4996	31.2743	60.9014	38.5472	90.9178	2.85894																2	23939951	23945378	+	L1Md_T	L1Md_T	29	1	1	53.9403	0	63.7051	0	92.5811	0	2	45895291	45901344	-	L1Md_F2
2	147463929	147470369	-	L1Md_A	L1Md_A	38	1	3	59.0975	29.9503	64.2546	33.8412	92.2317	4.88829																2	24117366	24122778	-	L1Md_T	L1Md_T	34	1	1	76.3844	0	85.0686	0	91.7984	0	2	46591422	46596517	+	L1Md_F2
2	147918785	147923998	+	L1Md_A	L1Md_A	30	1	2	65.1129	38.9554	68.1598	42.0611	88.47	5.47807																2	24237827	24243017	+	L1Md_T	L1Md_T	31	1	3	76.015	14.2418	76.5151	17.6797	90.4273	5.48539	2	47453677	47459300	+	L1Md_F2
2	149049703	149055093	+	L1Md_A	L1Md_A	21	1	4	61.9157	32.0158	65.8663	28.5778	83.2261	4.29061																2	29298334	29305333	-	L1Md_T	L1Md_T	29	1	3	64.8903	30.6424	51.9002	39.1617	94.6196	2.08806	2	47792305	47798512	-	L1Md_F2
2	149268607	149273651	+	L1Md_A	L1Md_A	14	1	3	64.5993	13.967	64.754	16.4434	78.1097	2.95068																2	36293499	36298913	-	L1Md_T	L1Md_T	34	1	2	83.5269	11.7853	87.6351	7.33466	86.7179	7.14151	2	48683037	48688174	+	L1Md_F3
2	151159744	151165937	+	L1Md_A	L1Md_A	12	1	4	60.083	20.3776	61.8926	23.099	88.4784	2.93051																2	36402188	36408525	-	L1Md_T	L1Md_T	45	1	4	60.4231	13.2558	60.3892	7.82116	69.1304	20.3366	2	50054389	50060562	-	L1Md_F3
2	151283325	151288481	+	L1Md_A	L1Md_A	85	1	2	67.1167	1.89377	73.3936	6.49618	72.4027	4.66281																2	36674230	36679610	-	L1Md_T	L1Md_T	37	1	3	49.2006	8.6805	53.4989	7.48869	49.4588	10.7954	2	50842637	50847888	+	L1Md_F2
2	151342775	151348358	+	L1Md_A	L1Md_A	17	1	4	71.2917	14.8936	64.8366	21.7055	83.7285	6.38503																2	36760173	36765511	+	L1Md_T	L1Md_T	51	1	2	45.8279	5.30203	45.7003	7.58541	63.5802	20.3155	2	51513084	51518420	+	L1Md_F2
2	154173782	154179037	+	L1Md_A	L1Md_A	51	1	3	91.2561	3.00176	93.1372	1.56593	91.0775	4.02199																2	37169885	37174986	+	L1Md_T	L1Md_T	30	1	3	49.0593	8.67311	52.0852	15.2594	60.2971	12.8539	2	53242184	53247436	+	L1Md_F3
2	159637936	159643932	+	L1Md_A	L1Md_A	7	1	3	50.1689	39.4653	48.8348	41.5711	94.5365	1.50086																2	39240539	39247018	-	L1Md_T	L1Md_T	30	1	1	0.900901	0	2.75444	0	87.7513	0	2	53312121	53317690	-	L1Md_F2
2	159788599	159793971	+	L1Md_A	L1Md_A	4	1	3	59.5029	42.3137	58.6586	50.8486	92.7782	2.90951																2	39639383	39645818	-	L1Md_T	L1Md_T	44	1	3	51.344	8.02591	58.4184	9.01063	71.1931	14.2395	2	53342155	53347219	-	L1Md_F3
2	181739791	181746159	-	L1Md_A	L1Md_A	4	1	3	58.7647	36.7524	57.5389	42.3993	91.9233	2.45185																2	39685585	39692059	-	L1Md_T	L1Md_T	42	1	2	52.7214	10.8198	54.9969	8.0467	73.7864	28.5006	2	54008680	54013891	-	L1Md_F
3	3250015	3255164	+	L1Md_A	L1Md_A	20	1	3	45.5456	7.73917	47.6257	6.51687	58.6048	14.1268																2	40355856	40362551	-	L1Md_T	L1Md_T	30	1	3	48.5015	40.0295	47.1728	43.1462	80.155	13.3496	2	55155771	55160807	+	L1Md_F2
3	3313690	3319952	-	L1Md_A	L1Md_A	6	1	4	44.1716	11.3968	42.1537	20.0838	68.2161	22.1105																2	42950146	42956399	-	L1Md_T	L1Md_T	31	1	2	47.5215	48.124	49.7412	52.5505	89.4999	4.68298	2	55254736	55260892	-	L1Md_F2
3	3839442	3845636	-	L1Md_A	L1Md_A	39	1	3	49.2068	19.0952	54.3414	22.3632	61.435	2.7558																2	43408603	43414066	+	L1Md_T	L1Md_T	35	1	2	50.142	5.10477	46.2115	14.3544	88.7456	0.83519	2	55393859	55399008	+	L1Md_F2
3	4075336	4081527	-	L1Md_A	L1Md_A	16	1	3	41.6999	12.8399	44.6539	16.907	54.9016	13.2447																2	44936036	44941498	+	L1Md_T	L1Md_T	51	1	3	56.8608	30.2553	53.6818	37.2248	96.113	1.40015	2	55630232	55636800	-	L1Md_F2
3	4190068	4195648	+	L1Md_A	L1Md_A	6	1	3	41.1752	30.5707	41.653	36.3513	71.6274	0.779343																2	46290797	46297060	-	L1Md_T	L1Md_T	31	1	2	54.9176	20.8473	51.9315	41.12	84.5506	2.28947	2	55738770	55744376	-	L1Md_F3
3	5069889	5075314	+	L1Md_A	L1Md_A	15	1	4	49.3826	29.3236	46.5495	31.8994	76.1345	6.11999																2	46684995	46691543	-	L1Md_T	L1Md_T	48	1	3	63.559	7.9889	62.977	19.5085	84.2943	1.82132	2	55805436	55811275	-	L1Md_F3
3	6472312	6478841	-	L1Md_A	L1Md_A	5	1	3	47.1288	39.4954	45.2082	43.2892	82.9677	2.06483																2	46723409	46730613	-	L1Md_T	L1Md_T	50	1	4	67.7886	10.195	71.9507	14.4875	90.8787	0.411276	2	55976232	55982438	+	L1Md_F2
3	6601835	6608618	-	L1Md_A	L1Md_A	6	1	3	37.1175	3.9545	27.5997	20.317	90.7574	2.33243																2	47017293	47022514	+	L1Md_T	L1Md_T	43	1	3	68.9326	22.8301	77.1354	18.8666	80.6288	8.79191	2	56343082	56348303	+	L1Md_F
3	6621356	6627459	-	L1Md_A	L1Md_A	10	1	2	58.9932	9.39432	55.5138	12.7869	85.0858	5.81308																2	47122844	47129479	-	L1Md_T	L1Md_T	31	1	3	54.2271	37.2647	51.1019	40.3199	88.6947	2.57757	2	56900684	56906053	+	L1Md_F3
3	6696228	6701670	+	L1Md_A	L1Md_A	55	1	3	75.2499	12.0559	71.1733	18.2012	86.3481	1.84548																2	47151325	47156429	+	L1Md_T	L1Md_T	46	1	3	73.6641	22.1993	71.7297	32.9704	84.5708	5.40298	2	58067707	58073913	-	L1Md_F2
3	6738397	6743795	+	L1Md_A	L1Md_A	14	1	3	50.2183	23.0084	42.0262	29.4794	81.4012	8.08024																2	47635750	47642998	-	L1Md_T	L1Md_T	32	1	4	34.5799	33.866	34.7491	33.3919	86.7023	8.05144	2	58116122	58121263	+	L1Md_F2
3	7177808	7182989	+	L1Md_A	L1Md_A	14	1	3	54.1339	24.2723	55.6193	31.9537	84.8258	4.84002																2	47663441	47670049	-	L1Md_T	L1Md_T	30	1	3	48.5071	39.4371	46.1577	44.2312	88.1757	3.36241	2	60586981	60592098	+	L1Md_F2
3	7193232	7199963	-	L1Md_A	L1Md_A	15	1	3	39.6017	20.8122	36.2803	30.6791	84.0035	7.94337																2	47723409	47728437	+	L1Md_T	L1Md_T	49	1	2	78.4172	5.40994	84.4271	6.25288	81.8881	1.05893	2	61869043	61875062	-	L1Md_F2
3	7477431	7483628	-	L1Md_A	L1Md_A	46	1	4	84.8354	8.13291	81.7948	11.8275	87.0716	7.53118																2	48578896	48584624	+	L1Md_T	L1Md_T	35	1	2	47.9357	43.702	41.1205	46.3134	89.8892	3.34408	2	62009206	62015270	-	L1Md_F2
3	7732720	7738127	+	L1Md_A	L1Md_A	18	1	3	54.6872	40.3524	52.641	47.2218	87.6811	2.87802																2	50600409	50605875	+	L1Md_T	L1Md_T	45	1	3	74.7591	21.5992	80.0213	13.3359	90.5443	2.06101	2	63435376	63441298	-	L1Md_F2
3	7856492	7863282	-	L1Md_A	L1Md_A	8	1	4	51.1954	26.8543	51.5158	23.1852	85.4037	8.54899																2	50764191	50770660	-	L1Md_T	L1Md_T	52	1	2	60.1185	8.96654	65.3056	19.4847	85.2128	0	2	63641240	63646391	+	L1Md_F3
3	8476776	8481977	+	L1Md_A	L1Md_A	19	1	4	76.9285	29.8725	76.8196	29.2672	89.7655	3.11008																2	51026072	51031521	+	L1Md_T	L1Md_T	44	1	4	65.0824	37.518	66.7386	40.322	94.5294	3.58369	2	63781529	63786909	+	L1Md_F2
3	9989572	9995967	-	L1Md_A	L1Md_A	12	1	3	48.7904	41.5695	44.2761	44.6091	87.3889	6.14798																2	51483835	51489099	+	L1Md_T	L1Md_T	45	1	2	57.1168	13.5429	59.7593	10.2657	90.2363	3.56614	2	63805419	63811034	+	L1Md_F2
3	10804173	10810940	-	L1Md_A	L1Md_A	7	1	3	47.1807	21.307	40.0979	36.6391	87.6614	8.59263																2	51615233	51621498	-	L1Md_T	L1Md_T	47	1	3	65.7559	37.9607	63.4044	39.867	93.6024	0.715127	2	64269509	64274541	+	L1Md_F2
3	10840629	10846830	-	L1Md_A	L1Md_A	15	1	3	67.2886	34.893	68.7382	38.9706	83.3174	4.7731																2	53317688	53323893	-	L1Md_T	L1Md_T	34	1	4	69.3075	14.4631	73.2696	11.8064	87.2606	7.71114	2	64431952	64438113	-	L1Md_F3
3	10961749	10968533	-	L1Md_A	L1Md_A	7	1	3	47.7683	35.6126	42.6636	43.3711	84.2682	4.81987																2	53361285	53367611	-	L1Md_T	L1Md_T	51	1	4	77.6492	8.59921	79.4414	12.4861	84.0537	3.95607	2	67057060	67063204	-	L1Md_F2
3	11330318	11335373	-	L1Md_A	L1Md_A	13	1	3	79.5852	11.6566	83.9415	13.4531	79.189	16.382																2	53638268	53644449	-	L1Md_T	L1Md_T	31	1	3	65.4743	28.8061	65.9685	27.8609	85.2198	2.77632	2	67399915	67405046	+	L1Md_F2
3	11933237	11938640	+	L1Md_A	L1Md_A	20	1	4	45.7149	19.0003	51.26	19.0593	63.4768	17.2059																2	53744987	53750979	-	L1Md_T	L1Md_T	27	1	3	87.7036	3.26905	92.5837	3.29604	86.8032	5.37705	2	74584866	74589992	+	L1Md_F2
3	11966950	11973303	-	L1Md_A	L1Md_A	17	1	4	55.3107	27.9035	56.0677	35.1063	70.9331	12.8625																2	53755960	53762911	-	L1Md_T	L1Md_T	49	1	4	73.3481	10.075	79.6422	10.187	90.4433	6.20867	2	77963836	77970063	-	L1Md_F2
3	12125245	12130429	+	L1Md_A	L1Md_A	52	1	3	53.6593	23.3091	55.3479	25.0634	78.4534	13.1141																2	53782637	53787652	+	L1Md_T	L1Md_T	31	1	2	75.4045	5.36722	83.9462	0	78.6073	6.04455	2	79467216	79472361	+	L1Md_F3
3	13219349	13226369	-	L1Md_A	L1Md_A	18	1	5	33.8201	30.3206	36.1969	33.5983	80.1729	14.2824																2	53789205	53794220	+	L1Md_T	L1Md_T	31	1	2	85.0553	8.28097	95.5511	0	80.6716	8.964	2	80236052	80242009	-	L1Md_F2
3	14304590	14310736	-	L1Md_A	L1Md_A	38	1	3	56.8376	10.2726	60.4469	14.3506	71.9967	12.0994																2	53919712	53926005	-	L1Md_T	L1Md_T	30	1	2	50.3287	10.4291	42.8918	20.9529	87.7213	1.95739	2	80920341	80926318	-	L1Md_F2
3	14461553	14466744	+	L1Md_A	L1Md_A	18	1	4	65.4653	12.8014	68.4102	14.5139	75.5843	5.99203																2	53991301	53996654	+	L1Md_T	L1Md_T	46	1	3	70.8893	33.303	71.0931	34.8749	92.5632	2.30065	2	81046878	81053271	-	L1Md_F2
3	15248235	15254632	-	L1Md_A	L1Md_A	8	1	4	45.1753	44.5455	46.7254	45.8916	80.9654	17.7242																2	54064907	54070343	+	L1Md_T	L1Md_T	46	1	3	68.412	26.2692	64.2245	33.0817	90.6284	4.76991	2	81225021	81230225	+	L1Md_F2
3	16491425	16497003	+	L1Md_A	L1Md_A	6	1	4	56.8199	38.1981	55.6333	44.1084	87.1427	0.888894																2	54385029	54390944	+	L1Md_T	L1Md_T	39	1	4	43.3673	40.9437	41.1946	41.6994	93.5819	2.25944	2	81564281	81569572	+	L1Md_F2
3	16578316	16584104	+	L1Md_A	L1Md_A	7	1	4	39.9186	34.9378	40.7514	38.9165	88.2022	7.34244																2	55318069	55324238	-	L1Md_T	L1Md_T	42	1	3	66.011	21.7753	72.8905	23.7085	78.4756	17.8629	2	81705153	81711480	-	L1Md_F2
3	16833970	16839339	+	L1Md_A	L1Md_A	89	1	2	74.4308	1.69567	76.9363	0.270457	89.9268	9.99908																2	55622596	55629290	-	L1Md_T	L1Md_T	47	1	4	68.2881	18.4039	67.3454	27.2793	86.3236	7.68477	2	82603430	82608585	+	L1Md_F2
3	17293799	17299034	+	L1Md_A	L1Md_A	7	1	3	53.9515	27.5928	60.6205	28.1486	89.7631	6.17852																2	55941376	55946806	+	L1Md_T	L1Md_T	42	1	3	50.6777	36.039	50.88	39.5613	85.7308	5.35849	2	82762063	82767218	+	L1Md_F2
3	17441280	17446662	+	L1Md_A	L1Md_A	6	1	4	56.5453	35.6241	54.0229	37.5983	80.5692	15.4809																2	56298670	56303971	+	L1Md_T	L1Md_T	36	1	3	58.6994	29.1011	71.1803	23.5986	85.4843	1.6628	2	82783477	82788552	+	L1Md_F2
3	17679512	17685683	-	L1Md_A	L1Md_A	16	1	3	50.9084	29.8904	50.7605	35.2694	85.6057	10.3474																2	56465283	56471918	-	L1Md_T	L1Md_T	31	1	3	55.5203	38.8892	43.0899	40.9177	92.7159	2.49677	2	82804831	82810690	-	L1Md_F2
3	17902814	17909803	-	L1Md_A	L1Md_A	6	1	2	41.2011	0	58.896	17.4255	93.4364	0.711396																2	56792767	56801310	-	L1Md_T	L1Md_T	35	1	5	29.9085	22.6073	38.5612	23.1618	89.0383	3.48301	2	83191895	83197502	-	L1Md_F2
3	17991328	17996475	+	L1Md_A	L1Md_A	45	1	3	77.8808	9.07832	83.3054	10.4199	85.9239	2.04316																2	56839787	56846007	-	L1Md_T	L1Md_T	42	1	4	64.8578	23.3875	67.7122	19.2144	89.6863	5.66346	2	83262740	83268861	-	L1Md_F3
3	18549460	18556042	-	L1Md_A	L1Md_A	6	1	4	66.5819	22.2105	57.1988	27.2941	92.7579	3.3013																2	57629725	57635633	-	L1Md_T	L1Md_T	28	1	3	68.0485	24.4741	68.4952	25.3391	91.1483	4.28204	2	83279714	83284908	+	L1Md_F2
3	18852742	18858333	+	L1Md_A	L1Md_A	15	1	4	54.0221	35.5546	51.0054	39.0591	87.1676	4.00616																2	61846665	61853532	-	L1Md_T	L1Md_T	47	1	5	72.4556	14.8103	64.8454	29.7301	91.636	3.91178	2	83906696	83912816	-	L1Md_F2
3	19015905	19021134	+	L1Md_A	L1Md_A	14	1	3	54.485	33.2524	54.8905	35.752	74.7243	16.2165																2	61959393	61965332	-	L1Md_T	L1Md_T	26	1	3	92.8471	1.23798	94.9623	3.01421	92.3027	1.51063	2	84134950	84141016	-	L1Md_F2
3	19094685	19100227	+	L1Md_A	L1Md_A	55	1	4	83.644	2.05547	87.3728	2.77474	85.3664	7.87241																2	63368135	63374545	-	L1Md_T	L1Md_T	29	1	2	52.5192	9.881	56.3136	12.354	88.0308	0	2	85113788	85119959	-	L1Md_F2
3	19462153	19467507	+	L1Md_A	L1Md_A	5	1	3	49.859	37.9712	52.4619	42.1369	91.4881	4.39185																2	63397269	63402899	+	L1Md_T	L1Md_T	35	1	3	60.7341	28.1254	58.4336	34.9624	88.1479	2.95787	2	85364957	85371170	-	L1Md_F3
3	20617258	20624045	-	L1Md_A	L1Md_A	7	1	4	50.1545	28.1286	43.6634	26.6579	86.2066	8.95351																2	63478870	63485039	-	L1Md_T	L1Md_T	31	1	3	70.0021	42.7596	70.049	47.0432	90.8826	5.53003	2	86109504	86114654	+	L1Md_F
3	20848389	20854533	-	L1Md_A	L1Md_A	14	1	3	58.6732	27.6396	56.0875	35.1756	80.9408	9.90925																2	64312597	64318597	+	L1Md_T	L1Md_T	36	1	3	38.9778	25.9242	36.1477	31.0938	85.7896	0.330376	2	86247233	86253616	-	L1Md_F2
3	21191915	21197702	+	L1Md_A	L1Md_A	7	1	4	70.8523	7.57022	68.0717	9.96626	86.5574	7.60996																2	64788909	64794178	+	L1Md_T	L1Md_T	44	1	3	47.3638	41.3486	46.3026	47.4561	55.0521	39.297	2	86303278	86309418	-	L1Md_F2
3	21317830	21324615	-	L1Md_A	L1Md_A	6	1	4	35.5865	33.118	37.2045	31.5758	88.1814	5.47794																2	65775088	65780516	+	L1Md_T	L1Md_T	40	1	1	37.4906	0	25.4579	0	86.7821	0	2	86402012	86407060	-	L1Md_F2
3	21451975	21457188	+	L1Md_A	L1Md_A	22	1	3	63.3659	25.692	59.7087	30.8272	86.9196	3.80874																2	67006350	67011653	+	L1Md_T	L1Md_T	45	1	3	75.1661	21.3733	77.1915	21.3967	88.2475	3.52286	2	86644980	86651136	-	L1Md_F2
3	21512794	21518977	-	L1Md_A	L1Md_A	27	1	3	79.8899	15.3176	79.9279	17.2393	92.946	2.58576																2	67083588	67090705	-	L1Md_T	L1Md_T	65	1	4	65.4202	16.4156	56.3559	28.694	92.8689	0.214786	2	86720634	86726753	-	L1Md_F2
3	22240804	22247111	-	L1Md_A	L1Md_A	47	1	4	54.5637	28.9617	54.0404	31.3804	72.3545	36.624																2	67408315	67414599	-	L1Md_T	L1Md_T	44	1	1	90.1955	0	93.9693	0	90.2711	0	2	86761246	86766346	+	L1Md_F2
3	22361980	22368169	-	L1Md_A	L1Md_A	32	1	3	62.6357	19.7277	63.9793	23.5747	79.6338	1.35591																2	68770360	68775777	+	L1Md_T	L1Md_T	35	1	2	25.3183	33.2338	26.2311	30.0149	93.3191	0.0201442	2	86908204	86914352	-	L1Md_F2
3	22448173	22453691	-	L1Md_A	L1Md_A	28	1	2	76.2721	0.872376	84.7358	0.666851	76.8097	0.937956																2	78504888	78510035	+	L1Md_T	L1Md_T	36	1	1	80.8519	0	79.6056	0	90.4789	0	2	86946985	86952257	+	L1Md_F2
3	22514907	22521092	-	L1Md_A	L1Md_A	26	1	4	55.1927	14.8827	52.3745	16.0845	59.9393	23.6972																2	78616849	78622449	+	L1Md_T	L1Md_T	35	1	2	54.1347	23.1353	48.8849	12.5802	89.8467	2.08022	2	87116423	87121423	+	L1Md_F3
3	22612003	22618199	-	L1Md_A	L1Md_A	18	1	3	58.4808	29.1951	59.7821	36.5189	67.1429	1.58953																2	80251098	80256777	+	L1Md_T	L1Md_T	35	1	3	43.5595	43.7282	45.0514	41.286	86.72	5.88654	2	87314916	87320451	+	L1Md_F2
3	22669685	22676078	-	L1Md_A	L1Md_A	13	1	4	42.1311	20.8407	47.723	22.8588	61.9651	16.937																2	80826042	80832863	-	L1Md_T	L1Md_T	50	1	5	74.4952	16.2821	71.8511	18.939	88.9936	4.76552	2	87403197	87408537	+	L1Md_F2
3	22715306	22720884	+	L1Md_A	L1Md_A	6	1	4	47.2948	13.0764	50.3694	21.0689	71.5265	20.0892																2	80956579	80963923	-	L1Md_T	L1Md_T	53	1	3	84.9401	7.31374	90.0195	4.78293	92.0344	5.21564	2	87581596	87587729	+	L1Md_F2
3	22724043	22731248	-	L1Md_A	L1Md_A	10	1	5	54.7945	6.17268	67.4393	5.93775	78.858	20.1164																2	81000000	81006094	-	L1Md_T	L1Md_T	32	1	3	32.4071	36.9936	18.0496	23.8454	82.7265	20.7706	2	87977171	87982224	+	L1Md_F2
3	22932633	22938077	+	L1Md_A	L1Md_A	49	1	3	50.6959	21.6905	51.9026	28.5977	72.2798	9.10408																2	81305769	81312295	-	L1Md_T	L1Md_T	42	1	3	45.1057	31.8785	44.0053	39.4192	82.9774	12.1248	2	88166506	88171953	+	L1Md_F3
3	22949037	22955420	-	L1Md_A	L1Md_A	18	1	4	59.1294	28.7308	58.7326	31.6531	80.0163	6.84552																2	81750598	81755938	+	L1Md_T	L1Md_T	52	1	4	54.2918	26.1295	54.1699	32.0683	79.2948	12.4202	2	88296063	88301607	+	L1Md_F3
3	22961476	22966686	+	L1Md_A	L1Md_A	16	1	3	51.5335	37.9719	57.1527	39.6435	78.9599	7.56505																2	82489118	82496047	-	L1Md_T	L1Md_T	30	1	4	53.6641	31.5967	69.5901	7.21229	81.57	6.96546	2	88302171	88307187	+	L1Md_F2
3	23302041	23307722	-	L1Md_A	L1Md_A	22	1	2	66.0193	21.3968	63.5997	28.2819	79.0538	1.86262																2	82882556	82889019	-	L1Md_T	L1Md_T	49	1	4	60.0868	29.8587	60.4862	35.7327	88.2451	6.16861	2	88379918	88385747	+	L1Md_F2
3	23307723	23313303	+	L1Md_A	L1Md_A	9	1	4	45.9005	19.5993	34.7174	25.1786	85.6228	8.24892																2	82916217	82921884	+	L1Md_T	L1Md_T	37	1	3	38.4998	28.8301	41.1805	26.4863	85.2385	4.97565	2	88806929	88812447	+	L1Md_F
3	25290248	25295299	+	L1Md_A	L1Md_A	5	1	2	70.595	13.7461	69.049	26.3563	76.977	6.32248																2	82931521	82937579	-	L1Md_T	L1Md_T	32	1	3	68.0132	23.8541	70.7619	28.7634	85.6959	7.06485	2	89063499	89069622	-	L1Md_F2
3	25305870	25311907	-	L1Md_A	L1Md_A	28	1	3	71.8003	11.3254	72.6572	10.0759	83.3235	2.78339																2	83041202	83046597	+	L1Md_T	L1Md_T	32	1	3	50.515	34.7542	44.509	40.0773	84.8314	6.91957	2	89775764	89780807	+	L1Md_F2
3	26391284	26397640	-	L1Md_A	L1Md_A	5	1	2	39.6892	16.5506	43.0003	6.73798	92.5389	4.54069																2	83072438	83077648	+	L1Md_T	L1Md_T	45	1	3	64.3942	21.0517	60.6646	21.7099	87.8925	4.71938	2	89870592	89876974	-	L1Md_F2
3	26444043	26450546	-	L1Md_A	L1Md_A	4	1	2	40.6963	49.9114	33.4197	46.9698	92.521	1.29737																2	83140604	83145779	+	L1Md_T	L1Md_T	29	1	3	55.8846	47.4217	57.8162	49.0327	87.931	3.92712	2	90126516	90132700	-	L1Md_F2
3	28991241	28997425	-	L1Md_A	L1Md_A	17	1	3	72.0431	23.4197	73.6688	23.9481	91.9194	2.7456																2	83413501	83419530	+	L1Md_T	L1Md_T	35	1	4	38.7311	38.3366	33.0497	39.6896	90.5198	1.96059	2	90604781	90610409	+	L1Md_F2
3	29719478	29724863	+	L1Md_A	L1Md_A	11	1	4	63.4002	38.6295	62.1546	42.3705	94.5719	3.75847																2	83429940	83435795	+	L1Md_T	L1Md_T	35	1	3	46.169	34.6073	44.3984	40.2446	86.9081	6.03467	2	94450342	94455985	-	L1Md_F3
3	31469946	31475766	+	L1Md_A	L1Md_A	15	1	4	42.1042	32.6887	40.4036	38.8851	90.7027	2.2549																2	83540907	83546319	-	L1Md_T	L1Md_T	35	1	1	78.171	0	74.31	0	88.3102	0	2	94455990	94462490	-	L1Md_F2
3	32240555	32245925	+	L1Md_A	L1Md_A	13	1	3	45.3254	40.8091	40.852	44.3826	87.3482	5.70237																2	83556557	83562612	+	L1Md_T	L1Md_T	37	1	4	61.4277	21.0306	60.0375	24.535	87.4445	7.46476	2	94710988	94716201	+	L1Md_F2
3	33167516	33173691	-	L1Md_A	L1Md_A	24	1	3	67.0332	28.9678	62.8743	29.2188	86.6389	8.29609																2	84080882	84087328	-	L1Md_T	L1Md_T	37	1	4	51.7143	35.9624	49.4471	35.7563	83.9197	12.6675	2	95088876	95095100	-	L1Md_F2
3	33200983	33206360	+	L1Md_A	L1Md_A	6	1	2	37.0701	2.81109	36.8534	11.6469	93.6275	0.022205																2	84194919	84200364	+	L1Md_T	L1Md_T	41	1	4	56.2504	23.3889	57.6578	25.16	86.3697	9.63225	2	95146162	95151384	+	L1Md_F2
3	33618968	33624989	+	L1Md_A	L1Md_A	42	1	2	85.5652	10.7861	87.0389	16.8702	96.2364	2.53924																2	84205170	84211361	-	L1Md_T	L1Md_T	68	1	3	79.7602	3.35732	79.8568	3.05926	85.7074	4.81601	2	95265293	95270552	+	L1Md_F2
3	35286807	35292991	-	L1Md_A	L1Md_A	13	1	3	79.1065	21.4661	81.859	22.2336	92.1771	2.73167																2	85294230	85300704	-	L1Md_T	L1Md_T	50	1	2	76.7876	25.2777	73.8342	24.3559	91.2867	5.70891	2	95333114	95338214	+	L1Md_F3
3	36701428	36706708	-	L1Md_A	L1Md_A	78	1	2	93.9274	1.36918	93.2664	0.055561	95.9137	0.522346																2	85738555	85743555	+	L1Md_T	L1Md_T	41	1	2	63.5374	33.2189	69.8443	36.4243	79.9576	17.4881	2	95550197	95555625	-	L1Md_F2
3	36847219	36853638	-	L1Md_A	L1Md_A	10	1	4	46.5828	42.5758	44.9042	41.6866	83.8377	14.575																2	87725367	87730496	-	L1Md_T	L1Md_T	49	1	2	63.6703	4.64976	70.9364	7.07451	64.7623	1.61702	2	95844342	95850567	-	L1Md_F2
3	38626850	38631994	+	L1Md_A	L1Md_A	7	1	3	76.8801	25.5646	74.8903	26.7249	90.9856	6.48515																2	87790681	87795854	+	L1Md_T	L1Md_T	37	1	2	58.5314	14.9724	66.8644	27.5372	78.1738	4.96144	2	95957100	95962266	+	L1Md_F2
3	38762407	38767789	+	L1Md_A	L1Md_A	7	1	3	53.1023	44.2614	54.419	46.736	91.2981	0.113373																2	87885839	87892216	-	L1Md_T	L1Md_T	37	1	4	47.1013	17.2258	48.5433	20.9372	68.6109	14.797	2	98044113	98050334	-	L1Md_F2
3	40346270	40352629	-	L1Md_A	L1Md_A	14	1	3	57.5249	38.4147	53.5857	44.0381	90.3253	6.37774																2	87906386	87911831	+	L1Md_T	L1Md_T	35	1	2	43.51	31.1743	55.6433	44.0564	64.3592	0	2	98239293	98244450	+	L1Md_F2
3	41336860	41343436	-	L1Md_A	L1Md_A	4	1	2	47.1902	51.7194	43.031	46.658	91.7268	5.36097																2	88241212	88246639	+	L1Md_T	L1Md_T	36	1	2	45.187	15.978	41.8479	25.1781	79.3224	8.22158	2	98765375	98770484	+	L1Md_F2
3	41872966	41879552	-	L1Md_A	L1Md_A	15	1	4	53.2071	39.3778	50.4218	43.5739	87.9815	8.09068																2	88664174	88670633	-	L1Md_T	L1Md_T	25	1	1	6.4223	0	4.1844	0	NaN	0	2	99103147	99108555	+	L1Md_F2
3	42024642	42030839	-	L1Md_A	L1Md_A	15	1	4	71.7674	27.2046	74.6472	26.5942	81.8005	14.4436																2	88705074	88711581	-	L1Md_T	L1Md_T	30	1	2	36.4205	31.8285	30.7141	38.7015	83.0497	6.23578	2	99109826	99115197	+	L1Md_F2
3	43006464	43012657	-	L1Md_A	L1Md_A	15	1	3	39.1267	28.7678	45.1107	31.5172	57.2892	14.3856																2	88775637	88781052	-	L1Md_T	L1Md_T	36	1	3	77.1916	4.5427	84.4295	9.68954	76.5511	11.7529	2	99210403	99215584	+	L1Md_F2
3	43299932	43306497	-	L1Md_A	L1Md_A	6	1	4	47.7163	23.2965	49.9348	25.3746	73.2411	13.3939																2	89730275	89735536	+	L1Md_T	L1Md_T	43	1	2	57.846	24.02	65.5752	32.6435	85.281	8.23821	2	99389558	99394945	-	L1Md_F2
3	43954236	43959444	+	L1Md_A	L1Md_A	19	1	2	30.01	21.3427	38.5028	32.5191	47.7602	3.69694																2	89769109	89774143	+	L1Md_T	L1Md_T	21	1	3	57.217	6.17512	63.4659	4.31978	71.3769	11.4309	2	100351458	100357597	-	L1Md_F2
3	44024350	44029632	+	L1Md_A	L1Md_A	74	1	3	41.2473	16.8978	42.4995	27.1845	66.9578	9.56173																2	89893073	89899742	-	L1Md_T	L1Md_T	31	1	3	35.2465	28.7852	30.815	31.5059	79.3944	13.7844	2	100526026	100531151	+	L1Md_F2
3	44241210	44247976	-	L1Md_A	L1Md_A	7	1	4	36.7332	22.3535	41.4483	27.5854	69.8835	22.0339																2	90087391	90093385	+	L1Md_T	L1Md_T	36	1	2	76.1996	0	42.6453	54.347	84.0983	0	2	100692535	100697660	+	L1Md_F2
3	44559542	44565611	-	L1Md_A	L1Md_A	16	1	3	50.5934	35.314	50.4644	40.0165	71.9297	15.3883																2	90166770	90173361	-	L1Md_T	L1Md_T	31	1	1	86.2665	0	94.7529	0	80.9465	0	2	100938511	100944142	-	L1Md_F2
3	45585571	45590977	+	L1Md_A	L1Md_A	28	1	3	54.9068	33.8227	54.8102	33.361	89.6389	4.02545																2	94849392	94855580	-	L1Md_T	L1Md_T	31	1	3	65.2348	33.1919	71.114	33.9846	91.72	2.79325	2	101196976	101203193	-	L1Md_F2
3	45892816	45898032	+	L1Md_A	L1Md_A	11	1	3	62.4861	24.1751	64.5849	26.015	86.4803	5.35498																2	94884541	94891394	-	L1Md_T	L1Md_T	30	1	3	46.8098	41.3233	58.7059	35.0321	89.2104	3.67219	2	101236300	101241461	+	L1Md_F3
3	46929918	46936308	-	L1Md_A	L1Md_A	15	1	4	52.8631	27.9193	53.123	34.3982	73.5685	14.9645																2	95217519	95223902	-	L1Md_T	L1Md_T	13	1	3	47.0272	46.8563	52.0352	43.6107	87.3949	6.65171	2	103156038	103161927	-	L1Md_F2
3	46974382	46980748	-	L1Md_A	L1Md_A	6	1	3	45.1069	42.3183	43.6815	43.2556	88.1444	2.66972																2	95414082	95419724	+	L1Md_T	L1Md_T	36	1	4	57.6006	40.3247	79.7172	11.1828	86.1491	4.85109	2	103529207	103534365	+	L1Md_F2
3	47282956	47288343	+	L1Md_A	L1Md_A	49	1	3	60.5851	22.1665	61.3396	25.97	85.1224	5.27317																2	95928341	95934821	-	L1Md_T	L1Md_T	45	1	4	58.4014	35.5629	60.1867	36.1345	84.9154	8.58435	2	103852208	103857434	-	L1Md_F2
3	47371952	47378187	-	L1Md_A	L1Md_A	50	1	4	67.53	14.9887	72.6275	14.7036	81.2774	6.13928																2	97670716	97676970	-	L1Md_T	L1Md_T	43	1	3	72.9113	20.0651	70.3425	27.0406	79.5512	9.17917	2	106920204	106925431	+	L1Md_F2
3	47401432	47407621	-	L1Md_A	L1Md_A	5	1	3	60.499	21.823	52.8084	31.4	74.0513	4.50067																2	97895225	97901821	-	L1Md_T	L1Md_T	41	1	3	45.1982	40.4977	48.7237	41.2852	87.2862	5.47916	2	107914316	107920782	-	L1Md_F2
3	47591781	47597180	+	L1Md_A	L1Md_A	19	1	3	52.6751	32.0422	48.0772	35.2614	80.0436	6.33991																2	98190159	98196389	-	L1Md_T	L1Md_T	30	1	2	46.1957	15.0538	40.2335	0.681061	71.4341	11.3963	2	108059514	108064743	+	L1Md_F2
3	48166590	48172935	-	L1Md_A	L1Md_A	6	1	2	48.2753	51.6485	40.5311	52.0362	77.0252	13.7126																2	98307407	98313054	+	L1Md_T	L1Md_T	35	1	3	52.7785	34.0621	51.6313	44.0306	75.6469	17.059	2	108391624	108396767	+	L1Md_F2
3	48433829	48439823	+	L1Md_A	L1Md_A	42	1	5	56.1461	35.5747	56.6718	36.8271	91.2739	4.26316																2	98383488	98388957	-	L1Md_T	L1Md_T	40	1	2	45.5199	11.5565	50.7548	8.67963	56.3235	15.8515	2	108489403	108494703	+	L1Md_F2
3	49000700	49006923	-	L1Md_A	L1Md_A	19	1	3	71.0807	28.782	68.1436	36.3133	89.1838	1.41083																2	98409426	98414675	+	L1Md_T	L1Md_T	50	1	3	60.1544	20.0356	65.4812	21.7882	69.9208	8.69557	2	109086219	109091294	+	L1Md_F2
3	49266838	49271979	+	L1Md_A	L1Md_A	17	1	3	59.3706	23.9637	61.0779	25.8791	83.066	7.23352																2	99300076	99306425	-	L1Md_T	L1Md_T	45	1	3	55.5282	34.2166	56.6116	41.3092	78.6103	10.3151	2	109461449	109467028	-	L1Md_F2
3	49458318	49464705	-	L1Md_A	L1Md_A	12	1	3	66.7545	21.8019	69.9863	24.9729	80.542	7.04072																2	99903110	99909732	-	L1Md_T	L1Md_T	29	1	2	70.1797	0	54.0985	46.8274	87.5035	0.775464	2	109567009	109572289	+	L1Md_F2
3	49822822	49828177	+	L1Md_A	L1Md_A	8	1	4	56.013	41.1137	52.1085	47.134	93.9573	2.81092																2	99944366	99949406	+	L1Md_T	L1Md_T	33	1	3	77.1783	5.01352	78.9775	3.34121	80.3059	6.44995	2	111575869	111582217	-	L1Md_F2
3	50667252	50672411	+	L1Md_A	L1Md_A	15	1	3	78.5881	23.8261	79.2219	26.9274	84.5153	14.8684																2	100048238	100054035	-	L1Md_T	L1Md_T	35	1	3	70.1015	15.3137	78.8157	14.4938	77.2933	12.5167	2	111832301	111837523	+	L1Md_F3
3	50696416	50702596	-	L1Md_A	L1Md_A	29	1	3	63.3756	42.5271	61.794	52.946	89.6759	5.6369																2	100540445	100547712	-	L1Md_T	L1Md_T	69	1	2	76.2688	17.0587	84.5659	5.39636	81.9058	11.7796	2	111919580	111924622	+	L1Md_F2
3	53836205	53842602	-	L1Md_A	L1Md_A	14	1	2	65.2768	42.7799	64.6524	45.2887	93.5002	6.18101																2	100897280	100903720	-	L1Md_T	L1Md_T	30	1	3	59.4216	34.8568	62.2471	27.8029	87.9004	8.81176	2	111950591	111955624	-	L1Md_F2
3	56246901	56252240	+	L1Md_A	L1Md_A	7	1	2	46.2237	50.3508	50.845	59.1087	92.8503	3.49058																2	101127396	101133613	-	L1Md_T	L1Md_T	37	1	3	79.3954	20.4905	81.0478	23.4826	90.0905	3.28329	2	112060754	112066006	+	L1Md_F2
3	56371349	56377136	+	L1Md_A	L1Md_A	7	1	4	46.208	38.254	58.7742	36.2289	92.0988	6.18012																2	101344240	101349667	+	L1Md_T	L1Md_T	35	1	3	51.6362	33.9085	45.9607	37.806	88.3081	8.70378	2	112116072	112121461	+	L1Md_F2
3	57060829	57066828	+	L1Md_A	L1Md_A	9	1	4	43.5647	41.0985	42.269	39.7509	94.6944	2.96533																2	101481552	101486957	+	L1Md_T	L1Md_T	35	1	3	54.6772	41.9244	53.8331	45.606	90.3429	4.4737	2	112184405	112190852	-	L1Md_F3
3	58186689	58192246	+	L1Md_A	L1Md_A	4	1	2	45.7862	6.30295	34.7094	32.4841	94.1434	0																2	107165549	107171750	-	L1Md_T	L1Md_T	40	1	3	70.7133	21.0097	77.3512	14.5247	88.0596	4.21306	2	116150408	116156460	-	L1Md_F2
3	59683451	59689501	-	L1Md_A	L1Md_A	15	1	4	69.4127	34.4403	72.1681	33.081	84.9056	4.66179																2	107976823	107982267	+	L1Md_T	L1Md_T	36	1	2	36.3886	13.6202	39.7015	13.6396	88.8999	3.06114	2	116468534	116474571	-	L1Md_F3
3	60231546	60237895	-	L1Md_A	L1Md_A	4	1	2	54.3453	51.5968	56.1045	54.8943	91.7163	3.09228																2	108608410	108614576	-	L1Md_T	L1Md_T	29	1	3	69.5026	17.8848	74.0959	18.7312	91.9296	3.6295	2	116478516	116483805	+	L1Md_F2
3	60430591	60437166	-	L1Md_A	L1Md_A	4	1	2	64.7215	11.6377	57.8501	21.8504	92.5676	1.33961																2	110429053	110435899	-	L1Md_T	L1Md_T	29	1	2	42.0771	15.1237	37.7577	24.2314	84.1979	11.2742	2	122409763	122415932	-	L1Md_F2
3	60664443	60670631	-	L1Md_A	L1Md_A	20	1	3	70.9622	15.4357	72.2134	20.3235	86.9696	1.62186																2	110545654	110550867	+	L1Md_T	L1Md_T	36	1	2	59.9941	49.8601	58.6139	52.4189	94.4974	1.01695	2	122535981	122542109	-	L1Md_F3
3	61773938	61778949	+	L1Md_A	L1Md_A	21	1	3	92.0469	1.22295	94.2933	3.52702	94.2348	2.57748																2	110568811	110573975	+	L1Md_T	L1Md_T	36	1	3	76.4775	18.4636	76.0857	19.8119	92.4725	1.46822	2	122563054	122569322	-	L1Md_F2
3	62954762	62959906	+	L1Md_A	L1Md_A	48	1	3	87.7473	2.34071	90.7238	4.0003	93.113	0.288548																2	110578266	110584148	-	L1Md_T	L1Md_T	46	1	3	91.5327	0.672576	95.0634	1.25018	92.9017	1.22184	2	122973590	122979196	-	L1Md_F2
3	62985514	62991928	-	L1Md_A	L1Md_A	5	1	3	43.3295	27.4338	40.1474	32.5421	77.0777	18.6806																2	111116592	111123167	-	L1Md_T	L1Md_T	43	1	3	55.2276	36.7186	46.9667	37.1494	88.6715	9.04796	2	123543097	123549189	-	L1Md_F2
3	63523760	63530172	-	L1Md_A	L1Md_A	15	1	4	58.714	41.2118	60.3743	42.7928	92.1178	2.76716																2	111890528	111896952	-	L1Md_T	L1Md_T	46	1	3	57.9271	23.7937	54.9788	25.3368	83.2973	9.50953	2	123905267	123910925	-	L1Md_F2
3	64239254	64246270	-	L1Md_A	L1Md_A	8	1	4	69.6707	14.4412	77.0762	15.4137	87.6762	4.03704																2	111967068	111972224	+	L1Md_T	L1Md_T	35	1	2	78.4347	17.6917	79.8141	17.1214	87.6678	6.65921	2	126213443	126218621	+	L1Md_F2
3	64922878	64928033	+	L1Md_A	L1Md_A	5	1	2	67.8277	35.4489	72.1363	34.0116	88.5876	4.76427																2	112053540	112058945	+	L1Md_T	L1Md_T	49	1	3	64.9415	6.80265	65.5203	2.8746	81.1204	12.2033	2	129350421	129356602	-	L1Md_F2
3	70046542	70052924	-	L1Md_A	L1Md_A	49	1	4	65.9565	20.8521	63.4387	24.993	93.1164	2.07015																2	113852151	113858465	-	L1Md_T	L1Md_T	40	1	3	53.058	27.1831	61.69	20.9396	81.3414	17.4742	2	129852727	129858832	-	L1Md_F2
3	70672977	70679143	-	L1Md_A	L1Md_A	6	1	2	49.8517	35.5937	46.256	30.4771	77.4852	15.1161																2	114480003	114485429	+	L1Md_T	L1Md_T	45	1	4	65.1831	39.2875	67.5134	39.9143	92.6392	3.33333	2	131789121	131794258	+	L1Md_F3
3	70687726	70693774	+	L1Md_A	L1Md_A	15	1	4	37.0595	36.5217	39.0277	36.4929	87.858	3.81012																2	116268336	116274558	-	L1Md_T	L1Md_T	30	1	2	66.8123	16.4866	59.8637	6.84713	92.1233	2.06539	2	133011663	133016833	+	L1Md_F2
3	70827226	70832643	+	L1Md_A	L1Md_A	12	1	3	40.9612	36.374	44.4924	38.4278	83.3669	5.2329																2	116518615	116524171	-	L1Md_T	L1Md_T	18	1	3	83.7352	3.59763	88.9907	4.38723	87.1	5.43071	2	138061534	138067542	-	L1Md_F2
3	71389782	71396017	-	L1Md_A	L1Md_A	18	1	3	63.3541	41.5187	63.1825	42.7045	85.3364	4.5345																2	116587170	116593804	-	L1Md_T	L1Md_T	29	1	3	51.9127	40.1607	45.0568	45.5862	94.3635	1.49017	2	143138952	143145059	-	L1Md_F2
3	71441435	71447809	-	L1Md_A	L1Md_A	13	1	4	52.2895	30.1834	49.2575	29.7349	74.645	7.51189																2	122643352	122649198	+	L1Md_T	L1Md_T	53	1	3	69.8416	9.00571	61.0814	20.4763	93.5256	5.43145	2	143152674	143158849	-	L1Md_F2
3	72150989	72157600	-	L1Md_A	L1Md_A	10	1	3	35.5264	29.9173	34.6095	30.5463	83.0092	5.55924																2	122993341	122999543	-	L1Md_T	L1Md_T	40	1	2	81.2761	8.43988	85.3289	10.1147	96.5275	1.00044	2	143248382	143254574	-	L1Md_F2
3	72273578	72279745	-	L1Md_A	L1Md_A	34	1	4	61.2945	23.2964	62.668	27.7451	77.8081	8.61891																2	123784489	123790724	-	L1Md_T	L1Md_T	41	1	2	59.5471	43.4836	59.0161	53.1281	83.7223	4.70073	2	143274640	143280909	-	L1Md_F2
3	72286924	72292711	+	L1Md_A	L1Md_A	7	1	4	57.363	15.7822	50.3151	24.6618	83.2111	10.9465																2	123880182	123885627	+	L1Md_T	L1Md_T	36	1	2	32.8128	23.9387	33.9867	26.1811	88.3033	0.664407	2	144976080	144982193	-	L1Md_F2
3	73020136	73026347	-	L1Md_A	L1Md_A	13	1	4	58.8886	36.4209	60.1739	36.8265	83.0476	9.3005																2	124881143	124886367	+	L1Md_T	L1Md_T	42	1	3	86.4563	3.49543	78.5452	17.2923	92.992	4.11515	2	145025395	145031697	-	L1Md_F2
3	73603896	73609651	-	L1Md_A	L1Md_A	25	1	2	87.5443	6.05693	87.928	11.7635	86.4325	16.7905																2	124980799	124985880	-	L1Md_T	L1Md_T	26	1	3	70.2792	37.4096	69.683	39.4244	93.6789	2.00961	2	145032327	145037655	-	L1Md_F2
3	74436609	74442658	-	L1Md_A	L1Md_A	5	1	4	55.1883	19.7351	57.7528	30.4169	64.1531	12.3712																2	126238889	126244217	+	L1Md_T	L1Md_T	46	1	3	70.9247	20.091	66.3053	23.0845	91.0288	4.23682	2	149130844	149136761	-	L1Md_F2
3	74865026	74870187	+	L1Md_A	L1Md_A	19	1	3	40.2103	1.6861	42.248	9.09571	54.158	11.153																2	127793157	127799021	+	L1Md_T	L1Md_T	35	1	2	34.2041	38.7649	23.38	28.2775	92.3541	4.13966	2	150068912	150075052	-	L1Md_F2
3	75841449	75847458	-	L1Md_A	L1Md_A	25	1	4	69.0879	16.6364	73.1993	16.0563	73.7567	24.3158																2	129448184	129455095	-	L1Md_T	L1Md_T	50	1	2	74.2155	9.61809	72.0743	17.5892	89.4217	1.05906	2	150459697	150465418	-	L1Md_F3
3	77667326	77673567	-	L1Md_A	L1Md_A	16	1	3	51.0975	29.3061	53.3873	35.1826	73.806	9.27691																2	133239259	133244261	+	L1Md_T	L1Md_T	41	1	2	91.4975	2.55366	94.5811	1.60845	95.1426	2.4746	2	151043894	151050119	-	L1Md_F2
3	77812075	77817861	+	L1Md_A	L1Md_A	9	1	3	31.2948	22.938	34.3418	18.7012	89.3645	7.18447																2	133255596	133261977	-	L1Md_T	L1Md_T	23	1	4	61.5974	34.441	60.1782	40.9457	89.4655	3.53317	2	151117481	151123637	-	L1Md_F2
3	78332501	78339863	-	L1Md_A	L1Md_A	15	1	5	33.0433	30.4808	27.2504	35.9363	87.8165	4.52209																2	133932155	133937522	+	L1Md_T	L1Md_T	22	1	3	68.8947	20.7138	70.1575	23.0093	92.4342	0.400756	2	151353045	151358824	+	L1Md_F2
3	78451237	78456609	+	L1Md_A	L1Md_A	5	1	3	65.1368	24.1703	59.4877	30.6459	87.5303	2.40901																2	134660908	134667322	-	L1Md_T	L1Md_T	30	1	3	51.1583	13.7951	46.236	21.2125	89.6454	4.06781	2	154031668	154037877	-	L1Md_F2
3	78603980	78609257	+	L1Md_A	L1Md_A	51	1	3	69.9564	15.0423	69.9521	26.1625	84.5675	4.01098																2	136863718	136870367	-	L1Md_T	L1Md_T	56	1	3	75.6134	17.8321	70.7102	23.2398	90.6429	3.5227	2	162841767	162848312	+	L1Md_F2
3	78770246	78777236	-	L1Md_A	L1Md_A	8	1	4	50.4387	38.0385	43.6887	46.3981	90.3988	1.78749																2	137363465	137368878	-	L1Md_T	L1Md_T	33	1	3	77.8359	25.5941	76.1665	31.5163	94.5332	2.18955	2	169435738	169441518	-	L1Md_F2
3	80013183	80019592	-	L1Md_A	L1Md_A	14	1	3	42.8415	43.1451	40.5532	47.0555	80.3704	22.6175																2	137888843	137894038	+	L1Md_T	L1Md_T	45	1	3	84.9042	16.6955	84.5288	18.8876	94.8277	1.33723	2	171542658	171548068	+	L1Md_F3
3	80438338	80444715	-	L1Md_A	L1Md_A	11	1	2	49.4092	11.7278	45.5866	12.1854	87.6758	3.75987																2	147672273	147677466	+	L1Md_T	L1Md_T	19	1	3	79.3652	12.9081	78.7083	19.7093	95.0651	0.845783	2	173888407	173894660	-	L1Md_F2
3	81253046	81259253	-	L1Md_A	L1Md_A	11	1	3	69.4207	36.396	63.55	38.2901	84.7629	9.22045																2	147864706	147871162	-	L1Md_T	L1Md_T	42	1	4	62.1859	36.9295	62.5844	42.8856	90.5694	2.10335	2	176744084	176750427	-	L1Md_F3
3	81308667	81315027	-	L1Md_A	L1Md_A	18	1	4	62.9648	33.3655	62.5454	36.9825	82.7108	8.94553																2	148460363	148466059	+	L1Md_T	L1Md_T	34	1	3	40.7302	29.6044	32.0269	27.3804	96.163	2.06306	2	177526070	177531342	-	L1Md_F2
3	86153183	86159551	-	L1Md_A	L1Md_A	4	1	3	51.2417	41.4404	48.6157	41.0004	94.1463	1.50136																2	148757134	148762576	+	L1Md_T	L1Md_T	47	1	3	64.9464	44.8786	66.3761	50.3359	93.1255	1.4427	2	179151215	179156615	+	L1Md_F2
3	91098936	91105144	+	L1Md_A	L1Md_A	9	1	4	66.0427	9.20158	70.1485	12.6463	82.8389	21.7306																2	148972248	148978883	-	L1Md_T	L1Md_T	31	1	3	36.5415	36.9497	41.3611	41.0698	88.4127	6.42745	3	3181267	3186535	+	L1Md_F2
3	91856623	91862801	-	L1Md_A	L1Md_A	19	1	4	49.3603	17.994	55.0488	24.3249	56.8294	5.18248																2	148980167	148986349	-	L1Md_T	L1Md_T	29	1	3	54.2811	35.5451	52.0111	34.1559	83.5154	1.50623	3	3235159	3240494	+	L1Md_F3
3	91881555	91887135	+	L1Md_A	L1Md_A	6	1	3	26.6926	17.8474	23.4511	26.9398	81.5545	12.4436																2	149185052	149190264	+	L1Md_T	L1Md_T	36	1	2	55.0958	45.005	51.5873	50.6409	89.2596	1.93378	3	3364438	3370669	-	L1Md_F2
3	92546894	92554289	-	L1Md_A	L1Md_A	9	1	4	29.1976	28.6408	22.9475	32.2352	92.0196	5.86255																2	149483594	149489008	-	L1Md_T	L1Md_T	35	1	2	88.8255	8.2748	85.2245	6.77415	94.1418	2.628	3	3399801	3405268	+	L1Md_F2
3	93614196	93620509	-	L1Md_A	L1Md_A	9	1	3	55.6166	44.2616	58.0966	48.065	90.7311	3.83649																2	149513600	149519794	-	L1Md_T	L1Md_T	30	1	4	71.7247	26.7998	69.2502	28.4013	86.678	7.50719	3	3415867	3422174	-	L1Md_F2
3	93922020	93927999	+	L1Md_A	L1Md_A	8	1	3	32.2729	37.3421	27.9661	38.4476	88.9428	6.4349																2	149589394	149595625	-	L1Md_T	L1Md_T	40	1	3	63.6912	19.7846	63.0403	25.4644	87.448	7.39176	3	3768997	3775109	-	L1Md_F3
3	94028583	94035156	-	L1Md_A	L1Md_A	56	1	4	79.0109	6.68463	73.7823	3.64754	84.1335	10.7682																2	150503536	150508891	-	L1Md_T	L1Md_T	33	1	1	84.1316	0	91.0747	0	87.9803	0	3	3820236	3826420	-	L1Md_F
3	99003753	99008917	+	L1Md_A	L1Md_A	18	1	3	69.0619	23.3956	69.4015	25.8162	93.8105	1.32357																2	151067119	151073259	-	L1Md_T	L1Md_T	49	1	2	88.1942	6.7817	91.3621	6.68428	86.7026	4.71863	3	3882595	3888053	-	L1Md_F2
3	99429380	99435538	-	L1Md_A	L1Md_A	13	1	4	58.795	23.7228	59.1664	26.7401	83.2602	11.9997																2	151194222	151200402	-	L1Md_T	L1Md_T	21	1	3	66.7973	8.59592	65.6308	14.9577	78.9047	4.00598	3	4108898	4115058	-	L1Md_F2
3	99612711	99619063	-	L1Md_A	L1Md_A	6	1	3	59.8612	26.4601	52.3726	41.6412	86.7527	3.02153																2	151447100	151452291	+	L1Md_T	L1Md_T	33	1	3	78.5818	21.6069	77.7125	26.2723	87.4638	10.5753	3	4140815	4146016	+	L1Md_F2
3	105337544	105343099	+	L1Md_A	L1Md_A	4	1	3	55.2303	30.6413	59.6695	30.0184	92.1134	1.85105																2	151880429	151885612	+	L1Md_T	L1Md_T	22	1	3	65.5905	18.9854	64.6723	30.1953	93.4425	2.51357	3	4176154	4182168	-	L1Md_F2
3	106266249	106271992	+	L1Md_A	L1Md_A	6	1	4	49.2419	8.20134	51.4431	8.20352	70.6899	19.7105																2	154087901	154093365	+	L1Md_T	L1Md_T	37	1	1	60.4029	0	78.3925	0	78.8892	0	3	4254898	4261025	-	L1Md_F2
3	106672694	106678221	+	L1Md_A	L1Md_A	90	1	4	47.0393	37.603	52.3487	39.9336	77.6263	10.336																2	155252127	155257167	+	L1Md_T	L1Md_T	37	1	2	94.7752	1.93992	95.3027	0.125229	93.8146	0.57987	3	4640093	4645285	+	L1Md_F3
3	110209317	110214688	+	L1Md_A	L1Md_A	4	1	2	59.2878	47.8862	57.8925	55.5086	90.1192	2.41715																2	159346119	159351589	+	L1Md_T	L1Md_T	36	1	3	59.8559	28.6751	55.3621	35.8288	93.9262	1.58909	3	4711226	4716866	+	L1Md_F2
3	111039764	111044955	+	L1Md_A	L1Md_A	29	1	3	64.8261	36.8134	66.8539	37.9978	83.3079	9.16965																2	159656249	159661674	+	L1Md_T	L1Md_T	36	1	2	48.3726	21.1866	46.6747	28.7536	94.3427	1.24931	3	4870214	4875409	+	L1Md_F2
3	111256094	111262134	-	L1Md_A	L1Md_A	30	1	4	76.4297	14.4763	73.498	24.6288	82.636	5.39248																2	171577074	171582954	+	L1Md_T	L1Md_T	51	1	3	80.6315	10.6597	82.0243	8.79113	95.9227	1.01345	3	4925799	4930896	+	L1Md_F
3	111686167	111691418	-	L1Md_A	L1Md_A	3	1	2	50.9756	37.2639	50.2645	47.5466	81.0031	13.7969																2	172007053	172013335	+	L1Md_T	L1Md_T	35	1	4	17.4719	16.4198	27.2286	14.8369	91.8369	5.85566	3	5113564	5119694	-	L1Md_F2
3	112315376	112321657	-	L1Md_A	L1Md_A	47	1	3	69.9109	20.7632	73.236	17.1592	88.1488	4.06304																2	175047018	175054330	-	L1Md_T	L1Md_T	49	1	6	81.5426	16.3068	80.4643	12.3752	84.7289	16.0644	3	5122415	5128483	-	L1Md_F2
3	112331866	112338233	-	L1Md_A	L1Md_A	5	1	2	37.7857	14.2667	35.1131	14.5164	82.6551	6.58242																2	177094014	177099477	+	L1Md_T	L1Md_T	45	1	3	61.5477	12.3977	63.7598	12.5708	84.4824	16.8523	3	5581406	5587504	-	L1Md_F2
3	114232946	114238197	+	L1Md_A	L1Md_A	95	1	2	84.136	1.26868	88.1476	6.07286	88.2059	9.53182																2	178774214	178779630	+	L1Md_T	L1Md_T	38	1	3	71.6581	24.3106	70.5068	35.8278	92.8628	3.31319	3	5897398	5903576	-	L1Md_F2
3	114272475	114279051	-	L1Md_A	L1Md_A	6	1	4	52.2827	29.7713	49.6093	34.5735	87.2122	6.585																3	3083940	3090108	-	L1Md_T	L1Md_T	45	1	3	29.7208	4.13317	29.4541	1.40246	33.0219	2.99762	3	5927688	5932727	+	L1Md_F2
3	115393792	115398997	+	L1Md_A	L1Md_A	14	1	2	84.115	5.36302	88.3808	12.0705	90.0067	5.21742																3	3440940	3447142	-	L1Md_T	L1Md_T	46	1	3	42.749	1.70028	48.7763	12.2508	59.1006	14.545	3	6210561	6215923	-	L1Md_F2
3	117285567	117291460	+	L1Md_A	L1Md_A	12	1	4	36.7869	33.24	36.1234	42.0087	87.7737	2.56216																3	3721246	3726464	-	L1Md_T	L1Md_T	36	1	2	62.0484	3.06265	65.7945	8.5227	68.1684	5.67514	3	6535427	6540524	+	L1Md_F2
3	118104849	118110230	+	L1Md_A	L1Md_A	4	1	3	73.3443	19.8759	47.8961	46.0496	93.35	4.79964																3	3857915	3864142	-	L1Md_T	L1Md_T	40	1	4	52.7898	8.28876	55.8832	6.58262	60.8958	22.1878	3	6655262	6660637	-	L1Md_F2
3	118179340	118185545	-	L1Md_A	L1Md_A	12	1	3	67.5015	25.2622	68.6105	24.5939	91.5317	3.53766																3	3928989	3935649	-	L1Md_T	L1Md_T	47	1	4	59.1184	10.464	51.7082	6.43345	69.4703	25.5273	3	6660751	6666942	-	L1Md_F3
3	120921654	120928437	-	L1Md_A	L1Md_A	6	1	3	47.2629	31.5359	35.8023	39.9956	92.0619	5.71475																3	4164191	4170853	-	L1Md_T	L1Md_T	25	1	2	28.4363	8.81872	20.9284	5.64558	70.4836	26.2045	3	7740216	7746727	-	L1Md_F2
3	121047353	121053561	+	L1Md_A	L1Md_A	7	1	3	51.8783	37.3911	46.4754	43.7598	93.5003	2.87346																3	4436927	4443132	-	L1Md_T	L1Md_T	32	1	2	54.0109	21.2061	55.7026	12.4568	79.5106	3.23641	3	8330529	8335703	+	L1Md_F2
3	124032249	124038134	+	L1Md_A	L1Md_A	9	1	4	31.9336	19.3878	30.8811	29.5843	88.588	6.94821																3	4584515	4590366	+	L1Md_T	L1Md_T	37	1	3	58.1976	5.43151	55.5985	8.1384	85.6786	12.0485	3	10460079	10465966	-	L1Md_F2
3	124039191	124044759	+	L1Md_A	L1Md_A	19	1	4	60.4557	33.0552	59.5278	34.5823	89.9642	6.26484																3	4620380	4625557	+	L1Md_T	L1Md_T	42	1	3	70.7783	11.9826	71.8622	14.8651	80.7924	2.82024	3	10577263	10583409	-	L1Md_F2
3	124160549	124166708	-	L1Md_A	L1Md_A	5	1	3	66.6792	28.504	65.4468	29.8638	83.4337	11.5551																3	4818122	4823769	+	L1Md_T	L1Md_T	55	1	1	71.4637	0	63.092	0	83.1939	0	3	10596972	10603350	-	L1Md_F3
3	125075869	125081444	+	L1Md_A	L1Md_A	6	1	3	54.0775	39.709	58.8656	49.0731	91.7219	2.46752																3	5028903	5033912	+	L1Md_T	L1Md_T	61	1	3	57.955	6.91842	61.6138	6.73843	52.6381	11.4715	3	10789866	10795565	+	L1Md_F2
3	125208665	125215634	-	L1Md_A	L1Md_A	8	1	3	45.0972	34.8181	43.6072	45.8765	91.8041	6.50838																3	5049213	5055846	-	L1Md_T	L1Md_T	29	1	1	46.5067	0	46.0584	0	43.6341	0	3	10904266	10910155	-	L1Md_F2
3	125770154	125775351	-	L1Md_A	L1Md_A	87	1	2	93.5706	1.00457	96.5394	0.907766	95.1574	2.64566																3	5435422	5441463	+	L1Md_T	L1Md_T	65	1	3	69.1948	8.58579	74.15	10.7165	86.9424	1.79249	3	10922451	10927838	+	L1Md_F3
3	125959244	125966032	-	L1Md_A	L1Md_A	6	1	3	31.1681	47.9696	33.2203	48.9979	92.3555	3.53051																3	5647987	5654360	-	L1Md_T	L1Md_T	29	1	2	62.675	34.701	71.6978	23.2194	91.8167	3.64979	3	11101764	11107932	-	L1Md_F2
3	126060788	126066917	-	L1Md_A	L1Md_A	15	1	4	72.8932	31.3738	73.9785	34.2612	92.3543	2.66586																3	5799415	5805615	-	L1Md_T	L1Md_T	31	1	3	60.1654	30.0126	57.0002	33.6562	90.0776	2.89665	3	11367350	11372700	+	L1Md_F2
3	126905266	126911265	-	L1Md_A	L1Md_A	43	1	3	85.6269	12.4856	88.068	14.3437	90.9655	1.31353																3	5944083	5950365	-	L1Md_T	L1Md_T	50	1	3	63.2638	28.0517	62.2646	29.8618	85.9601	7.00433	3	11880182	11885389	+	L1Md_F3
3	128960588	128966792	-	L1Md_A	L1Md_A	11	1	3	63.1482	25.2291	68.188	26.4821	89.3377	4.38525																3	6299058	6312550	+	L1Md_T	L1Md_T	48	1	17	76.4531	12.1351	77.4432	11.6687	91.3933	5.10114	3	11923700	11929073	+	L1Md_F2
3	134684601	134689792	+	L1Md_A	L1Md_A	21	1	3	64.5143	38.5364	67.9286	37.8832	81.9257	10.412																3	6416793	6422630	-	L1Md_T	L1Md_T	45	1	3	71.6055	24.6027	69.6582	33.0177	83.0744	5.20606	3	12619617	12625330	+	L1Md_F2
3	135156725	135163053	-	L1Md_A	L1Md_A	40	1	3	82.5437	8.33322	82.5861	7.70578	85.3197	9.60288																3	6455869	6462070	-	L1Md_T	L1Md_T	32	1	1	34.8165	0	37.0398	0	77.1528	0	3	12902649	12908930	-	L1Md_F3
3	136510751	136516947	-	L1Md_A	L1Md_A	11	1	3	65.5405	27.1366	60.7794	31.3378	76.9757	10.8096																3	6849967	6855435	+	L1Md_T	L1Md_T	35	1	3	45.8867	40.242	46.4725	41.4599	84.7508	4.25108	3	12984224	12989423	+	L1Md_F2
3	136614603	136620517	-	L1Md_A	L1Md_A	38	1	3	86.7993	12.2359	88.2971	11.7348	91.9195	5.10264																3	6899560	6904752	+	L1Md_T	L1Md_T	24	1	3	70.2633	37.6417	70.1695	42.7889	86.9802	7.48737	3	13112606	13117933	+	L1Md_F2
3	137668307	137674706	+	L1Md_A	L1Md_A	9	1	4	47.3381	17.8041	55.0433	18.3027	90.0882	2.31701																3	6940990	6947200	-	L1Md_T	L1Md_T	47	1	4	64.1788	26.6661	58.0579	36.2263	88.6861	2.73335	3	13185697	13191556	-	L1Md_F2
3	139815823	139822032	-	L1Md_A	L1Md_A	28	1	3	68.3144	43.3406	68.0034	45.58	88.3239	2.30622																3	7082889	7088339	+	L1Md_T	L1Md_T	36	1	2	35.3816	35.9299	38.718	34.804	87.6678	6.50023	3	13259781	13265062	+	L1Md_F2
3	140766931	140772245	-	L1Md_A	L1Md_A	8	1	2	43.4307	44.23	41.72	22.5028	87.5813	5.26065																3	7091607	7096846	+	L1Md_T	L1Md_T	45	1	3	73.8182	11.8679	74.1072	12.112	82.7358	4.49174	3	13340814	13345923	+	L1Md_F2
3	140864993	140871134	-	L1Md_A	L1Md_A	4	1	1	61.1014	0	52.2317	0	65.2823	0																3	7311144	7316571	+	L1Md_T	L1Md_T	35	1	1	39.9617	0	33.9935	0	89.907	0	3	13362962	13368981	-	L1Md_F2
3	141378679	141384093	+	L1Md_A	L1Md_A	11	1	3	48.9085	37.272	48.4956	41.2443	89.2394	4.58282																3	7910346	7915585	+	L1Md_T	L1Md_T	37	1	3	62.8321	25.1802	67.0822	24.5012	91.8323	2.47694	3	14196626	14202917	-	L1Md_F2
3	144030284	144035487	+	L1Md_A	L1Md_A	32	1	3	78.5546	13.7704	79.0435	15.1022	92.6412	3.56754																3	8129601	8134923	+	L1Md_T	L1Md_T	46	1	3	63.0402	37.6213	61.0456	45.7097	92.4072	2.09879	3	14289328	14294506	+	L1Md_F2
3	149971124	149976227	+	L1Md_A	L1Md_A	5	1	3	72.1835	22.3552	72.9527	23.0153	87.5993	9.36481																3	8184621	8190672	-	L1Md_T	L1Md_T	30	1	3	80.0708	5.05832	83.2835	6.236	84.8099	2.54402	3	14472544	14477686	+	L1Md_F2
3	150158672	150163830	+	L1Md_A	L1Md_A	12	1	3	68.0076	33.2608	71.8046	35.2818	83.7326	11.565																3	8445262	8452103	-	L1Md_T	L1Md_T	32	1	3	58.1948	19.4906	62.6035	13.3552	89.2802	2.8091	3	14922493	14928729	-	L1Md_F3
3	150721150	150727302	-	L1Md_A	L1Md_A	30	1	3	66.5124	27.0675	71.0983	28.4546	94.3887	1.48493																3	9949967	9955846	-	L1Md_T	L1Md_T	35	1	2	92.6096	4.5953	92.9124	5.11379	94.2244	0.0419877	3	15429831	15436055	-	L1Md_F2
3	151104395	151109619	-	L1Md_A	L1Md_A	101	1	2	78.0999	11.0277	79.8434	16.8236	88.2808	5.32374																3	9961262	9967595	-	L1Md_T	L1Md_T	32	1	4	52.066	41.5099	48.8072	44.5417	74.5776	30.9457	3	15577118	15582758	-	L1Md_F
3	151623908	151629695	+	L1Md_A	L1Md_A	7	1	3	85.6984	11.2246	73.4446	20.5973	96.4817	1.72744																3	11381805	11388216	-	L1Md_T	L1Md_T	59	1	4	56.3258	23.0433	54.5184	28.3569	79.6212	9.86367	3	15929468	15934619	+	L1Md_F2
3	151951039	151958228	-	L1Md_A	L1Md_A	8	1	2	54.6296	56.3342	58.0103	50.0105	96.4881	4.96654																3	11518615	11524883	-	L1Md_T	L1Md_T	42	1	4	75.1712	15.2672	76.6372	23.2963	84.0408	7.73012	3	16270093	16276266	-	L1Md_F2
3	151960008	151966123	+	L1Md_A	L1Md_A	8	1	2	33.0055	29.0398	43.7318	42.5131	93.8785	3.67366																3	11590447	11595907	+	L1Md_T	L1Md_T	35	1	2	66.7639	33.0124	70.9326	29.8778	89.6175	2.16382	3	16284831	16290040	+	L1Md_F3
3	156284749	156289955	+	L1Md_A	L1Md_A	14	1	2	59.5572	42.9822	60.9251	44.7107	78.9061	12.6287																3	11791283	11796727	+	L1Md_T	L1Md_T	49	1	3	63.1194	7.28567	56.825	18.9731	75.4037	6.59181	3	16393485	16399679	-	L1Md_F2
3	156438057	156444414	-	L1Md_A	L1Md_A	5	1	2	37.5772	3.90981	39.4305	3.69331	88.3902	7.22156																3	11851935	11857246	+	L1Md_T	L1Md_T	50	1	3	61.669	20.5053	62.512	23.406	79.003	3.9223	3	16418680	16423956	+	L1Md_F2
3	157416390	157421656	-	L1Md_A	L1Md_A	6	1	2	94.7928	2.10761	93.8113	2.8236	91.1401	1.73615																3	12230369	12235857	+	L1Md_T	L1Md_T	50	1	3	53.3594	34.8825	54.176	38.2971	83.6716	9.59879	3	16694213	16699332	-	L1Md_F
3	157667978	157674369	-	L1Md_A	L1Md_A	17	1	4	62.7856	38.0426	63.8792	37.7311	86.0117	7.86213																3	12335355	12341841	-	L1Md_T	L1Md_T	54	1	4	54.7516	30.5734	56.6313	31.0988	79.2591	11.913	3	16957032	16962376	-	L1Md_F2
3	158730067	158739645	-	L1Md_A	L1Md_A	37	1	9	32.2506	23.4323	32.0053	25.9498	86.5878	6.91511																3	12360501	12366904	-	L1Md_T	L1Md_T	31	1	2	48.0229	45.3379	48.9769	55.9694	87.9687	5.02518	3	17513653	17519583	+	L1Md_F2
3	158750713	158755904	+	L1Md_A	L1Md_A	23	1	3	63.675	28.9338	63.0763	31.9413	84.7703	6.83824																3	12424194	12430256	-	L1Md_T	L1Md_T	33	1	3	48.1467	4.05893	52.0582	6.03987	59.0522	5.12661	3	19923000	19929106	-	L1Md_F2
3	159695458	159700726	-	L1Md_A	L1Md_A	40	1	2	79.1502	12.3689	79.6882	7.13272	79.4397	4.21258																3	12468701	12474772	+	L1Md_T	L1Md_T	66	1	2	60.3938	3.05911	63.716	9.88643	73.0482	14.2535	3	19937396	19942435	+	L1Md_F2
4	4028784	4033951	+	L1Md_A	L1Md_A	49	1	3	85.2458	12.8118	81.0652	19.2662	93.1889	2.196																3	12514563	12519778	+	L1Md_T	L1Md_T	32	1	3	58.0373	33.7142	59.0868	35.6974	78.8248	2.06837	3	20209058	20215167	-	L1Md_F3
4	4896007	4902197	-	L1Md_A	L1Md_A	16	1	4	69.8429	22.5404	62.6769	30.1711	82.9555	5.53792																3	12540172	12545562	+	L1Md_T	L1Md_T	41	1	3	48.7319	28.7852	48.62	33.637	70.5693	4.24055	3	20447244	20452570	+	L1Md_F2
4	5000575	5006893	-	L1Md_A	L1Md_A	5	1	3	53.8878	40.9077	53.9417	43.5227	90.7769	7.39281																3	12721695	12727851	-	L1Md_T	L1Md_T	44	1	3	65.4276	20.0742	69.3172	22.8739	73.4785	4.35305	3	20749674	20755833	-	L1Md_F2
4	5039279	5045876	-	L1Md_A	L1Md_A	21	1	4	56.5683	26.1412	60.1918	23.5482	87.09	6.04096																3	12788188	12794526	-	L1Md_T	L1Md_T	55	1	4	56.6996	8.72464	56.5728	15.9269	73.3741	13.544	3	20758157	20764308	-	L1Md_F2
4	5350675	5356481	-	L1Md_A	L1Md_A	33	1	3	59.2566	25.3508	60.7903	30.1493	90.8961	5.23457																3	12993092	12999367	-	L1Md_T	L1Md_T	45	1	3	45.8565	7.55982	48.2003	15.8179	59.7641	11.9924	3	20931919	20937251	+	L1Md_F3
4	6649189	6654997	+	L1Md_A	L1Md_A	14	1	4	50.3579	45.3091	45.9102	49.4532	94.2508	0.929288																3	13352627	13357772	+	L1Md_T	L1Md_T	34	1	3	57.7941	28.871	62.1072	37.5562	70.7823	10.8097	3	21057180	21063246	-	L1Md_F2
4	7120192	7126383	-	L1Md_A	L1Md_A	47	1	2	70.0785	0.0572873	81.2345	6.26122	72.8781	4.90294																3	13373423	13379916	-	L1Md_T	L1Md_T	58	1	4	56.5396	27.7869	54.9869	37.4566	85.791	6.61669	3	21280558	21286270	+	L1Md_F2
4	7273164	7279660	-	L1Md_A	L1Md_A	11	1	3	37.6729	43.6672	40.571	40.632	87.3873	4.56609																3	14269587	14275660	-	L1Md_T	L1Md_T	43	1	2	53.9965	47.2307	54.6014	47.3365	83.6227	8.91429	3	22270682	22277252	-	L1Md_F2
4	7618483	7625665	-	L1Md_A	L1Md_A	9	1	4	59.5711	10.8734	62.4843	13.201	86.0146	8.49921																3	14320654	14326896	-	L1Md_T	L1Md_T	50	1	3	68.2384	7.32324	75.0866	6.86801	73.2722	2.54537	3	22278941	22285077	-	L1Md_F3
4	7702752	7708339	+	L1Md_A	L1Md_A	22	1	4	42.0416	21.2995	51.1617	30.1892	76.6127	10.5693																3	14739675	14746073	-	L1Md_T	L1Md_T	27	1	4	67.9516	32.4408	70.0922	33.1159	87.2931	3.81043	3	22483391	22489592	-	L1Md_F2
4	9921893	9928474	-	L1Md_A	L1Md_A	5	1	3	51.4757	40.2538	49.1713	42.867	95.2189	1.1147																3	15028455	15033925	+	L1Md_T	L1Md_T	35	1	3	58.2357	41.8779	56.7694	48.4996	86.5865	3.649	3	22566880	22572055	+	L1Md_F2
4	10014341	10020264	-	L1Md_A	L1Md_A	53	1	2	75.5556	6.56934	79.8575	8.17079	86.7159	7.60586																3	15079480	15084692	+	L1Md_T	L1Md_T	34	1	2	66.9635	33.4728	63.0888	44.8537	96.7263	2.19244	3	22689881	22696101	-	L1Md_F2
4	10101968	10107444	-	L1Md_A	L1Md_A	5	1	2	77.5258	20.8758	77.1527	17.5032	86.9956	0.579698																3	15868485	15874635	-	L1Md_T	L1Md_T	30	1	4	54.1849	18.5803	52.9972	24.3676	75.2178	10.3612	3	23018627	23024811	-	L1Md_F2
4	12212352	12218336	+	L1Md_A	L1Md_A	7	1	3	53.7788	7.60367	37.7177	28.3804	91.371	1.81819																3	15922580	15929064	-	L1Md_T	L1Md_T	43	1	2	64.972	6.00348	58.6856	1.4495	84.3002	0.564134	3	23225642	23231242	-	L1Md_F2
4	12706932	12713508	-	L1Md_A	L1Md_A	5	1	2	49.4404	10.653	54.9616	16.5319	87.4926	6.82257																3	16088589	16093804	+	L1Md_T	L1Md_T	43	1	3	76.5236	26.0904	81.0242	19.1557	92.1621	2.52182	3	23318876	23325099	-	L1Md_F2
4	12845452	12851480	-	L1Md_A	L1Md_A	11	1	2	56.5066	6.46446	55.7381	13.0312	93.2611	3.45723																3	16351437	16357761	-	L1Md_T	L1Md_T	46	1	4	68.7006	8.66983	75.0827	8.1944	71.4049	13.5399	3	31535384	31541332	-	L1Md_F2
4	14041937	14049125	-	L1Md_A	L1Md_A	11	1	6	49.0633	35.2647	54.5332	36.0341	88.1994	4.4712																3	16473556	16478749	+	L1Md_T	L1Md_T	45	1	3	88.3398	1.91682	90.367	4.93774	86.8445	0.992613	3	32200780	32206774	-	L1Md_F3
4	14304285	14309491	+	L1Md_A	L1Md_A	31	1	3	64.8021	19.7914	63.5773	30.5157	89.9683	4.12696																3	16628301	16633491	-	L1Md_T	L1Md_T	37	1	3	76.4423	6.00837	81.0077	9.21034	74.9696	2.98028	3	33325489	33331766	+	L1Md_F2
4	15577965	15583737	+	L1Md_A	L1Md_A	8	1	3	35.273	41.9499	30.9778	50.853	87.5135	6.48282																3	17220414	17225756	+	L1Md_T	L1Md_T	35	1	2	42.6705	34.825	52.804	30.4495	84.2181	12.4457	3	33459379	33465523	-	L1Md_F2
4	15853526	15858665	+	L1Md_A	L1Md_A	16	1	3	61.8777	21.2067	65.9841	26.0488	72.51	11.6417																3	17419563	17425689	-	L1Md_T	L1Md_T	42	1	3	69.4744	8.53802	72.2232	8.18983	79.5634	9.3923	3	33545812	33550966	+	L1Md_F2
4	15861856	15867491	+	L1Md_A	L1Md_A	56	1	4	55.0571	25.4028	52.3814	32.1274	88.764	5.91829																3	17649277	17654534	+	L1Md_T	L1Md_T	45	1	2	72.3187	18.1609	75.6475	25.3871	91.2475	1.74904	3	33929796	33935960	-	L1Md_F2
4	16303007	16310199	-	L1Md_A	L1Md_A	15	1	6	44.0183	38.9055	41.3369	41.1314	88.2354	3.07952																3	17727820	17735321	-	L1Md_T	L1Md_T	72	1	2	61.5902	16.6149	58.3522	13.7368	90.4319	0.856262	3	36233229	36238430	+	L1Md_F2
4	16319793	16324962	+	L1Md_A	L1Md_A	14	1	3	49.7664	11.5591	49.644	18.3098	70.6448	33.4846																3	17974702	17981589	-	L1Md_T	L1Md_T	31	1	4	48.1541	18.9481	54.0214	23.8425	88.0717	3.85444	3	38024372	38030556	-	L1Md_F2
4	16777140	16783716	-	L1Md_A	L1Md_A	5	1	3	55.7466	20.1089	62.0222	23.279	81.2391	6.58312																3	18032285	18038274	-	L1Md_T	L1Md_T	29	1	3	88.5663	3.25303	92.4937	1.84608	91.82	1.68329	3	39025811	39030915	+	L1Md_F2
4	16804738	16810996	-	L1Md_A	L1Md_A	20	1	4	67.3494	27.7162	69.9067	25.6351	84.7929	3.127																3	18584630	18589808	+	L1Md_T	L1Md_T	33	1	3	71.809	19.2157	73.2338	20.4553	90.9534	3.22801	3	39657572	39663723	-	L1Md_F2
4	18221621	18227045	+	L1Md_A	L1Md_A	9	1	3	47.1112	37.1547	47.5596	45.7672	88.9231	5.30257																3	18716969	18723332	-	L1Md_T	L1Md_T	31	1	2	44.3546	15.6463	49.608	16.419	95.8596	2.23431	3	39751825	39757950	-	L1Md_F2
4	20804084	20810475	-	L1Md_A	L1Md_A	17	1	4	54.2244	36.2037	57.3306	36.7466	83.401	4.0431																3	18977242	18982771	+	L1Md_T	L1Md_T	78	1	2	85.4895	6.65091	90.0768	5.18688	90.4272	2.327	3	39821742	39827092	+	L1Md_F
4	21181004	21187365	-	L1Md_A	L1Md_A	56	1	3	66.8293	5.3546	64.0802	5.37289	72.1648	5.98941																3	20833533	20839018	+	L1Md_T	L1Md_T	49	1	4	62.5677	22.2108	60.8552	30.3979	84.7272	6.82027	3	40104790	40109991	+	L1Md_F2
4	22463241	22469044	+	L1Md_A	L1Md_A	10	1	3	39.0169	47.5094	38.9571	48.4222	91.0255	3.06223																3	20897289	20903465	-	L1Md_T	L1Md_T	37	1	3	61.3531	28.6025	67.8887	30.7381	86.5924	5.39988	3	40311982	40317383	-	L1Md_F3
4	22808172	22813358	+	L1Md_A	L1Md_A	19	1	3	67.3033	24.1716	66.0209	27.3186	78.6193	15.8626																3	21001717	21007974	-	L1Md_T	L1Md_T	51	1	4	65.2977	5.44097	69.1269	8.73	73.6986	9.52403	3	41186359	41192093	-	L1Md_F2
4	23107586	23114162	-	L1Md_A	L1Md_A	6	1	3	40.4024	33.3049	34.8871	42.5367	87.1591	4.93119																3	21382582	21387944	+	L1Md_T	L1Md_T	48	1	3	74.1914	4.02707	70.6693	15.2376	89.4995	6.68308	3	41819891	41826259	-	L1Md_F2
4	23201170	23207727	-	L1Md_A	L1Md_A	6	1	4	48.9794	29.016	51.5502	33.6629	84.267	6.66264																3	22336076	22341461	+	L1Md_T	L1Md_T	31	1	4	67.5889	9.74723	58.4033	14.7957	78.9868	10.4933	3	41842815	41847956	+	L1Md_F2
4	23543182	23548350	+	L1Md_A	L1Md_A	12	1	3	52.7522	33.451	54.2212	37.1603	84.9998	11.5187																3	22453707	22460587	-	L1Md_T	L1Md_T	60	1	3	64.5345	11.2023	72.5372	11.727	75.1155	1.03088	3	41882955	41888961	-	L1Md_F3
4	23851587	23857987	-	L1Md_A	L1Md_A	5	1	3	49.8742	37.4501	48.5136	45.8052	89.4188	2.46348																3	22621387	22626967	+	L1Md_T	L1Md_T	33	1	4	49.09	26.9279	50.9239	30.0031	75.864	12.3318	3	41931139	41936670	+	L1Md_F2
4	24289989	24295339	+	L1Md_A	L1Md_A	57	1	4	37.6282	23.0882	38.0149	27.0675	84.7237	5.94844																3	22652853	22659330	-	L1Md_T	L1Md_T	48	1	4	54.7888	5.24651	59.201	6.93429	64.0126	20.3835	3	41985728	41991912	-	L1Md_F2
4	25357584	25362745	+	L1Md_A	L1Md_A	43	1	2	61.6747	40.2327	63.6873	40.4251	89.794	4.07833																3	22753634	22758829	+	L1Md_T	L1Md_T	37	1	3	48.0417	9.70008	53.0787	15.2704	62.6748	4.25056	3	41993384	41998521	+	L1Md_F2
4	25574424	25580791	-	L1Md_A	L1Md_A	6	1	3	48.5534	43.0222	46.6656	40.5011	85.7717	4.82372																3	23007574	23015079	-	L1Md_T	L1Md_T	58	1	4	65.5081	16.9302	63.8622	23.5944	74.4658	16.01	3	42980842	42986835	-	L1Md_F2
4	25834830	25841207	-	L1Md_A	L1Md_A	5	1	2	53.2854	6.44072	60.6874	4.56004	87.1953	8.21491																3	23077169	23083262	-	L1Md_T	L1Md_T	42	1	2	73.5922	19.5461	69.2522	30.8402	80.5983	3.90297	3	43319216	43325028	-	L1Md_F3
4	26051877	26058452	-	L1Md_A	L1Md_A	12	1	4	49.5484	30.728	48.7918	36.6472	77.7798	5.30292																3	23258084	23264253	-	L1Md_T	L1Md_T	40	1	3	64.9424	24.0185	63.5412	24.6667	82.0665	2.81068	3	43343695	43349730	+	L1Md_F2
4	26138235	26143935	+	L1Md_A	L1Md_A	15	1	4	42.1605	32.3142	44.8013	32.0659	83.0567	9.62307																3	23353550	23358972	+	L1Md_T	L1Md_T	35	1	3	57.8432	25.5129	58.5237	28.4938	81.0338	5.4116	3	43515671	43520870	+	L1Md_F2
4	26562428	26568780	-	L1Md_A	L1Md_A	6	1	4	56.0873	31.5808	54.7837	34.7442	87.1866	3.62873																3	23579494	23584719	+	L1Md_T	L1Md_T	45	1	2	62.4745	30.4487	58.9201	38.3475	77.669	7.54357	3	43808588	43814773	-	L1Md_F2
4	27888082	27893519	+	L1Md_A	L1Md_A	6	1	3	36.3984	21.881	27.2814	16.0164	75.9593	18.0507																3	28866808	28872193	+	L1Md_T	L1Md_T	36	1	3	62.254	28.3854	58.5232	35.1316	88.5565	12.7646	3	43826139	43831574	-	L1Md_F2
4	29246913	29252497	+	L1Md_A	L1Md_A	6	1	3	37.7867	36.4002	31.5549	42.1742	91.4547	6.50274																3	29008055	29014250	-	L1Md_T	L1Md_T	23	1	4	76.8185	21.6105	78.7095	28.5993	92.8286	2.58262	3	44141976	44148051	+	L1Md_F3
4	30183323	30188986	-	L1Md_A	L1Md_A	128	1	2	55.1125	30.0249	58.5887	43.3027	82.9326	2.33807																3	31701365	31707549	-	L1Md_T	L1Md_T	30	1	2	70.4518	10.5662	71.0609	2.81271	91.155	0.378278	3	44165659	44171947	-	L1Md_F2
4	30326863	30332658	+	L1Md_A	L1Md_A	7	1	3	34.6108	31.015	38.7949	14.1897	82.3211	1.65936																3	32308080	32314261	-	L1Md_T	L1Md_T	25	1	3	67.373	41.4993	68.1133	48.3751	90.4814	3.29952	3	44176786	44182919	-	L1Md_F2
4	30350411	30355596	+	L1Md_A	L1Md_A	20	1	3	50.0506	27.3235	58.6291	31.2406	86.5329	8.25803																3	33243444	33250293	-	L1Md_T	L1Md_T	30	1	3	52.5941	41.1575	47.9349	44.6037	92.9553	2.82747	3	44285964	44291193	-	L1Md_F2
4	30644770	30651103	-	L1Md_A	L1Md_A	45	1	3	59.4856	27.4954	57.9969	36.2939	81.8999	14.7034																3	33528247	33534438	-	L1Md_T	L1Md_T	30	1	4	62.1259	19.6425	62.5895	23.4517	79.1993	18.9063	3	44503752	44509040	+	L1Md_F2
4	31527896	31533333	+	L1Md_A	L1Md_A	4	1	3	37.6939	48.6013	38.7756	49.0725	96.2352	1.00513																3	33599663	33605057	+	L1Md_T	L1Md_T	47	1	4	74.8423	32.3597	74.5755	33.7488	93.3338	2.30952	3	44653829	44659139	+	L1Md_F2
4	31776921	31783754	+	L1Md_A	L1Md_A	12	1	4	51.978	31.583	43.4397	37.2323	89.847	2.20158																3	33696579	33702761	-	L1Md_T	L1Md_T	32	1	3	66.213	36.0492	67.088	39.5441	89.1988	5.64968	3	44802990	44809268	-	L1Md_F2
4	31892589	31898746	-	L1Md_A	L1Md_A	10	1	2	56.7363	9.74056	60.9499	6.34303	84.4179	5.7896																3	33768127	33773977	+	L1Md_T	L1Md_T	34	1	3	27.5855	30.3159	34.0493	27.8629	92.7632	0.742436	3	44895806	44902044	-	L1Md_F2
4	34443001	34448532	+	L1Md_A	L1Md_A	6	1	3	43.3381	7.47204	52.2383	3.8427	80.9336	24.6909																3	35124594	35131469	-	L1Md_T	L1Md_T	30	1	3	19.5739	13.6119	33.6266	26.7143	91.2617	4.17867	3	44927052	44933238	-	L1Md_F2
4	35655387	35661557	-	L1Md_A	L1Md_A	31	1	4	73.5269	25.7719	70.5641	30.3348	90.2781	2.8654																3	36285393	36291791	-	L1Md_T	L1Md_T	26	1	3	48.3217	44.1041	45.7372	48.3426	92.8793	3.85413	3	46109130	46115215	-	L1Md_F2
4	37610989	37616936	+	L1Md_A	L1Md_A	9	1	4	39.8592	20.9579	46.497	21.922	74.8009	8.64672																3	38210739	38217412	-	L1Md_T	L1Md_T	55	1	2	76.3708	17.7618	70.5519	31.6518	90.781	1.74479	3	46274435	46279615	-	L1Md_F2
4	38061253	38067866	-	L1Md_A	L1Md_A	11	1	4	45.6699	36.993	49.8906	36.8242	90.6463	5.27407																3	39183279	39189831	-	L1Md_T	L1Md_T	30	1	2	36.395	33.1263	37.28	39.2973	91.1068	4.36949	3	46467084	46473458	-	L1Md_F2
4	38402048	38407402	+	L1Md_A	L1Md_A	5	1	3	52.2393	41.6605	53.2785	43.6885	88.0073	5.99557																3	39237754	39244006	-	L1Md_T	L1Md_T	41	1	2	62.3159	38.996	60.9252	46.3178	89.0478	6.74195	3	47301897	47308088	-	L1Md_F3
4	39049788	39055151	+	L1Md_A	L1Md_A	56	1	4	55.2121	7.64991	56.7279	5.77538	70.2254	17.147																3	39398170	39404266	-	L1Md_T	L1Md_T	45	1	4	87.1928	6.65449	89.5539	5.77741	92.8884	2.30646	3	47535388	47540603	+	L1Md_F3
4	39755095	39760537	+	L1Md_A	L1Md_A	5	1	2	51.3018	43.279	57.1889	49.9128	86.5319	12.695																3	39601980	39607619	+	L1Md_T	L1Md_T	34	1	2	63.3108	22.9288	65.6302	40.2334	96.6883	1.26571	3	47555231	47560264	-	L1Md_F
4	39774276	39779856	+	L1Md_A	L1Md_A	7	1	3	45.9809	35.0262	38.2407	33.268	93.3291	3.18413																3	39857725	39863068	+	L1Md_T	L1Md_T	48	1	3	62.4318	31.7181	59.9304	31.562	91.1461	4.50202	3	47601237	47607554	-	L1Md_F2
4	50191022	50197390	-	L1Md_A	L1Md_A	5	1	3	62.3003	40.0538	66.904	38.073	88.5013	2.05583																3	40151275	40156642	+	L1Md_T	L1Md_T	35	1	2	65.7188	10.3344	71.2182	8.47633	92.321	1.80415	3	47781243	47787314	-	L1Md_F2
4	50518708	50525101	-	L1Md_A	L1Md_A	24	1	3	62.4393	36.8458	63.7505	43.6809	85.6909	5.09473																3	42171425	42177943	-	L1Md_T	L1Md_T	56	1	4	68.0302	6.2772	69.1578	7.523	78.8844	1.36412	3	47851959	47858448	-	L1Md_F2
4	50624922	50631150	-	L1Md_A	L1Md_A	56	1	2	59.1806	30.016	57.5928	30.348	78.5606	1.93306																3	42318253	42325118	-	L1Md_T	L1Md_T	30	1	4	43.8509	30.3204	34.437	35.5391	85.1587	5.85139	3	47928530	47933730	+	L1Md_F2
4	50700058	50705443	+	L1Md_A	L1Md_A	19	1	3	46.2271	19.898	38.9714	25.7572	75.627	12.1159																3	42716478	42722883	-	L1Md_T	L1Md_T	31	1	3	53.1934	13.8366	55.507	17.6163	71.1267	3.03765	3	48026856	48031864	+	L1Md_F2
4	50855523	50862682	-	L1Md_A	L1Md_A	7	1	4	53.9915	22.2162	47.0166	36.0089	86.5704	6.22684																3	43485953	43492162	-	L1Md_T	L1Md_T	30	1	2	46.3299	2.42421	48.3649	0.588073	61.8574	11.2607	3	48216655	48221857	+	L1Md_F2
4	51012295	51018705	-	L1Md_A	L1Md_A	11	1	4	46.2345	22.5414	46.6863	33.0078	75.847	12.1067																3	43878353	43884746	-	L1Md_T	L1Md_T	48	1	3	40.121	6.64565	35.3219	8.59595	54.3579	17.2956	3	48345048	48350814	-	L1Md_F2
4	51060082	51065228	+	L1Md_A	L1Md_A	49	1	3	54.5358	12.7072	54.5315	13.2462	57.6322	11.0372																3	44080256	44085894	+	L1Md_T	L1Md_T	50	1	4	51.1945	8.00456	50.0369	11.1001	68.8726	25.9448	3	48871556	48877008	-	L1Md_F2
4	51067285	51072461	+	L1Md_A	L1Md_A	14	1	3	49.3417	8.66816	54.5058	13.5143	54.873	9.31138																3	44099256	44105325	+	L1Md_T	L1Md_T	36	1	4	40.5537	23.0678	34.8655	33.4433	73.458	12.3998	3	49367680	49373678	-	L1Md_F2
4	51298876	51304875	+	L1Md_A	L1Md_A	8	1	5	53.1691	20.4457	48.5463	31.292	81.0203	8.48251																3	44185885	44192781	-	L1Md_T	L1Md_T	52	1	5	60.7171	15.6112	60.5842	16.1924	65.1124	24.0953	3	49412133	49418353	-	L1Md_F2
4	51825174	51831783	-	L1Md_A	L1Md_A	10	1	4	54.4496	36.1597	53.268	35.721	90.3224	3.06586																3	44258447	44264599	-	L1Md_T	L1Md_T	42	1	3	53.5653	8.22188	52.6366	19.237	62.8318	15.2414	3	52805808	52811408	-	L1Md_F2
4	53810960	53816237	+	L1Md_A	L1Md_A	46	1	3	70.4113	20.1253	75.9073	16.9027	93.251	0.857781																3	44457301	44463581	-	L1Md_T	L1Md_T	47	1	4	57.6059	9.0544	58.685	15.851	66.4109	10.7981	3	53426849	53433049	-	L1Md_F2
4	54214671	54221053	-	L1Md_A	L1Md_A	18	1	3	41.9159	46.1421	38.9855	47.7636	92.0512	1.38279																3	44622547	44627975	+	L1Md_T	L1Md_T	36	1	2	50.5528	30.4046	45.409	31.6907	76.6808	7.56321	3	56548352	56553353	-	L1Md_F2
4	54243576	54248948	+	L1Md_A	L1Md_A	14	1	4	64.1883	40.2003	63.8595	41.3659	90.4759	4.85026																3	44665751	44671416	+	L1Md_T	L1Md_T	36	1	2	65.0139	32.1652	58.1027	48.3492	79.8897	5.39778	3	56848118	56854242	-	L1Md_F2
4	54484690	54491049	-	L1Md_A	L1Md_A	10	1	3	48.1455	44.4113	54.3633	39.2231	90.118	0.21554																3	44857519	44862888	+	L1Md_T	L1Md_T	37	1	3	54.9158	24.9459	57.9192	27.615	78.3062	11.3005	3	57182572	57187724	+	L1Md_F2
4	54695729	54700938	+	L1Md_A	L1Md_A	10	1	3	62.7103	33.3474	68.3855	29.1547	91.1492	7.31564																3	44884436	44889758	+	L1Md_T	L1Md_T	37	1	3	54.0739	21.9136	55.8947	25.1342	82.5755	3.17212	3	57355213	57360384	+	L1Md_F2
4	56039857	56046016	-	L1Md_A	L1Md_A	31	1	4	70.5887	25.761	72.1679	28.6658	93.6061	4.09636																3	45154387	45161622	-	L1Md_T	L1Md_T	36	1	3	57.7809	41.2531	55.4346	45.3033	82.7115	7.50925	3	57700361	57705566	+	L1Md_F2
4	56434617	56441176	+	L1Md_A	L1Md_A	15	1	6	27.3753	32.1246	21.8271	36.6655	92.8279	0.923034																3	45261424	45267273	+	L1Md_T	L1Md_T	35	1	2	38.5433	34.9523	41.7458	34.1153	83.3405	2.92539	3	57863016	57868290	-	L1Md_F2
4	56554073	56560231	-	L1Md_A	L1Md_A	22	1	4	72.4729	35.3934	72.1099	37.3408	93.8437	2.9365																3	45578218	45584521	+	L1Md_T	L1Md_T	36	1	5	22.4539	18.6619	25.4551	20.2939	89.9052	7.08932	3	58600522	58605546	+	L1Md_F2
4	56570155	56575381	+	L1Md_A	L1Md_A	25	1	3	68.7896	38.1158	67.9517	42.6961	91.0446	0.680879																3	46095258	46101764	-	L1Md_T	L1Md_T	47	1	3	56.5426	36.4405	53.1799	40.3954	83.3829	6.97038	3	59488955	59495185	-	L1Md_F2
4	61678692	61688584	-	L1Md_A	L1Md_A	21	1	8	67.6963	5.29983	66.5258	8.43648	83.7031	8.03209																3	46198581	46204216	+	L1Md_T	L1Md_T	35	1	3	65.3645	10.2625	48.5944	40.0535	73.5789	5.35265	3	59667252	59672444	+	L1Md_F2
4	64362241	64367608	+	L1Md_A	L1Md_A	5	1	2	63.7617	44.295	60.5284	42.0008	90.4108	1.42541																3	46237896	46243098	+	L1Md_T	L1Md_T	29	1	3	46.9511	25.0533	47.6203	31.3253	70.9117	12.727	3	59763927	59770781	+	L1Md_F3
4	66576767	66581939	+	L1Md_A	L1Md_A	30	1	4	75.7841	22.0776	77.3031	24.4456	94.3452	3.00147																3	46734997	46740912	+	L1Md_T	L1Md_T	35	1	3	46.068	38.8638	45.6411	36.6372	93.5586	4.48863	3	59987884	59993966	-	L1Md_F2
4	66965692	66971674	+	L1Md_A	L1Md_A	8	1	3	32.9937	33.3672	39.8081	29.4821	91.5916	1.5686																3	46910496	46916698	-	L1Md_T	L1Md_T	42	1	2	76.8067	10.0233	82.3327	14.1263	82.9788	0.494509	3	60189328	60194485	+	L1Md_F2
4	67323510	67329704	-	L1Md_A	L1Md_A	33	1	3	63.4302	34.5782	66.0118	40.2594	87.7946	4.92482																3	48004322	48009492	+	L1Md_T	L1Md_T	21	1	3	70.659	27.6234	69.5298	41.8561	78.8463	15.5476	3	60312833	60319185	-	L1Md_F2
4	68290096	68296098	+	L1Md_A	L1Md_A	7	1	3	46.4068	30.1787	45.1797	35.913	80.764	0																3	48315119	48321572	-	L1Md_T	L1Md_T	45	1	3	69.1586	28.9785	63.6157	40.3206	89.6968	1.37239	3	60445807	60450827	+	L1Md_F
4	68667899	68673493	+	L1Md_A	L1Md_A	12	1	3	36.4246	46.1694	34.0958	52.8109	90.9824	7.29622																3	48445111	48451335	-	L1Md_T	L1Md_T	45	1	4	72.1001	17.2465	75.3399	19.5289	85.8331	9.50701	3	61078056	61084288	-	L1Md_F2
4	69368576	69374397	-	L1Md_A	L1Md_A	12	1	3	71.2337	5.55152	77.535	8.27539	84.09	5.41027																3	48459164	48464774	-	L1Md_T	L1Md_T	177	1	2	89.5377	8.28225	90.9143	9.23209	86.3782	8.73694	3	61206657	61212189	+	L1Md_F2
4	69509928	69515312	+	L1Md_A	L1Md_A	19	1	4	65.6568	37.2834	65.7159	41.7192	90.2206	3.59993																3	48973614	48978802	+	L1Md_T	L1Md_T	35	1	2	63.1564	42.059	64.6243	43.8103	81.1706	3.12421	3	61511878	61517694	+	L1Md_F2
4	70865374	70871778	-	L1Md_A	L1Md_A	18	1	4	62.8841	36.0485	64.6843	42.3962	81.6348	4.26028																3	49443571	49448810	+	L1Md_T	L1Md_T	45	1	3	69.3446	11.6939	71.1168	17.0917	79.7994	8.63402	3	61527000	61533151	-	L1Md_F2
4	72543084	72548483	+	L1Md_A	L1Md_A	11	1	2	63.2722	30.1116	54.857	25.7129	91.3175	0.769449																3	49797063	49803313	-	L1Md_T	L1Md_T	41	1	3	64.4206	29.1937	64.7979	31.0817	88.4014	3.86314	3	61565039	61571192	-	L1Md_F2
4	72579092	72585081	+	L1Md_A	L1Md_A	11	1	4	30.057	39.2294	31.191	40.2305	92.1808	3.28111																3	49817362	49822627	-	L1Md_T	L1Md_T	55	1	3	71.6773	37.5229	70.35	42.9122	92.749	4.9716	3	61973658	61979781	-	L1Md_F2
4	73798409	73804585	-	L1Md_A	L1Md_A	32	1	2	74.8865	6.26781	73.1169	13.152	92.2926	1.55707																3	50957274	50963781	-	L1Md_T	L1Md_T	44	1	3	85.1577	0	70.611	20.8258	92.9225	3.56084	3	62147399	62153562	-	L1Md_F2
4	74500000	74506177	-	L1Md_A	L1Md_A	12	1	4	41.5306	38.6083	42.5609	39.1407	85.0755	3.42616																3	52430672	52437303	-	L1Md_T	L1Md_T	30	1	3	53.8096	36.1805	49.4044	40.3123	93.8921	2.759	3	62285539	62290660	+	L1Md_F
4	74529353	74534552	+	L1Md_A	L1Md_A	49	1	3	80.0223	4.95797	81.8673	8.64461	75.995	7.2366																3	53715109	53721961	-	L1Md_T	L1Md_T	30	1	2	54.071	44.4865	49.1361	44.6559	94.1219	2.48656	3	62511503	62517530	-	L1Md_F2
4	74637609	74643963	-	L1Md_A	L1Md_A	5	1	2	24.3122	11.0191	23.1471	13.0961	86.5624	4.16744																3	54122673	54129075	-	L1Md_T	L1Md_T	44	1	4	68.2215	25.1187	62.3894	37.9216	91.7558	3.15036	3	62751442	62757679	-	L1Md_F2
4	74665836	74671301	-	L1Md_A	L1Md_A	24	1	2	75.5359	14.501	83.5102	14.5939	83.4821	7.00602																3	55602809	55610310	-	L1Md_T	L1Md_T	30	1	3	45.5495	41.9812	53.885	39.3484	91.5647	4.34952	3	62764402	62770377	-	L1Md_F2
4	74801756	74807736	-	L1Md_A	L1Md_A	26	1	4	92.7458	2.68281	94.3541	2.22907	90.5949	1.55192																3	56209281	56214815	+	L1Md_T	L1Md_T	48	1	4	61.187	38.7763	63.6016	42.2524	93.9546	2.49588	3	62817466	62823387	-	L1Md_F2
4	74933738	74940310	-	L1Md_A	L1Md_A	5	1	3	42.7203	25.0765	41.3635	33.1546	86.065	6.4459																3	56513603	56519252	+	L1Md_T	L1Md_T	36	1	3	52.6617	46.3321	79.4618	8.55428	93.8271	2.89721	3	63008249	63013600	+	L1Md_F2
4	75247125	75252146	-	L1Md_A	L1Md_A	92	1	2	65.3003	14.109	67.5275	20.504	77.7986	0.201188																3	56538857	56545259	-	L1Md_T	L1Md_T	42	1	4	73.5401	22.6373	78.616	16.8805	89.0308	7.30924	3	63620120	63625171	+	L1Md_F
4	75348754	75355729	-	L1Md_A	L1Md_A	15	1	4	36.3058	35.362	26.8666	41.0502	90.268	4.31389																3	56597792	56603618	-	L1Md_T	L1Md_T	47	1	2	83.8462	4.40098	87.1471	11.1872	91.7748	6.98983	3	64366310	64371863	+	L1Md_F
4	79298237	79304401	-	L1Md_A	L1Md_A	17	1	3	60.3636	10.9737	62.0083	14.3813	66.7185	7.95732																3	56903891	56909313	+	L1Md_T	L1Md_T	35	1	3	54.3079	42.5482	55.0481	38.6214	92.9543	2.11297	3	64936044	64941953	+	L1Md_F2
4	79554288	79560868	+	L1Md_A	L1Md_A	8	1	5	44.7136	27.3123	49.7905	33.8776	77.1549	19.2646																3	58006568	58012225	-	L1Md_T	L1Md_T	32	1	2	94.1448	3.48466	94.2763	1.81471	93.3818	1.52578	3	67409877	67415507	+	L1Md_F2
4	79627921	79633293	+	L1Md_A	L1Md_A	17	1	3	45.4008	36.1127	47.2737	33.3627	67.4353	8.58432																3	58271550	58278195	-	L1Md_T	L1Md_T	30	1	2	53.4695	40.3975	52.8011	55.6861	86.184	4.5983	3	67679503	67684617	+	L1Md_F2
4	80597078	80602232	+	L1Md_A	L1Md_A	31	1	3	61.7123	25.5869	65.6919	34.0801	82.7261	4.02052																3	59393885	59400790	-	L1Md_T	L1Md_T	45	1	3	48.0897	34.3862	52.0715	36.3794	87.0154	2.77431	3	69914526	69919554	-	L1Md_F2
4	81066748	81073148	-	L1Md_A	L1Md_A	11	1	3	53.1125	45.3591	54.8195	49.7467	91.4338	3.53984																3	59655851	59662049	-	L1Md_T	L1Md_T	34	1	3	51.9306	30.6888	52.4619	37.4447	83.8766	11.2657	3	69944324	69950728	-	L1Md_F2
4	81699005	81705781	-	L1Md_A	L1Md_A	6	1	2	39.4462	44.6365	32.7475	45.4073	95.3568	1.25378																3	61171722	61176960	+	L1Md_T	L1Md_T	37	1	2	58.8	46.6292	62.5794	45.7229	89.5623	0.274137	3	70165102	70171217	-	L1Md_F2
4	81874689	81880416	-	L1Md_A	L1Md_A	5	1	2	93.9316	0.493548	95.3512	2.27699	95.8316	1.86584																3	61636556	61643026	-	L1Md_T	L1Md_T	44	1	3	72.1301	16.4098	69.4761	15.6171	88.8044	5.0816	3	70933309	70938488	+	L1Md_F3
4	82004377	82010953	-	L1Md_A	L1Md_A	9	1	4	53.8703	36.676	57.5765	31.1818	85.674	13.9834																3	61720098	61725538	+	L1Md_T	L1Md_T	42	1	3	64.345	19.6551	69.182	22.1087	84.2352	6.94366	3	71106160	71111266	+	L1Md_F2
4	82013174	82018344	+	L1Md_A	L1Md_A	9	1	3	66.6543	33.5094	67.896	32.6843	89.458	4.5219																3	61852952	61859116	-	L1Md_T	L1Md_T	40	1	3	82.3771	18.3127	85.4198	18.0334	92.1094	3.26164	3	71152697	71157878	+	L1Md_F2
4	82786140	82792488	-	L1Md_A	L1Md_A	14	1	4	59.9067	36.335	59.4036	41.7495	91.6885	5.17631																3	61903207	61909352	-	L1Md_T	L1Md_T	34	1	3	80.1491	9.03785	78.2287	20.375	88.1216	1.33171	3	71303004	71309292	-	L1Md_F2
4	83065751	83072151	+	L1Md_A	L1Md_A	9	1	3	41.3014	44.9345	39.7007	48.8053	96.188	2.20963																3	62122233	62127466	+	L1Md_T	L1Md_T	37	1	2	56.8786	37.2537	58.5289	53.7729	89.5207	1.58905	3	71323470	71328477	+	L1Md_F2
4	87502987	87508410	+	L1Md_A	L1Md_A	10	1	3	54.2746	39.5393	51.7465	47.5363	92.4708	4.59405																3	62205913	62211754	+	L1Md_T	L1Md_T	35	1	3	56.3568	31.0201	48.3116	36.5243	88.0384	1.63101	3	71677118	71682316	+	L1Md_F2
4	87614367	87619778	+	L1Md_A	L1Md_A	8	1	4	66.7092	25.9109	64.4546	38.068	93.6844	3.13286																3	62736262	62742905	-	L1Md_T	L1Md_T	30	1	3	44.066	29.7098	46.354	34.859	86.1655	7.33983	3	71691337	71696401	+	L1Md_F2
4	89225975	89231355	+	L1Md_A	L1Md_A	15	1	3	58.6354	28.3276	55.8466	31.4945	88.4146	2.39069																3	62872993	62879677	-	L1Md_T	L1Md_T	48	1	4	60.0852	22.3086	61.5113	27.9805	85.8355	2.54341	3	71743870	71749787	-	L1Md_F
4	89702620	89708791	-	L1Md_A	L1Md_A	16	1	3	57.4209	37.3721	59.6749	40.6794	83.4871	10.5454																3	63669727	63676993	-	L1Md_T	L1Md_T	31	1	3	28.7047	38.2357	28.0779	40.5981	88.464	4.91024	3	72082386	72087746	-	L1Md_F2
4	90650797	90658004	-	L1Md_A	L1Md_A	15	1	4	33.8472	24.3171	24.773	24.6672	91.6891	7.22693																3	64572944	64579713	-	L1Md_T	L1Md_T	57	1	2	71.6382	12.5502	73.1069	17.9152	83.8925	5.74825	3	72507885	72513944	-	L1Md_F3
4	91782697	91789042	-	L1Md_A	L1Md_A	6	1	3	61.3	28.9298	58.769	32.6026	89.3533	4.1655																3	65423148	65429580	-	L1Md_T	L1Md_T	30	1	3	52.8224	41.0762	53.6486	43.1846	91.0739	6.42544	3	72552360	72557528	+	L1Md_F2
4	91799982	91805324	-	L1Md_A	L1Md_A	21	1	1	93.4441	0	96.0634	0	88.9815	0																3	66628042	66636198	-	L1Md_T	L1Md_T	60	1	2	85.1231	0.00443452	85.1124	0.380743	91.6928	4.2956	3	73009449	73015644	-	L1Md_F2
4	92230819	92237394	-	L1Md_A	L1Md_A	5	1	4	45.8685	35.0978	47.8916	38.4722	91.3638	5.17007																3	66669952	66676340	+	L1Md_T	L1Md_T	73	1	3	68.0886	21.4618	68.468	22.1125	88.1931	11.4512	3	74235970	74241137	+	L1Md_F2
4	92404045	92409238	+	L1Md_A	L1Md_A	23	1	3	44.0697	32.7934	42.6699	36.7988	77.2782	15.8106																3	66902413	66907619	+	L1Md_T	L1Md_T	36	1	1	5.41667	0	1.96759	0	89.0435	0	3	74259335	74264553	+	L1Md_F3
4	92507405	92512702	+	L1Md_A	L1Md_A	6	1	3	60.3604	28.6368	63.4966	26.3501	88.2741	1.27361																3	66911605	66919441	+	L1Md_T	L1Md_T	69	1	2	61.3002	47.0097	64.4401	46.3664	91.0052	7.72029	3	74555378	74560556	+	L1Md_F2
4	94880091	94885275	+	L1Md_A	L1Md_A	14	1	3	70.8066	23.9158	75.3263	20.3511	86.3885	8.01504																3	67535315	67541736	-	L1Md_T	L1Md_T	29	1	2	41.0752	18.5728	49.8131	25.5293	94.6256	2.94542	3	74964071	74969165	-	L1Md_F3
4	95509751	95515961	+	L1Md_A	L1Md_A	9	1	5	53.857	24.7428	37.9083	36.5158	92.6828	3.03027																3	67747253	67753622	-	L1Md_T	L1Md_T	44	1	3	83.6945	8.70835	77.3829	14.4671	92.1683	1.78348	3	77153594	77158933	+	L1Md_F2
4	96994541	97000000	+	L1Md_A	L1Md_A	6	1	3	42.1587	41.3265	42.526	44.4048	92.3446	4.88664																3	67786706	67792544	+	L1Md_T	L1Md_T	36	1	2	49.3025	21.5721	57.0584	7.24057	90.5812	2.18027	3	77172207	77177373	+	L1Md_F2
4	100650032	100656800	-	L1Md_A	L1Md_A	14	1	4	33.2316	39.8898	31.9134	39.8775	88.3724	4.77663																3	68724823	68730914	+	L1Md_T	L1Md_T	65	1	3	71.436	30.8558	66.0603	24.8415	75.4287	30.1143	3	77760412	77765602	+	L1Md_F2
4	100676757	100681933	+	L1Md_A	L1Md_A	28	1	3	68.7574	40.4392	66.6264	44.8686	94.5633	4.00503																3	68747730	68753001	-	L1Md_T	L1Md_T	36	1	2	85.4322	3.48814	85.1381	4.96014	87.9389	4.18238	3	77880194	77885974	-	L1Md_F3
4	101054643	101060251	+	L1Md_A	L1Md_A	11	1	1	94.2382	0	97.9953	0	94.9705	0																3	70063910	70069015	-	L1Md_T	L1Md_T	28	1	2	92.2969	1.27965	97.3454	0.662249	90.3767	1.32478	3	78542374	78547560	+	L1Md_F2
4	102699627	102706168	-	L1Md_A	L1Md_A	15	1	4	59.8259	39.1614	58.7861	41.7674	91.7589	3.71907																3	70848559	70854929	-	L1Md_T	L1Md_T	40	1	3	51.8559	26.859	54.8256	35.0599	84.511	7.00632	3	78566923	78572426	+	L1Md_F3
4	105822223	105827387	+	L1Md_A	L1Md_A	4	1	2	50.8231	63.559	52.2974	63.4344	90.7732	10.6667																3	71058474	71065304	-	L1Md_T	L1Md_T	30	1	3	36.2609	28.3225	42.5362	38.8427	81.6314	10.1435	3	78967823	78973143	+	L1Md_F2
4	106176975	106182582	+	L1Md_A	L1Md_A	15	1	4	51.9093	36.3754	47.6758	39.5348	91.7322	1.49174																3	71117312	71123814	-	L1Md_T	L1Md_T	58	1	4	52.5973	29.7187	54.5517	34.4161	81.2778	6.56808	3	80446852	80453455	-	L1Md_F2
4	109538232	109543485	+	L1Md_A	L1Md_A	4	1	1	87.8295	0	84.3074	0	85.5137	0																3	71369553	71375182	-	L1Md_T	L1Md_T	37	1	1	78.8866	0	82.6703	0	82.5235	0	3	80941160	80946374	+	L1Md_F2
4	112057855	112063081	+	L1Md_A	L1Md_A	47	1	3	62.7292	30.0294	59.6644	28.9716	82.2558	0.797439																3	72698131	72703814	+	L1Md_T	L1Md_T	53	1	3	49.0924	25.4689	46.3497	31.8401	85.9857	13.5812	3	81442318	81447482	+	L1Md_F2
4	112451195	112457334	-	L1Md_A	L1Md_A	48	1	3	56.933	4.36094	60.1703	7.31364	57.9927	11.4138																3	73856630	73862205	+	L1Md_T	L1Md_T	7	1	3	22.7364	22.7483	25.974	22.932	90.2836	1.74203	3	81792020	81798283	-	L1Md_F2
4	121910964	121917540	-	L1Md_A	L1Md_A	5	1	2	45.4088	18.5547	30.7256	19.9857	80.3722	2.04496																3	73864049	73869705	+	L1Md_T	L1Md_T	35	1	3	49.8705	22.0867	53.3377	22.0815	83.3493	11.813	3	83088520	83093826	+	L1Md_F2
4	121989082	121995287	-	L1Md_A	L1Md_A	26	1	3	47.7959	12.6445	51.0156	9.76814	62.4393	7.76079																3	74211248	74217469	-	L1Md_T	L1Md_T	29	1	1	28.3742	0	27.6709	0	69.3161	0	3	87312849	87319304	-	L1Md_F2
4	122112626	122118889	-	L1Md_A	L1Md_A	18	1	1	53.8258	0	NaN	0	69.8905	0																3	74452063	74457472	-	L1Md_T	L1Md_T	35	1	2	54.6816	5.20977	61.6733	7.66047	52.4881	8.86875	3	87342514	87348510	-	L1Md_F2
4	122303950	122310526	-	L1Md_A	L1Md_A	5	1	3	56.6552	17.5083	46.0062	23.7751	71.536	4.59773																3	74470616	74476303	+	L1Md_T	L1Md_T	57	1	3	55.1597	2.55962	44.5403	13.9218	63.7059	27.8022	3	90716127	90722092	-	L1Md_F2
4	122444991	122451254	-	L1Md_A	L1Md_A	18	1	1	67.7639	0	83.6092	0	NaN	0																3	74759459	74765697	-	L1Md_T	L1Md_T	46	1	3	47.9006	18.3575	47.5389	20.033	62.7465	7.93613	3	90795416	90801576	-	L1Md_F3
4	144148799	144153998	+	L1Md_A	L1Md_A	14	1	3	65.7502	19.4748	59.9556	20.3885	79.3469	6.45193																3	74875803	74882000	-	L1Md_T	L1Md_T	46	1	3	45.0324	12.0663	45.2588	8.78057	57.4697	11.1602	3	90831023	90837239	-	L1Md_F2
4	144172085	144177335	+	L1Md_A	L1Md_A	10	1	3	59.085	41.2499	61.0839	38.8224	86.0129	6.4536																3	76756595	76762948	-	L1Md_T	L1Md_T	40	1	4	67.3185	25.2016	64.7891	31.3625	85.9723	2.67707	3	90894017	90900171	-	L1Md_F3
5	3175371	3180450	-	L1Md_A	L1Md_A	14	1	3	84.147	12.2811	88.2235	7.58611	86.1991	8.44574																3	77184062	77190445	-	L1Md_T	L1Md_T	43	1	3	43.3653	19.9465	46.9309	30.8311	74.8334	4.65379	3	90920814	90925944	+	L1Md_F2
5	6137412	6142746	-	L1Md_A	L1Md_A	16	1	3	51.902	33.97	45.1215	40.0689	88.1272	3.37411																3	77233644	77239079	+	L1Md_T	L1Md_T	45	1	2	51.3324	0.424584	46.2512	1.41493	77.5671	1.40749	3	90936371	90942521	-	L1Md_F3
5	8652989	8658367	+	L1Md_A	L1Md_A	5	1	3	35.2878	25.4423	32.0707	25.5668	73.749	30.4119																3	77252975	77259236	-	L1Md_T	L1Md_T	49	1	4	53.7978	11.6715	56.884	18.7042	68.9486	11.4413	3	90980301	90985548	-	L1Md_F2
5	10566060	10572405	-	L1Md_A	L1Md_A	5	1	3	44.7562	32.5819	42.9967	32.7777	78.7807	2.29073																3	77705168	77710650	+	L1Md_T	L1Md_T	49	1	2	64.1299	8.05763	66.7599	22.0917	77.2567	14.3022	3	91121351	91126624	-	L1Md_F2
5	11064159	11069934	+	L1Md_A	L1Md_A	7	1	3	40.1829	31.0378	42.9231	38.7565	81.1445	14.1892																3	78025978	78032301	-	L1Md_T	L1Md_T	52	1	4	64.1258	35.09	64.4286	39.2373	88.1994	5.04964	3	91433889	91439568	+	L1Md_F2
5	11618991	11624350	+	L1Md_A	L1Md_A	7	1	2	40.7628	51.4511	45.7745	57.0139	86.4721	12.3963																3	78488792	78496266	-	L1Md_T	L1Md_T	31	1	3	43.951	23.289	52.4412	27.6424	93.8294	2.77764	3	91511354	91516451	+	L1Md_F2
5	12278834	12284206	+	L1Md_A	L1Md_A	5	1	2	35.7683	36.1088	24.4895	34.6334	91.5282	6.775																3	78817288	78823293	+	L1Md_T	L1Md_T	7	1	3	65.0034	43.0467	63.9278	49.2156	88.1388	6.26751	3	91574656	91580059	+	L1Md_F2
5	12790084	12796322	-	L1Md_A	L1Md_A	34	1	3	52.7821	41.5553	54.3994	45.305	88.4056	5.45535																3	79763737	79769149	-	L1Md_T	L1Md_T	33	1	2	79.1766	12.1359	72.6145	11.1427	85.6341	10.9145	3	91649541	91654786	+	L1Md_F2
5	14270619	14276772	-	L1Md_A	L1Md_A	29	1	3	69.7734	41.1504	71.0956	43.4264	92.1037	3.01906																3	79959491	79965971	-	L1Md_T	L1Md_T	29	1	3	53.9507	36.267	52.7051	36.0108	92.4903	3.29793	3	91720276	91725763	+	L1Md_F2
5	17212905	17218266	+	L1Md_A	L1Md_A	6	1	2	47.2728	41.6061	54.9949	48.3054	84.4388	4.82828																3	80349262	80355750	-	L1Md_T	L1Md_T	29	1	2	39.1922	12.9984	44.7965	22.9939	89.772	0.248948	3	91755420	91760856	+	L1Md_F2
5	17909691	17915062	+	L1Md_A	L1Md_A	5	1	3	59.8089	34.4138	50.1825	39.8457	90.7222	6.08089																3	80465392	80471049	+	L1Md_T	L1Md_T	37	1	3	47.5775	39.2456	62.0313	30.4003	86.0343	5.10746	3	91763110	91768340	+	L1Md_F3
5	18536703	18542885	-	L1Md_A	L1Md_A	18	1	4	56.7472	32.3066	57.9068	34.8307	83.6923	16.1425																3	80622313	80627478	+	L1Md_T	L1Md_T	31	1	3	75.1191	29.0176	74.0685	34.9466	90.0768	5.87388	3	91810500	91815774	-	L1Md_F2
5	18734883	18740092	+	L1Md_A	L1Md_A	21	1	4	75.9817	24.7698	77.1759	24.7654	90.433	3.47885																3	81361250	81367683	-	L1Md_T	L1Md_T	30	1	2	46.1639	7.99175	44.7332	3.27726	93.4565	2.66969	3	91923750	91929955	-	L1Md_F2
5	18823391	18829216	+	L1Md_A	L1Md_A	7	1	3	32.3811	43.7314	43.9534	38.1453	94.2384	2.24497																3	81616429	81621888	+	L1Md_T	L1Md_T	34	1	2	58.9832	2.17298	65.593	11.9156	91.7182	6.23408	3	92699530	92705789	-	L1Md_F2
5	24761070	24767831	-	L1Md_A	L1Md_A	4	1	3	35.0095	33.5224	36.9378	32.667	90.3007	1.50709																3	81689558	81694806	+	L1Md_T	L1Md_T	35	1	2	57.0664	15.5837	63.7621	8.92159	89.3526	9.74455	3	97143336	97149510	-	L1Md_F2
5	25131190	25136345	+	L1Md_A	L1Md_A	5	1	2	64.5241	40.7386	67.5186	43.9153	83.2125	18.9458																3	81705603	81712392	-	L1Md_T	L1Md_T	30	1	3	49.1865	26.5344	36.7099	38.9543	91.4968	1.4496	3	99606136	99612497	-	L1Md_F2
5	29055997	29062430	-	L1Md_A	L1Md_A	38	1	3	69.9941	22.3247	73.7951	25.2294	95.1211	1.05923																3	81774856	81781239	-	L1Md_T	L1Md_T	33	1	4	58.6415	43.4526	62.3472	41.453	86.5132	13.1679	3	103505221	103510551	+	L1Md_F2
5	38912150	38917363	+	L1Md_A	L1Md_A	18	1	3	74.3536	32.0914	74.0742	35.131	91.5157	5.01636																3	90763543	90768706	+	L1Md_T	L1Md_T	46	1	3	78.1143	7.86209	79.0046	7.52554	89.4486	0.69947	3	105246556	105251740	+	L1Md_F2
5	39811811	39816982	+	L1Md_A	L1Md_A	26	1	3	64.216	35.5829	65.6255	36.1988	91.9764	3.97669																3	90963367	90970021	-	L1Md_T	L1Md_T	31	1	3	45.0642	7.84857	37.1859	20.3965	51.2131	2.33266	3	106046068	106052365	-	L1Md_F3
5	40069388	40076780	-	L1Md_A	L1Md_A	12	1	5	62.8501	24.1257	54.2196	33.4193	87.3294	5.34117																3	91126625	91133112	+	L1Md_T	L1Md_T	37	1	5	60.7092	12.0206	60.9084	10.524	83.9579	6.55402	3	106171715	106177846	-	L1Md_F2
5	40407225	40412621	+	L1Md_A	L1Md_A	18	1	3	58.2332	39.8365	55.5731	45.3148	79.8007	7.73287																3	91701971	91707255	+	L1Md_T	L1Md_T	45	1	3	45.8551	5.78518	40.3119	7.9679	60.746	13.1687	3	106241443	106247775	-	L1Md_F2
5	41465225	41470632	+	L1Md_A	L1Md_A	14	1	3	66.4007	25.6871	57.1821	32.8255	93.327	3.71487																3	93883857	93890101	-	L1Md_T	L1Md_T	40	1	3	71.957	21.2961	77.3239	20.4581	93.5853	5.8017	3	106325049	106331127	-	L1Md_F2
5	42038444	42044604	-	L1Md_A	L1Md_A	15	1	3	69.9232	5.57398	66.048	9.34063	83.5039	6.84332																3	94146298	94152497	-	L1Md_T	L1Md_T	44	1	3	76.0092	7.57845	74.3113	3.75877	84.1221	11.0217	3	106604556	106610772	-	L1Md_F2
5	42703858	42709666	+	L1Md_A	L1Md_A	26	1	4	51.2426	43.0516	52.8558	41.9565	87.9	8.96092																3	94283450	94289799	-	L1Md_T	L1Md_T	43	1	4	68.1685	39.629	67.3134	41.9447	92.1422	2.48831	3	106619403	106625084	-	L1Md_F2
5	42748458	42755015	-	L1Md_A	L1Md_A	6	1	3	55.0007	29.9442	50.6049	40.9934	85.8603	9.67621																3	97441550	97446657	+	L1Md_T	L1Md_T	26	1	3	69.3881	40.9044	67.8898	42.8596	91.6908	2.71495	3	106646235	106652419	-	L1Md_F2
5	42820987	42828200	-	L1Md_A	L1Md_A	13	1	3	78.8461	12.0887	83.0492	9.13688	83.3258	6.59596																3	98773143	98779359	-	L1Md_T	L1Md_T	42	1	4	77.0923	25.0567	75.9345	30.4569	91.6221	3.66406	3	106741510	106747633	-	L1Md_F2
5	42940730	42945964	+	L1Md_A	L1Md_A	68	1	2	75.9937	20.8649	77.2666	20.2891	89.6924	3.05293																3	98899370	98905751	-	L1Md_T	L1Md_T	37	1	4	61.569	38.0446	61.5163	41.2835	88.2903	5.76861	3	106886827	106893042	-	L1Md_F2
5	43000280	43006683	-	L1Md_A	L1Md_A	10	1	4	65.1577	35.8881	63.1832	38.5657	88.7338	4.07025																3	99358308	99364818	-	L1Md_T	L1Md_T	46	1	4	78.0699	15.0734	78.937	15.2656	90.5406	3.89127	3	109070114	109076371	-	L1Md_F2
5	43313608	43319389	-	L1Md_A	L1Md_A	32	1	4	68.443	29.8657	70.5482	33.1373	94.0765	1.27683																3	99406101	99412426	-	L1Md_T	L1Md_T	47	1	4	81.7497	8.7958	84.4277	9.72288	85.7747	7.036	3	109258134	109263383	+	L1Md_F
5	43426234	43432408	-	L1Md_A	L1Md_A	13	1	3	62.6606	12.5243	63.0129	25.023	93.8608	3.57025																3	102811980	102817199	+	L1Md_T	L1Md_T	31	1	3	85.1606	9.24356	87.6219	8.92571	92.808	1.46802	3	110259440	110265588	-	L1Md_F2
5	44447608	44453734	-	L1Md_A	L1Md_A	8	1	2	76.3197	25.7842	73.9266	29.7901	78.9587	20.615																3	102983536	102988936	+	L1Md_T	L1Md_T	35	1	2	46.28	42.2906	45.3369	43.3288	87.6934	6.64064	3	110442969	110448034	+	L1Md_F2
5	44930218	44935609	+	L1Md_A	L1Md_A	52	1	4	69.7099	34.6652	71.7123	37.475	94.8569	2.10838																3	106136043	106142258	-	L1Md_T	L1Md_T	53	1	3	61.4758	5.47205	60.8415	5.89679	68.5197	10.2078	3	110827942	110834093	-	L1Md_F2
5	46243719	46248949	+	L1Md_A	L1Md_A	16	1	3	63.1985	42.6498	61.2691	41.6061	80.6721	11.6063																3	106349750	106355813	-	L1Md_T	L1Md_T	50	1	3	51.5256	3.35708	56.8735	8.08353	57.5404	12.5609	3	111560420	111566436	-	L1Md_F3
5	46458476	46464877	+	L1Md_A	L1Md_A	9	1	4	48.2306	22.6173	29.4079	34.3698	92.547	0.826579																3	106414458	106419928	+	L1Md_T	L1Md_T	48	1	3	53.7746	17.1794	46.9171	23.9559	73.9097	17.3976	3	112440648	112446801	-	L1Md_F2
5	47666549	47671756	+	L1Md_A	L1Md_A	8	1	2	47.7686	47.1346	50.0718	48.321	80.4312	6.69024																3	106922769	106928137	+	L1Md_T	L1Md_T	31	1	3	47.7276	46.3765	47.48	43.8389	86.9433	4.18226	3	112492154	112498122	-	L1Md_F3
5	47758092	47763425	+	L1Md_A	L1Md_A	54	1	3	76.9599	16.4908	77.1941	15.9238	90.6899	2.65815																3	110319828	110326502	-	L1Md_T	L1Md_T	46	1	4	74.6776	20.5586	74.2163	19.7831	93.1982	1.76807	3	112533290	112538645	+	L1Md_F2
5	49737565	49744185	+	L1Md_A	L1Md_A	16	1	4	40.3375	40.0649	30.915	41.3688	89.0483	1.80178																3	110415646	110420853	+	L1Md_T	L1Md_T	31	1	3	66.0265	40.6222	64.3221	49.3785	89.5738	5.92432	3	112654096	112660268	-	L1Md_F2
5	49748709	49755303	-	L1Md_A	L1Md_A	5	1	4	70.8552	29.8145	54.2054	44.0794	89.6379	4.63811																3	110676816	110683179	-	L1Md_T	L1Md_T	31	1	3	62.3329	26.5241	63.0765	31.6569	89.2934	2.04533	3	112733919	112739958	-	L1Md_F2
5	50107756	50114123	-	L1Md_A	L1Md_A	4	1	3	59.234	40.2197	54.4305	44.9498	91.5607	2.45478																3	111262271	111268662	-	L1Md_T	L1Md_T	30	1	2	51.8407	5.69001	40.4325	4.79754	77.0626	5.95632	3	112771186	112776568	+	L1Md_F2
5	50848960	50855536	-	L1Md_A	L1Md_A	7	1	3	51.5514	34.8533	53.4335	34.728	87.0665	6.14189																3	111579858	111586889	-	L1Md_T	L1Md_T	46	1	3	51.6267	15.7911	48.7838	18.5786	66.2643	5.46531	3	113121610	113128096	-	L1Md_F3
5	52895681	52902847	-	L1Md_A	L1Md_A	8	1	5	29.0429	36.4437	29.3632	37.7147	85.4043	14.813																3	111761658	111767999	-	L1Md_T	L1Md_T	44	1	3	49.2545	27.4443	47.4152	29.2223	71.5404	13.238	3	113229130	113234936	+	L1Md_F3
5	55646890	55652724	+	L1Md_A	L1Md_A	55	1	4	63.7189	7.26601	59.6146	14.4377	78.2948	6.50191																3	111830238	111835405	+	L1Md_T	L1Md_T	38	1	2	61.2019	30.0749	57.5036	42.0761	87.6986	12.0572	3	113689375	113695602	-	L1Md_F2
5	55661938	55668269	+	L1Md_A	L1Md_A	59	1	3	64.1136	26.1487	68.128	26.8252	81.8992	3.09745																3	112151627	112156980	+	L1Md_T	L1Md_T	46	1	3	64.579	16.4056	58.0432	24.4857	85.3775	8.05766	3	113706523	113712681	-	L1Md_F3
5	55725899	55731083	+	L1Md_A	L1Md_A	16	1	3	61.4776	23.1266	61.7473	27.5904	78.06	13.4113																3	112185494	112192841	-	L1Md_T	L1Md_T	57	1	4	40.1955	28.7264	33.9727	32.0561	81.6562	17.5673	3	113846714	113852082	+	L1Md_F
5	56969787	56974981	+	L1Md_A	L1Md_A	18	1	3	46.5529	27.4936	48.8928	37.254	73.9993	9.0066																3	112281104	112286344	+	L1Md_T	L1Md_T	35	1	2	55.8116	47.7391	50.9597	53.6472	87.695	9.29178	3	114602864	114609125	-	L1Md_F2
5	57432380	57438956	-	L1Md_A	L1Md_A	6	1	4	56.1241	26.1611	47.5559	37.158	87.8812	5.65582																3	112560499	112566600	-	L1Md_T	L1Md_T	30	1	3	60.5226	32.1672	61.9191	37.4126	80.5326	6.52958	3	114656647	114662649	-	L1Md_F2
5	58305717	58311914	-	L1Md_A	L1Md_A	16	1	3	54.9432	28.2661	56.4413	25.0103	75.7859	5.35048																3	112834006	112840480	-	L1Md_T	L1Md_T	30	1	3	50.9916	45.9404	47.1246	45.6604	89.9814	6.16729	3	115285963	115291992	-	L1Md_F2
5	58924946	58931149	+	L1Md_A	L1Md_A	9	1	4	39.0378	19.169	43.3135	25.7437	77.0694	20.8518																3	113264361	113269610	+	L1Md_T	L1Md_T	45	1	2	81.7408	0.833388	82.7133	3.81878	79.6471	0.732791	3	117529337	117535499	-	L1Md_F2
5	58966358	58972707	-	L1Md_A	L1Md_A	5	1	3	42.3635	33.4457	40.5172	36.4611	75.2914	7.53256																3	113669641	113674921	+	L1Md_T	L1Md_T	50	1	3	70.9672	41.029	68.7741	43.6948	91.693	0.987088	3	118314159	118319385	+	L1Md_F2
5	59310644	59316016	+	L1Md_A	L1Md_A	7	1	3	46.6049	28.9436	47.0362	33.3436	79.8315	13.7322																3	113742253	113748712	-	L1Md_T	L1Md_T	45	1	3	69.6634	26.6309	65.7318	35.3345	87.254	2.18708	3	123728436	123734621	-	L1Md_F2
5	60156671	60162041	+	L1Md_A	L1Md_A	5	1	3	56.1269	41.1995	55.6871	44.1303	90.4154	4.145																3	113834180	113839390	+	L1Md_T	L1Md_T	36	1	2	47.5644	25.0505	51.6993	31.2649	90.0174	1.43628	3	123941647	123947808	-	L1Md_F2
5	60728762	60734756	+	L1Md_A	L1Md_A	8	1	4	58.7853	22.1725	61.3027	26.1491	83.7578	4.23787																3	114493766	114498974	+	L1Md_T	L1Md_T	29	1	3	68.814	20.5774	65.6863	22.3442	92.3804	2.0186	3	123960303	123965494	+	L1Md_F2
5	61307791	61313961	-	L1Md_A	L1Md_A	5	1	2	38.1067	45.8948	36.6345	36.2222	75.3017	18.9053																3	114669646	114674856	+	L1Md_T	L1Md_T	45	1	2	68.474	17.9351	69.9763	24.7973	89.1947	7.72943	3	124182716	124187798	+	L1Md_F2
5	61914002	61919582	+	L1Md_A	L1Md_A	4	1	2	45.4962	5.36945	61.1515	0	90.5305	2.13056																3	114714562	114720675	-	L1Md_T	L1Md_T	44	1	2	57.1637	43.7912	60.3177	43.0622	85.0739	4.87926	3	124481426	124487457	-	L1Md_F3
5	62307620	62314327	-	L1Md_A	L1Md_A	7	1	4	64.3532	28.5087	64.3717	41.8965	82.5021	3.88033																3	114850497	114856678	-	L1Md_T	L1Md_T	28	1	4	60.8876	28.2059	61.8292	33.9041	82.0466	7.33488	3	124832958	124838951	-	L1Md_F3
5	62326209	62332412	-	L1Md_A	L1Md_A	10	1	2	57.587	40.0798	54.7136	50.7864	85.141	0.586215																3	115330722	115335927	+	L1Md_T	L1Md_T	30	1	3	81.4312	15.5442	83.5724	18.7048	94.4923	0.430716	3	124965486	124970759	+	L1Md_F3
5	62524626	62529821	+	L1Md_A	L1Md_A	16	1	2	80.8096	18.0231	83.1572	17.0384	90.2128	2.76535																3	115420531	115425896	+	L1Md_T	L1Md_T	52	1	4	74.4726	23.0234	74.1477	24.9909	92.7142	4.13674	3	125374384	125380358	-	L1Md_F2
5	62955104	62960283	-	L1Md_A	L1Md_A	31	1	3	81.6086	11.7288	80.4453	11.7449	91.0386	1.71495																3	115436715	115443114	-	L1Md_T	L1Md_T	47	1	3	60.2612	38.775	64.7587	38.5755	87.3898	7.86127	3	126860993	126866908	-	L1Md_F2
5	64544855	64550191	+	L1Md_A	L1Md_A	14	1	2	64.8743	32.6246	64.6969	29.9833	93.7124	1.80461																3	117029981	117035473	+	L1Md_T	L1Md_T	34	1	3	50.5601	43.573	52.533	41.7777	93.6488	0.088089	3	130664115	130669296	+	L1Md_F3
5	67384282	67389862	+	L1Md_A	L1Md_A	5	1	2	36.6796	0	38.6954	0	95.7781	1.45769																3	119977672	119983981	-	L1Md_T	L1Md_T	42	1	3	69.9432	39.5963	65.9363	49.4773	94.9942	2.2845	3	132299734	132304911	+	L1Md_F2
5	68213179	68222238	-	L1Md_A	L1Md_A	21	1	9	25.9268	30.6966	26.4376	32.7813	94.3438	2.8021																3	120104675	120110570	+	L1Md_T	L1Md_T	35	1	3	28.2955	29.41	22.0959	29.8388	92.8842	5.87514	3	132599240	132604434	+	L1Md_F2
5	68448786	68454815	-	L1Md_A	L1Md_A	17	1	3	50.1776	13.076	57.9811	18.1823	67.2364	10.2154																3	120389917	120396140	-	L1Md_T	L1Md_T	41	1	3	80.9121	17.8361	83.1425	13.9961	95.5961	2.84981	3	133264075	133269457	+	L1Md_F3
5	68553161	68559365	-	L1Md_A	L1Md_A	36	1	4	73.9527	8.21106	72.101	7.12423	72.5096	17.6157																3	123879272	123885425	-	L1Md_T	L1Md_T	29	1	3	63.5593	30.3132	62.0119	31.1741	90.7402	1.76274	3	133446080	133452373	-	L1Md_F2
5	69475530	69481108	+	L1Md_A	L1Md_A	6	1	2	46.6194	23.4126	62.6913	40.0104	90.8803	1.58829																3	123927120	123934198	-	L1Md_T	L1Md_T	30	1	3	29.9743	17.41	34.1204	9.14554	87.8013	4.00987	3	134439030	134445202	-	L1Md_F2
5	69911545	69917750	-	L1Md_A	L1Md_A	12	1	2	41.5304	47.1345	40.6237	51.4113	79.101	16.015																3	124993006	124998192	+	L1Md_T	L1Md_T	25	1	3	73.3584	31.7125	75.3801	30.4446	88.6762	2.90266	3	134746082	134752272	-	L1Md_F2
5	70856836	70863023	-	L1Md_A	L1Md_A	24	1	3	59.2776	40.1676	56.0335	41.7483	77.2092	8.21112																3	125029711	125034858	+	L1Md_T	L1Md_T	31	1	4	69.6956	28.2614	70.813	31.0263	87.976	3.7883	3	134793131	134798303	+	L1Md_F2
5	71253867	71259446	+	L1Md_A	L1Md_A	6	1	3	41.8416	45.4925	54.439	29.5757	79.2986	2.84255																3	128440145	128446479	-	L1Md_T	L1Md_T	40	1	3	75.5175	26.9347	67.4631	41.1	92.4964	5.07271	3	139179943	139185439	-	L1Md_F2
5	71342279	71347855	+	L1Md_A	L1Md_A	11	1	4	53.426	33.3386	52.6789	32.608	79.6355	8.41342																3	129025042	129031129	+	L1Md_T	L1Md_T	57	1	4	76.1882	9.53279	74.8999	14.4869	94.3551	1.39054	3	142650949	142656315	+	L1Md_F2
5	77536497	77541668	+	L1Md_A	L1Md_A	5	1	2	44.1171	13.4637	43.3346	22.1606	90.7407	3.29656																3	130774310	130779737	+	L1Md_T	L1Md_T	31	1	2	59.2557	21.3564	58.8242	40.4967	85.4243	3.80844	3	142904668	142909846	+	L1Md_F2
5	78128308	78133859	+	L1Md_A	L1Md_A	7	1	3	51.2278	25.1322	52.8532	31.3814	77.258	6.67872																3	131706656	131711941	+	L1Md_T	L1Md_T	43	1	2	76.4437	27.0108	71.9405	29.079	94.1091	3.83794	3	143851424	143857274	-	L1Md_F2
5	78199170	78204540	+	L1Md_A	L1Md_A	6	1	2	37.1068	35.0913	35.3006	43.1179	72.1408	9.31065																3	132405991	132412875	-	L1Md_T	L1Md_T	60	1	3	64.9267	21.9997	62.0284	32.5002	83.6908	1.69062	3	151168199	151174547	-	L1Md_F2
5	78727664	78732868	+	L1Md_A	L1Md_A	39	1	3	52.5256	1.78776	58.4767	2.62244	66.9681	14.4189																3	133635939	133642789	-	L1Md_T	L1Md_T	30	1	2	8.89674	2.56454	4.38192	2.85283	96.8061	0	3	151655523	151660698	+	L1Md_F2
5	79249467	79254794	+	L1Md_A	L1Md_A	7	1	3	52.4862	40.7445	53.3645	40.138	82.7144	2.85449																3	133797122	133802602	+	L1Md_T	L1Md_T	82	1	3	79.1589	8.96027	77.3473	14.9865	87.9394	1.85678	3	151682511	151687684	+	L1Md_F3
5	79314437	79319803	+	L1Md_A	L1Md_A	12	1	3	51.6598	32.0041	52.3818	34.6149	85.2427	5.74926																3	134449329	134454802	+	L1Md_T	L1Md_T	51	1	3	68.1765	20.457	69.2662	22.5388	81.9867	9.24604	3	155211462	155217459	-	L1Md_F3
5	79736698	79743064	-	L1Md_A	L1Md_A	5	1	3	48.7424	14.8015	55.1183	20.3017	79.3326	9.61933																3	134815343	134820782	+	L1Md_T	L1Md_T	37	1	3	66.1295	30.5416	50.3114	39.6173	93.7572	1.53798	3	155330351	155336436	-	L1Md_F2
5	79992981	79998381	+	L1Md_A	L1Md_A	34	1	3	50.4999	33.2654	54.1111	33.3449	85.1434	5.94853																3	137436184	137442659	-	L1Md_T	L1Md_T	52	1	3	59.0187	28.495	56.8597	32.6584	91.0509	3.22384	3	155568880	155574017	+	L1Md_F2
5	80279749	80286134	-	L1Md_A	L1Md_A	19	1	3	59.6502	39.7891	63.4739	41.3337	88.0332	1.45385																3	137600423	137605885	+	L1Md_T	L1Md_T	36	1	3	56.8921	40.7771	53.1714	47.9586	95.8222	2.19499	3	155902914	155908010	+	L1Md_F2
5	80844040	80850420	-	L1Md_A	L1Md_A	17	1	4	58.9828	38.462	58.811	39.1253	93.7754	2.05842																3	137658683	137664036	+	L1Md_T	L1Md_T	49	1	3	74.2029	14.6405	74.0273	15.0435	89.3501	2.36277	3	156358189	156363632	+	L1Md_F2
5	82301345	82307916	-	L1Md_A	L1Md_A	17	1	4	60.4714	38.6828	60.5706	40.6842	86.239	2.20504																3	140156626	140162510	+	L1Md_T	L1Md_T	36	1	3	45.045	19.8273	38.9848	27.6967	96.135	2.97773	3	158856199	158861389	+	L1Md_F2
5	82412155	82418309	-	L1Md_A	L1Md_A	16	1	3	66.191	25.3372	64.6374	27.4172	68.9996	17.8127																3	140512453	140517937	+	L1Md_T	L1Md_T	49	1	3	63.2426	44.2343	63.8738	45.1965	86.644	4.05912	3	159634554	159640744	-	L1Md_F3
5	82613598	82618766	+	L1Md_A	L1Md_A	10	1	3	59.4079	30.4738	61.1544	31.6097	77.7872	9.13926																3	141052884	141058050	+	L1Md_T	L1Md_T	34	1	3	78.7263	12.0205	79.3519	12.9817	90.6587	1.01548	3	159716157	159722285	+	L1Md_F2
5	82643971	82650174	-	L1Md_A	L1Md_A	12	1	4	46.0956	31.0658	46.037	29.9876	73.8791	10.2705																3	143840765	143846599	-	L1Md_T	L1Md_T	41	1	2	85.2848	10.5709	89.1566	1.80528	92.3754	4.31038	3	159762066	159767091	-	L1Md_F2
5	82653682	82659140	+	L1Md_A	L1Md_A	57	1	4	55.614	30.1335	53.1403	42.754	81.9635	7.65526																3	144654422	144659807	+	L1Md_T	L1Md_T	46	1	3	87.4485	7.39479	83.4257	18.0709	94.6893	0.559915	4	3346598	3353204	-	L1Md_F2
5	83268054	83273259	+	L1Md_A	L1Md_A	31	1	3	56.6975	26.9555	58.9016	28.2465	81.6138	4.66725																3	145040228	145046461	-	L1Md_T	L1Md_T	39	1	3	68.3668	33.9222	68.0224	35.3624	94.0836	1.63872	4	3473021	3479232	+	L1Md_F2
5	85540657	85546030	+	L1Md_A	L1Md_A	8	1	4	55.6065	33.1458	52.8405	37.2023	89.0841	5.01872																3	145055577	145061765	-	L1Md_T	L1Md_T	22	1	3	77.8973	21.974	76.4531	23.7058	91.911	0.391998	4	3537746	3542919	+	L1Md_F2
5	85822676	85828046	+	L1Md_A	L1Md_A	5	1	2	38.1007	21.6984	45.357	26.3448	92.2266	4.418																3	146293738	146298895	+	L1Md_T	L1Md_T	41	1	2	55.3111	52.0748	60.8262	53.0207	91.6838	0.252816	4	4090782	4096927	-	L1Md_F2
5	88145932	88152959	-	L1Md_A	L1Md_A	14	1	3	34.4924	42.2983	35.8382	44.2717	92.9644	6.54766																3	146356332	146361708	+	L1Md_T	L1Md_T	31	1	4	60.9563	38.053	61.4261	39.5749	94.8875	2.88553	4	4281371	4287511	-	L1Md_F2
5	88409547	88414919	+	L1Md_A	L1Md_A	6	1	3	57.7561	30.3947	51.475	39.5455	87.9258	1.35552																3	147218991	147225426	-	L1Md_T	L1Md_T	25	1	2	49.8323	63.7458	46.7446	64.8771	93.4173	1.94359	4	4933345	4938538	+	L1Md_F
5	88869030	88875594	-	L1Md_A	L1Md_A	10	1	3	44.6727	33.3825	43.3568	30.8537	94.5908	2.43282																3	147300081	147306322	-	L1Md_T	L1Md_T	40	1	3	70.8353	20.5087	71.9442	12.3483	90.756	8.38021	4	4964172	4969653	-	L1Md_F2
5	89309755	89315127	+	L1Md_A	L1Md_A	13	1	3	51.2659	41.8876	51.2022	43.319	88.4995	3.25099																3	148146452	148152622	-	L1Md_T	L1Md_T	29	1	3	67.5247	24.0771	64.1744	26.0797	88.7381	5.73731	4	5013655	5019870	-	L1Md_F3
5	90169513	90174756	+	L1Md_A	L1Md_A	14	1	3	59.5877	33.2133	65.2615	32.1643	92.6584	1.76834																3	148704253	148710467	-	L1Md_T	L1Md_T	37	1	4	75.6614	26.5395	77.8776	22.7173	91.1616	4.66638	4	5061398	5066895	-	L1Md_F3
5	90822225	90827642	+	L1Md_A	L1Md_A	11	1	3	56.3336	42.3609	56.1863	42.4494	85.3267	2.96318																3	150079167	150086248	-	L1Md_T	L1Md_T	14	1	5	41.7733	35.3206	39.6562	38.675	92.6414	4.9089	4	5150974	5156851	-	L1Md_F2
5	90909817	90915182	+	L1Md_A	L1Md_A	14	1	3	58.8955	47.9525	56.8762	48.443	81.2046	15.4734																3	151672575	151679846	-	L1Md_T	L1Md_T	32	1	3	42.9667	4.35419	46.9306	19.5529	90.1183	3.71056	4	5242492	5249433	-	L1Md_F2
5	91416969	91422968	+	L1Md_A	L1Md_A	8	1	3	60.3954	47.7721	59.7848	45.8876	86.9681	3.62382																3	154640322	154646703	-	L1Md_T	L1Md_T	11	1	3	54.4832	47.9874	54.3711	49.1325	86.1899	4.95296	4	5369363	5375772	-	L1Md_F2
5	91630965	91636530	+	L1Md_A	L1Md_A	5	1	3	59.9689	36.4831	82.6025	16.4714	92.3465	2.44782																3	155303692	155310278	-	L1Md_T	L1Md_T	30	1	2	33.8385	14.6879	47.314	31.5022	92.3117	1.26629	4	5412866	5418017	+	L1Md_F
5	91680519	91686916	-	L1Md_A	L1Md_A	15	1	4	54.9005	47.3686	52.0473	49.3744	89.3876	7.97901																3	155765780	155771173	-	L1Md_T	L1Md_T	35	1	2	82.2921	16.8085	86.2475	10.6631	81.502	8.58094	4	5576821	5581944	+	L1Md_F2
5	93382540	93388580	-	L1Md_A	L1Md_A	22	1	3	47.5869	25.0806	52.4183	29.4137	82.7046	8.17965																3	156316427	156321672	+	L1Md_T	L1Md_T	45	1	3	86.948	2.42865	85.6808	7.01499	87.6496	2.71169	4	6145806	6150860	+	L1Md_F2
5	93440183	93446744	-	L1Md_A	L1Md_A	7	1	3	44.5252	23.5174	40.0475	32.0094	80.77	8.83128																3	157411093	157416385	+	L1Md_T	L1Md_T	23	1	2	64.6287	44.7661	61.9309	42.2621	89.1536	1.07316	4	6177092	6182424	-	L1Md_F3
5	93567894	93573106	+	L1Md_A	L1Md_A	105	1	2	62.5831	0.638852	71.2398	5.27827	59.3691	1.49978																3	157646780	157652961	-	L1Md_T	L1Md_T	30	1	2	52.2423	35.2298	56.4099	40.27	85.0497	6.11092	4	6308744	6313931	+	L1Md_F2
5	93626784	93632963	-	L1Md_A	L1Md_A	33	1	2	49.3614	0.52688	56.3963	6.89446	55.3448	16.8683																3	158697308	158702512	+	L1Md_T	L1Md_T	49	1	3	67.3114	28.6872	70.2741	32.5419	85.5563	4.05785	4	7503602	7509850	-	L1Md_F2
5	93765079	93770292	-	L1Md_A	L1Md_A	107	1	2	67.0548	4.82724	68.1962	14.1427	75.9626	7.19032																3	158987870	158993319	+	L1Md_T	L1Md_T	37	1	3	52.7173	32.7012	51.1005	42.2718	84.7355	7.06857	4	8401145	8406307	+	L1Md_F3
5	94023590	94028773	-	L1Md_A	L1Md_A	108	1	1	57.8583	0	54.6215	0	63.3686	0																3	159385266	159390537	+	L1Md_T	L1Md_T	39	1	3	68.5933	16.145	66.6796	21.1265	83.6657	3.8264	4	9150446	9156624	-	L1Md_F2
5	94048883	94056290	-	L1Md_A	L1Md_A	11	1	3	66.0741	7.13888	58.8376	17.4816	79.4445	0																3	159654238	159659680	+	L1Md_T	L1Md_T	46	1	3	58.9924	31.4002	54.955	39.9593	91.5152	1.53838	4	10061245	10067362	-	L1Md_F2
5	94188975	94195601	-	L1Md_A	L1Md_A	12	1	3	37.3055	14.4962	34.0003	5.12314	75.1739	8.46866																3	159668758	159675413	-	L1Md_T	L1Md_T	46	1	4	52.083	32.7506	51.5821	35.6587	85.3899	8.3493	4	10183506	10188683	-	L1Md_F
5	94279437	94284620	-	L1Md_A	L1Md_A	110	1	1	57.7182	0	63.4852	0	69.7079	0																3	159748553	159754692	-	L1Md_T	L1Md_T	31	1	3	81.071	18.7092	74.8533	26.0983	92.9282	3.82532	4	10472186	10478432	-	L1Md_F2
5	94408455	94413511	-	L1Md_A	L1Md_A	109	1	1	72.5404	0	79.9282	0	79.8719	0																3	159767080	159773376	+	L1Md_T	L1Md_T	69	1	3	76.8107	7.0144	81.9118	3.5241	82.5013	2.48231	4	12362300	12367459	+	L1Md_F2
5	95245423	95250607	-	L1Md_A	L1Md_A	110	1	1	62.5021	0	71.0234	0	80.9105	0																4	3072882	3079033	-	L1Md_T	L1Md_T	37	1	3	48.2512	7.38987	50.6465	3.35224	52.5207	7.40821	4	12829155	12834220	+	L1Md_F2
5	95494500	95500000	-	L1Md_A	L1Md_A	26	1	3	78.7085	6.80038	83.3058	1.75123	82.7509	3.0758																4	3108839	3115282	-	L1Md_T	L1Md_T	38	1	2	57.516	7.57561	45.2044	20.7704	85.407	5.90689	4	13044135	13049317	+	L1Md_F2
5	95689424	95694607	-	L1Md_A	L1Md_A	108	1	1	59.7406	0	71.8026	0	66.5592	0																4	3443405	3448603	+	L1Md_T	L1Md_T	30	1	3	57.5568	26.6696	64.8116	24.5599	85.5058	7.84576	4	13050339	13055606	+	L1Md_F2
5	95714507	95721914	-	L1Md_A	L1Md_A	11	1	3	44.5236	5.33008	54.9865	5.87211	86.6553	10.2456																4	4040178	4046494	-	L1Md_T	L1Md_T	54	1	3	82.784	9.17296	85.4731	9.71031	89.3971	3.62568	4	13366684	13372250	+	L1Md_F2
5	95821341	95826932	+	L1Md_A	L1Md_A	22	1	4	62.7781	29.0532	61.5364	35.2119	88.6858	3.98468																4	4268759	4274212	+	L1Md_T	L1Md_T	46	1	3	77.5152	11.773	69.003	25.997	91.647	3.59622	4	14130961	14137559	-	L1Md_F2
5	95856606	95861641	+	L1Md_A	L1Md_A	15	1	3	56.1821	39.1308	53.7173	41.9321	90.0617	4.89566																4	4389796	4395826	-	L1Md_T	L1Md_T	31	1	3	83.7699	10.113	82.563	10.2359	93.3144	0.481754	4	14240804	14246308	-	L1Md_F
5	95926985	95932565	+	L1Md_A	L1Md_A	5	1	4	52.6037	36.9159	48.2649	41.9192	93.517	3.45447																4	5090732	5097117	-	L1Md_T	L1Md_T	45	1	3	64.6828	14.9474	68.1319	20.2686	86.2701	5.60536	4	14314628	14319794	+	L1Md_F3
5	96013767	96021384	-	L1Md_A	L1Md_A	10	1	4	42.2542	33.6534	60.7181	14.894	91.3883	1.73454																4	5305682	5310840	+	L1Md_T	L1Md_T	37	1	3	71.4486	27.4167	69.9807	33.3567	89.5723	1.90941	4	16333875	16340053	-	L1Md_F2
5	96286591	96293791	-	L1Md_A	L1Md_A	9	1	5	85.3914	8.36616	83.1173	10.8996	92.1201	6.80071																4	6603493	6609867	-	L1Md_T	L1Md_T	31	1	3	62.5475	44.4899	56.8719	47.0934	91.2434	1.89898	4	16435777	16441597	-	L1Md_F2
5	98043228	98048457	+	L1Md_A	L1Md_A	29	1	3	64.6589	33.7564	58.6675	37.7278	92.6725	3.18176																4	7349200	7355654	-	L1Md_T	L1Md_T	54	1	4	72.2711	10.5461	74.4627	13.1945	84.2013	7.604	4	16586180	16591503	+	L1Md_F2
5	102382208	102388601	-	L1Md_A	L1Md_A	14	1	4	64.3691	37.8747	65.321	39.3448	92.4881	4.32666																4	7733688	7739145	+	L1Md_T	L1Md_T	48	1	3	63.9895	2.02117	62.0146	0.566984	77.5956	8.31375	4	16639259	16645453	-	L1Md_F3
5	102440837	102446996	-	L1Md_A	L1Md_A	3	1	2	69.4892	27.6149	68.6925	36.6214	87.0919	8.80027																4	7869608	7874830	+	L1Md_T	L1Md_T	45	1	3	62.6968	22.2444	62.0283	31.5182	84.1042	4.71545	4	16832004	16837313	+	L1Md_F2
5	105372664	105379018	-	L1Md_A	L1Md_A	4	1	2	52.1342	40.976	49.9523	34.7295	92.8231	2.07564																4	8479526	8485754	-	L1Md_T	L1Md_T	38	1	3	77.142	25.5581	77.005	25.6807	95.4509	2.12534	4	16898361	16904386	-	L1Md_F2
5	106935595	106940618	+	L1Md_A	L1Md_A	22	1	2	87.566	11.4876	91.8815	9.25759	91.8008	0.945222																4	8654363	8660748	-	L1Md_T	L1Md_T	42	1	2	45.7749	32.4	35.6691	27.8723	64.197	37.5253	4	17065885	17071170	+	L1Md_F2
5	109145995	109151990	+	L1Md_A	L1Md_A	8	1	4	58.2754	8.62462	53.2673	12.6778	72.6793	21.741																4	9717212	9722625	-	L1Md_T	L1Md_T	34	1	1	80.7037	0	91.6666	0	91.8373	0	4	17171704	17176921	+	L1Md_F3
5	116605234	116611584	-	L1Md_A	L1Md_A	5	1	3	68.4684	28.7925	70.0387	22.8942	90.5007	6.20024																4	10159580	10165751	-	L1Md_T	L1Md_T	32	1	4	58.9127	41.6088	59.2306	43.2787	88.9815	8.74237	4	17281824	17287236	+	L1Md_F2
5	126165678	126172091	-	L1Md_A	L1Md_A	14	1	3	52.2575	43.8773	48.8589	45.8991	88.6221	4.66025																4	12319762	12326078	-	L1Md_T	L1Md_T	30	1	3	48.3362	39.8239	49.3874	42.6736	91.2874	4.82016	4	17328560	17334877	-	L1Md_F2
5	131340687	131346012	+	L1Md_A	L1Md_A	3	1	2	62.4945	10.0942	76.7974	1.58829	93.5662	2.70613																4	12431153	12436765	+	L1Md_T	L1Md_T	31	1	3	66.2128	11.5883	62.3016	20.961	86.3572	5.09838	4	17597778	17603763	-	L1Md_F3
5	132680807	132687623	-	L1Md_A	L1Md_A	15	1	4	60.1205	43.2172	57.9079	46.3155	92.9701	4.70718																4	12467407	12473091	+	L1Md_T	L1Md_T	48	1	2	81.8032	7.74272	87.0404	10.9814	92.7702	2.85872	4	17711662	17717813	-	L1Md_F2
5	133256463	133262218	+	L1Md_A	L1Md_A	11	1	4	48.6122	33.4818	41.7164	39.1265	91.5444	3.2605																4	12840143	12845446	-	L1Md_T	L1Md_T	24	1	3	81.2133	17.4907	85.591	18.0175	90.6228	2.32146	4	17815277	17820405	+	L1Md_F2
5	133321811	133327796	+	L1Md_A	L1Md_A	7	1	4	52.2903	33.892	45.9101	35.1138	91.673	3.73312																4	13010540	13016317	+	L1Md_T	L1Md_T	40	1	3	90.647	1.41616	93.4695	1.07467	91.9422	2.53256	4	17843229	17848405	+	L1Md_F2
5	133468674	133474084	+	L1Md_A	L1Md_A	14	1	3	64.7081	12.3889	49.789	17.6962	94.1415	4.34866																4	13118677	13125079	-	L1Md_T	L1Md_T	30	1	2	57.4439	46.8794	54.7466	56.437	90.3629	4.5407	4	18277555	18283904	-	L1Md_F2
5	134028235	134034241	+	L1Md_A	L1Md_A	12	1	3	23.0023	30.678	22.2101	30.1059	91.8851	3.0212																4	13289886	13296570	-	L1Md_T	L1Md_T	29	1	3	55.259	30.1584	69.1569	25.8465	92.3503	2.76869	4	19167024	19172474	+	L1Md_F2
5	138488733	138495097	-	L1Md_A	L1Md_A	29	1	4	54.3933	15.7351	55.9297	15.6985	76.3827	10.7373																4	13425224	13432517	-	L1Md_T	L1Md_T	31	1	4	34.3939	38.5679	37.5889	38.1569	92.75	3.80198	4	19272592	19278637	-	L1Md_F2
5	145481280	145487074	+	L1Md_A	L1Md_A	8	1	4	45.5371	6.8437	42.2218	12.5384	74.3802	16.7446																4	14192765	14198914	-	L1Md_T	L1Md_T	28	1	3	63.502	36.7869	63.0429	38.3053	84.2414	7.92644	4	19760941	19767262	-	L1Md_F3
6	3094350	3099773	+	L1Md_A	L1Md_A	11	1	3	37.5861	20.2758	41.5089	31.815	66.988	7.26961																4	15461786	15468020	-	L1Md_T	L1Md_T	47	1	3	58.989	39.1564	60.9994	45.0437	93.4275	3.40472	4	19783675	19789256	+	L1Md_F2
6	3640775	3647337	-	L1Md_A	L1Md_A	16	1	4	63.2639	35.2273	61.6868	33.4775	89.1264	6.13059																4	16058712	16063965	+	L1Md_T	L1Md_T	35	1	1	39.1764	0	33.1013	0	90.2068	0	4	20798305	20803843	-	L1Md_F2
6	4255542	4260742	+	L1Md_A	L1Md_A	17	1	1	54.6893	0	50.9472	0	72.6808	0																4	16885658	16890691	+	L1Md_T	L1Md_T	30	1	3	83.394	6.35298	84.0784	13.6177	87.4053	8.00156	4	21030781	21035870	+	L1Md_F2
6	7333000	7338787	+	L1Md_A	L1Md_A	8	1	3	44.2414	34.7341	44.4772	32.2694	90.6957	0.709099																4	17011976	17018093	-	L1Md_T	L1Md_T	47	1	3	61.5944	25.6743	63.6228	30.2854	79.1482	5.25814	4	21100661	21106379	-	L1Md_F2
6	7394280	7399874	+	L1Md_A	L1Md_A	27	1	4	55.829	40.0916	54.5646	39.8576	93.8957	3.02485																4	17128400	17134752	-	L1Md_T	L1Md_T	48	1	4	65.7229	29.2783	66.9232	30.5318	87.8962	10.3594	4	21143090	21148470	+	L1Md_F2
6	7918266	7925056	-	L1Md_A	L1Md_A	7	1	4	34.3168	23.2146	31.5618	28.3902	88.2847	8.98661																4	17302981	17309858	-	L1Md_T	L1Md_T	47	1	3	73.5162	13.8132	64.9119	17.4484	84.0111	14.7153	4	21207898	21213822	-	L1Md_F2
6	7928858	7934080	+	L1Md_A	L1Md_A	29	1	3	64.1982	44.5938	67.049	46.4312	96.086	3.72619																4	17408775	17414610	+	L1Md_T	L1Md_T	36	1	3	35.251	43.3452	34.1412	45.8336	90.0703	4.2482	4	21470213	21475360	+	L1Md_F3
6	9430981	9436350	+	L1Md_A	L1Md_A	10	1	3	59.8165	39.5585	62.5951	52.5643	84.0093	0.849652																4	17444688	17451341	-	L1Md_T	L1Md_T	32	1	3	45.439	35.1788	53.3496	29.637	82.9004	9.30985	4	22324350	22329444	+	L1Md_F2
6	9580539	9586733	-	L1Md_A	L1Md_A	16	1	3	54.7511	33.2365	53.563	36.2835	68.1723	15.0865																4	17571120	17576772	+	L1Md_T	L1Md_T	36	1	3	35.1582	27.4223	33.9798	30.2875	87.6985	9.17791	4	22521593	22527619	-	L1Md_F2
6	10240577	10245932	+	L1Md_A	L1Md_A	9	1	3	45.8825	26.3106	48.0896	25.4155	69.5081	3.69264																4	17744548	17749723	+	L1Md_T	L1Md_T	34	1	4	70.7326	14.9742	75.5664	20.8887	81.6905	3.23504	4	22588360	22593853	+	L1Md_F3
6	10672293	10678501	-	L1Md_A	L1Md_A	18	1	4	57.0756	31.0757	58.2198	34.7597	65.1609	15.2525																4	18378894	18384307	-	L1Md_T	L1Md_T	34	1	2	74.0723	5.85471	71.5018	13.5727	80.4723	1.47235	4	23472068	23478410	-	L1Md_F2
6	10732782	10739004	-	L1Md_A	L1Md_A	32	1	3	48.1982	37.7813	50.6058	41.1915	66.9892	13.4556																4	19190062	19195632	+	L1Md_T	L1Md_T	36	1	2	44.4338	7.69444	60.1741	25.3271	83.9536	2.30159	4	24269688	24274919	+	L1Md_F
6	11205463	11210870	+	L1Md_A	L1Md_A	11	1	3	48.2618	31.3787	51.2222	37.4517	85.8062	5.25392																4	19744080	19749913	-	L1Md_T	L1Md_T	45	1	1	79.9447	0	78.8271	0	92.8274	0	4	24284233	24289381	+	L1Md_F
6	11428568	11433955	+	L1Md_A	L1Md_A	26	1	3	50.5113	35.4843	46.9852	40.727	76.3081	4.11339																4	20914042	20920199	-	L1Md_T	L1Md_T	36	1	3	67.8901	33.5297	65.2868	35.6835	91.5207	4.82846	4	26034243	26039473	+	L1Md_F2
6	11450887	11456909	+	L1Md_A	L1Md_A	9	1	4	50.5979	10.3111	38.0085	22.2095	87.7421	7.75892																4	21254076	21259289	+	L1Md_T	L1Md_T	19	1	3	76.5544	22.4428	74.6349	27.9731	82.3443	6.86442	4	26060274	26066443	-	L1Md_F3
6	11680062	11685471	+	L1Md_A	L1Md_A	13	1	4	61.6814	32.2467	58.0926	40.5724	82.7404	5.82309																4	21281263	21287977	-	L1Md_T	L1Md_T	30	1	3	36.3007	26.9565	39.2201	27.0194	83.548	4.65316	4	27065254	27071416	-	L1Md_F2
6	11832039	11838779	+	L1Md_A	L1Md_A	35	1	6	67.5583	16.1293	65.7894	17.2701	86.5893	8.59039																4	21312420	21317640	+	L1Md_T	L1Md_T	47	1	3	80.8625	14.4452	78.3103	19.0008	89.9985	7.01538	4	27147052	27152304	+	L1Md_F2
6	11864687	11869888	+	L1Md_A	L1Md_A	15	1	2	85.4079	2.38912	83.9527	2.58827	87.6948	6.40543																4	21374009	21379452	+	L1Md_T	L1Md_T	47	1	3	69.5441	4.03621	70.6306	5.77128	74.6869	11.7219	4	27820267	27825773	-	L1Md_F2
6	11890902	11896103	+	L1Md_A	L1Md_A	16	1	1	88.4586	0	96.1966	0	87.3871	0																4	21399872	21405256	+	L1Md_T	L1Md_T	35	1	4	48.2007	41.2794	48.9994	43.6253	90.2811	3.01332	4	28054723	28060674	+	L1Md_F2
6	13265921	13272298	-	L1Md_A	L1Md_A	5	1	3	63.4258	26.4627	58.3289	32.861	88.5993	9.36208																4	21482194	21487573	+	L1Md_T	L1Md_T	39	1	4	56.9748	35.5182	60.1034	38.6118	85.5878	1.35157	4	29867967	29874287	-	L1Md_F2
6	14244989	14251349	-	L1Md_A	L1Md_A	59	1	3	55.3785	15.9678	56.6025	26.3393	82.5986	7.81443																4	21579074	21584455	+	L1Md_T	L1Md_T	16	1	3	51.5525	35.5626	50.6902	38.3304	88.3593	7.74601	4	29884327	29889370	-	L1Md_F2
6	14648319	14654883	-	L1Md_A	L1Md_A	6	1	4	46.3231	34.4973	48.2537	33.1242	85.44	6.81645																4	21650297	21656544	+	L1Md_T	L1Md_T	35	1	4	34.0659	32.9313	35.7477	36.2031	93.4412	3.52426	4	30426787	30433111	-	L1Md_F2
6	14873815	14879948	-	L1Md_A	L1Md_A	42	1	3	92.3278	3.45498	92.1812	6.02377	89.0358	6.47341																4	22535907	22542341	-	L1Md_T	L1Md_T	30	1	3	50.0707	40.7238	46.626	41.7466	89.3274	5.22088	4	35425803	35432097	-	L1Md_F2
6	15452188	15458348	-	L1Md_A	L1Md_A	11	1	3	69.9924	21.6836	71.4888	23.9056	89.5535	5.09938																4	22596211	22601221	+	L1Md_T	L1Md_T	28	1	3	73.5105	15.3002	74.0067	13.8009	85.2476	2.7579	4	37002134	37007910	-	L1Md_F3
6	15517938	15523748	+	L1Md_A	L1Md_A	18	1	3	30.8171	48.5406	30.2555	50.9962	91.0758	3.28884																4	22626627	22632854	-	L1Md_T	L1Md_T	38	1	4	71.0555	23.2872	69.4089	22.75	86.5382	3.65105	4	37141017	37146201	+	L1Md_F2
6	15573615	15578694	+	L1Md_A	L1Md_A	17	1	3	49.6984	39.181	47.5793	40.1835	91.9816	1.8213																4	22690744	22695961	+	L1Md_T	L1Md_T	47	1	3	72.9704	16.6137	70.689	19.7649	82.989	11.4581	4	37595056	37601202	-	L1Md_F2
6	19458285	19464556	-	L1Md_A	L1Md_A	48	1	3	43.0906	25.9521	45.0646	34.2516	73.0443	9.24398																4	22764776	22770209	-	L1Md_T	L1Md_T	31	1	2	81.7436	4.41338	84.2997	7.69829	87.4778	5.57475	4	38048527	38054007	-	L1Md_F2
6	20182118	20189117	-	L1Md_A	L1Md_A	18	1	5	37.3224	18.8232	35.9912	26.2549	74.1202	21.158																4	22901278	22907700	-	L1Md_T	L1Md_T	30	1	2	58.2756	45.1304	56.7256	54.2155	90.061	1.29533	4	38214485	38219880	+	L1Md_F2
6	20710732	20716138	+	L1Md_A	L1Md_A	17	1	3	52.8143	40.8403	57.0799	43.3523	85.38	2.4508																4	23094586	23101195	-	L1Md_T	L1Md_T	30	1	3	55.9983	39.8508	61.5944	42.2174	92.6178	1.41308	4	39131354	39137506	-	L1Md_F3
6	22528122	22534317	-	L1Md_A	L1Md_A	12	1	3	63.5815	11.2375	61.3297	10.7602	78.1686	9.38028																4	23646414	23653484	-	L1Md_T	L1Md_T	31	1	2	28.3435	16.482	27.9498	10.189	95.4458	0.172779	4	39856093	39861297	+	L1Md_F2
6	22645751	22651744	+	L1Md_A	L1Md_A	5	1	3	49.3881	19.7691	61.472	12.9182	85.6362	8.95002																4	24084340	24090726	-	L1Md_T	L1Md_T	45	1	3	59.7193	33.5909	58.5549	38.3451	86.0867	5.71125	4	39886622	39892016	+	L1Md_F2
6	23855815	23862177	-	L1Md_A	L1Md_A	5	1	3	46.2176	36.2779	44.898	45.2611	89.4801	5.73766																4	26023108	26029079	-	L1Md_T	L1Md_T	29	1	4	73.5392	17.1441	77.4692	18.4046	82.499	4.98879	4	44473387	44478546	+	L1Md_F3
6	25070501	25076917	-	L1Md_A	L1Md_A	11	1	3	51.7968	39.7073	51.0111	40.9919	87.5706	4.46915																4	26109498	26114765	+	L1Md_T	L1Md_T	47	1	2	64.4099	20.2883	59.7804	34.6825	88.1447	11.4824	4	48843968	48850113	-	L1Md_F3
6	26247594	26252804	+	L1Md_A	L1Md_A	11	1	4	52.9011	24.0839	52.8773	31.4522	79.8227	9.95596																4	27007433	27012659	+	L1Md_T	L1Md_T	51	1	3	71.0267	16.5242	72.9984	19.2611	87.1155	0.942602	4	49043651	49049654	-	L1Md_F3
6	26834532	26839945	+	L1Md_A	L1Md_A	13	1	3	54.8781	45.4451	56.8503	42.4406	86.0677	8.30383																4	27212964	27218153	+	L1Md_T	L1Md_T	38	1	2	70.6153	23.8237	72.2667	23.2523	89.913	0.880425	4	49360585	49366202	+	L1Md_F2
6	26960433	26966226	+	L1Md_A	L1Md_A	8	1	4	48.7988	37.8447	50.6012	37.7106	91.6675	3.03306																4	28461503	28466877	+	L1Md_T	L1Md_T	35	1	3	54.3462	32.9309	51.9227	44.7767	90.4137	3.05223	4	49423208	49429481	+	L1Md_F2
6	27222478	27228643	-	L1Md_A	L1Md_A	14	1	3	65.0988	49.6823	64.5271	50.9259	91.0985	3.35836																4	28618370	28624660	-	L1Md_T	L1Md_T	51	1	3	66.4543	23.801	65.1647	24.7336	94.1882	2.34089	4	50552732	50558806	-	L1Md_F2
6	28178153	28183508	+	L1Md_A	L1Md_A	5	1	3	49.7309	42.1402	49.9679	42.5489	94.829	1.96319																4	28746648	28751940	+	L1Md_T	L1Md_T	68	1	3	67.3549	20.5514	62.6712	26.5305	87.6811	0.187088	4	50946037	50951474	+	L1Md_F2
6	32740569	32745879	+	L1Md_A	L1Md_A	18	1	3	59.1466	29.664	58.3108	34.0112	87.1548	9.09361																4	29049452	29055686	-	L1Md_T	L1Md_T	42	1	3	74.9476	24.0564	78.056	23.6239	93.3927	1.74431	4	52535831	52541097	+	L1Md_F2
6	35433474	35438846	+	L1Md_A	L1Md_A	4	1	1	28.7865	0	25.6081	0	96.0514	0																4	29215207	29221499	-	L1Md_T	L1Md_T	80	1	2	87.1459	2.82512	88.2779	1.25036	89.4075	4.69547	4	54143093	54149124	-	L1Md_F2
6	35771831	35778446	-	L1Md_A	L1Md_A	12	1	4	51.5813	38.1075	51.8368	37.3172	91.6004	1.61029																4	29745668	29752058	-	L1Md_T	L1Md_T	31	1	4	58.174	32.0217	64.16	33.1781	86.9871	4.98822	4	54447807	54453544	-	L1Md_F2
6	35958895	35965084	-	L1Md_A	L1Md_A	11	1	3	77.2909	15.933	72.3576	20.9814	88.8489	6.56299																4	29834896	29841066	-	L1Md_T	L1Md_T	34	1	3	63.4198	21.8606	65.2959	24.9212	84.8605	2.54692	4	54821041	54826325	+	L1Md_F2
6	36705175	36711560	-	L1Md_A	L1Md_A	11	1	3	63.4815	25.2977	67.4922	30.299	91.9117	4.81714																4	30359911	30366059	-	L1Md_T	L1Md_T	65	1	2	72.5323	4.8179	75.8077	7.56847	71.3048	5.00357	4	55908055	55913057	-	L1Md_F2
6	40906938	40912360	+	L1Md_A	L1Md_A	14	1	3	52.9557	34.3013	50.4169	36.9838	94.4025	2.56288																4	30879836	30886062	-	L1Md_T	L1Md_T	42	1	2	70.2751	26.0964	67.7866	36.9745	76.8021	22.0462	4	56394690	56399925	+	L1Md_F2
6	40971364	40976867	+	L1Md_A	L1Md_A	6	1	1	50.4134	0	68.3973	0	73.8078	0																4	30923682	30929099	-	L1Md_T	L1Md_T	35	1	2	73.0155	10.535	77.5388	15.748	87.1723	4.8628	4	56729041	56734438	+	L1Md_F
6	40986314	40992896	-	L1Md_A	L1Md_A	5	1	1	47.6554	0	46.368	0	61.7971	0																4	35536278	35542941	-	L1Md_T	L1Md_T	58	1	4	49.2919	33.9357	57.4244	36.6081	90.5447	2.48601	4	58254991	58261190	-	L1Md_F3
6	41801167	41807971	-	L1Md_A	L1Md_A	12	1	4	39.4143	38.433	37.438	39.8623	87.8962	2.02385																4	35598192	35603578	+	L1Md_T	L1Md_T	48	1	3	72.2311	11.8553	67.2063	19.7847	90.2982	2.12551	4	58701901	58707129	+	L1Md_F2
6	41873051	41881289	-	L1Md_A	L1Md_A	18	1	6	44.4171	24.4044	39.6562	31.1396	88.9534	3.5769																4	35613086	35618324	+	L1Md_T	L1Md_T	47	1	3	73.7079	16.9387	76.8308	20.942	89.1689	5.90191	4	60274243	60280273	-	L1Md_F2
6	41989796	41994996	+	L1Md_A	L1Md_A	17	1	3	48.5814	28.8161	55.0485	37.3676	75.0502	19.0243																4	35627005	35632259	+	L1Md_T	L1Md_T	45	1	2	60.8412	37.8135	61.1615	44.626	86.6562	2.72285	4	60372162	60377984	-	L1Md_F2
6	42049313	42054800	+	L1Md_A	L1Md_A	37	1	4	51.7462	28.2894	55.0217	33.0322	74.511	13.8794																4	37218069	37225152	-	L1Md_T	L1Md_T	32	1	3	33.1406	31.6807	35.4749	29.0387	82.8292	10.3514	4	61394176	61399400	-	L1Md_F
6	42091538	42097528	-	L1Md_A	L1Md_A	22	1	3	54.8711	4.92746	61.0132	5.3495	56.4592	9.60475																4	37343178	37348406	+	L1Md_T	L1Md_T	36	1	3	47.8356	36.6678	53.2363	40.8356	77.4809	6.41044	4	61732346	61738167	-	L1Md_F2
6	43799378	43805782	-	L1Md_A	L1Md_A	9	1	3	50.776	36.171	50.169	45.2563	91.8878	2.90013																4	37757434	37762899	+	L1Md_T	L1Md_T	47	1	3	41.5738	29.1927	43.4824	36.4611	76.0352	18.5584	4	62064676	62071100	-	L1Md_F2
6	43905564	43911828	-	L1Md_A	L1Md_A	50	1	4	69.684	22.1195	71.6084	22.1027	86.5293	5.77326																4	37916968	37923163	-	L1Md_T	L1Md_T	33	1	3	65.4305	19.1145	68.4114	17.9776	79.5922	5.53759	4	62168009	62173146	+	L1Md_F2
6	43956610	43962795	-	L1Md_A	L1Md_A	32	1	3	62.525	20.8997	66.0335	22.8038	88.5195	2.70871																4	38315774	38322220	-	L1Md_T	L1Md_T	30	1	2	46.9197	10.9148	52.6175	0.748679	84.513	3.19909	4	64190565	64195740	+	L1Md_F2
6	44785134	44791124	+	L1Md_A	L1Md_A	8	1	4	30.7701	22.3413	30.465	16.649	75.8219	25.5632																4	38549419	38554866	+	L1Md_T	L1Md_T	51	1	3	51.2311	26.0922	41.2278	37.0602	89.8617	6.72675	4	64463253	64469399	-	L1Md_F3
6	50265859	50270891	+	L1Md_A	L1Md_A	73	1	1	94.3708	0	96.5381	0	96.1477	0																4	39266359	39271648	+	L1Md_T	L1Md_T	46	1	2	52.9728	41.8819	55.7296	53.8309	86.4829	4.65712	4	66458929	66463942	+	L1Md_F2
6	53100523	53106927	-	L1Md_A	L1Md_A	10	1	4	61.2894	42.0864	59.1277	41.6169	93.6175	2.51374																4	39347658	39353945	-	L1Md_T	L1Md_T	45	1	3	61.1468	40.3278	65.6928	42.3157	84.7382	6.86775	4	66507728	66512934	+	L1Md_F2
6	53176380	53182594	-	L1Md_A	L1Md_A	45	1	4	75.275	24.2017	71.6617	27.0892	79.7155	12.8983																4	40083105	40088343	+	L1Md_T	L1Md_T	44	1	2	77.8898	21.6185	76.9789	23.6107	91.5204	3.86356	4	66655977	66662280	-	L1Md_F2
6	57337266	57343660	-	L1Md_A	L1Md_A	55	1	4	47.5427	20.596	54.5493	23.7953	72.3988	15.4314																4	40596337	40602843	+	L1Md_T	L1Md_T	36	1	3	37.1164	13.107	58.0018	25.8606	89.3171	0	4	67404559	67410746	-	L1Md_F2
6	57440015	57446398	-	L1Md_A	L1Md_A	16	1	3	58.6761	46.2456	57.1572	44.365	85.4263	10.7524																4	43785930	43791578	-	L1Md_T	L1Md_T	39	1	2	91.1035	1.86704	92.6353	1.54425	95.5728	1.04017	4	68305576	68311728	+	L1Md_F2
6	58345780	58351370	+	L1Md_A	L1Md_A	7	1	3	44.043	30.0757	41.948	40.473	82.6232	12.5482																4	48795149	48801861	-	L1Md_T	L1Md_T	30	1	2	47.6617	25.5778	37.1206	15.0548	86.6529	0	4	68708911	68714370	-	L1Md_F3
6	58424800	58431567	-	L1Md_A	L1Md_A	7	1	4	50.5683	32.2866	42.4119	37.317	86.5779	5.99354																4	50056971	50063190	-	L1Md_T	L1Md_T	41	1	3	75.309	17.4322	75.9311	17.0223	92.5894	3.84676	4	69206111	69211290	+	L1Md_F2
6	59541680	59546843	+	L1Md_A	L1Md_A	7	1	3	55.2246	16.0275	53.3589	18.5192	73.7706	10.0623																4	50165798	50170972	+	L1Md_T	L1Md_T	42	1	3	64.2145	14.8375	66.7616	21.017	86.0844	5.47887	4	69233181	69239083	-	L1Md_F2
6	60184212	60191011	-	L1Md_A	L1Md_A	31	1	5	53.3273	31.0503	52.5572	33.442	75.1332	10.5777																4	50380331	50385939	+	L1Md_T	L1Md_T	36	1	3	56.0949	27.3189	39.1932	37.5694	85.14	10.4391	4	69363392	69368576	-	L1Md_F2
6	61023110	61029312	-	L1Md_A	L1Md_A	9	1	3	59.357	42.4783	59.7265	45.0978	92.4754	1.49727																4	50466645	50472338	-	L1Md_T	L1Md_T	37	1	3	88.6308	5.76687	92.9147	3.62592	87.475	7.09481	4	69415167	69420412	+	L1Md_F2
6	62559497	62565696	-	L1Md_A	L1Md_A	21	1	4	58.8982	35.7504	59.7402	38.607	88.7798	3.86834																4	51345640	51351371	-	L1Md_T	L1Md_T	43	1	3	61.4511	20.8	57.1464	27.0417	78.5789	2.92155	4	70694154	70700352	-	L1Md_F2
6	62878110	62884312	-	L1Md_A	L1Md_A	11	1	3	64.8102	26.9966	71.3961	27.8577	87.434	7.11322																4	51494295	51500000	+	L1Md_T	L1Md_T	34	1	3	64.6514	28.9961	66.6359	33.2912	86.281	14.319	4	70724412	70729444	+	L1Md_F2
6	63205539	63210724	+	L1Md_A	L1Md_A	22	1	3	67.3255	18.9333	63.769	26.0094	84.6676	3.73044																4	51648263	51655000	-	L1Md_T	L1Md_T	30	1	2	75.1312	25.3718	95.9014	0	90.7194	8.10358	4	71003818	71009025	+	L1Md_F2
6	64881310	64887334	+	L1Md_A	L1Md_A	15	1	3	36.2516	27.0671	19.297	31.8501	89.478	2.03605																4	52063635	52068902	+	L1Md_T	L1Md_T	49	1	3	71.1166	15.3585	75.3263	20.7308	88.2192	5.15425	4	71494056	71500000	-	L1Md_F3
6	65255004	65261580	-	L1Md_A	L1Md_A	5	1	3	40.3882	31.4583	37.6939	36.2167	87.7504	7.08816																4	52079699	52087597	-	L1Md_T	L1Md_T	30	1	4	31.8459	15.3142	34.1429	21.4781	91.0979	3.02506	4	71591180	71597552	-	L1Md_F2
6	65500778	65505971	+	L1Md_A	L1Md_A	17	1	3	64.592	24.866	66.2851	22.8883	93.312	1.15494																4	52228604	52234832	-	L1Md_T	L1Md_T	40	1	3	75.1116	26.6766	79.0114	23.2729	88.9264	4.25832	4	71703685	71708909	+	L1Md_F2
6	66648541	66656163	-	L1Md_A	L1Md_A	9	1	3	74.5203	0.451588	76.3569	8.55893	86.8316	2.27615																4	52287053	52293316	-	L1Md_T	L1Md_T	41	1	4	81.1929	14.2475	80.6753	18.488	94.3251	2.92417	4	71828714	71834791	-	L1Md_F2
6	69418114	69423316	+	L1Md_A	L1Md_A	22	1	3	70.119	37.5853	70.6335	45.0105	86.933	12.8847																4	52674191	52679603	-	L1Md_T	L1Md_T	33	1	2	80.1183	17.708	84.1511	18.734	93.2527	1.48039	4	71903140	71909577	-	L1Md_F2
6	73702147	73707713	+	L1Md_A	L1Md_A	6	1	3	51.6747	32.9215	51.6252	35.3907	92.4981	1.87981																4	53386831	53393103	-	L1Md_T	L1Md_T	30	1	2	52.8255	17.4484	43.8709	21.797	92.4745	0.71808	4	71915526	71920693	+	L1Md_F2
6	74157369	74162597	+	L1Md_A	L1Md_A	54	1	3	79.0819	9.96201	81.5754	12.3253	85.8193	2.035																4	54395267	54401245	-	L1Md_T	L1Md_T	40	1	2	92.4107	1.96352	95.2969	3.44424	93.8433	6.99885	4	71971477	71976882	-	L1Md_F2
6	75011070	75017238	-	L1Md_A	L1Md_A	6	1	2	45.8286	54.7314	46.8154	58.6675	88.0907	6.54517																4	54441033	54447812	-	L1Md_T	L1Md_T	41	1	4	78.0842	9.79759	75.9065	9.03512	89.5045	7.85	4	72088147	72093332	+	L1Md_F2
6	75059061	75065411	-	L1Md_A	L1Md_A	12	1	4	52.1505	30.3067	52.2949	30.0089	84.3845	9.61985																4	54626679	54633155	-	L1Md_T	L1Md_T	42	1	4	58.7817	31.6293	63.7235	30.005	81.8479	27.3331	4	72447056	72452138	+	L1Md_F2
6	75455761	75461968	-	L1Md_A	L1Md_A	15	1	4	58.7851	37.2756	62.6552	39.1069	88.2217	7.16959																4	55861434	55867649	-	L1Md_T	L1Md_T	29	1	2	67.7515	4.15265	53.5328	21.5835	89.3777	3.71332	4	72955864	72961941	-	L1Md_F2
6	76072770	76078157	+	L1Md_A	L1Md_A	34	1	3	63.7136	37.5579	61.643	38.0463	86.9091	3.57983																4	58011985	58018196	-	L1Md_T	L1Md_T	31	1	2	57.3609	20.7844	59.8528	8.21512	95.0096	0.538994	4	73657302	73663344	-	L1Md_F2
6	76645081	76650281	+	L1Md_A	L1Md_A	41	1	3	74.9675	19.0575	73.7414	20.291	89.4422	1.4181																4	58385634	58392693	-	L1Md_T	L1Md_T	26	1	3	42.6719	13.2613	36.7894	21.6526	96.4357	1.17602	4	73855089	73861521	-	L1Md_F2
6	76677975	76684342	-	L1Md_A	L1Md_A	4	1	3	72.2437	23.9388	69.5883	25.2642	92.23	3.32602																4	58406498	58411862	+	L1Md_T	L1Md_T	45	1	3	74.4019	11.3527	79.0673	14.1471	89.6008	1.355	4	73925451	73930471	+	L1Md_F2
6	76847138	76853119	+	L1Md_A	L1Md_A	6	1	3	40.1521	23.839	36.9244	29.1907	91.4431	6.58748																4	60451933	60458781	-	L1Md_T	L1Md_T	30	1	3	68.9432	23.1958	82.1593	13.9812	86.0949	4.23441	4	74486201	74492376	-	L1Md_F2
6	78036893	78042083	+	L1Md_A	L1Md_A	13	1	3	72.3359	24.8692	70.4358	30.7303	85.4594	13.0007																4	60611827	60619402	-	L1Md_T	L1Md_T	32	1	6	69.404	9.65859	60.9332	10.1727	81.3122	11.1832	4	74654693	74661199	-	L1Md_F2
6	78263524	78269722	-	L1Md_A	L1Md_A	31	1	3	73.1843	32.322	75.2348	31.7779	91.7237	1.86424																4	62159811	62166232	-	L1Md_T	L1Md_T	44	1	3	60.7018	13.7688	58.6441	22.3208	80.8185	7.93226	4	74698582	74703658	+	L1Md_F2
6	78484712	78490694	+	L1Md_A	L1Md_A	14	1	4	50.2899	48.7591	49.2524	49.4558	93.2355	4.47807																4	62925215	62931851	-	L1Md_T	L1Md_T	30	1	3	53.2812	37.4812	58.6264	30.235	93.453	5.15245	4	74815821	74821897	-	L1Md_F2
6	78637324	78643336	-	L1Md_A	L1Md_A	25	1	2	92.6287	1.12332	95.6491	1.7955	95.368	0.785267																4	63645916	63652509	-	L1Md_T	L1Md_T	45	1	4	68.6565	25.9981	63.5568	32.6255	92.841	1.04991	4	74946601	74952871	-	L1Md_F2
6	78716297	78721523	+	L1Md_A	L1Md_A	19	1	3	67.0117	18.6242	65.4962	24.1881	85.6149	1.34392																4	64242184	64248440	-	L1Md_T	L1Md_T	43	1	3	80.0229	11.7379	80.8851	12.3455	94.0762	2.30523	4	75706746	75712602	-	L1Md_F2
6	78919950	78925529	+	L1Md_A	L1Md_A	7	1	3	58.1155	31.5512	61.2626	35.4801	92.375	4.91302																4	64287358	64293993	-	L1Md_T	L1Md_T	31	1	2	46.7333	16.9311	50.1721	13.1096	89.5868	6.00601	4	78435689	78441813	-	L1Md_F3
6	79516802	79523378	-	L1Md_A	L1Md_A	6	1	3	36.7083	34.8005	36.5028	26.5618	89.6238	4.2334																4	64420477	64426917	-	L1Md_T	L1Md_T	31	1	3	47.7045	41.2438	47.8886	40.664	91.6843	2.11622	4	78459525	78464535	+	L1Md_F3
6	79657914	79663275	+	L1Md_A	L1Md_A	5	1	3	66.5662	36.0009	54.252	40.896	88.6045	5.25938																4	64454574	64460874	+	L1Md_T	L1Md_T	36	1	4	50.1819	25.1998	54.644	26.7473	89.6466	6.72798	4	78728030	78734093	-	L1Md_F3
6	81014923	81021458	-	L1Md_A	L1Md_A	23	1	4	43.3248	34.6525	48.0629	39.549	89.5955	3.17868																4	64861494	64868608	-	L1Md_T	L1Md_T	52	1	3	35.3077	26.4988	29.8286	32.7934	91.6276	0.807781	4	78853948	78860317	-	L1Md_F2
6	81829388	81835609	-	L1Md_A	L1Md_A	28	1	3	72.1697	21.8874	73.2161	26.8372	94.498	3.3869																4	64984588	64991029	-	L1Md_T	L1Md_T	30	1	2	44.7843	55.0626	40.5045	47.9324	90.6222	0.165178	4	78976017	78981048	-	L1Md_F2
6	82345105	82351011	-	L1Md_A	L1Md_A	17	1	3	93.5517	2.41818	95.1257	2.36851	95.1205	1.24283																4	66631374	66638262	-	L1Md_T	L1Md_T	30	1	4	46.7433	44.372	46.7734	45.2445	87.2515	5.84685	4	79514651	79520582	-	L1Md_F2
6	89689477	89696440	-	L1Md_A	L1Md_A	14	1	4	64.038	20.7251	63.7069	23.7255	90.3062	2.73814																4	66675973	66682428	-	L1Md_T	L1Md_T	51	1	4	58.1528	36.5746	56.4862	39.2106	92.0547	1.59758	4	79714291	79721096	-	L1Md_F2
6	89723150	89729338	-	L1Md_A	L1Md_A	14	1	2	61.6969	35.3521	67.0409	39.7857	72.737	22.2147																4	66718305	66723671	+	L1Md_T	L1Md_T	31	1	2	57.9883	0.620812	54.8051	12.054	92.6465	1.14115	4	79725078	79730387	+	L1Md_F
6	89911713	89916899	+	L1Md_A	L1Md_A	27	1	2	81.9841	6.72022	79.9791	1.15162	85.2494	1.92909																4	66775085	66780751	+	L1Md_T	L1Md_T	48	1	3	67.6065	15.1324	67.6178	21.3299	93.4213	3.93969	4	79980866	79986510	-	L1Md_F2
6	92321585	92328369	-	L1Md_A	L1Md_A	5	1	3	51.4118	25.5159	39.8697	38.3427	94.1513	1.54699																4	67233403	67238908	+	L1Md_T	L1Md_T	50	1	3	52.183	33.3729	54.0519	35.2908	92.0067	4.21956	4	80294088	80299807	+	L1Md_F2
6	95809856	95814880	-	L1Md_A	L1Md_A	35	1	3	82.9269	2.4764	77.534	9.89727	82.7161	0.835792																4	67840969	67846349	+	L1Md_T	L1Md_T	36	1	3	62.6543	27.6878	59.1679	27.4158	89.9244	4.93588	4	80425051	80431394	-	L1Md_F2
6	96777957	96783147	+	L1Md_A	L1Md_A	33	1	3	63.5547	24.1627	64.63	26.2822	93.1826	3.78411																4	67916009	67921901	+	L1Md_T	L1Md_T	35	1	2	50.9832	8.89086	61.2246	1.05717	85.5095	1.94044	4	80576179	80582060	-	L1Md_F3
6	101438498	101444682	-	L1Md_A	L1Md_A	15	1	3	65.6255	45.8836	67.9627	44.247	92.4259	1.77153																4	68426080	68431434	+	L1Md_T	L1Md_T	57	1	4	74.4542	17.3959	73.5387	21.1573	90.4248	4.01169	4	80704787	80709935	-	L1Md_F2
6	101571139	101577260	-	L1Md_A	L1Md_A	43	1	3	84.4953	13.5739	86.3267	15.8431	91.1916	1.60028																4	68977488	68983692	-	L1Md_T	L1Md_T	76	1	2	77.2399	13.3284	83.6353	6.39908	84.8703	7.31917	4	81257382	81263604	-	L1Md_F2
6	101740359	101746550	-	L1Md_A	L1Md_A	9	1	3	64.5727	34.6195	69.5386	33.7204	89.0891	7.19047																4	69171209	69177456	-	L1Md_T	L1Md_T	46	1	2	61.9235	39.3592	61.963	41.5505	89.7177	1.40355	4	81809084	81815403	+	L1Md_F3
6	101819287	101825471	-	L1Md_A	L1Md_A	13	1	3	65.9021	21.7259	67.702	25.9028	87.8715	0.854378																4	69216494	69221931	+	L1Md_T	L1Md_T	46	1	3	49.1649	30.482	43.7865	41.2374	81.0109	13.0235	4	81861526	81867708	-	L1Md_F2
6	102035076	102041860	-	L1Md_A	L1Md_A	7	1	4	39.1178	40.1659	33.9124	39.6578	93.0147	1.85318																4	69563984	69570036	-	L1Md_T	L1Md_T	36	1	3	74.754	23.1036	77.0031	23.0966	92.273	3.8385	4	82104495	82109824	+	L1Md_F2
6	103406840	103412100	+	L1Md_A	L1Md_A	42	1	2	83.8904	12.2802	79.2576	16.4962	91.1442	0.973486																4	69707630	69712858	+	L1Md_T	L1Md_T	37	1	3	68.849	18.8746	68.4223	21.1943	84.0041	11.4612	4	82210516	82215780	+	L1Md_F2
6	103477872	103484060	-	L1Md_A	L1Md_A	22	1	3	61.0724	45.1111	63.1293	51.3854	81.7501	20.7138																4	69714717	69722012	-	L1Md_T	L1Md_T	31	1	4	39.6957	33.9759	42.294	34.2494	85.7918	11.5698	4	88658421	88663600	+	L1Md_F2
6	104356065	104362648	-	L1Md_A	L1Md_A	7	1	4	33.8009	31.7153	43.6402	22.7535	69.6636	32.9596																4	69786887	69792273	+	L1Md_T	L1Md_T	49	1	4	71.2068	31.5716	68.792	41.7956	93.2848	2.74648	4	89666364	89672524	-	L1Md_F2
6	104954140	104961154	-	L1Md_A	L1Md_A	56	1	3	78.9652	3.73968	84.5193	0.939725	82.8239	4.92067																4	70068501	70074108	+	L1Md_T	L1Md_T	17	1	4	50.3931	46.9002	50.0367	51.2482	92.3179	3.70113	4	90151322	90156442	+	L1Md_F2
6	105072261	105078653	-	L1Md_A	L1Md_A	5	1	3	47.8427	34.5759	44.878	40.3106	88.238	2.72737																4	70081080	70087454	-	L1Md_T	L1Md_T	49	1	4	58.3272	34.9882	59.2025	38.6164	94.4262	3.15811	4	90601887	90607037	+	L1Md_F2
6	105118604	105123615	+	L1Md_A	L1Md_A	25	1	3	73.3751	19.114	72.1959	25.8301	83.2342	4.4123																4	70755684	70761870	-	L1Md_T	L1Md_T	45	1	3	65.6894	31.6271	65.1763	31.8552	83.4386	8.27448	4	91467053	91472233	+	L1Md_F2
6	105194567	105200929	-	L1Md_A	L1Md_A	18	1	4	54.4466	33.0415	58.6763	35.3533	89.9947	4.45052																4	71141227	71147165	-	L1Md_T	L1Md_T	80	1	3	60.4115	20.8135	70.5704	20.9014	64.1048	18.7141	4	91604201	91609358	+	L1Md_F3
6	105421214	105427563	-	L1Md_A	L1Md_A	23	1	3	62.963	47.3379	62.6845	50.7245	82.4564	19.6304																4	71317067	71323264	-	L1Md_T	L1Md_T	33	1	4	76.9448	17.0662	75.5657	17.9868	90.3646	6.49996	4	92013940	92019599	-	L1Md_F2
6	107023884	107029656	+	L1Md_A	L1Md_A	6	1	3	37.1708	45.619	37.9315	47.7436	88.054	4.97827																4	71434250	71439727	+	L1Md_T	L1Md_T	46	1	3	54.9133	40.6245	53.5933	39.9654	86.3009	3.47776	4	92181024	92187086	-	L1Md_F3
6	107284254	107290449	-	L1Md_A	L1Md_A	13	1	3	56.4226	30.2532	54.0166	41.6809	90.4725	4.16842																4	72073930	72080800	-	L1Md_T	L1Md_T	30	1	3	43.42	35.4937	42.6631	35.7017	93.9324	3.93573	4	93038160	93044323	-	L1Md_F2
6	107294515	107301134	-	L1Md_A	L1Md_A	11	1	4	45.1863	35.7039	42.7788	39.3228	91.0036	6.29342																4	72354568	72359785	+	L1Md_T	L1Md_T	46	1	3	65.7807	19.6221	72.2292	21.7648	92.483	2.91948	4	93065566	93071939	-	L1Md_F3
6	107329661	107335027	+	L1Md_A	L1Md_A	5	1	2	59.9575	44.8034	59.7926	50.7517	93.0652	0.761292																4	72403326	72408610	+	L1Md_T	L1Md_T	45	1	3	63.4621	35.4923	63.9803	34.7238	91.1819	4.52331	4	93152620	93158976	-	L1Md_F2
6	107663121	107669115	-	L1Md_A	L1Md_A	16	1	2	86.7441	7.5185	85.4042	9.80718	92.2178	2.91986																4	72678997	72685170	+	L1Md_T	L1Md_T	36	1	4	48.0295	29.7148	35.4638	37.5669	83.5405	8.35484	4	93257860	93263200	+	L1Md_F2
6	107903606	107908801	+	L1Md_A	L1Md_A	35	1	3	72.8839	20.8944	66.6156	27.7123	91.785	2.93636																4	72706621	72713440	-	L1Md_T	L1Md_T	31	1	4	41.8828	24.5294	38.083	29.5415	89.4249	4.83514	4	93276076	93281311	-	L1Md_F2
6	108041437	108047850	-	L1Md_A	L1Md_A	12	1	3	64.079	32.5531	58.4725	39.0835	95.217	0.482468																4	73233338	73239531	-	L1Md_T	L1Md_T	32	1	3	54.1682	21.2847	52.2488	23.182	71.1916	8.41235	4	96079560	96085742	-	L1Md_F2
6	109013124	109019494	-	L1Md_A	L1Md_A	5	1	4	66.3773	30.1756	64.7255	38.7217	89.1705	2.9986																4	73295551	73301439	+	L1Md_T	L1Md_T	62	1	1	NaN	0	77.6619	0	70.3872	0	4	96432194	96438365	-	L1Md_F2
6	109093195	109099119	-	L1Md_A	L1Md_A	39	1	3	75.6851	7.66766	81.3397	5.65177	79.4733	2.80898																4	73307587	73312858	+	L1Md_T	L1Md_T	49	1	3	59.3469	35.1842	63.7252	37.0008	73.5251	2.14931	4	97286061	97291273	+	L1Md_F2
6	109641749	109647121	+	L1Md_A	L1Md_A	6	1	3	53.2327	38.4909	58.4488	41.5441	85.8153	4.09032																4	73707013	73713177	-	L1Md_T	L1Md_T	45	1	3	73.12	16.3545	75.0683	15.8257	84.6804	7.60569	4	97388297	97394040	+	L1Md_F2
6	112067393	112072808	+	L1Md_A	L1Md_A	10	1	3	56.6813	38.888	54.8738	48.2699	93.5828	1.05609																4	73828779	73835030	-	L1Md_T	L1Md_T	47	1	4	77.8684	16.9269	74.7543	19.7296	88.0005	5.87489	4	101482266	101488618	-	L1Md_F2
6	116727403	116732565	+	L1Md_A	L1Md_A	43	1	3	81.5713	11.943	84.6412	11.5973	94.286	3.06313																4	73932174	73937358	+	L1Md_T	L1Md_T	37	1	2	61.3464	31.4979	64.0335	39.4661	90.7922	0.829137	4	103597849	103603154	+	L1Md_F2
6	116740273	116747479	-	L1Md_A	L1Md_A	6	1	3	74.1998	30.0033	70.9035	36.1755	94.905	2.226																4	74445816	74452075	-	L1Md_T	L1Md_T	48	1	4	84.9342	4.72814	80.5086	12.7864	90.615	3.20621	4	105679955	105685004	+	L1Md_F2
6	121689989	121697187	-	L1Md_A	L1Md_A	9	1	5	53.0308	20.4503	49.5776	27.6989	86.6526	12.26																4	74599480	74605617	-	L1Md_T	L1Md_T	29	1	3	57.6361	25.826	57.036	30.8371	82.5875	1.62262	4	105798657	105804815	-	L1Md_F2
6	131702412	131708575	-	L1Md_A	L1Md_A	46	1	3	65.6995	29.2578	64.3012	28.8982	75.5769	7.26256																4	74864544	74869768	+	L1Md_T	L1Md_T	45	1	2	61.979	31.4698	59.0177	45.7577	87.1241	1.83351	4	109555265	109560529	+	L1Md_F
6	131759625	131765975	-	L1Md_A	L1Md_A	16	1	4	44.9483	20.8353	41.4254	22.7487	60.232	9.4595																4	75044937	75050190	+	L1Md_T	L1Md_T	44	1	2	68.0747	34.1035	71.9624	28.0789	87.3687	5.742	4	112034694	112040823	-	L1Md_F2
6	131797537	131802909	+	L1Md_A	L1Md_A	7	1	3	47.259	7.16365	42.6367	11.3722	69.8586	4.49016																4	75131375	75136847	+	L1Md_T	L1Md_T	52	1	1	64.0082	0	63.6165	0	80.7064	0	4	112337193	112342809	-	L1Md_F2
6	131924858	131931848	-	L1Md_A	L1Md_A	8	1	5	32.2444	15.3931	39.0665	11.9443	65.4166	17.3834																4	75486165	75492463	-	L1Md_T	L1Md_T	52	1	3	64.9301	14.8681	64.6022	12.8821	76.702	14.4665	4	113336563	113342134	-	L1Md_F
6	132875860	132881209	+	L1Md_A	L1Md_A	8	1	3	57.5839	32.8848	58.3837	34.0021	88.4769	5.19147																4	75504734	75511581	-	L1Md_T	L1Md_T	31	1	4	31.2278	26.5822	32.566	30.887	84.6207	6.62043	4	113395001	113400335	+	L1Md_F2
6	133745190	133750605	+	L1Md_A	L1Md_A	14	1	3	43.723	38.8007	41.5173	37.3839	84.9406	4.8782																4	75924990	75931516	-	L1Md_T	L1Md_T	30	1	2	55.9175	49.1284	52.5612	54.8585	91.0983	0.768629	4	113414031	113420037	+	L1Md_F
6	133802276	133807633	+	L1Md_A	L1Md_A	70	1	2	63.6076	14.6855	61.5771	15.7193	81.4476	1.34917																4	78372214	78378452	-	L1Md_T	L1Md_T	41	1	3	59.8696	15.278	61.4431	19.5268	83.8053	9.81366	4	114011826	114017937	+	L1Md_F3
6	137227661	137234090	-	L1Md_A	L1Md_A	6	1	3	41.4667	45.8703	40.5322	47.156	89.1282	2.82959																4	79257248	79262494	+	L1Md_T	L1Md_T	48	1	2	50.792	24.0287	50.2599	18.0524	68.718	15.5544	4	114033048	114041673	-	L1Md_F3
6	140834722	140840309	+	L1Md_A	L1Md_A	7	1	3	65.9661	29.3663	64.1586	30.8765	96.1901	0.866718																4	79426260	79432369	-	L1Md_T	L1Md_T	49	1	3	57.8374	9.98166	54.223	11.9152	61.6763	7.49236	4	114054801	114060071	+	L1Md_F2
6	141211001	141216383	+	L1Md_A	L1Md_A	15	1	3	61.3207	44.9186	59.7385	51.2084	91.7782	4.69443																4	79484945	79491025	-	L1Md_T	L1Md_T	30	1	4	53.0202	15.7024	51.9422	16.8096	57.0052	4.78201	4	114245376	114250676	+	L1Md_F2
6	144826009	144832020	+	L1Md_A	L1Md_A	12	1	4	24.3598	25.4185	20.9889	29.9123	85.584	16.1484																4	79934480	79939650	+	L1Md_T	L1Md_T	37	1	3	57.4031	12.2103	58.8712	18.8793	81.7492	6.28291	4	114278301	114284549	-	L1Md_F2
6	144975042	144980397	+	L1Md_A	L1Md_A	6	1	2	43.4345	45.0387	54.9101	51.9144	88.3292	8.56315																4	80961193	80967398	-	L1Md_T	L1Md_T	29	1	2	63.2158	40.8422	68.812	39.9786	93.2714	3.59792	4	115165286	115170309	-	L1Md_F2
7	5175119	5181297	-	L1Md_A	L1Md_A	31	1	3	66.9219	17.5942	67.9338	19.4484	87.5464	2.09289																4	81143247	81148590	-	L1Md_T	L1Md_T	39	1	2	65.8481	31.8239	68.1312	32.3119	89.9368	3.72618	4	115200653	115206200	+	L1Md_F2
7	5187939	5194296	-	L1Md_A	L1Md_A	49	1	3	75.7394	18.8015	74.7051	25.6305	87.4511	6.02322																4	81161793	81167974	-	L1Md_T	L1Md_T	33	1	3	68.6755	20.9744	61.9176	32.1625	84.1564	10.6066	4	115255042	115260280	+	L1Md_F2
7	5269031	5276386	-	L1Md_A	L1Md_A	9	1	2	37.3824	42.6383	34.1643	26.3245	84.5383	0.558361																4	81229043	81234112	+	L1Md_T	L1Md_T	44	1	3	88.8115	5.79448	90.7063	4.36717	91.8516	4.95139	4	115693756	115699136	+	L1Md_F2
7	5441299	5446922	+	L1Md_A	L1Md_A	6	1	3	42.5865	24.6991	33.2203	30.0415	76.114	6.71859																4	81772462	81778857	-	L1Md_T	L1Md_T	29	1	4	61.4565	34.8725	59.2915	40.5763	95.2828	2.73571	4	115719408	115724477	+	L1Md_F2
7	5553344	5559909	-	L1Md_A	L1Md_A	5	1	3	40.4365	9.45051	51.4182	11.0133	69.8919	18.2902																4	81902402	81908916	-	L1Md_T	L1Md_T	30	1	3	60.8126	44.0475	59.1864	45.6065	92.4898	1.34935	4	118761142	118767446	-	L1Md_F2
7	5588545	5594894	-	L1Md_A	L1Md_A	16	1	4	37.7911	2.03863	40.0835	9.14352	49.8126	17.3566																4	82187236	82193666	-	L1Md_T	L1Md_T	30	1	2	50.9092	21.6226	45.7436	28.6338	88.31	6.90857	4	121427095	121433272	-	L1Md_F2
7	5991735	5998300	-	L1Md_A	L1Md_A	13	1	4	57.128	7.11852	50.1797	19.1049	69.3858	17.4978																4	82738084	82744409	-	L1Md_T	L1Md_T	42	1	3	68.2173	36.458	67.3536	41.0606	90.6554	2.31066	4	121462292	121468355	-	L1Md_F2
7	7528359	7533491	+	L1Md_A	L1Md_A	17	1	2	38.9723	6.93284	45.1273	14.7362	61.101	3.1475																4	83958779	83964651	+	L1Md_T	L1Md_T	34	1	3	45.6063	44.0474	43.249	47.9353	94.5341	3.08609	4	121526815	121531938	-	L1Md_F3
7	7761177	7766351	+	L1Md_A	L1Md_A	50	1	3	35.9099	8.35801	40.7231	4.57359	47.7851	21.633																4	87674515	87680938	-	L1Md_T	L1Md_T	30	1	3	56.4458	40.1366	77.999	8.03156	92.269	2.93413	4	121555450	121561207	+	L1Md_F3
7	9052185	9057342	+	L1Md_A	L1Md_A	18	1	2	39.4718	6.59115	43.5661	12.2095	54.5079	2.75179																4	88053609	88059733	-	L1Md_T	L1Md_T	25	1	2	66.5213	11.328	72.3599	1.64938	87.7621	0.779823	4	121757870	121764049	-	L1Md_F2
7	10314848	10320245	+	L1Md_A	L1Md_A	12	1	4	36.6121	9.11527	35.4442	10.9986	53.9629	16.2992																4	88481377	88486418	+	L1Md_T	L1Md_T	27	1	3	80.6161	25.576	81.1412	26.1542	92.3704	1.84198	4	121959969	121966157	-	L1Md_F2
7	10401830	10408039	-	L1Md_A	L1Md_A	16	1	2	39.1454	22.6753	45.1726	28.291	59.1099	4.41491																4	88615207	88621187	-	L1Md_T	L1Md_T	26	1	2	84.4753	4.81825	89.963	4.10251	94.0424	0.683888	4	122170345	122176524	-	L1Md_F2
7	10924395	10930978	-	L1Md_A	L1Md_A	5	1	3	63.5614	10.1661	67.2472	14.0417	77.5783	7.79023																4	88668298	88673748	+	L1Md_T	L1Md_T	35	1	2	59.5889	3.80531	53.9699	6.11465	90.3522	7.87784	4	122352925	122359113	-	L1Md_F2
7	10965489	10971688	-	L1Md_A	L1Md_A	31	1	3	44.0429	16.9315	43.8914	21.5712	79.9656	10.5585																4	89611899	89618937	-	L1Md_T	L1Md_T	31	1	4	44.6588	36.1779	40.4699	36.7329	89.0276	6.87652	4	122502697	122508878	-	L1Md_F2
7	11357503	11363702	-	L1Md_A	L1Md_A	30	1	3	51.754	19.474	52.3294	29.9112	84.7723	11.8977																4	89714358	89719536	+	L1Md_T	L1Md_T	59	1	2	67.5469	7.0434	73.7515	5.8326	83.2489	1.68855	4	122610249	122615874	-	L1Md_F2
7	11644453	11650240	+	L1Md_A	L1Md_A	7	1	3	29.1727	15.3317	46.059	40.609	85.1085	7.06771																4	89792645	89798309	+	L1Md_T	L1Md_T	35	1	3	40.3511	44.0051	40.5146	38.9138	87.4727	3.68002	4	122622832	122628806	-	L1Md_F2
7	11790403	11797574	-	L1Md_A	L1Md_A	13	1	5	56.4605	13.0009	61.8861	14.3252	79.6367	11.9812																4	90031944	90037353	+	L1Md_T	L1Md_T	49	1	3	63.9943	23.855	62.5053	30.3316	88.7344	4.96132	4	122679795	122685941	-	L1Md_F2
7	12069869	12076054	-	L1Md_A	L1Md_A	30	1	3	61.6459	24.0079	61.0557	21.7667	81.3156	7.1234																4	90110894	90116307	-	L1Md_T	L1Md_T	35	1	2	82.8423	13.8943	90.7015	6.80288	91.0389	2.4998	4	122761118	122766417	+	L1Md_F2
7	13142013	13148393	-	L1Md_A	L1Md_A	49	1	3	87.43	4.90281	88.2399	2.56636	89.2832	0.900638																4	90553799	90560247	-	L1Md_T	L1Md_T	23	1	3	51.5543	39.2435	54.6025	44.8252	89.1945	5.66423	4	143627267	143633388	-	L1Md_F2
7	13415734	13421936	-	L1Md_A	L1Md_A	5	1	1	53.3116	0	48.89	0	NaN	0																4	90658743	90663990	+	L1Md_T	L1Md_T	43	1	3	45.299	42.0233	47.4192	39.7487	91.3526	1.66483	4	143827494	143832694	+	L1Md_F2
7	13591157	13597728	-	L1Md_A	L1Md_A	6	1	3	61.4854	25.2067	56.1381	40.4381	85.0545	8.21295																4	90971166	90977953	-	L1Md_T	L1Md_T	31	1	3	71.3689	32.5045	70.9372	25.4427	89.313	4.88855	4	144723813	144730014	-	L1Md_F2
7	13990317	13995503	+	L1Md_A	L1Md_A	29	1	3	48.8442	33.579	53.123	33.4681	76.1615	12.9338																4	90979194	90985723	+	L1Md_T	L1Md_T	37	1	4	67.6055	23.6257	59.0636	31.7002	88.6855	1.7335	4	144770801	144777160	-	L1Md_F2
7	14151977	14157182	+	L1Md_A	L1Md_A	14	1	3	56.7894	30.9227	56.7205	33.0074	82.7403	3.22912																4	91063007	91069227	-	L1Md_T	L1Md_T	31	1	3	67.2557	44.5509	68.902	46.5345	93.0028	1.25662	5	4128189	4133718	-	L1Md_F2
7	14370275	14375456	+	L1Md_A	L1Md_A	22	1	2	84.2813	8.92364	88.4941	5.02952	87.2082	5.13914																4	91183735	91190050	-	L1Md_T	L1Md_T	31	1	2	52.6017	34.8365	47.1863	34.7212	92.9143	7.27527	5	4147179	4152542	+	L1Md_F2
7	14403522	14409269	+	L1Md_A	L1Md_A	23	1	3	35.4454	32.6041	36.0433	31.5738	82.6408	11.303																4	91487477	91493686	-	L1Md_T	L1Md_T	30	1	2	64.3075	27.7918	71.5496	25.6366	85.4619	8.977	5	4368627	4374792	-	L1Md_F3
7	14668024	14673157	-	L1Md_A	L1Md_A	109	1	2	50.1252	5.01082	54.391	5.71037	57.8822	0.0657302																4	91570572	91576760	-	L1Md_T	L1Md_T	27	1	3	69.6145	25.9393	70.8591	32.0102	89.6787	2.81256	5	5905037	5911144	-	L1Md_F2
7	15016442	15022038	+	L1Md_A	L1Md_A	12	1	3	46.9636	4.8722	44.3967	17.7882	71.0391	15.7106																4	91634033	91640692	-	L1Md_T	L1Md_T	40	1	2	53.8765	48.0331	51.0521	51.3617	89.9205	3.37231	5	6003035	6009421	-	L1Md_F2
7	17182534	17189137	-	L1Md_A	L1Md_A	17	1	4	56.8803	30.6617	57.7236	31.3246	84.852	10.0303																4	91654617	91660721	+	L1Md_T	L1Md_T	36	1	4	35.7882	38.3659	35.7937	41.0281	86.5778	7.09017	5	6032331	6037551	+	L1Md_F2
7	17241905	17248674	-	L1Md_A	L1Md_A	7	1	4	54.3589	14.0149	47.8592	25.3055	73.549	14.2031																4	91894437	91900861	-	L1Md_T	L1Md_T	30	1	3	60.7904	28.9863	60.97	32.4678	89.0142	5.2517	5	6120222	6126557	-	L1Md_F2
7	17268462	17274668	-	L1Md_A	L1Md_A	11	1	3	56.2209	17.2267	54.1129	22.0834	66.4772	3.7957																4	92704494	92710747	-	L1Md_T	L1Md_T	42	1	2	60.4588	38.5148	63.5541	40.4585	87.6943	0.370892	5	6309483	6315398	-	L1Md_F2
7	17799984	17805772	+	L1Md_A	L1Md_A	6	1	2	64.2115	15.5693	57.3302	18.1632	78.2184	13.968																4	92758031	92764163	-	L1Md_T	L1Md_T	48	1	4	68.0657	21.6289	69.7083	24.0393	81.8527	6.25621	5	6510168	6515331	+	L1Md_F2
7	17832366	17838551	-	L1Md_A	L1Md_A	31	1	3	56.2027	6.13065	57.1538	10.3164	62.5148	7.79881																4	92810884	92816338	+	L1Md_T	L1Md_T	52	1	3	61.3063	23.0065	58.0651	30.0112	86.5682	4.85834	5	7410607	7415784	+	L1Md_F2
7	17844580	17850922	-	L1Md_A	L1Md_A	6	1	2	52.3442	4.31711	55.5649	1.61723	67.6462	12.1887																4	92986302	92991770	+	L1Md_T	L1Md_T	35	1	3	29.4061	24.7784	28.3914	30.3566	64.7032	29.3519	5	7567892	7573920	-	L1Md_F2
7	20387763	20394033	-	L1Md_A	L1Md_A	54	1	1	NaN	0	NaN	0	78.6935	0																4	93693227	93698657	+	L1Md_T	L1Md_T	45	1	3	66.5668	15.3827	63.0529	21.9443	89.151	3.22352	5	8636141	8641298	+	L1Md_F2
7	20455274	20461637	-	L1Md_A	L1Md_A	5	1	2	64.5708	0	46.5028	20.6372	69.4922	2.22996																4	93703730	93709156	+	L1Md_T	L1Md_T	36	1	3	56.7295	46.0754	59.0083	50.7416	91.375	4.94049	5	8764514	8769740	+	L1Md_F2
7	20557202	20563375	-	L1Md_A	L1Md_A	19	1	2	26.326	14.763	29.9796	14.3673	55.6311	0																4	93889185	93894425	+	L1Md_T	L1Md_T	44	1	3	64.413	38.562	69.7265	37.0716	83.7424	16.2571	5	9971884	9977100	+	L1Md_F2
7	20825125	20830198	+	L1Md_A	L1Md_A	35	1	2	41.102	3.66257	46.0902	2.64174	38.795	0.067354																4	94699316	94705555	-	L1Md_T	L1Md_T	30	1	3	57.855	34.0671	55.0281	38.6103	95.3161	2.72692	5	10174214	10179467	+	L1Md_F2
7	22383398	22389668	-	L1Md_A	L1Md_A	54	1	1	66.8137	0	NaN	0	NaN	0																4	94891169	94897171	+	L1Md_T	L1Md_T	36	1	3	63.137	26.9824	57.2327	32.4434	89.4335	1.69274	5	14296065	14301604	+	L1Md_F2
7	22444441	22450804	-	L1Md_A	L1Md_A	4	1	1	65.6107	0	48.1587	0	66.9643	0																4	97080135	97085321	+	L1Md_T	L1Md_T	31	1	3	73.9509	28.2244	73.3239	29.4708	93.2705	1.16383	5	14430971	14437149	-	L1Md_F2
7	22546331	22552503	-	L1Md_A	L1Md_A	19	1	2	36.7075	23.4074	37.2634	37.689	61.8663	14.3044																4	97315283	97321355	-	L1Md_T	L1Md_T	28	1	3	73.7782	28.0447	73.3827	33.4658	91.7805	2.27547	5	16913774	16920221	-	L1Md_F2
7	24026202	24031420	+	L1Md_A	L1Md_A	10	1	3	53.866	20.3973	52.2942	27.9166	82.0567	1.62111																4	100016568	100023093	-	L1Md_T	L1Md_T	47	1	5	64.9962	35.4982	63.3034	38.7254	90.8099	3.4943	5	17058551	17064942	-	L1Md_F2
7	25967621	25974403	-	L1Md_A	L1Md_A	14	1	4	43.0398	33.9694	46.4564	34.4093	81.1796	0.354063																4	100556711	100562875	-	L1Md_T	L1Md_T	52	1	3	91.4402	4.47192	92.9486	3.39361	88.9906	5.66053	5	18169147	18175116	-	L1Md_F2
7	29631089	29636130	+	L1Md_A	L1Md_A	17	1	3	65.8828	6.62084	65.4456	11.672	77.746	9.876																4	101921621	101928007	-	L1Md_T	L1Md_T	28	1	4	60.7786	41.6856	61.3647	42.1256	93.7188	2.0407	5	18397918	18403110	+	L1Md_F3
7	31592256	31597504	-	L1Md_A	L1Md_A	29	1	3	52.0264	8.98741	56.0701	17.694	67.2023	7.12505																4	103373716	103380053	-	L1Md_T	L1Md_T	40	1	2	59.0266	28.1569	49.509	33.8673	90.6704	5.59664	5	18663887	18670030	-	L1Md_F2
7	32123199	32129535	-	L1Md_A	L1Md_A	75	1	4	45.9366	13.4452	50.3189	9.22323	52.781	14.163																4	105292509	105299380	-	L1Md_T	L1Md_T	30	1	2	36.6005	16.6323	35.5665	23.5258	96.7943	0	5	18703558	18709733	-	L1Md_F2
7	32129524	32134538	-	L1Md_A	L1Md_A	94	1	2	36.1107	13.6057	44.1178	11.0432	71.5175	19.1956																4	105593976	105599324	+	L1Md_T	L1Md_T	45	1	2	47.8524	63.7644	44.2972	59.8176	90.5349	4.65766	5	18884260	18889311	-	L1Md_F
7	33765379	33770573	+	L1Md_A	L1Md_A	68	1	3	48.4362	4.64179	49.4398	6.90777	46.9762	4.4378																4	105619133	105625789	-	L1Md_T	L1Md_T	30	1	3	31.216	28.9582	28.8233	26.1337	91.6319	3.36794	5	19057303	19062445	+	L1Md_F2
7	35970736	35977270	-	L1Md_A	L1Md_A	4	1	2	61.7745	33.526	61.2663	38.9083	90.108	8.19241																4	105735393	105741032	+	L1Md_T	L1Md_T	36	1	3	56.0096	29.88	53.7581	36.4582	95.0508	0.0219002	5	19105857	19111768	+	L1Md_F2
7	39683832	39690198	-	L1Md_A	L1Md_A	7	1	3	50.8132	38.3522	51.5868	43.2713	90.1086	3.66918																4	110097590	110104244	-	L1Md_T	L1Md_T	30	1	3	51.9732	39.7994	49.1336	38.3413	92.6927	0.887972	5	22419943	22425238	-	L1Md_F2
7	39984281	39989783	-	L1Md_A	L1Md_A	46	1	3	90.9301	1.82312	92.847	2.68708	92.734	1.27224																4	110186705	110192394	+	L1Md_T	L1Md_T	49	1	4	60.6425	25.3376	57.2481	30.8078	92.6837	1.78136	5	26135000	26140078	-	L1Md_F2
7	40108734	40114297	+	L1Md_A	L1Md_A	7	1	2	34.8625	35.8573	37.2344	47.8291	92.5495	3.38512																4	111855764	111860986	+	L1Md_T	L1Md_T	40	1	2	60.0121	43.033	50.2681	41.403	88.9796	9.40572	5	26555751	26562124	-	L1Md_F2
7	40231611	40236989	+	L1Md_A	L1Md_A	10	1	3	69.2112	31.3841	71.6758	33.8982	94.6499	1.57884																4	112343385	112349549	-	L1Md_T	L1Md_T	36	1	4	46.0968	11.4534	44.2703	21.1312	65.6271	18.5197	5	27865947	27871976	-	L1Md_F2
7	41824944	41829948	+	L1Md_A	L1Md_A	29	1	3	44.2007	4.0777	51.8773	6.62401	49.1093	12.8773																4	114073038	114078249	+	L1Md_T	L1Md_T	34	1	4	35.9183	11.1074	32.4844	16.3626	55.476	19.3024	5	27909680	27914815	+	L1Md_F2
7	42202131	42208728	-	L1Md_A	L1Md_A	16	1	5	47.6003	4.7907	43.8214	5.38112	62.6329	20.2782																4	115337248	115342632	+	L1Md_T	L1Md_T	35	1	1	36.1733	0	29.5392	0	86.2133	0	5	28430689	28437061	-	L1Md_F2
7	47259130	47265737	-	L1Md_A	L1Md_A	4	1	2	56.5908	53.4269	53.2073	55.2198	93.9756	2.24771																4	115536640	115542839	-	L1Md_T	L1Md_T	29	1	3	66.5735	35.9164	68.9615	35.2319	91.1449	0.392878	5	30049768	30055014	+	L1Md_F2
7	48250608	48256053	+	L1Md_A	L1Md_A	51	1	3	47.5593	24.3801	49.9103	27.7307	74.9914	14.0665																4	118821423	118826632	+	L1Md_T	L1Md_T	20	1	3	72.0255	26.8334	67.4239	38.1114	93.2316	2.70376	5	32699105	32704995	-	L1Md_F2
7	51075480	51080480	+	L1Md_A	L1Md_A	14	1	3	93.9534	2.631	96.7385	1.23386	93.9648	1.63777																4	118846594	118851865	+	L1Md_T	L1Md_T	43	1	2	64.1261	44.2019	66.3893	45.661	94.7999	1.35627	5	39014170	39019405	+	L1Md_F2
7	51126575	51132178	+	L1Md_A	L1Md_A	18	1	5	61.0815	33.1612	57.8596	35.4722	92.0572	4.53761																4	121248537	121253950	-	L1Md_T	L1Md_T	34	1	2	62.3493	27.6928	69.4769	32.052	85.926	0.330005	5	39917040	39923448	-	L1Md_F2
7	51329684	51334877	+	L1Md_A	L1Md_A	14	1	3	64.1042	46.0431	63.4326	51.7763	89.8183	3.27217																4	121288918	121295153	-	L1Md_T	L1Md_T	48	1	3	59.3656	27.2944	62.3427	30.8782	86.3005	7.95714	5	40035767	40040972	+	L1Md_F3
7	51468898	51475101	+	L1Md_A	L1Md_A	8	1	4	54.0178	32.9184	43.2944	44.2261	92.8622	0.718499																4	121924201	121929570	+	L1Md_T	L1Md_T	38	1	2	35.2994	4.25783	30.0436	19.0212	69.2927	17.7137	5	40076778	40082712	-	L1Md_F2
7	52283371	52289518	-	L1Md_A	L1Md_A	17	1	4	65.1708	37.4838	64.5818	41.1335	93.2256	3.30394																4	122317183	122322552	+	L1Md_T	L1Md_T	38	1	1	52.342	0	45.744	0	66.9383	0	5	40504085	40509835	-	L1Md_F2
7	53136947	53142264	+	L1Md_A	L1Md_A	18	1	3	59.9821	37.9099	60.0854	42.8384	85.0417	7.19345																4	122706513	122713787	-	L1Md_T	L1Md_T	30	1	1	30.031	0	24.0889	0	92.9586	0	5	40575490	40580812	+	L1Md_F2
7	53855658	53860887	+	L1Md_A	L1Md_A	6	1	2	42.5791	60.2159	44.1454	61.2223	85.951	7.83596																4	143527719	143534339	-	L1Md_T	L1Md_T	29	1	1	35.4978	0	NaN	0	NaN	0	5	40644916	40650289	-	L1Md_F2
7	54086476	54092621	-	L1Md_A	L1Md_A	16	1	3	60.6412	31.6829	64.1418	34.9415	75.1213	15.8083																4	143584980	143590454	+	L1Md_T	L1Md_T	51	1	2	61.4976	0.727534	56.5097	8.2271	82.1016	10.4537	5	40799383	40805324	-	L1Md_F3
7	55626379	55632579	-	L1Md_A	L1Md_A	16	1	3	63.7981	38.9875	62.4815	41.9326	81.5718	9.73899																4	144229321	144234649	+	L1Md_T	L1Md_T	51	1	4	53.0853	35.7938	56.2421	36.7701	90.7879	4.60403	5	40866343	40871711	+	L1Md_F3
7	55660980	55667552	-	L1Md_A	L1Md_A	24	1	4	44.4046	41.4792	44.9329	49.4349	86.2668	3.44831																4	144593234	144598382	+	L1Md_T	L1Md_T	50	1	3	74.2098	8.87296	73.7233	13.8923	74.0293	6.29383	5	41000015	41005439	-	L1Md_F
7	56660306	56665673	-	L1Md_A	L1Md_A	14	1	2	78.3683	25.4399	77.3028	25.549	77.7258	21.1139																4	144600858	144606740	+	L1Md_T	L1Md_T	60	1	3	63.7269	7.05435	52.0588	5.37639	79.4023	13.3415	5	41020860	41026848	-	L1Md_F2
7	58057196	58063198	+	L1Md_A	L1Md_A	9	1	5	46.4626	27.6379	49.1347	25.2855	83.8008	11.7504																4	144646345	144653226	-	L1Md_T	L1Md_T	60	1	4	68.2244	8.33881	66.944	6.74893	76.3644	13.8595	5	41130076	41136143	-	L1Md_F2
7	58275748	58281861	-	L1Md_A	L1Md_A	41	1	3	78.77	9.14096	77.0524	10.7464	88.1505	2.29674																4	144816692	144822221	+	L1Md_T	L1Md_T	48	1	3	46.7152	32.324	40.9598	32.6755	77.5796	18.8455	5	41287030	41292979	-	L1Md_F3
7	59061814	59066950	+	L1Md_A	L1Md_A	26	1	3	55.0755	37.5497	55.651	41.479	75.1837	3.71411																4	147723414	147729831	-	L1Md_T	L1Md_T	39	1	3	71.773	22.4165	71.3891	28.5838	89.865	5.1791	5	41354073	41360149	-	L1Md_F3
7	59092222	59097635	+	L1Md_A	L1Md_A	14	1	3	50.9575	24.9938	45.6622	37.4962	77.9578	7.59965																5	3064524	3069741	+	L1Md_T	L1Md_T	72	1	3	35.8845	39.8506	35.6985	42.1135	82.8748	5.58347	5	42488764	42494978	-	L1Md_F2
7	60209360	60214540	+	L1Md_A	L1Md_A	4	1	2	40.702	13.3102	40.7763	15.3722	74.8734	0.535261																5	4405171	4411313	-	L1Md_T	L1Md_T	44	1	2	66.1423	20.7765	67.5505	27.1339	81.2646	3.83543	5	42539302	42545553	-	L1Md_F3
7	60676274	60682856	-	L1Md_A	L1Md_A	5	1	3	46.6946	11.9254	45.185	22.9537	74.6414	5.69941																5	4601278	4606695	+	L1Md_T	L1Md_T	35	1	2	44.2377	0.765182	59.3392	19.5458	95.1146	0	5	42581379	42587900	-	L1Md_F2
7	61318820	61323982	+	L1Md_A	L1Md_A	35	1	2	48.7956	19.9926	44.3648	25.3153	67.9834	4.39236																5	4724607	4730830	-	L1Md_T	L1Md_T	44	1	3	67.2542	39.5516	68.3347	41.6941	94.9085	1.17868	5	42815768	42820966	-	L1Md_F2
7	62664154	62670310	-	L1Md_A	L1Md_A	13	1	3	39.0637	18.9159	40.435	22.5126	59.4621	9.95262																5	6210006	6216286	-	L1Md_T	L1Md_T	43	1	3	55.0296	5.29029	56.8859	6.33867	62.7124	11.9984	5	42951339	42956592	+	L1Md_F
7	63023821	63030020	+	L1Md_A	L1Md_A	10	1	5	40.2754	37.2069	35.8698	43.2394	92.7268	3.01389																5	6396457	6402668	-	L1Md_T	L1Md_T	30	1	2	57.2021	27.7208	63.3648	26.7479	79.3307	11.6332	5	43483920	43489088	+	L1Md_F2
7	72521273	72527874	-	L1Md_A	L1Md_A	11	1	3	50.5268	39.4784	47.7865	46.3913	94.4031	2.29993																5	6465683	6472096	-	L1Md_T	L1Md_T	57	1	4	49.4838	25.8836	49.712	28.7716	77.5026	7.37277	5	43635847	43640910	+	L1Md_F2
7	72653137	72659762	+	L1Md_A	L1Md_A	20	1	6	81.3108	17.0342	89.7997	5.72351	94.6101	1.54196																5	6556597	6562133	+	L1Md_T	L1Md_T	16	1	3	63.6436	15.1335	54.6552	24.1332	88.4065	4.95213	5	44960950	44967138	-	L1Md_F2
7	72718610	72723760	+	L1Md_A	L1Md_A	26	1	3	67.4308	32.4398	68.6117	36.0442	80.5217	18.917																5	6736031	6742465	-	L1Md_T	L1Md_T	30	1	3	61.7928	46.7665	59.5017	49.4445	87.312	2.96576	5	45989141	45994509	+	L1Md_F2
7	73076271	73082464	-	L1Md_A	L1Md_A	22	1	4	72.0694	26.0978	69.9448	26.8513	95.0896	1.97615																5	7615364	7622592	-	L1Md_T	L1Md_T	51	1	3	69.4451	24.4425	74.1589	18.1105	90.546	6.47808	5	46300273	46306279	-	L1Md_F3
7	74601695	74607569	-	L1Md_A	L1Md_A	7	1	4	53.8224	25.6766	41.0931	41.5455	92.527	1.7208																5	8382163	8387505	+	L1Md_T	L1Md_T	63	1	4	74.9717	17.4656	76.0249	17.2764	91.4483	3.21525	5	47178626	47184935	-	L1Md_F2
7	74955340	74960854	+	L1Md_A	L1Md_A	5	1	1	46.9229	0	40.2469	0	88.5009	0																5	9190703	9196875	-	L1Md_T	L1Md_T	30	1	4	74.3687	23.8542	73.005	25.7385	92.1401	1.58055	5	47528604	47533980	+	L1Md_F2
7	76017188	76023852	-	L1Md_A	L1Md_A	7	1	4	43.4854	42.1107	43.1899	38.9702	86.1304	10.6984																5	9814578	9819807	+	L1Md_T	L1Md_T	45	1	3	67.7399	12.6966	66.8679	19.3964	87.4117	4.03063	5	47572782	47579497	-	L1Md_F2
7	76067786	76072944	+	L1Md_A	L1Md_A	13	1	3	67.6941	36.0133	69.6405	38.8393	90.6497	3.8057																5	10452140	10457370	+	L1Md_T	L1Md_T	45	1	3	60.7753	22.2558	59.9876	23.9994	73.3622	15.0966	5	47843553	47848889	+	L1Md_F2
7	77388292	77393482	+	L1Md_A	L1Md_A	48	1	3	75.5652	5.30631	82.4817	5.08851	86.8831	6.34072																5	11306091	11311110	+	L1Md_T	L1Md_T	28	1	2	61.2971	12.6896	65.4715	14.7848	73.3434	1.49618	5	51014521	51020473	-	L1Md_F3
7	77469785	77475966	-	L1Md_A	L1Md_A	47	1	2	72.8114	30.2259	73.0033	22.5811	90.9777	2.43183																5	11957307	11963708	-	L1Md_T	L1Md_T	46	1	3	65.949	39.4652	64.1262	40.5944	81.0545	4.53436	5	55269639	55274810	-	L1Md_F2
7	77520433	77526975	-	L1Md_A	L1Md_A	34	1	4	59.4067	36.3998	59.6824	42.2521	92.1222	1.8211																5	13051809	13057978	-	L1Md_T	L1Md_T	29	1	2	60.912	33.2541	54.8099	34.4264	88.68	4.73282	5	55716271	55721376	+	L1Md_F2
7	84467666	84475266	-	L1Md_A	L1Md_A	10	1	5	53.1857	33.0558	48.3025	35.5792	92.6396	1.29451																5	13724084	13730360	-	L1Md_T	L1Md_T	48	1	3	65.4092	47.0699	66.2481	48.1473	91.4474	2.23791	5	55735824	55742002	-	L1Md_F2
7	85207668	85212860	+	L1Md_A	L1Md_A	54	1	2	47.4871	23.3065	46.7058	20.9336	51.0849	12.7886																5	13864945	13871780	-	L1Md_T	L1Md_T	32	1	3	36.5987	36.4385	31.9161	38.9182	89.2883	7.60527	5	55748769	55754724	-	L1Md_F2
7	85437187	85443389	-	L1Md_A	L1Md_A	15	1	3	47.8211	10.5038	48.5163	10.4347	52.5486	15.2907																5	14377050	14382089	+	L1Md_T	L1Md_T	26	1	3	89.4908	5.50232	89.2243	6.14709	92.6303	2.91987	5	55776897	55782277	+	L1Md_F2
7	85717189	85723543	-	L1Md_A	L1Md_A	5	1	3	44.3003	13.4119	43.92	21.9028	62.8628	12.9083																5	14395510	14401931	-	L1Md_T	L1Md_T	30	1	3	44.9558	42.3966	43.9598	47.7018	91.0358	5.66991	5	56299943	56305940	-	L1Md_F2
7	85759922	85765485	+	L1Md_A	L1Md_A	6	1	4	42.5459	20.4691	41.2636	26.3876	67.854	15.7766																5	14964113	14969462	+	L1Md_T	L1Md_T	44	1	3	55.6103	15.0081	48.4872	20.1154	77.1839	14.7932	5	56849322	56855375	-	L1Md_F2
7	86706225	86711429	+	L1Md_A	L1Md_A	22	1	3	58.3622	41.4498	59.8909	48.9116	75.7851	14.0804																5	15664369	15671017	-	L1Md_T	L1Md_T	43	1	4	53.4162	27.0487	46.0516	33.2725	76.6187	23.6852	5	57245279	57250443	+	L1Md_F2
7	86984762	86990328	+	L1Md_A	L1Md_A	6	1	3	44.0369	26.9867	38.5812	33.6593	82.4437	11.0133																5	15806965	15812228	+	L1Md_T	L1Md_T	43	1	2	65.8852	39.4796	57.5604	51.4746	94.5145	3.54868	5	58589632	58595973	-	L1Md_F2
7	87511891	87517099	+	L1Md_A	L1Md_A	11	1	2	55.1732	54.1384	54.7447	57.8162	88.7582	4.67266																5	16749713	16756293	-	L1Md_T	L1Md_T	30	1	3	51.0143	41.7143	52.9437	40.6106	90.6191	6.62385	5	59019185	59024686	-	L1Md_F2
7	88832966	88838278	+	L1Md_A	L1Md_A	55	1	3	64.2047	26.0771	67.3376	22.8717	95.0502	2.72064																5	16903415	16909485	+	L1Md_T	L1Md_T	35	1	3	53.1991	20.3358	51.558	25.0615	75.8246	11.4416	5	59043535	59049663	-	L1Md_F2
7	89000000	89005001	+	L1Md_A	L1Md_A	5	1	2	88.9286	0	45.702	61.9386	90.9507	9.75808																5	16940868	16946350	+	L1Md_T	L1Md_T	38	1	2	52.7847	53.2751	51.5767	55.3189	86.6817	7.07815	5	59164210	59169423	+	L1Md_F2
7	89582209	89588604	-	L1Md_A	L1Md_A	13	1	4	62.3854	38.3873	65.0556	41.0339	92.2272	3.24625																5	17033029	17039659	-	L1Md_T	L1Md_T	30	1	3	48.6171	40.4021	42.9589	44.8565	84.5282	1.87003	5	59716987	59723300	-	L1Md_F2
7	90618549	90623949	+	L1Md_A	L1Md_A	14	1	3	51.5222	37.2349	49.4847	44.1289	91.0671	4.42063																5	17042945	17049253	-	L1Md_T	L1Md_T	44	1	3	68.5228	18.8028	64.4339	28.3099	82.4672	6.1326	5	60508839	60513925	+	L1Md_F2
7	93139856	93146194	-	L1Md_A	L1Md_A	4	1	2	50.5342	50.5485	55.3435	57.4704	88.7166	6.91902																5	17096830	17103329	-	L1Md_T	L1Md_T	43	1	4	68.1265	20.9835	67.1428	23.0906	88.8888	4.21017	5	60720468	60726600	-	L1Md_F2
7	93271938	93278073	-	L1Md_A	L1Md_A	14	1	4	70.0124	23.0052	63.9116	33.9925	87.0792	6.55039																5	17238270	17247254	-	L1Md_T	L1Md_T	33	1	4	64.2618	19.4007	64.5683	16.9298	84.5172	1.33877	5	60916892	60923076	-	L1Md_F2
7	93521374	93526581	+	L1Md_A	L1Md_A	16	1	1	34.2437	0	34.4017	0	85.8337	0																5	18852356	18858051	+	L1Md_T	L1Md_T	49	1	4	72.6028	11.7283	71.9098	17.3677	84.0029	12.2978	5	60958133	60964315	-	L1Md_F2
7	94789594	94795717	-	L1Md_A	L1Md_A	43	1	2	76.1152	14.5429	76.5643	19.2674	84.0562	3.12074																5	18980996	18987281	-	L1Md_T	L1Md_T	31	1	2	42.158	48.8704	46.0498	54.1412	90.3267	6.21785	5	61526307	61532015	-	L1Md_F2
7	94842296	94848855	-	L1Md_A	L1Md_A	5	1	3	53.0902	35.2978	49.4453	39.7348	81.4	12.7076																5	22456289	22461873	+	L1Md_T	L1Md_T	6	1	3	37.8149	42.135	38.4673	44.96	90.9272	1.94792	5	61691550	61696715	+	L1Md_F2
7	95072039	95078824	-	L1Md_A	L1Md_A	8	1	4	60.6797	30.8057	56.3018	41.9452	90.2267	5.82305																5	26249546	26254752	+	L1Md_T	L1Md_T	33	1	2	52.4255	39.5578	48.8997	44.474	92.951	1.62506	5	62393639	62398725	+	L1Md_F2
7	95285701	95291008	+	L1Md_A	L1Md_A	49	1	3	62.1022	24.5801	59.9254	30.395	91.4863	0.123415																5	26379421	26385697	+	L1Md_T	L1Md_T	37	1	5	44.3629	30.6896	45.3696	26.7287	91.9153	5.14806	5	62408201	62413657	-	L1Md_F2
7	103158397	103163584	+	L1Md_A	L1Md_A	15	1	2	56.4321	44.2355	56.9765	51.5008	89.2636	4.22396																5	26434439	26439747	+	L1Md_T	L1Md_T	55	1	4	84.8293	6.22007	85.0932	13.0427	92.8169	3.36047	5	63149995	63155168	+	L1Md_F3
7	103277603	103282664	+	L1Md_A	L1Md_A	75	1	3	65.8536	10.894	71.4396	17.5252	81.0641	13.3993																5	28440905	28446330	-	L1Md_T	L1Md_T	30	1	2	82.1614	18.7844	77.4731	26.9927	94.6176	1.55806	5	63232307	63237458	+	L1Md_F2
7	103282663	103288436	+	L1Md_A	L1Md_A	8	1	3	56.5567	16.6197	57.8125	18.334	88.0343	8.19844																5	29176737	29182376	+	L1Md_T	L1Md_T	34	1	2	51.9514	38.815	58.5266	53.9237	93.024	5.3744	5	63375600	63380793	+	L1Md_F2
7	105257187	105263731	-	L1Md_A	L1Md_A	29	1	3	58.785	32.674	56.4877	33.471	88.7912	3.71187																5	39031699	39038122	-	L1Md_T	L1Md_T	30	1	3	65.3953	27.6835	66.3623	34.507	92.4652	2.75801	5	67917886	67922935	-	L1Md_F2
7	108145507	108150653	+	L1Md_A	L1Md_A	25	1	4	69.4022	29.2137	70.4516	29.1935	89.6937	1.2102																5	39191450	39196863	-	L1Md_T	L1Md_T	33	1	2	59.9064	35.0446	60.0185	48.6143	95.4813	2.68028	5	68175562	68181697	-	L1Md_F2
7	108488677	108495253	-	L1Md_A	L1Md_A	6	1	3	50.0678	24.0108	46.1921	33.7232	85.0146	0.609881																5	40544268	40550264	-	L1Md_T	L1Md_T	32	1	2	76.3589	7.67796	78.9474	16.1824	83.5123	4.69557	5	68300349	68306495	-	L1Md_F2
7	108500000	108505394	+	L1Md_A	L1Md_A	16	1	3	51.667	46.6214	55.4105	48.4441	88.2579	5.06659																5	41478107	41483318	+	L1Md_T	L1Md_T	29	1	4	79.3619	15.8373	80.3099	20.8118	90.583	2.74668	5	68388380	68393594	+	L1Md_F
7	108782664	108789885	-	L1Md_A	L1Md_A	14	1	4	39.7544	35.2466	33.2854	41.2365	89.1338	2.63101																5	41489466	41495383	+	L1Md_T	L1Md_T	62	1	3	63.7924	10.884	66.2862	13.3205	78.7507	11.4185	5	68798088	68804401	-	L1Md_F2
7	113424106	113430889	-	L1Md_A	L1Md_A	6	1	3	54.8794	35.1786	47.7438	43.0274	93.416	3.52129																5	42000527	42005819	-	L1Md_T	L1Md_T	34	1	2	85.7907	1.62897	89.0174	1.2433	86.4289	5.72038	5	69820571	69826712	-	L1Md_F2
7	115077325	115082911	+	L1Md_A	L1Md_A	5	1	2	51.7084	3.78041	64.4356	12.3801	93.936	6.17511																5	42005818	42012662	-	L1Md_T	L1Md_T	29	1	3	37.3644	40.9419	32.9395	49.3263	86.5595	4.17553	5	70045553	70051546	-	L1Md_F2
7	116757119	116763530	-	L1Md_A	L1Md_A	12	1	3	43.0367	38.3444	33.3874	40.6137	94.0896	0.58417																5	42375882	42381111	+	L1Md_T	L1Md_T	43	1	3	72.4822	17.4431	74.4695	13.7721	89.4254	4.51909	5	70340904	70346133	+	L1Md_F3
7	118069214	118074313	+	L1Md_A	L1Md_A	36	1	2	53.4139	46.2225	59.0721	56.2222	87.0107	7.53497																5	42732566	42738880	-	L1Md_T	L1Md_T	44	1	4	70.7147	28.5477	72.7706	29.4725	87.7198	5.08039	5	70515675	70521645	-	L1Md_F2
7	119049750	119056522	-	L1Md_A	L1Md_A	6	1	4	55.4016	32.5913	53.8324	36.7011	94.0253	4.06597																5	43010082	43015251	+	L1Md_T	L1Md_T	35	1	3	69.0072	37.7313	71.2407	40.1609	93.3738	1.14724	5	70682005	70687006	+	L1Md_F3
7	123605712	123611098	+	L1Md_A	L1Md_A	5	1	2	48.7805	29.8224	56.2605	41.7452	91.3999	1.35634																5	43064445	43069857	-	L1Md_T	L1Md_T	33	1	2	64.6122	37.0703	64.3953	43.6315	96.3669	1.14248	5	71266789	71271912	+	L1Md_F2
7	123764947	123771333	-	L1Md_A	L1Md_A	4	1	3	61.0466	29.1065	53.0324	39.9899	89.9575	0.919657																5	43491824	43498115	-	L1Md_T	L1Md_T	52	1	4	63.4053	29.7041	65.5212	30.0266	93.8584	1.38396	5	73587591	73593692	-	L1Md_F2
7	129036794	129042972	-	L1Md_A	L1Md_A	12	1	3	66.2022	29.072	62.8785	32.472	82.5412	10.6054																5	44311950	44319310	-	L1Md_T	L1Md_T	77	1	3	95.0511	0.998044	96.5442	1.97848	94.5166	1.30889	5	73836581	73841728	+	L1Md_F2
7	140547819	140553970	-	L1Md_A	L1Md_A	46	1	3	82.7225	14.4021	82.7399	16.77	86.4929	11.2472																5	45978128	45983331	+	L1Md_T	L1Md_T	41	1	3	77.1771	21.4268	81.0342	21.9988	92.7393	5.24163	5	77960390	77966692	-	L1Md_F2
8	4075340	4080508	+	L1Md_A	L1Md_A	4	1	2	54.0134	36.7972	61.0456	37.9666	90.7028	8.52467																5	46262873	46268931	-	L1Md_T	L1Md_T	36	1	3	81.8592	10.431	81.7792	13.7903	82.7631	15.4609	5	78038940	78043979	-	L1Md_F2
8	6302273	6308451	-	L1Md_A	L1Md_A	31	1	3	65.095	32.0502	65.6564	33.1362	88.2202	0.216182																5	46394361	46401249	-	L1Md_T	L1Md_T	30	1	3	64.1783	26.4003	75.0788	26.5453	90.446	5.59186	5	78106363	78112277	-	L1Md_F2
8	6475619	6481924	-	L1Md_A	L1Md_A	13	1	4	47.4583	27.2655	49.6829	27.1147	82.756	7.86923																5	46700192	46706342	-	L1Md_T	L1Md_T	37	1	3	67.9213	25.1881	73.6976	24.3972	89.5274	5.40503	5	79200259	79205705	-	L1Md_F2
8	6751489	6756663	+	L1Md_A	L1Md_A	14	1	3	66.7096	30.3228	66.807	31.5446	91.2927	1.13006																5	46761529	46767749	-	L1Md_T	L1Md_T	41	1	3	68.1662	32.2828	72.231	32.4975	91.2786	4.54483	5	79244114	79249472	+	L1Md_F2
8	7324380	7330758	-	L1Md_A	L1Md_A	4	1	3	47.6696	34.3792	48.0524	39.1663	90.0957	4.6032																5	47124788	47130991	-	L1Md_T	L1Md_T	25	1	3	68.0133	23.7415	70.7307	25.9752	87.1179	5.1795	5	79410192	79415398	+	L1Md_F2
8	7350877	7356433	+	L1Md_A	L1Md_A	4	1	3	53.1136	30.7335	48.6972	41.7001	92.9238	1.94908																5	47281286	47287725	-	L1Md_T	L1Md_T	30	1	3	49.1275	40.7809	53.6468	36.4927	90.6625	4.1753	5	80102315	80108736	-	L1Md_F2
8	7692806	7697994	+	L1Md_A	L1Md_A	32	1	3	71.3972	36.5948	73.9277	40.3772	87.3071	11.9717																5	49537989	49544918	-	L1Md_T	L1Md_T	29	1	3	29.1398	15.2423	41.5393	2.35989	91.6803	5.0461	5	80334654	80340851	-	L1Md_F3
8	7787951	7793958	-	L1Md_A	L1Md_A	14	1	3	89.9509	2.10559	91.2719	5.09125	86.3726	9.18915																5	49666880	49672975	+	L1Md_T	L1Md_T	65	1	3	76.7163	9.74261	87.8469	2.47872	88.978	6.05013	5	80367721	80373749	-	L1Md_F2
8	17637528	17643918	-	L1Md_A	L1Md_A	14	1	3	57.2119	32.3931	56.6361	34.9749	94.7254	3.09435																5	49721794	49728077	-	L1Md_T	L1Md_T	50	1	3	79.8577	2.57834	79.4162	10.7893	89.9081	1.83498	5	80556838	80562907	-	L1Md_F2
8	18045916	18052269	-	L1Md_A	L1Md_A	49	1	4	88.5131	5.98664	92.5274	3.10811	88.0898	4.74275																5	51135971	51141171	+	L1Md_T	L1Md_T	24	1	3	67.0773	37.4931	71.0019	36.4697	90.0575	4.26152	5	80722224	80727224	+	L1Md_F2
8	18259129	18265297	-	L1Md_A	L1Md_A	4	1	2	62.6554	28.1756	59.1952	22.9954	91.5818	0.706001																5	53308123	53314121	+	L1Md_T	L1Md_T	17	1	4	66.6741	34.6615	72.6355	32.8341	85.9683	6.2828	5	80760050	80765449	-	L1Md_F2
8	19084678	19091272	-	L1Md_A	L1Md_A	24	1	4	52.6141	27.3638	51.7548	33.3212	85.1405	8.90101																5	53747984	53753404	+	L1Md_T	L1Md_T	44	1	3	73.051	17.0866	73.4895	15.1761	89.3992	4.57475	5	81853744	81858789	+	L1Md_F2
8	20957633	20962763	+	L1Md_A	L1Md_A	11	1	3	64.8733	23.1247	63.8166	26.7016	84.5947	2.66078																5	54136167	54141665	+	L1Md_T	L1Md_T	46	1	3	75.3923	16.8622	78.5219	16.1105	90.7174	4.25865	5	82063429	82069712	-	L1Md_F3
8	21484516	21490696	-	L1Md_A	L1Md_A	32	1	4	67.1778	13.7822	66.3003	16.2276	80.7412	1.94822																5	54561316	54567630	-	L1Md_T	L1Md_T	53	1	3	55.9342	32.0596	62.0708	36.8731	81.3834	1.31548	5	82635096	82640206	-	L1Md_F3
8	21602223	21607344	+	L1Md_A	L1Md_A	7	1	2	81.1715	3.56114	82.7799	1.94667	82.8203	1.87948																5	54981468	54987691	-	L1Md_T	L1Md_T	42	1	3	78.0717	5.34256	78.9124	5.85329	80.3868	6.32512	5	82772695	82778868	-	L1Md_F2
8	27695946	27701309	+	L1Md_A	L1Md_A	5	1	3	69.6097	32.2133	73.4512	32.679	95.2621	1.39919																5	55148817	55154973	-	L1Md_T	L1Md_T	28	1	3	65.746	36.9149	69.8214	31.3264	88.8036	2.67225	5	82973345	82978696	+	L1Md_F2
8	27729212	27735000	+	L1Md_A	L1Md_A	6	1	4	54.5321	35.7696	52.5586	41.0116	94.1414	0.80476																5	55201933	55208541	-	L1Md_T	L1Md_T	48	1	3	54.228	5.60997	52.7778	13.2548	77.2212	18.3536	5	83458052	83464071	-	L1Md_F2
8	28026066	28032451	-	L1Md_A	L1Md_A	17	1	3	57.5911	21.2585	58.8431	24.6251	87.2184	2.85938																5	55762185	55767595	-	L1Md_T	L1Md_T	38	1	3	69.7186	10.9499	71.6335	16.6073	81.8295	6.4907	5	84717808	84723806	-	L1Md_F3
8	28613827	28619986	-	L1Md_A	L1Md_A	4	1	2	55.4251	50.7024	55.5601	56.824	91.7198	4.01912																5	55837326	55844206	-	L1Md_T	L1Md_T	60	1	2	66.9859	1.1947	68.0782	26.6167	84.3636	3.42435	5	84770315	84776448	-	L1Md_F2
8	29505847	29511260	+	L1Md_A	L1Md_A	11	1	3	46.2789	30.1446	40.3389	37.5671	84.754	10.461																5	56122849	56129706	-	L1Md_T	L1Md_T	47	1	3	65.3002	10.993	53.7369	18.3567	86.1297	9.22094	5	84973708	84978752	+	L1Md_F3
8	29548429	29553800	+	L1Md_A	L1Md_A	4	1	2	43.8645	7.59907	44.1915	3.02865	72.0496	24.3756																5	56189032	56194840	+	L1Md_T	L1Md_T	35	1	3	49.6634	25.7355	41.8828	37.9075	85.7321	10.7505	5	84984545	84989685	+	L1Md_F2
8	29623622	29628890	+	L1Md_A	L1Md_A	44	1	3	76.9869	12.0154	71.5975	16.7034	91.0671	5.65719																5	56253429	56259893	-	L1Md_T	L1Md_T	31	1	3	63.7391	20.3845	55.0242	35.3139	85.8006	2.38346	5	85061023	85067240	-	L1Md_F2
8	29934754	29941370	-	L1Md_A	L1Md_A	12	1	4	49.1498	47.1544	48.7461	45.3458	91.248	3.52771																5	56493168	56498600	+	L1Md_T	L1Md_T	35	1	2	37.8813	0.229349	43.0174	10.5376	78.2349	0.316858	5	85862164	85867349	+	L1Md_F2
8	33151171	33156912	+	L1Md_A	L1Md_A	11	1	4	46.0602	36.7873	44.2961	39.4531	94.1334	4.72113																5	56575037	56581276	-	L1Md_T	L1Md_T	46	1	3	76.5098	17.1465	74.8932	19.5425	85.3228	11.1358	5	86200673	86206493	-	L1Md_F2
8	35500000	35505852	-	L1Md_A	L1Md_A	13	1	3	47.4802	20.2918	44.1626	27.7538	86.805	8.5148																5	56993115	56998345	+	L1Md_T	L1Md_T	50	1	3	58.0655	19.6473	63.5277	17.2431	62.9656	13.8803	5	86876826	86882417	-	L1Md_F
8	36298707	36304864	-	L1Md_A	L1Md_A	6	1	2	60.9948	46.5359	58.9951	47.6401	88.0014	6.85495																5	57146495	57152685	-	L1Md_T	L1Md_T	38	1	3	59.8505	26.4381	65.9497	32.9541	83.6162	0.247573	5	88044987	88050404	+	L1Md_F2
8	39544149	39549718	+	L1Md_A	L1Md_A	11	1	4	58.2869	37.1929	59.555	37.779	91.5633	4.90846																5	57555813	57561225	-	L1Md_T	L1Md_T	35	1	2	70.4476	27.6332	73.5147	30.2539	89.4877	1.28335	5	88168891	88174255	-	L1Md_F2
8	39723894	39730269	-	L1Md_A	L1Md_A	9	1	3	50.2199	41.2441	52.4631	43.5172	89.6224	5.17355																5	58245360	58250610	+	L1Md_T	L1Md_T	47	1	3	62.7243	12.3972	67.434	19.0764	81.3057	7.46177	5	89968439	89973543	+	L1Md_F
8	39888348	39894723	-	L1Md_A	L1Md_A	11	1	3	59.2875	38.8831	59.9176	38.4678	88.6585	3.88007																5	58399603	58406437	-	L1Md_T	L1Md_T	30	1	3	51.7207	33.9149	67.5897	19.9357	88.1506	5.12967	5	93332538	93338529	-	L1Md_F2
8	40197125	40203549	-	L1Md_A	L1Md_A	12	1	3	50.1859	42.0211	55.891	46.8918	84.5002	4.02548																5	58713170	58719298	-	L1Md_T	L1Md_T	42	1	3	75.5209	24.5343	79.4784	23.0464	88.4509	5.07751	5	93742857	93749206	-	L1Md_F2
8	41226167	41232742	-	L1Md_A	L1Md_A	5	1	4	45.7624	37.8777	47.0799	43.2771	93.3264	2.63276																5	58724921	58731578	+	L1Md_T	L1Md_T	38	1	3	45.5773	20.086	47.9978	25.7732	80.7774	16.8516	5	94001255	94007725	-	L1Md_F2
8	41617237	41623439	-	L1Md_A	L1Md_A	10	1	3	65.5419	27.859	67.6253	22.9754	77.1357	15.2794																5	58777696	58783338	+	L1Md_T	L1Md_T	34	1	3	47.6844	36.8028	46.7002	45.0927	89.4965	5.71622	5	94386163	94392594	-	L1Md_F2
8	41724219	41730577	-	L1Md_A	L1Md_A	7	1	2	58.1817	25.9708	39.2581	0	87.1033	2.58989																5	58873603	58879915	-	L1Md_T	L1Md_T	44	1	4	62.1244	28.7263	65.8063	31.9156	80.1969	8.18492	5	94761244	94767353	-	L1Md_F2
8	42075036	42081197	-	L1Md_A	L1Md_A	30	1	2	74.0058	14.4649	80.0488	22.8344	87.6065	1.90879																5	58933406	58939820	-	L1Md_T	L1Md_T	31	1	2	40.2969	35.7348	33.6668	43.4096	77.2745	28.1391	5	95091483	95097596	-	L1Md_F2
8	42486942	42492577	+	L1Md_A	L1Md_A	9	1	4	47.4684	34.5318	47.6215	41.4407	90.9057	2.75233																5	58951714	58956907	+	L1Md_T	L1Md_T	38	1	3	51.8295	15.8838	58.8227	15.4151	66.7644	10.4866	5	95408964	95415065	-	L1Md_F2
8	42569870	42575203	+	L1Md_A	L1Md_A	7	1	3	59.251	21.3148	74.1168	15.6484	85.5134	2.09005																5	59215066	59221260	-	L1Md_T	L1Md_T	44	1	2	52.2862	20.4338	56.0855	19.1721	82.0321	1.42525	5	95667079	95673550	-	L1Md_F2
8	42579611	42585971	-	L1Md_A	L1Md_A	5	1	3	63.6207	35.6801	62.6131	40.2718	88.7097	4.24419																5	59255127	59261312	-	L1Md_T	L1Md_T	41	1	3	61.7452	23.2638	65.5718	28.3462	72.1205	2.30771	5	95883879	95889827	-	L1Md_F2
8	42816721	42822284	+	L1Md_A	L1Md_A	8	1	3	50.1215	39.7278	50.2092	44.6728	92.3795	1.76923																5	59643843	59650266	-	L1Md_T	L1Md_T	30	1	2	44.7102	8.99404	33.6891	9.47944	91.2101	1.64337	5	96044256	96050406	-	L1Md_F2
8	42858065	42863439	+	L1Md_A	L1Md_A	10	1	2	42.5831	58.7765	48.4895	66.7906	89.286	6.06603																5	59750006	59756189	-	L1Md_T	L1Md_T	41	1	3	55.0183	18.2855	59.1023	15.7932	77.694	14.2421	5	97248841	97254107	+	L1Md_F2
8	43005814	43011401	+	L1Md_A	L1Md_A	7	1	3	50.9993	36.234	67.6102	22.3567	86.9829	5.43182																5	60345977	60351298	+	L1Md_T	L1Md_T	46	1	3	64.0545	8.63002	69.3865	9.59038	82.6785	15.6788	5	97749022	97754880	-	L1Md_F3
8	43150379	43155582	+	L1Md_A	L1Md_A	17	1	3	61.3313	45.7612	62.428	51.601	82.3807	19.6031																5	60494685	60500000	-	L1Md_T	L1Md_T	41	1	2	72.7348	5.36274	78.0001	2.94444	70.9897	16.6312	5	97859827	97865388	+	L1Md_F2
8	43536763	43543167	-	L1Md_A	L1Md_A	18	1	4	61.8842	33.3581	64.6772	32.8629	92.4615	3.06292																5	60550517	60557256	-	L1Md_T	L1Md_T	56	1	3	51.9386	8.51323	43.4771	2.82667	78.9548	9.86181	5	101399148	101405398	-	L1Md_F3
8	43588918	43595315	-	L1Md_A	L1Md_A	16	1	4	63.0407	39.3227	62.5579	39.4729	89.0141	4.07903																5	60651657	60657236	+	L1Md_T	L1Md_T	35	1	3	59.0926	24.0692	58.0481	30.196	83.5886	8.07566	5	101672000	101678165	-	L1Md_F2
8	43640203	43645381	+	L1Md_A	L1Md_A	31	1	3	72.146	21.7395	68.7524	22.874	90.2224	2.54915																5	61212945	61218370	+	L1Md_T	L1Md_T	35	1	2	10.5268	0	37.0369	22.2722	72.2031	12.1274	5	102216960	102223144	-	L1Md_F2
8	43836186	43841570	+	L1Md_A	L1Md_A	31	1	3	69.5335	43.9401	69.4479	46.5856	90.4657	4.17178																5	61232296	61237765	+	L1Md_T	L1Md_T	49	1	4	64.1491	33.0288	66.3458	34.4818	79.2704	13.715	5	103313407	103318493	+	L1Md_F2
8	44856379	44861380	+	L1Md_A	L1Md_A	24	1	3	96.6896	1.50737	96.5493	0.157208	95.7666	3.54498																5	61292800	61298840	+	L1Md_T	L1Md_T	37	1	4	33.6241	38.648	35.8654	36.5429	86.9403	9.25283	5	104278745	104284949	-	L1Md_F2
8	49072770	49078772	+	L1Md_A	L1Md_A	6	1	3	43.1942	39.218	44.3095	37.0157	86.7619	1.10112																5	61778310	61784161	+	L1Md_T	L1Md_T	35	1	3	29.4861	42.1519	27.896	45.6037	92.0264	2.50265	5	104315406	104320644	+	L1Md_F2
8	50932754	50938952	-	L1Md_A	L1Md_A	29	1	3	55.9591	22.3964	57.9923	13.997	73.2396	8.78106																5	62219591	62226249	-	L1Md_T	L1Md_T	45	1	4	57.5071	20.038	63.0972	30.2623	82.2268	10.8533	5	105164805	105170261	+	L1Md_F2
8	51266938	51273331	-	L1Md_A	L1Md_A	17	1	3	46.7892	32.6516	51.6684	38.2231	76.5808	5.43364																5	62227722	62233564	+	L1Md_T	L1Md_T	34	1	3	56.8094	23.0602	34.376	33.9537	91.6125	4.1863	5	105314814	105320936	-	L1Md_F2
8	51711680	51717094	+	L1Md_A	L1Md_A	10	1	3	38.3248	24.3305	38.4984	23.9075	66.3409	18.7544																5	62427513	62432978	+	L1Md_T	L1Md_T	35	1	1	20.9592	0	23.6771	0	85.4399	0	5	105382801	105389150	-	L1Md_F2
8	52426820	52432205	+	L1Md_A	L1Md_A	4	1	2	37.8756	3.87553	32.9207	0.0405392	68.3232	16.8614																5	63368507	63373703	+	L1Md_T	L1Md_T	43	1	3	67.8792	22.1125	70.1469	27.4081	87.0364	6.73078	5	109265925	109272036	-	L1Md_F2
8	52594838	52601215	-	L1Md_A	L1Md_A	5	1	2	53.6624	28.097	50.0861	48.5339	73.3695	5.25221																5	63590767	63597444	-	L1Md_T	L1Md_T	55	1	3	49.292	13.0796	42.6486	11.8366	89.5927	5.96859	5	109312912	109318284	+	L1Md_F3
8	52956464	52962846	-	L1Md_A	L1Md_A	11	1	3	67.5736	12.6005	67.9666	3.8956	65.0997	15.1207																5	63600387	63605598	+	L1Md_T	L1Md_T	27	1	4	67.9275	28.798	62.8417	38.7165	91.7622	5.39018	5	109533203	109538333	+	L1Md_F2
8	55743114	55748878	+	L1Md_A	L1Md_A	14	1	3	36.4268	43.515	37.5646	47.097	86.4255	7.41463																5	67909944	67916580	-	L1Md_T	L1Md_T	30	1	2	67.0087	10.8845	65.4062	0.682658	89.9631	1.05489	5	127089566	127094759	+	L1Md_F2
8	56350446	56355825	+	L1Md_A	L1Md_A	5	1	3	34.9087	30.2457	35.9496	31.1648	93.8881	0.690371																5	68430958	68438041	-	L1Md_T	L1Md_T	64	1	3	72.7966	12.2199	69.5109	10.4642	71.6679	17.3158	5	133353695	133358975	+	L1Md_F2
8	56371409	56376613	+	L1Md_A	L1Md_A	10	1	3	69.4197	24.9469	69.5549	30.8255	89.2408	6.82259																5	69490620	69496819	-	L1Md_T	L1Md_T	43	1	3	81.9136	17.4334	83.2652	16.4447	93.5375	3.0764	5	133697849	133703811	-	L1Md_F2
8	57170825	57176197	+	L1Md_A	L1Md_A	5	1	3	50.1329	39.3093	49.3437	40.2736	87.1674	2.4893																5	70002264	70007338	+	L1Md_T	L1Md_T	35	1	2	88.816	1.79952	89.7452	4.85232	84.6147	2.33393	5	137837861	137843315	+	L1Md_F2
8	57215546	57220759	+	L1Md_A	L1Md_A	12	1	3	54.7613	41.9748	51.4167	39.6107	62.1358	32.9539																5	70071056	70076893	+	L1Md_T	L1Md_T	34	1	3	63.157	6.65177	49.7887	22.8261	65.8797	4.13226	5	145516799	145523179	-	L1Md_F2
8	57390882	57397217	-	L1Md_A	L1Md_A	4	1	3	57.6591	35.7058	60.4608	34.0455	96.0977	1.65947																5	70203988	70210428	-	L1Md_T	L1Md_T	30	1	3	39.7041	31.3521	44.7242	29.1799	66.621	21.1383	5	145524489	145530246	-	L1Md_F2
8	59047090	59052213	+	L1Md_A	L1Md_A	8	1	2	57.4919	7.22408	51.7033	7.53355	61.9969	3.38784																5	70392626	70399067	-	L1Md_T	L1Md_T	30	1	3	51.48	33.8852	51.1489	35.6186	83.7219	9.25112	5	145680687	145687201	-	L1Md_F2
8	59337088	59343470	-	L1Md_A	L1Md_A	5	1	3	54.0572	30.9004	52.8031	37.8156	89.6218	3.31689																5	70423559	70430211	-	L1Md_T	L1Md_T	30	1	3	53.2367	14.1561	37.9786	29.6568	66.109	8.43955	5	145767657	145772977	+	L1Md_F2
8	59615816	59622202	-	L1Md_A	L1Md_A	21	1	4	62.5003	32.2779	61.5531	38.5448	85.6031	4.17394																5	71183825	71190201	-	L1Md_T	L1Md_T	31	1	2	55.7413	47.3561	49.8554	47.9549	89.774	4.70415	5	145924816	145930012	+	L1Md_F2
8	60145329	60150616	+	L1Md_A	L1Md_A	34	1	3	62.2071	40.7357	60.9054	43.6159	91.5177	3.47887																5	71313386	71319657	-	L1Md_T	L1Md_T	42	1	3	62.3569	15.2285	66.5999	18.0494	81.2394	5.23798	5	145931018	145936239	+	L1Md_F2
8	60281372	60287374	+	L1Md_A	L1Md_A	7	1	2	44.9195	42.1442	30.705	41.7978	86.1631	6.07151																5	71382573	71389415	-	L1Md_T	L1Md_T	31	1	3	47.2263	32.5135	44.8797	41.3709	84.2599	6.44838	5	145947538	145953260	-	L1Md_F2
8	60318942	60324915	+	L1Md_A	L1Md_A	7	1	4	45.4059	37.4393	44.7623	37.1859	89.3912	0.288258																5	71555961	71562276	+	L1Md_T	L1Md_T	37	1	3	50.6135	28.8504	38.8203	28.4071	82.2597	0.689049	5	146031682	146037186	+	L1Md_F3
8	63473793	63479133	+	L1Md_A	L1Md_A	5	1	3	58.0907	28.66	60.2084	31.3437	89.1117	4.7936																5	73981086	73986499	-	L1Md_T	L1Md_T	36	1	2	78.8207	20.8549	79.5727	24.3725	96.6385	1.5032	5	146058713	146063753	+	L1Md_F2
8	63683228	63688408	+	L1Md_A	L1Md_A	5	1	2	56.8597	52.5947	54.9835	50.6212	92.2011	4.91652																5	77409639	77415044	+	L1Md_T	L1Md_T	35	1	2	35.8006	29.0022	28.3647	31.1522	89.1049	1.87689	5	150087690	150092893	+	L1Md_F2
8	65578174	65584370	-	L1Md_A	L1Md_A	31	1	3	66.0146	39.9506	69.8589	43.3459	86.266	5.43086																5	77695399	77700764	+	L1Md_T	L1Md_T	47	1	3	73.3614	19.3871	77.2301	20.3708	90.2651	4.96305	5	151551977	151556994	-	L1Md_F2
8	66953475	66959263	+	L1Md_A	L1Md_A	6	1	3	55.9261	35.9151	71.0622	26.3395	91.3259	6.01835																5	77765073	77770387	-	L1Md_T	L1Md_T	24	1	3	70.4316	12.1063	77.5225	4.67722	79.1268	3.91556	5	151592972	151598147	+	L1Md_F2
8	67186238	67191452	+	L1Md_A	L1Md_A	16	1	3	64.9641	23.9215	64.2285	28.4279	90.3579	1.03936																5	77843360	77849594	-	L1Md_T	L1Md_T	42	1	3	71.6941	18.6832	70.8123	26.4388	87.615	3.66839	5	151608557	151613770	+	L1Md_F2
8	67408244	67414503	-	L1Md_A	L1Md_A	27	1	4	66.8088	24.3367	63.749	29.2549	83.8105	4.53521																5	77968273	77973569	+	L1Md_T	L1Md_T	35	1	3	54.9864	34.6389	49.9027	37.5904	83.1175	3.3441	5	151673841	151679590	+	L1Md_F2
8	67610957	67617331	-	L1Md_A	L1Md_A	5	1	2	53.873	53.1553	48.6975	59.9353	86.6089	5.40011																5	77988780	77995375	-	L1Md_T	L1Md_T	51	1	4	66.7531	19.6159	66.474	24.686	85.1218	9.40916	6	3224531	3229688	+	L1Md_F
8	74243454	74249655	-	L1Md_A	L1Md_A	14	1	3	60.5261	29.5769	55.8004	33.4161	77.0501	13.8761																5	78091232	78097397	-	L1Md_T	L1Md_T	35	1	3	57.1665	15.5196	55.135	22.3758	73.4105	11.7723	6	3280147	3285437	+	L1Md_F2
8	74541074	74547369	-	L1Md_A	L1Md_A	47	1	4	78.5117	13.4158	74.0091	21.9457	91.8354	1.99185																5	78153956	78159428	+	L1Md_T	L1Md_T	54	1	4	56.6769	6.63467	58.2024	8.31715	66.0562	19.8124	6	3614493	3619876	+	L1Md_F2
8	75140017	75146721	-	L1Md_A	L1Md_A	15	1	4	46.3958	36.538	47.5298	36.6426	92.3924	2.54775																5	78412641	78417883	+	L1Md_T	L1Md_T	48	1	3	66.3384	14.706	66.4028	17.2931	67.849	15.3462	6	3878297	3883303	+	L1Md_F2
8	77885031	77891979	-	L1Md_A	L1Md_A	8	1	3	59.5412	42.8019	52.1481	45.4711	91.5386	5.70583																5	79032871	79038299	+	L1Md_T	L1Md_T	35	1	2	54.6134	0.832784	47.5096	7.58011	77.02	6.21376	6	4230149	4235364	-	L1Md_F2
8	86988049	86994440	-	L1Md_A	L1Md_A	14	1	4	67.665	31.0051	64.9832	37.8293	93.9454	2.48271																5	79111092	79116319	+	L1Md_T	L1Md_T	47	1	3	59.7757	10.5188	62.3452	12.5637	81.5514	6.81981	6	5647055	5653430	-	L1Md_F2
8	90215546	90220707	+	L1Md_A	L1Md_A	6	1	2	33.9984	26.9026	38.3771	34.2607	81.1096	4.21478																5	79172757	79178951	-	L1Md_T	L1Md_T	30	1	2	63.5965	34.6529	61.2053	36.807	87.2374	7.86991	6	6721666	6726990	+	L1Md_F
8	93292858	93299211	-	L1Md_A	L1Md_A	38	1	3	64.1561	32.1475	67.0147	35.748	94.6104	3.00778																5	79848089	79853956	+	L1Md_T	L1Md_T	34	1	1	22.2443	0	19.3597	0	84.7698	0	6	7581521	7586893	+	L1Md_F3
8	93341647	93347227	+	L1Md_A	L1Md_A	4	1	2	52.0707	25.9771	52.7944	29.6609	90.4078	3.86635																5	80451583	80457987	-	L1Md_T	L1Md_T	30	1	2	51.3609	16.3839	38.2619	34.8209	83.3227	5.74174	6	7613881	7619517	+	L1Md_F2
8	96060338	96065920	+	L1Md_A	L1Md_A	5	1	3	59.8321	43.6515	51.8115	47.1544	92.5701	2.49522																5	80471230	80477886	-	L1Md_T	L1Md_T	30	1	3	32.1019	35.3823	29.8818	41.1228	88.9797	3.9034	6	7630326	7636555	-	L1Md_F2
8	96501490	96507693	-	L1Md_A	L1Md_A	14	1	3	63.4986	29.6335	66.3702	32.7498	84.2737	6.83755																5	82037107	82043358	-	L1Md_T	L1Md_T	30	1	2	60.692	45.2931	63.2073	49.0405	94.7944	0.564366	6	7835888	7842042	-	L1Md_F2
8	97110068	97116641	-	L1Md_A	L1Md_A	6	1	4	39.092	34.1086	33.9569	41.3185	91.4146	2.26413																5	82180050	82185292	+	L1Md_T	L1Md_T	49	1	3	72.4909	16.5296	72.7751	20.8756	87.3796	1.35528	6	8794520	8800249	-	L1Md_F2
8	97239296	97244677	+	L1Md_A	L1Md_A	8	1	2	29.7255	8.98974	33.9973	9.70897	90.1215	9.00367																5	82194457	82200772	-	L1Md_T	L1Md_T	52	1	3	68.3468	39.2208	67.9296	46.8946	88.7378	3.74746	6	9446539	9451654	+	L1Md_F2
8	98028717	98034897	-	L1Md_A	L1Md_A	16	1	3	66.5812	22.5286	68.3345	20.5486	86.1964	2.07794																5	82906865	82912563	+	L1Md_T	L1Md_T	35	1	2	25.686	13.88	15.2182	10.3528	86.3277	3.96814	6	9505206	9511175	-	L1Md_F2
8	98838508	98845870	-	L1Md_A	L1Md_A	10	1	5	45.5799	29.4409	48.364	34.3325	90.7858	3.65398																5	83108741	83115164	-	L1Md_T	L1Md_T	25	1	3	49.1671	19.356	49.4967	24.6801	74.924	16.6912	6	9519090	9525064	-	L1Md_F3
8	99860049	99865433	+	L1Md_A	L1Md_A	6	1	2	48.7443	39.3269	53.7456	50.7526	85.3251	0.581376																5	83783523	83789187	+	L1Md_T	L1Md_T	36	1	3	30.0224	14.592	27.435	24.964	89.0041	4.65292	6	9677742	9684053	-	L1Md_F2
8	100468847	100474051	+	L1Md_A	L1Md_A	18	1	3	53.163	23.4896	56.7867	29.309	69.0873	12.0233																5	84753792	84759281	+	L1Md_T	L1Md_T	48	1	3	55.5963	18.5275	58.0113	21.0849	84.6257	9.03471	6	9959866	9965566	-	L1Md_F2
8	101208348	101214118	+	L1Md_A	L1Md_A	8	1	4	51.2234	22.9929	39.3458	32.8093	85.4495	7.70164																5	84818751	84824962	-	L1Md_T	L1Md_T	42	1	3	46.1593	27.7022	49.1319	32.835	81.2177	9.04601	6	10027162	10033481	+	L1Md_F2
8	101374592	101380949	-	L1Md_A	L1Md_A	4	1	2	59.9963	27.4486	59.1876	37.7529	66.687	5.38569																5	84939602	84944758	+	L1Md_T	L1Md_T	38	1	2	62.6596	36.5806	65.5326	32.6596	87.1874	0.428298	6	10262289	10267445	+	L1Md_F3
8	102246343	102251692	+	L1Md_A	L1Md_A	4	1	3	52.6935	36.0451	53.745	44.8743	86.5925	5.31714																5	85167312	85173773	-	L1Md_T	L1Md_T	30	1	3	55.5978	26.4494	55.4053	32.451	85.7609	2.25616	6	10555991	10561271	-	L1Md_F3
8	113564736	113571540	-	L1Md_A	L1Md_A	14	1	5	71.0845	27.168	77.9486	26.1469	87.0046	8.64683																5	85263872	85269256	+	L1Md_T	L1Md_T	35	1	2	44.5577	37.799	43.3764	44.6678	86.9752	5.76465	6	10747699	10752767	+	L1Md_F2
8	113601764	113606950	+	L1Md_A	L1Md_A	24	1	3	66.8975	25.0796	64.2095	28.9494	90.0074	3.34862																5	85680032	85686196	-	L1Md_T	L1Md_T	32	1	4	70.3378	28.5225	73.7228	31.8635	90.3025	3.10226	6	10843190	10848353	+	L1Md_F2
8	116491828	116498004	-	L1Md_A	L1Md_A	38	1	2	71.1414	31.1186	69.2467	36.0414	93.3208	2.08286																5	86005704	86010891	+	L1Md_T	L1Md_T	27	1	1	84.5619	0	89.3989	0	93.5129	0	6	11003382	11008418	-	L1Md_F2
9	4400914	4406017	+	L1Md_A	L1Md_A	65	1	4	64.1743	30.1558	66.045	33.9109	75.7786	14.733																5	86685732	86690902	+	L1Md_T	L1Md_T	44	1	1	92.3201	0	95.221	0	92.0656	0	6	11030887	11037323	-	L1Md_F2
9	5780971	5786538	+	L1Md_A	L1Md_A	4	1	3	63.7232	27.7749	64.834	28.3894	87.5171	6.25597																5	87429415	87434848	-	L1Md_T	L1Md_T	27	1	2	85.6014	6.69341	91.2169	0.665033	79.3592	6.14999	6	11445500	11450658	-	L1Md_F2
9	5934513	5940526	+	L1Md_A	L1Md_A	13	1	4	24.7754	38.761	27.1793	41.9136	89.3213	5.28829																5	87539758	87546188	-	L1Md_T	L1Md_T	30	1	2	62.0971	21.652	31.3071	0	88.9761	1.68602	6	11693591	11698756	+	L1Md_F2
9	6442511	6447921	+	L1Md_A	L1Md_A	13	1	3	38.5355	42.3729	40.8375	47.4832	89.0905	1.69642																5	87745421	87751613	-	L1Md_T	L1Md_T	30	1	3	76.0771	17.7382	75.7776	25.2384	89.4643	5.42983	6	12186610	12192823	-	L1Md_F2
9	8314227	8320520	-	L1Md_A	L1Md_A	11	1	3	59.4487	41.8456	63.6067	44.5566	88.2695	4.32816																5	88055595	88061069	-	L1Md_T	L1Md_T	38	1	2	65.0746	40.1717	66.6279	40.0876	92.3872	1.74843	6	12223285	12229332	-	L1Md_F2
9	8377434	8383206	+	L1Md_A	L1Md_A	6	1	3	43.1428	32.3316	33.8344	40.3931	84.1299	2.78148																5	88175704	88181904	-	L1Md_T	L1Md_T	32	1	3	64.918	19.2496	65.664	17.7788	79.8967	5.23349	6	12775442	12780919	+	L1Md_F2
9	8782899	8789102	+	L1Md_A	L1Md_A	9	1	3	65.0736	6.38574	69.6823	11.3543	77.2463	8.92549																5	88259285	88264539	+	L1Md_T	L1Md_T	45	1	3	71.6641	18.4141	70.6355	20.4827	90.7522	1.79478	6	13272678	13278461	-	L1Md_F2
9	9619800	9626763	-	L1Md_A	L1Md_A	6	1	2	52.8706	30.6308	53.6575	28.6672	89.069	6.59415																5	88545882	88552177	+	L1Md_T	L1Md_T	36	1	3	13.5431	10.0397	13.7294	3.97991	59.7346	35.2201	6	13315421	13320519	+	L1Md_F3
9	11839163	11845519	-	L1Md_A	L1Md_A	21	1	3	48.6493	35.9877	53.3018	43.6816	78.0782	5.50752																5	89395484	89401652	-	L1Md_T	L1Md_T	38	1	3	83.8723	9.2691	84.4692	11.4868	91.6251	4.99846	6	13390342	13396497	-	L1Md_F2
9	12373149	12378728	+	L1Md_A	L1Md_A	8	1	4	48.6891	19.9056	48.4903	29.7263	82.5726	9.80098																5	90095423	90100610	+	L1Md_T	L1Md_T	23	1	3	53.4354	46.3984	50.435	44.877	86.588	6.75217	6	14070660	14076606	-	L1Md_F2
9	12916135	12921324	+	L1Md_A	L1Md_A	28	1	3	57.1955	25.2235	59.6388	28.0086	88.6539	2.44431																5	90812483	90819330	-	L1Md_T	L1Md_T	32	1	4	54.7261	19.3687	61.8797	23.5573	88.5579	9.71107	6	14123026	14129217	-	L1Md_F2
9	16854694	16861375	-	L1Md_A	L1Md_A	23	1	5	30.1451	37.2984	30.7296	37.4095	87.3665	4.96892																5	91832099	91837352	+	L1Md_T	L1Md_T	42	1	3	85.3989	12.6249	86.4201	15.8183	93.0958	6.01207	6	14309759	14316099	-	L1Md_F2
9	17059000	17064562	+	L1Md_A	L1Md_A	5	1	3	44.2819	37.1847	38.7902	30.6966	87.1779	8.4149																5	93309771	93314972	+	L1Md_T	L1Md_T	17	1	2	56.7603	48.0507	54.3427	54.2054	91.2358	2.20267	6	14371499	14376678	+	L1Md_F2
9	17402088	17408265	-	L1Md_A	L1Md_A	15	1	3	53.3048	43.7179	53.6829	47.6507	86.3787	4.37947																5	93375829	93382209	-	L1Md_T	L1Md_T	44	1	3	68.0694	32.3922	68.2154	30.5411	89.2515	3.05982	6	14656915	14663239	-	L1Md_F2
9	17850077	17856684	-	L1Md_A	L1Md_A	15	1	4	52.435	36.0211	52.0698	41.1227	85.6256	3.4187																5	93545674	93557368	-	L1Md_T	L1Md_T	52	1	3	31.6798	33.2545	44.0766	24.0908	78.3618	10.5296	6	15584937	15590361	-	L1Md_F2
9	18009006	18015038	+	L1Md_A	L1Md_A	22	1	6	45.55	39.0643	47.0676	41.6994	90.8364	3.567																5	93804295	93809732	+	L1Md_T	L1Md_T	35	1	2	61.0895	15.9603	56.3339	12.7298	80.0061	9.7257	6	16200798	16205982	+	L1Md_F2
9	18060368	18065534	+	L1Md_A	L1Md_A	15	1	2	64.056	37.2513	65.8676	38.8948	86.7988	2.50882																5	93888170	93894391	-	L1Md_T	L1Md_T	35	1	1	48.5377	0	NaN	0	71.8532	0	6	16253276	16258880	+	L1Md_F2
9	18185684	18192082	-	L1Md_A	L1Md_A	13	1	3	49.9415	25.3113	56.1825	38.3319	80.8528	9.86532																5	94039766	94047473	-	L1Md_T	L1Md_T	32	1	4	60.2579	9.74697	58.3697	13.3905	82.9407	14.8727	6	16422521	16428762	-	L1Md_F2
9	18235088	18240460	+	L1Md_A	L1Md_A	5	1	3	42.9844	34.6684	41.459	39.0568	69.6158	6.19773																5	94229787	94235896	+	L1Md_T	L1Md_T	57	1	2	76.2604	8.36415	74.2043	7.08911	79.8145	1.5365	6	16487599	16493763	-	L1Md_F2
9	18791020	18797188	-	L1Md_A	L1Md_A	9	1	3	65.7267	30.766	66.8948	30.7269	75.2804	17.7521																5	94260319	94266333	-	L1Md_T	L1Md_T	33	1	2	56.7481	8.68264	54.7027	7.36474	75.867	4.01962	6	16515309	16520669	+	L1Md_F2
9	18893772	18899975	-	L1Md_A	L1Md_A	14	1	3	57.8693	34.3098	61.7977	40.6226	74.2048	8.39855																5	95226357	95232371	-	L1Md_T	L1Md_T	33	1	2	54.8291	10.8513	55.8325	21.4832	80.9105	0	6	17004232	17009795	+	L1Md_F2
9	20062165	20068522	-	L1Md_A	L1Md_A	5	1	3	57.8829	20.0396	57.4406	39.478	83.5767	4.78003																5	95553990	95560211	-	L1Md_T	L1Md_T	36	1	1	NaN	0	79.7619	0	NaN	0	6	17015468	17021687	-	L1Md_F2
9	22897240	22904189	-	L1Md_A	L1Md_A	7	1	4	38.4611	40.6872	42.842	40.1153	94.2926	3.825																5	95705602	95713097	-	L1Md_T	L1Md_T	32	1	4	37.6608	18.6853	46.7871	21.4384	79.2112	9.72146	6	18736492	18741713	+	L1Md_F2
9	25420116	25425507	+	L1Md_A	L1Md_A	12	1	3	61.9163	28.9667	70.4652	23.1189	91.7062	4.45197																5	98909394	98915934	-	L1Md_T	L1Md_T	29	1	3	58.3895	48.8597	58.8556	50.3567	95.0859	3.13172	6	19007306	19012717	-	L1Md_F2
9	25966710	25972672	-	L1Md_A	L1Md_A	17	1	2	78.5634	5.32074	81.3047	3.32922	84.2619	0.603473																5	101312344	101317817	+	L1Md_T	L1Md_T	46	1	2	57.8532	27.6423	52.28	31.2768	98.9188	0.55062	6	19216374	19222674	-	L1Md_F2
9	27464957	27471158	-	L1Md_A	L1Md_A	9	1	2	63.3887	17.3155	74.0944	17.4602	92.1762	0.554812																5	102190800	102197435	-	L1Md_T	L1Md_T	28	1	2	51.1572	26.8684	53.2426	26.3679	89.4945	2.01112	6	19309717	19315042	-	L1Md_F2
9	30865996	30872589	-	L1Md_A	L1Md_A	9	1	3	47.6589	38.8727	47.6448	41.6374	94.2984	3.61311																5	102408803	102415079	+	L1Md_T	L1Md_T	35	1	3	18.3803	25.6804	29.7441	20.6586	94.3325	4.10727	6	19400499	19406657	-	L1Md_F2
9	31734940	31740127	+	L1Md_A	L1Md_A	11	1	3	66.2224	30.7059	62.2739	40.5357	93.7701	1.12034																5	104610082	104616266	-	L1Md_T	L1Md_T	29	1	2	48.1865	49.7052	52.4252	54.3294	56.215	41.5241	6	19588876	19594387	+	L1Md_F2
9	35946510	35952308	+	L1Md_A	L1Md_A	22	1	4	50.9048	10.8883	59.9763	15.8903	57.0228	16.3382																5	104663008	104669192	-	L1Md_T	L1Md_T	29	1	3	71.4975	26.1057	59.697	26.6112	73.1717	30.9721	6	19977305	19983485	-	L1Md_F3
9	36013778	36020158	-	L1Md_A	L1Md_A	6	1	3	46.8442	8.59972	39.6453	17.462	63.8647	11.9727																5	104887884	104894355	-	L1Md_T	L1Md_T	39	1	4	52.81	33.266	49.9915	31.0342	87.1762	5.53756	6	20083575	20089021	+	L1Md_F2
9	36071231	36077316	-	L1Md_A	L1Md_A	21	1	3	42.9141	7.67398	50.3584	3.35821	47.4857	6.89752																5	106017282	106023587	-	L1Md_T	L1Md_T	38	1	3	69.1578	15.3259	73.1595	13.5798	91.7479	5.56032	6	20539380	20544867	-	L1Md_F2
9	36616634	36621823	+	L1Md_A	L1Md_A	12	1	3	37.5893	11.1383	39.4611	9.77139	65.1721	18.1089																5	108294332	108300551	-	L1Md_T	L1Md_T	40	1	3	73.4725	15.5339	68.9915	18.8714	88.9255	6.49145	6	20607759	20612957	+	L1Md_F2
9	38896544	38902131	+	L1Md_A	L1Md_A	5	1	1	80.0322	0	81.6206	0	72.6839	0																5	109073078	109079333	-	L1Md_T	L1Md_T	44	1	3	59.4172	17.253	59.9787	19.5601	79.3975	4.37563	6	20628972	20635158	+	L1Md_F2
9	39353563	39359741	-	L1Md_A	L1Md_A	46	1	3	64.5533	16.936	67.2201	26.5171	81.4888	12.1681																5	109122636	109128495	+	L1Md_T	L1Md_T	34	1	2	59.9554	0.994105	50.9078	6.10529	66.8337	2.6096	6	22476073	22481383	+	L1Md_F2
9	40064115	40069695	+	L1Md_A	L1Md_A	5	1	2	26.1579	33.9624	29.5361	24.5492	96.1327	1.49995																5	109279529	109284733	+	L1Md_T	L1Md_T	29	1	3	46.4171	12.5045	44.0255	22.2647	70.8313	6.71023	6	22779813	22785853	-	L1Md_F2
9	49325605	49331174	+	L1Md_A	L1Md_A	5	1	3	40.0459	45.6868	40.6182	48.333	92.8631	3.68791																5	109619207	109625355	-	L1Md_T	L1Md_T	45	1	3	86.1124	4.29718	89.0521	3.69995	88.6623	3.49516	6	23913253	23919501	-	L1Md_F2
9	52600835	52605965	+	L1Md_A	L1Md_A	65	1	2	91.2632	1.43652	94.4516	1.67269	91.6572	0.529996																5	127007639	127012681	+	L1Md_T	L1Md_T	26	1	3	55.1311	23.3663	53.2336	29.8549	78.8963	5.11416	6	24006940	24012742	-	L1Md_F2
9	52610808	52616179	+	L1Md_A	L1Md_A	4	1	2	63.5578	35.7619	63.2562	46.7108	85.2565	2.08324																5	132729430	132734654	+	L1Md_T	L1Md_T	36	1	2	49.4512	44.4645	43.1951	58.789	91.8001	4.2258	6	24222693	24227876	+	L1Md_F2
9	52992560	52997932	+	L1Md_A	L1Md_A	11	1	3	65.4857	29.9261	67.9007	36.0629	94.0828	2.94407																5	133003048	133008461	-	L1Md_T	L1Md_T	28	1	2	60.8185	47.7053	60.9613	43.556	94.1423	2.69633	6	24289985	24295243	+	L1Md_F2
9	54357064	54362833	+	L1Md_A	L1Md_A	6	1	3	60.575	32.4247	51.3641	43.928	94.7951	1.75848																5	146037183	146042825	+	L1Md_T	L1Md_T	36	1	3	48.8584	15.6701	52.1098	13.4835	67.9032	13.8453	6	25453485	25459139	-	L1Md_F2
9	66632957	66639549	-	L1Md_A	L1Md_A	4	1	2	50.3764	8.33458	42.9406	1.76519	91.7078	8.16201																5	151655114	151661208	+	L1Md_T	L1Md_T	53	1	1	78.286	0	71.5954	0	90.5066	0	6	25490127	25495468	-	L1Md_F2
9	73396715	73402503	+	L1Md_A	L1Md_A	7	1	3	53.2912	28.213	50.0712	27.5685	90.3288	12.4094																6	3814750	3820898	-	L1Md_T	L1Md_T	31	1	1	41.0898	0	38.4286	0	83.1991	0	6	26047833	26053997	-	L1Md_F2
9	74037536	74043700	-	L1Md_A	L1Md_A	41	1	3	88.5502	5.90314	86.859	12.8479	93.7268	1.295																6	4092092	4097757	+	L1Md_T	L1Md_T	50	1	4	57.7783	21.7805	50.6944	35.2225	88.0454	7.62107	6	26227253	26232430	+	L1Md_F2
9	74410178	74416383	-	L1Md_A	L1Md_A	11	1	3	71.1131	34.9072	66.6405	52.745	91.5507	2.9015																6	4282293	4287534	+	L1Md_T	L1Md_T	36	1	2	58.6873	48.8507	61.5481	45.2964	92.3693	0.714147	6	26529314	26535479	-	L1Md_F3
9	74664727	74670839	-	L1Md_A	L1Md_A	5	1	3	80.4797	14.299	88.0475	8.12974	87.7457	4.45148																6	5519537	5525878	-	L1Md_T	L1Md_T	39	1	4	65.5761	37.2274	70.8052	31.509	94.2577	2.08802	6	26652182	26658263	-	L1Md_F2
9	74684567	74689815	+	L1Md_A	L1Md_A	13	1	3	78.6659	20.1359	75.901	26.9779	90.4051	4.4819																6	6699888	6706085	-	L1Md_T	L1Md_T	30	1	2	56.8592	56.1717	58.4083	48.8942	96.4255	1.06003	6	26680729	26686966	-	L1Md_F2
9	77674841	77680048	+	L1Md_A	L1Md_A	16	1	3	53.2271	34.9344	58.6806	35.3567	64.9408	18.748																6	7481353	7487794	-	L1Md_T	L1Md_T	31	1	3	53.9393	35.4731	52.6383	36.5719	90.2033	0.75289	6	27008351	27014188	-	L1Md_F2
9	78882893	78890294	-	L1Md_A	L1Md_A	9	1	2	45.1996	28.8374	49.0579	39.6123	88.6255	2.5391																6	7700108	7705442	+	L1Md_T	L1Md_T	48	1	3	73.3019	31.7392	69.2241	40.4906	94.1079	4.27442	6	27078320	27083481	+	L1Md_F2
9	79402887	79408484	+	L1Md_A	L1Md_A	10	1	4	50.4521	38.5297	47.4101	43.2394	88.0407	1.46505																6	9603654	9609189	+	L1Md_T	L1Md_T	37	1	3	36.1927	41.6653	33.8349	46.5835	89.4167	5.7878	6	27108153	27114353	-	L1Md_F2
9	81614103	81619688	+	L1Md_A	L1Md_A	6	1	4	53.6526	44.7373	54.8652	44.1509	92.1685	4.41244																6	9645542	9651073	+	L1Md_T	L1Md_T	60	1	4	70.8032	6.5358	72.9502	9.69624	77.6446	12.3361	6	32624915	32630196	+	L1Md_F2
9	82564913	82570705	+	L1Md_A	L1Md_A	7	1	3	35.0215	36.5437	33.7596	35.4025	90.0263	0.236748																6	9726923	9733128	+	L1Md_T	L1Md_T	42	1	2	59.2709	10.8261	53.5676	24.2192	79.2952	12.647	6	33200454	33205618	+	L1Md_F2
9	82770423	82775839	+	L1Md_A	L1Md_A	11	1	3	68.6088	16.8511	74.5319	8.73034	83.5996	2.51211																6	10147001	10152439	+	L1Md_T	L1Md_T	36	1	2	25.917	25.5244	25.1261	24.5824	83.745	5.78727	6	35469338	35475482	-	L1Md_F2
9	86941367	86946516	+	L1Md_A	L1Md_A	5	1	2	62.4488	44.7365	68.2429	40.2439	76.2287	25.5946																6	10225843	10230975	+	L1Md_T	L1Md_T	48	1	2	56.1775	22.9402	62.559	24.142	71.4968	0.931714	6	35583714	35589963	-	L1Md_F2
9	87277109	87282488	+	L1Md_A	L1Md_A	6	1	3	49.3921	33.5169	44.4383	29.7901	92.6181	3.10388																6	10578013	10583197	+	L1Md_T	L1Md_T	27	1	3	48.6069	36.0219	55.7025	37.8833	64.8519	11.4892	6	35659895	35665973	-	L1Md_F2
9	87832724	87840447	-	L1Md_A	L1Md_A	11	1	6	57.6162	27.8298	59.7264	26.047	90.1455	2.5181																6	10623370	10629805	-	L1Md_T	L1Md_T	47	1	4	64.58	12.251	64.7679	26.0565	70.7322	15.6978	6	35671330	35677071	-	L1Md_F2
9	88651789	88657420	+	L1Md_A	L1Md_A	62	1	4	72.9023	11.2837	75.28	12.5551	78.7711	15.3833																6	10699359	10706043	-	L1Md_T	L1Md_T	30	1	2	25.7865	10.9928	17.6176	8.71378	68.1279	9.4644	6	35724545	35729701	+	L1Md_F2
9	88666291	88672657	-	L1Md_A	L1Md_A	4	1	3	64.7373	22.2908	62.4136	28.3352	90.1349	4.47042																6	11161470	11166808	+	L1Md_T	L1Md_T	53	1	2	54.1962	28.5974	52.4156	45.3828	79.6987	18.6204	6	36043512	36048558	+	L1Md_F2
9	89001878	89008354	-	L1Md_A	L1Md_A	43	1	4	74.4812	10.4327	78.8704	8.45407	79.3222	11.8519																6	11703174	11708369	+	L1Md_T	L1Md_T	35	1	3	61.2317	30.4616	60.8332	37.1909	83.7428	5.27956	6	36149762	36155915	-	L1Md_F2
9	89472307	89478700	-	L1Md_A	L1Md_A	10	1	3	58.1537	33.3562	58.0615	35.3194	93.9077	1.9084																6	11742602	11749447	-	L1Md_T	L1Md_T	31	1	3	41.1242	15.5209	31.2359	25.7971	89.9704	5.3798	6	41425366	41430541	+	L1Md_F2
9	90343213	90349380	-	L1Md_A	L1Md_A	48	1	3	77.3122	7.25898	81.6193	4.20726	85.4044	2.89288																6	11779726	11785724	-	L1Md_T	L1Md_T	31	1	2	89.3676	3.6941	93.3041	5.32022	92.7735	0.808815	6	41483154	41489358	-	L1Md_F2
9	90874632	90880656	-	L1Md_A	L1Md_A	32	1	2	69.8055	26.683	67.2905	34.3061	87.6345	5.72406																6	12279004	12284215	+	L1Md_T	L1Md_T	43	1	2	72.6146	21.6591	72.1067	24.2236	83.6362	6.05022	6	42000000	42005309	-	L1Md_F
9	91643341	91648781	-	L1Md_A	L1Md_A	11	1	2	50.6779	6.49677	51.8847	9.9703	86.1041	3.50621																6	12868979	12875313	+	L1Md_T	L1Md_T	41	1	3	76.3874	3.0062	71.4743	13.0523	89.7787	2.32993	6	42068988	42074908	-	L1Md_F3
9	92032577	92039152	-	L1Md_A	L1Md_A	72	1	3	68.3644	12.6012	69.5345	19.6887	89.9494	4.37415																6	13331380	13336943	+	L1Md_T	L1Md_T	60	1	3	80.1641	3.40368	83.1536	2.95436	84.0763	7.66557	6	42097529	42104019	-	L1Md_F2
9	93029022	93035344	-	L1Md_A	L1Md_A	5	1	2	52.8655	25.8666	61.414	21.7371	80.8406	13.0504																6	13362283	13368464	-	L1Md_T	L1Md_T	26	1	3	63.0691	25.3499	69.5688	29.3289	88.2982	3.61937	6	42145245	42151581	-	L1Md_F3
9	93285287	93290896	+	L1Md_A	L1Md_A	19	1	4	48.3349	26.385	44.4472	29.6949	75.2254	2.69549																6	14440709	14446877	-	L1Md_T	L1Md_T	31	1	3	44.3982	19.0254	48.1262	22.0409	68.9952	7.41866	6	42647795	42654055	-	L1Md_F2
9	93662354	93668512	-	L1Md_A	L1Md_A	14	1	3	44.9996	13.9857	46.1037	14.5341	59.4563	10.1267																6	14546465	14551851	+	L1Md_T	L1Md_T	32	1	3	53.0433	32.0679	47.3973	33.8408	86.3493	6.26954	6	43860361	43866696	-	L1Md_F3
9	93814179	93819673	-	L1Md_A	L1Md_A	63	1	3	57.5768	5.56742	61.535	7.41333	71.6334	5.04707																6	14794439	14799867	+	L1Md_T	L1Md_T	36	1	3	39.1145	26.2703	43.8183	26.8979	86.2493	3.88578	6	44490612	44496842	-	L1Md_F2
9	94309457	94315214	-	L1Md_A	L1Md_A	16	1	3	54.5156	40.5608	56.7938	45.1935	86.455	0.979441																6	14801446	14806905	+	L1Md_T	L1Md_T	51	1	3	67.9432	14.1129	69.1929	18.8013	80.7846	0.92033	6	44644674	44649806	+	L1Md_F2
9	94636043	94642619	-	L1Md_A	L1Md_A	4	1	2	33.6402	22.6003	35.7714	37.6315	92.228	4.21719																6	15601007	15607531	-	L1Md_T	L1Md_T	42	1	4	65.0081	29.8271	60.7595	34.24	90.1527	5.67074	6	44913365	44918834	+	L1Md_F2
9	95245765	95250956	+	L1Md_A	L1Md_A	25	1	4	75.2254	24.4592	76.1439	26.3508	93.3712	2.82741																6	15684673	15690003	+	L1Md_T	L1Md_T	45	1	3	61.3374	32.3224	57.8198	39.5153	85.1993	7.65181	6	56960097	56966275	-	L1Md_F2
9	95269206	95274604	+	L1Md_A	L1Md_A	17	1	4	52.2952	45.3702	51.6282	48.9523	89.9523	6.98177																6	16299671	16304801	+	L1Md_T	L1Md_T	42	1	2	81.8293	9.40404	81.7018	16.8883	92.8696	2.62067	6	57010671	57017207	-	L1Md_F2
9	98166349	98171935	+	L1Md_A	L1Md_A	5	1	2	65.104	43.7214	63.1952	49.5586	92.8854	2.45978																6	16391070	16396728	+	L1Md_T	L1Md_T	35	1	3	35.4181	31.3655	38.0469	29.8891	84.7896	2.38218	6	57017283	57023209	-	L1Md_F3
9	102470866	102476452	+	L1Md_A	L1Md_A	5	1	3	68.37	43.3158	67.6672	42.6512	95.8282	2.27996																6	16595515	16601951	-	L1Md_T	L1Md_T	31	1	4	60.7437	33.5925	62.3346	33.0873	92.9843	3.47978	6	57304316	57310717	+	L1Md_F2
9	103797121	103802218	+	L1Md_A	L1Md_A	55	1	2	92.291	7.23377	95.0608	1.58229	94.3468	5.9424																6	18162354	18169018	-	L1Md_T	L1Md_T	45	1	1	71.0457	0	65.4482	0	60.3968	0	6	57667423	57673677	-	L1Md_F2
9	105623531	105629889	-	L1Md_A	L1Md_A	9	1	3	51.2079	34.8808	53.2523	37.975	94.4241	3.51023																6	18579736	18587454	-	L1Md_T	L1Md_T	32	1	3	33.5993	19.1784	20.3918	2.26888	93.7672	1.61811	6	57939418	57945623	-	L1Md_F2
9	109245034	109252065	-	L1Md_A	L1Md_A	6	1	3	56.2382	15.6554	48.5906	36.0776	95.8823	1.13329																6	18780666	18786097	+	L1Md_T	L1Md_T	48	1	4	77.6199	10.0853	78.2564	14.9572	89.662	3.91157	6	58084421	58089772	+	L1Md_F3
9	111805321	111810883	+	L1Md_A	L1Md_A	4	1	2	55.8356	50.61	61.8698	49.048	90.7985	6.16759																6	18899885	18905478	+	L1Md_T	L1Md_T	48	1	3	64.1206	18.2071	57.946	25.3689	89.0129	7.00431	6	58147589	58153214	+	L1Md_F2
9	112483502	112490056	-	L1Md_A	L1Md_A	19	1	3	76.2985	27.9674	77.5043	28.7756	91.0441	5.63235																6	18982697	18989235	-	L1Md_T	L1Md_T	55	1	4	49.347	12.9261	51.4561	18.7254	77.2712	10.3985	6	58181962	58186991	+	L1Md_F2
9	112619006	112625197	-	L1Md_A	L1Md_A	14	1	3	72.0266	39.1224	72.4138	39.2361	80.6048	20.6307																6	19068875	19075489	-	L1Md_T	L1Md_T	31	1	3	62.6553	22.4575	49.5341	38.4989	71.3158	0.541935	6	58224118	58230230	-	L1Md_F2
9	112984350	112989755	+	L1Md_A	L1Md_A	21	1	3	42.2575	42.979	39.3261	46.6099	86.3725	5.81479																6	19145468	19151801	+	L1Md_T	L1Md_T	37	1	3	44.5202	28.4611	68.2754	6.24114	83.9681	14.7593	6	58292704	58298902	-	L1Md_F3
10	6623651	6628850	+	L1Md_A	L1Md_A	26	1	3	59.8383	20.5883	63.3589	29.0709	85.2808	7.39004																6	19994178	20000000	-	L1Md_T	L1Md_T	41	1	2	68.0105	11.8925	72.7535	11.1775	61.8914	14.5487	6	58310866	58316284	-	L1Md_F2
10	6637953	6643417	+	L1Md_A	L1Md_A	44	1	3	76.2405	13.7057	80.8382	14.0898	77.7936	8.86937																6	20017588	20024275	-	L1Md_T	L1Md_T	30	1	3	29.0708	26.1504	30.2115	34.4184	81.8599	4.90984	6	58395040	58401204	-	L1Md_F2
10	6654610	6660143	+	L1Md_A	L1Md_A	5	1	3	54.252	46.5969	56.1978	48.1416	88.731	3.78159																6	20113246	20120385	-	L1Md_T	L1Md_T	43	1	6	36.0229	12.4356	39.6716	20.3147	71.8789	20.2345	6	59558331	59563823	-	L1Md_F2
10	10584435	10590229	+	L1Md_A	L1Md_A	6	1	4	50.1232	16.6211	43.6818	27.3936	85.8269	6.969																6	20127896	20134341	-	L1Md_T	L1Md_T	56	1	4	50.5659	12.2218	52.2658	10.7272	56.7337	19.6291	6	59624706	59629897	+	L1Md_F3
10	12070939	12076887	-	L1Md_A	L1Md_A	28	1	3	90.9343	2.99644	95.7775	2.53108	92.4527	2.51472																6	20164293	20170469	-	L1Md_T	L1Md_T	42	1	3	40.4583	3.73283	41.307	10.1635	47.4699	17.5739	6	59825283	59831294	-	L1Md_F2
10	12266463	12272042	+	L1Md_A	L1Md_A	6	1	3	43.7131	43.3013	36.6487	49.1174	90.503	3.9291																6	20295463	20300838	+	L1Md_T	L1Md_T	39	1	3	39.7332	14.7082	41.095	21.8219	58.1315	13.98	6	60218939	60224641	-	L1Md_F2
10	15464314	15470699	-	L1Md_A	L1Md_A	18	1	3	57.993	25.7391	52.0985	34.7095	85.6636	10.4125																6	20528176	20533371	+	L1Md_T	L1Md_T	36	1	3	62.5679	35.4636	65.1384	41.3444	83.7995	7.87526	6	60239879	60246039	-	L1Md_F2
10	15566766	15573740	-	L1Md_A	L1Md_A	19	1	5	45.6463	33.7357	49.1689	37.4426	90.4659	3.58051																6	20544868	20551086	-	L1Md_T	L1Md_T	45	1	3	50.0391	38.7143	49.9286	41.3221	88.4291	8.7787	6	60468329	60473419	-	L1Md_F2
10	15595039	15601383	-	L1Md_A	L1Md_A	5	1	1	88.6667	0	89.4434	0	85.4771	0																6	20793427	20798849	+	L1Md_T	L1Md_T	36	1	2	66.1977	0	37.1611	35.6846	90.3161	4.66211	6	60541877	60548225	-	L1Md_F2
10	15774598	15781142	-	L1Md_A	L1Md_A	6	1	1	6.76955	0	1.39098	0	95.1984	0																6	21014229	21019652	+	L1Md_T	L1Md_T	35	1	2	43.886	43.9183	42.1394	51.4352	75.7785	12.3648	6	62821394	62826569	-	L1Md_F2
10	17137287	17142476	+	L1Md_A	L1Md_A	11	1	2	44.0958	44.2453	44.3272	43.7023	90.3384	1.33911																6	23060406	23065819	-	L1Md_T	L1Md_T	33	1	2	52.0665	35.7396	58.7847	37.6022	89.1068	6.5824	6	63055199	63061416	-	L1Md_F2
10	22621515	22626914	+	L1Md_A	L1Md_A	16	1	3	70.4268	23.7241	58.0861	36.9231	92.8259	1.49481																6	24063131	24069578	-	L1Md_T	L1Md_T	43	1	3	63.4578	24.1786	60.6198	34.1399	89.6843	1.98179	6	63236342	63242563	-	L1Md_F2
10	22758910	22764293	+	L1Md_A	L1Md_A	24	1	3	61.7754	27.0033	52.228	33.4169	88.2615	0.157108																6	24279364	24285767	-	L1Md_T	L1Md_T	29	1	2	43.5038	31.3692	44.0991	30.6254	82.4759	4.55728	6	66189394	66195580	-	L1Md_F2
10	23480972	23486348	+	L1Md_A	L1Md_A	10	1	3	47.612	38.135	42.3766	45.5869	89.6987	3.96916																6	24429227	24434389	+	L1Md_T	L1Md_T	43	1	3	84.6154	6.44174	85.9531	5.9144	94.0643	2.2942	6	66597837	66604393	-	L1Md_F2
10	27812547	27819961	-	L1Md_A	L1Md_A	15	1	5	74.1295	8.2004	70.6097	11.2414	91.5813	3.89001																6	24673351	24678785	+	L1Md_T	L1Md_T	35	1	2	34.4911	26.6539	30.9293	12.9807	90.6684	2.13401	6	66735503	66740783	+	L1Md_F3
10	28934094	28939656	+	L1Md_A	L1Md_A	6	1	3	43.5582	40.5777	50.1839	41.7822	89.1606	1.82947																6	24941737	24947929	-	L1Md_T	L1Md_T	23	1	2	63.4017	35.5753	64.34	42.2814	86.3605	5.58357	6	66742606	66747792	+	L1Md_F2
10	29077035	29082087	+	L1Md_A	L1Md_A	17	1	3	67.9535	22.0091	73.1459	20.9214	81.3179	15.7656																6	25105126	25111797	-	L1Md_T	L1Md_T	31	1	2	75.9716	14.0683	68.8662	22.6134	88.2908	1.31074	6	67594940	67600139	+	L1Md_F3
10	29434738	29441133	-	L1Md_A	L1Md_A	14	1	4	49.124	42.3192	53.1964	43.2629	91.8024	2.8857																6	25220929	25226118	+	L1Md_T	L1Md_T	39	1	3	66.6623	24.9311	67.361	33.8774	89.3447	4.10229	6	68111029	68116235	+	L1Md_F
10	29959099	29964683	+	L1Md_A	L1Md_A	7	1	4	44.6328	43.4186	43.6653	44.4614	88.8718	1.35237																6	25550942	25557814	-	L1Md_T	L1Md_T	32	1	4	48.5451	38.6032	53.6838	39.9838	87.6242	3.06657	6	68273316	68280140	-	L1Md_F2
10	33835933	33841160	+	L1Md_A	L1Md_A	32	1	4	59.7306	33.5968	62.1297	37.5273	87.2777	7.38282																6	25982797	25988863	-	L1Md_T	L1Md_T	41	1	3	59.8601	37.5557	57.3148	45.5467	89.9869	0.944665	6	68363758	68370098	-	L1Md_F3
10	35310087	35316090	+	L1Md_A	L1Md_A	7	1	4	52.0882	26.9053	34.9823	37.7643	90.6539	3.1615																6	26505242	26511439	-	L1Md_T	L1Md_T	45	1	3	76.6143	22.7752	76.8811	23.5537	87.9642	3.09712	6	68378458	68385000	-	L1Md_F2
10	35351072	35356658	+	L1Md_A	L1Md_A	5	1	3	43.2961	31.501	40.8925	34.436	91.2598	4.1229																6	26604920	26610326	+	L1Md_T	L1Md_T	35	1	2	51.3462	16.5451	52.816	17.7618	79.56	12.5684	6	68412608	68417976	+	L1Md_F2
10	35676480	35683295	+	L1Md_A	L1Md_A	10	1	3	30.8313	17.1076	21.8424	0.932755	88.3316	0.839027																6	26874938	26881447	-	L1Md_T	L1Md_T	30	1	2	55.3447	6.27804	50.869	2.50384	79.1881	10.2745	6	68782488	68787641	+	L1Md_F2
10	36130176	36136578	-	L1Md_A	L1Md_A	23	1	4	62.9181	32.5771	64.6204	36.6363	89.3707	3.5417																6	27198894	27205119	-	L1Md_T	L1Md_T	42	1	3	59.3525	24.0231	65.6983	25.4328	84.3524	4.42044	6	68844932	68850190	+	L1Md_F2
10	36160670	36165860	+	L1Md_A	L1Md_A	18	1	4	72.7096	30.391	70.6421	31.7542	90.8728	3.65875																6	32093592	32099655	+	L1Md_T	L1Md_T	36	1	3	51.7828	44.503	37.2903	47.5525	92.9056	3.43171	6	68953535	68959870	+	L1Md_F2
10	37037842	37042847	+	L1Md_A	L1Md_A	9	1	3	83.9419	6.82143	86.2501	7.90717	91.529	2.0052																6	35339513	35346397	-	L1Md_T	L1Md_T	60	1	2	71.6228	11.8521	85.5325	0	82.7365	1.08958	6	69244902	69250266	+	L1Md_F
10	37730090	37736412	-	L1Md_A	L1Md_A	4	1	3	64.8535	35.7006	60.9138	47.4988	91.5681	3.04759																6	35389373	35395812	-	L1Md_T	L1Md_T	29	1	3	50.4397	25.8632	49.0511	32.7764	88.1832	11.8894	6	69463964	69470127	-	L1Md_F2
10	37935288	37940643	+	L1Md_A	L1Md_A	8	1	3	56.444	36.9638	51.9274	43.965	93.4958	3.95856																6	35446261	35451892	+	L1Md_T	L1Md_T	35	1	3	44.0777	42.8076	50.5899	37.8064	91.9092	2.84755	6	69531639	69537744	-	L1Md_F2
10	38637855	38643261	+	L1Md_A	L1Md_A	17	1	3	62.6329	28.3037	65.0222	37.4946	87.0654	4.83589																6	35485428	35491806	-	L1Md_T	L1Md_T	33	1	4	50.4694	27.4563	48.0841	27.3616	92.9013	2.17371	6	69781753	69787519	-	L1Md_F2
10	38736810	38743184	-	L1Md_A	L1Md_A	19	1	3	65.5602	22.6475	71.2727	21.8111	83.0246	0.570904																6	35572272	35578519	-	L1Md_T	L1Md_T	30	1	2	71.8225	20.0295	71.8484	26.3222	91.1416	1.39725	6	70088125	70093381	+	L1Md_F3
10	38951092	38957425	-	L1Md_A	L1Md_A	3	1	3	63.5503	36.1526	57.987	50.2364	95.249	1.39707																6	36082762	36089169	-	L1Md_T	L1Md_T	30	1	2	69.183	16.644	70.3757	15.2616	92.3542	2.36849	6	70439068	70444995	-	L1Md_F2
10	40988507	40993688	+	L1Md_A	L1Md_A	41	1	2	66.3574	35.4437	67.5315	39.3205	87.7605	6.02817																6	40535460	40541902	-	L1Md_T	L1Md_T	29	1	2	47.8278	64.4763	50.0294	65.2275	93.0411	0.067354	6	70500291	70506417	+	L1Md_F2
10	46580247	46587847	-	L1Md_A	L1Md_A	10	1	5	50.169	31.5222	50.8553	34.0101	86.6446	15.2102																6	40599318	40605553	-	L1Md_T	L1Md_T	26	1	3	68.1969	29.1131	62.7525	29.3689	93.1652	1.80856	6	70647057	70653133	-	L1Md_F2
10	46966691	46974689	-	L1Md_A	L1Md_A	12	1	6	44.2919	22.2336	33.5907	29.4278	88.8656	6.01667																6	42122793	42129095	+	L1Md_T	L1Md_T	70	1	3	67.8879	2.55627	65.8382	5.02567	75.2308	10.2505	6	73921797	73926919	+	L1Md_F2
10	47221376	47226770	+	L1Md_A	L1Md_A	13	1	3	37.673	37.5637	31.515	27.5845	86.5844	2.56722																6	42156056	42162836	-	L1Md_T	L1Md_T	98	1	5	42.4604	20.3544	38.1705	29.1684	86.5428	6.30651	6	74136739	74141797	+	L1Md_F2
10	47574222	47580405	-	L1Md_A	L1Md_A	31	1	3	45.6782	23.4603	49.9197	32.2302	65.991	13.6773																6	42206409	42212727	-	L1Md_T	L1Md_T	49	1	2	74.2121	19.0875	75.976	17.6265	89.2125	8.67956	6	74383341	74389551	-	L1Md_F2
10	47663574	47669952	-	L1Md_A	L1Md_A	5	1	3	58.601	7.69879	59.2261	4.90838	70.8054	22.8911																6	42450752	42455923	+	L1Md_T	L1Md_T	43	1	3	88.0289	8.2061	84.597	12.4923	96.3647	2.32929	6	74515608	74520820	+	L1Md_F3
10	47875208	47880610	+	L1Md_A	L1Md_A	15	1	4	50.9079	24.8363	55.6283	29.8581	75.1873	14.5808																6	42492557	42498981	-	L1Md_T	L1Md_T	31	1	2	44.1999	28.0362	41.2008	29.8777	93.0284	3.66151	6	74525952	74531156	+	L1Md_F2
10	48596265	48603074	-	L1Md_A	L1Md_A	72	1	3	57.5241	8.76144	63.0213	9.07422	65.0778	10.6629																6	42763584	42769222	+	L1Md_T	L1Md_T	35	1	2	75.1772	22.4493	85.6198	13.7405	89.3807	2.55061	6	74581474	74587642	-	L1Md_F2
10	48677333	48683746	-	L1Md_A	L1Md_A	16	1	1	24.9152	0	24.3864	0	81.1846	0																6	42853649	42859064	+	L1Md_T	L1Md_T	46	1	3	66.2171	16.5471	78.9187	13.8085	86.9684	6.10893	6	74882370	74888511	-	L1Md_F2
10	48825485	48832254	-	L1Md_A	L1Md_A	7	1	3	44.3454	25.3059	45.3195	35.4758	76.3179	12.9116																6	43125396	43131615	-	L1Md_T	L1Md_T	40	1	3	69.7865	12.9704	69.1546	23.7282	90.0683	1.87701	6	75077820	75082969	+	L1Md_F2
10	49967306	49973333	-	L1Md_A	L1Md_A	47	1	3	67.3213	32.2699	69.4797	33.185	82.4729	7.13949																6	43320575	43325988	-	L1Md_T	L1Md_T	35	1	2	93.9488	1.22787	96.147	0.408321	90.652	6.35836	6	75132292	75137313	-	L1Md_F2
10	50029189	50034396	+	L1Md_A	L1Md_A	11	1	3	55.2575	33.2013	54.4759	29.9326	83.0467	1.73843																6	43737637	43744450	-	L1Md_T	L1Md_T	31	1	3	35.5155	43.0001	33.1808	43.9509	90.3216	8.02435	6	75218213	75224062	-	L1Md_F3
10	50178469	50184882	-	L1Md_A	L1Md_A	9	1	3	56.3682	48.8641	57.1683	48.6804	82.5139	11.5848																6	44264875	44271041	-	L1Md_T	L1Md_T	31	1	3	63.9888	32.0602	62.5963	36.057	82.9481	4.95295	6	75327207	75332337	+	L1Md_F2
10	50253595	50259201	+	L1Md_A	L1Md_A	18	1	2	48.3148	8.92748	43.2181	14.3709	86.7156	11.6968																6	44413905	44420547	-	L1Md_T	L1Md_T	30	1	3	50.9367	40.9921	51.265	44.5294	81.8391	10.0858	6	75343381	75348547	+	L1Md_F2
10	50362911	50368100	+	L1Md_A	L1Md_A	30	1	3	67.5043	39.5779	69.5122	39.4196	90.737	3.42347																6	44659759	44665956	-	L1Md_T	L1Md_T	36	1	3	55.3832	19.0458	54.8963	24.9131	61.6682	8.47303	6	75561613	75567745	+	L1Md_F3
10	51034303	51040097	+	L1Md_A	L1Md_A	6	1	3	44.0162	40.1485	62.0132	10.5179	94.2919	0.856899																6	44725083	44731498	-	L1Md_T	L1Md_T	30	1	2	39.3956	14.2101	32.11	12.0652	75.6551	10.8193	6	75645559	75651675	-	L1Md_F2
10	51223082	51229251	-	L1Md_A	L1Md_A	6	1	2	49.8056	0.259603	39.1895	4.68726	83.6395	4.23474																6	44740880	44747054	-	L1Md_T	L1Md_T	29	1	4	64.896	26.9531	66.7988	27.9301	83.9471	5.07117	6	75860451	75866631	-	L1Md_F2
10	51992733	51999344	-	L1Md_A	L1Md_A	13	1	4	51.5578	34.8846	45.1171	32.6541	86.9353	7.66377																6	48166489	48172923	-	L1Md_T	L1Md_T	41	1	4	69.8555	26.5226	70.1607	30.6965	93.6143	3.09606	6	76028324	76034302	+	L1Md_F3
10	52581732	52587726	-	L1Md_A	L1Md_A	30	1	3	87.8743	12.1195	88.8802	11.365	94.0882	1.66904																6	48228769	48234255	+	L1Md_T	L1Md_T	47	1	3	39.68	28.5947	40.8465	26.7146	89.6872	2.88789	6	76214267	76219342	-	L1Md_F
10	53893637	53900364	-	L1Md_A	L1Md_A	5	1	3	70.1973	24.1505	69.2281	23.7456	91.1407	2.47427																6	48235335	48240526	+	L1Md_T	L1Md_T	29	1	3	57.8755	35.3572	58.8451	35.7108	93.0014	5.09729	6	76535830	76541029	+	L1Md_F2
10	54142163	54148959	-	L1Md_A	L1Md_A	6	1	4	60.7185	41.3562	56.756	36.8256	92.0306	1.30887																6	48341663	48347851	-	L1Md_T	L1Md_T	32	1	4	74.4127	27.1924	75.3267	27.1269	94.9889	2.06608	6	76612832	76618378	-	L1Md_F2
10	54494725	54499875	-	L1Md_A	L1Md_A	90	1	2	81.5893	9.71456	86.6434	10.4332	89.2514	1.28558																6	49527752	49534067	-	L1Md_T	L1Md_T	42	1	3	73.8609	21.7668	77.0383	16.2315	95.5729	3.82481	6	78208099	78213289	+	L1Md_F2
10	55007672	55013629	-	L1Md_A	L1Md_A	28	1	3	72.3155	3.2902	75.0734	1.80073	78.5312	5.13552																6	49616282	49622171	+	L1Md_T	L1Md_T	61	1	2	81.5136	2.56975	85.6443	10.7874	90.0003	4.38239	6	79166280	79171437	+	L1Md_F2
10	55744759	55750127	+	L1Md_A	L1Md_A	19	1	4	59.2601	32.1981	65.7029	35.4663	83.2455	5.25221																6	49886756	49892852	-	L1Md_T	L1Md_T	25	1	4	71.5131	23.1244	76.2751	22.9535	90.9606	2.15686	6	79307055	79312377	+	L1Md_F
10	56700976	56708165	-	L1Md_A	L1Md_A	8	1	3	49.3565	22.7375	43.5547	17.19	81.3345	3.83071																6	51228935	51235142	-	L1Md_T	L1Md_T	27	1	3	73.0341	33.8407	71.2503	40.4803	94.2492	0.587257	6	79683616	79689550	-	L1Md_F2
10	57239063	57244472	+	L1Md_A	L1Md_A	16	1	4	50.7428	26.8036	52.6942	35.2982	80.4057	14.5545																6	57219888	57226104	-	L1Md_T	L1Md_T	35	1	3	66.7448	25.1147	72.8205	25.7697	84.4779	6.33308	6	81308269	81313439	+	L1Md_F2
10	58760550	58766529	+	L1Md_A	L1Md_A	8	1	3	79.1422	5.29963	85.3802	9.77911	89.5984	3.90943																6	57287626	57293227	+	L1Md_T	L1Md_T	35	1	3	40.256	30.9852	40.6872	32.3346	73.8564	17.481	6	81532727	81537911	+	L1Md_F2
10	65094224	65100406	-	L1Md_A	L1Md_A	13	1	3	65.2763	23.5297	65.8491	23.0808	84.2101	7.6217																6	57368596	57375018	-	L1Md_T	L1Md_T	46	1	3	59.1953	27.1268	50.1357	31.7764	78.4321	15.0958	6	82389530	82394591	+	L1Md_F2
10	66522273	66527535	+	L1Md_A	L1Md_A	19	1	3	63.418	31.1928	62.8018	35.914	92.7364	0.773462																6	57919510	57924837	+	L1Md_T	L1Md_T	46	1	2	55.5714	29.058	55.2549	33.8677	85.1781	1.60603	6	89782768	89787960	+	L1Md_F2
10	66671906	66677287	+	L1Md_A	L1Md_A	31	1	4	70.6203	30.8506	63.4851	37.3943	92.3624	0.880083																6	58561589	58567815	-	L1Md_T	L1Md_T	30	1	2	53.8372	29.2545	54.7855	26.8735	92.9012	4.78538	6	89828850	89834050	+	L1Md_F2
10	71509534	71515899	-	L1Md_A	L1Md_A	12	1	3	59.3084	50.9905	59.1116	50.3483	89.0019	5.86048																6	58712626	58717821	+	L1Md_T	L1Md_T	29	1	3	65.1509	33.5521	63.8647	37.1809	86.257	9.1973	6	90110539	90116552	+	L1Md_F2
10	71818379	71824954	-	L1Md_A	L1Md_A	5	1	3	50.8553	34.5247	40.8596	35.9127	91.5596	4.16795																6	59123548	59129993	-	L1Md_T	L1Md_T	30	1	3	47.5735	40.1566	45.4492	42.2974	92.4961	3.04022	6	90278784	90285121	-	L1Md_F2
10	72007678	72013657	+	L1Md_A	L1Md_A	16	1	4	36.6528	29.7561	40.7492	34.4539	92.7061	1.75691																6	59286600	59292772	-	L1Md_T	L1Md_T	42	1	3	69.2513	39.8868	68.6955	41.5241	87.243	1.17708	6	95029694	95035915	-	L1Md_F2
10	72457077	72462456	+	L1Md_A	L1Md_A	10	1	3	67.9051	26.1842	59.71	39.7365	89.1203	2.96958																6	59461062	59467526	-	L1Md_T	L1Md_T	53	1	3	53.4265	41.5007	50.4293	46.186	92.4232	2.72249	6	95860491	95866781	-	L1Md_F2
10	74655674	74660685	+	L1Md_A	L1Md_A	14	1	3	85.6795	9.03516	88.683	8.54813	91.5518	4.20487																6	59630864	59636181	+	L1Md_T	L1Md_T	35	1	2	26.744	9.70533	21.8738	28.6986	58.4394	38.434	6	98881369	98887336	-	L1Md_F2
10	74768047	74773620	+	L1Md_A	L1Md_A	6	1	4	46.3678	34.2775	43.7206	37.9117	90.5893	2.56257																6	59675195	59680331	+	L1Md_T	L1Md_T	35	1	3	44.864	5.1731	52.9809	7.91234	59.6976	8.52153	6	101586126	101591604	+	L1Md_F2
10	78650584	78655750	+	L1Md_A	L1Md_A	43	1	3	69.7203	26.7137	68.0975	27.2802	94.8352	0.859379																6	60259304	60264784	+	L1Md_T	L1Md_T	47	1	2	57.0621	18.1851	45.9453	21.6757	85.0846	10.9907	6	102811880	102817000	+	L1Md_F
10	79331051	79337619	-	L1Md_A	L1Md_A	16	1	4	75.0626	12.4468	74.0917	10.8871	88.4284	6.93937																6	60619476	60624835	+	L1Md_T	L1Md_T	39	1	3	61.7871	19.6464	58.5127	24.9641	86.8191	2.57423	6	103867979	103874355	-	L1Md_F2
10	79442485	79448279	+	L1Md_A	L1Md_A	7	1	3	53.2787	39.3087	59.7383	30.0334	88.2112	4.07069																6	61088399	61093652	+	L1Md_T	L1Md_T	44	1	3	72.6015	11.2741	75.1763	16.4084	88.5776	3.46708	6	103915204	103921210	-	L1Md_F2
10	86593827	86598993	+	L1Md_A	L1Md_A	19	1	2	61.1819	45.8774	59.2869	45.7587	91.4989	0.176863																6	62391110	62396343	+	L1Md_T	L1Md_T	36	1	3	67.3108	13.5833	70.2816	16.2794	83.8222	8.91012	6	104897857	104903026	+	L1Md_F2
10	87400108	87405269	-	L1Md_A	L1Md_A	9	1	2	85.3236	15.2539	84.9071	11.8167	92.1388	4.24668																6	62703788	62710128	-	L1Md_T	L1Md_T	30	1	3	60.1709	24.5236	66.2793	24.585	93.0172	2.06826	6	105266664	105272917	-	L1Md_F2
10	91332181	91337975	+	L1Md_A	L1Md_A	6	1	4	41.0789	43.4217	39.1159	46.887	94.7628	1.12073																6	62962254	62968515	-	L1Md_T	L1Md_T	49	1	3	70.0727	28.2441	68.0795	28.6684	89.0591	3.04614	6	105335088	105340273	+	L1Md_F2
10	98045708	98051089	+	L1Md_A	L1Md_A	18	1	4	63.2484	36.1567	62.6649	40.0946	92.6062	2.57619																6	62988898	62995310	-	L1Md_T	L1Md_T	31	1	2	35.5686	14.7276	28.9932	14.21	80.7513	16.5899	6	107070520	107075718	+	L1Md_F2
10	98600356	98605407	+	L1Md_A	L1Md_A	40	1	3	83.3893	5.07068	85.988	6.80203	94.0299	2.0646																6	63005058	63011265	-	L1Md_T	L1Md_T	43	1	3	68.0664	21.1617	69.3286	24.1492	83.0064	12.75	6	107856491	107861665	+	L1Md_F2
10	101445678	101452033	-	L1Md_A	L1Md_A	15	1	4	59.5191	40.4865	64.3903	42.9249	84.8273	7.8357																6	63014976	63021891	+	L1Md_T	L1Md_T	36	1	3	31.7437	16.4932	65.3516	19.3253	68.6296	0	6	108033408	108038755	+	L1Md_F2
10	101566787	101572581	+	L1Md_A	L1Md_A	8	1	4	41.0073	41.6679	45.1542	40.3074	91.6034	5.91103																6	65202457	65208906	-	L1Md_T	L1Md_T	30	1	2	39.7916	31.3524	43.0868	48.9247	85.9961	4.03914	6	109041118	109047331	-	L1Md_F2
10	101624769	101631189	-	L1Md_A	L1Md_A	15	1	3	56.2852	35.138	51.5332	39.3682	89.5304	5.6459																6	65215338	65221208	+	L1Md_T	L1Md_T	35	1	2	35.6469	42.6239	46.2254	42.9464	93.116	5.23519	6	109058209	109064420	-	L1Md_F2
10	103569397	103575593	-	L1Md_A	L1Md_A	14	1	2	54.7724	7.01738	54.9393	3.77659	86.2208	1.17235																6	65318369	65323579	+	L1Md_T	L1Md_T	35	1	1	33.6358	0	26.0021	0	97.6604	0	6	109421711	109428055	-	L1Md_F2
10	103634780	103641212	-	L1Md_A	L1Md_A	42	1	3	57.6981	23.9616	53.6229	29.0584	84.1366	4.53322																6	66069960	66076351	-	L1Md_T	L1Md_T	44	1	4	69.2697	24.6592	72.4223	27.1845	89.0107	6.37479	6	109574410	109580589	-	L1Md_F2
10	103936677	103942801	-	L1Md_A	L1Md_A	24	1	2	67.9191	17.8618	67.986	28.1363	86.4613	6.36711																6	66317268	66322527	+	L1Md_T	L1Md_T	46	1	3	80.3746	14.0707	76.4651	19.2753	89.9457	1.08708	6	110220233	110225693	+	L1Md_F2
10	104493629	104499001	+	L1Md_A	L1Md_A	5	1	3	53.3347	36.4768	52.4411	40.3297	83.3203	4.74991																6	66766120	66771547	+	L1Md_T	L1Md_T	35	1	3	50.7032	34.4467	46.9977	37.2032	77.6706	12.0935	6	110384959	110390901	-	L1Md_F2
10	104748100	104754866	-	L1Md_A	L1Md_A	8	1	4	50.9553	38.5566	49.8848	43.7664	86.7831	4.47664																6	67502051	67508705	-	L1Md_T	L1Md_T	30	1	2	19.0132	22.3196	13.502	17.2003	93.8104	2.01614	6	111593753	111598863	+	L1Md_F3
10	105918867	105925652	-	L1Md_A	L1Md_A	6	1	3	39.5542	29.4473	34.5476	24.498	91.1251	6.951																6	67576317	67583633	-	L1Md_T	L1Md_T	30	1	5	49.8764	27.3907	45.1435	23.7426	87.7288	9.61759	6	112411491	112416855	+	L1Md_F3
10	106080167	106085710	+	L1Md_A	L1Md_A	5	1	2	37.9326	45.406	41.3577	52.1195	87.6064	6.98536																6	67585954	67592569	-	L1Md_T	L1Md_T	45	1	4	70.5689	13.3989	68.7514	10.4183	81.2473	14.5281	6	117002301	117008239	-	L1Md_F2
10	106313001	106318364	+	L1Md_A	L1Md_A	7	1	3	56.0438	20.3182	66.9724	22.0451	80.54	5.50626																6	67611064	67617263	-	L1Md_T	L1Md_T	43	1	3	79.3324	16.9718	80.4085	20.1056	87.0729	2.51959	6	118227988	118234265	-	L1Md_F2
10	106382704	106387912	+	L1Md_A	L1Md_A	30	1	3	62.8278	18.9456	63.5382	18.6727	82.8499	5.4608																6	67619923	67626347	-	L1Md_T	L1Md_T	31	1	2	51.6088	53.1116	51.165	53.6869	89.9115	7.6284	6	121789588	121795540	-	L1Md_F2
10	106436081	106442698	-	L1Md_A	L1Md_A	15	1	4	57.4038	35.8316	54.8949	44.7049	89.3898	2.76156																6	67868598	67874578	-	L1Md_T	L1Md_T	32	1	3	72.6246	19.3507	72.5851	17.96	82.4344	19.4781	6	121907934	121913121	+	L1Md_F2
10	106449474	106455640	-	L1Md_A	L1Md_A	30	1	4	76.3973	19.7395	78.9773	19.8583	89.6002	2.68802																6	68167370	68172894	-	L1Md_T	L1Md_T	27	1	2	79.977	6.16181	88.5956	3.98558	83.2176	8.72151	6	122089976	122095161	+	L1Md_F3
10	110510877	110516643	-	L1Md_A	L1Md_A	27	1	3	71.9515	19.9914	73.0686	21.1081	90.6351	2.72797																6	68221870	68227037	+	L1Md_T	L1Md_T	51	1	2	60.0781	16.1114	59.4994	31.8949	81.3978	14.1438	6	122974674	122980253	+	L1Md_F
10	110627452	110633076	+	L1Md_A	L1Md_A	15	1	3	30.6419	22.0712	27.3847	21.0233	93.2462	2.87774																6	68230157	68236328	-	L1Md_T	L1Md_T	48	1	3	64.8172	9.61383	74.3658	7.84523	69.6739	12.0384	6	123029142	123034446	+	L1Md_F2
10	112506012	112511402	+	L1Md_A	L1Md_A	7	1	3	51.1318	42.6163	53.342	47.4032	89.1099	1.67755																6	68355804	68362659	-	L1Md_T	L1Md_T	40	1	4	38.5334	38.9235	37.1328	41.7027	87.3834	4.07452	6	123079249	123084444	+	L1Md_F2
10	112598565	112604842	-	L1Md_A	L1Md_A	19	1	4	65.4161	35.9762	64.8469	38.8189	81.9769	10.135																6	68970446	68975560	+	L1Md_T	L1Md_T	43	1	3	68.0829	15.3791	72.7533	16.247	85.8825	1.62363	6	123086750	123092921	-	L1Md_F2
10	113382951	113389353	-	L1Md_A	L1Md_A	9	1	4	54.7228	39.5947	61.7609	43.1108	88.6193	9.7803																6	69017661	69024084	-	L1Md_T	L1Md_T	32	1	3	41.4957	31.7289	43.581	36.7617	84.7665	6.28118	6	123687085	123692302	+	L1Md_F2
10	118910503	118916116	+	L1Md_A	L1Md_A	12	1	4	50.2276	37.4109	65.0639	24.384	93.0358	2.72153																6	69029565	69036446	-	L1Md_T	L1Md_T	31	1	3	26.4332	29.3687	30.8963	33.5624	80.1549	23.3037	6	124014041	124020156	-	L1Md_F3
10	121706865	121712281	+	L1Md_A	L1Md_A	11	1	3	26.8603	31.2463	25.52	38.3173	67.3264	39.0742																6	69367915	69373875	-	L1Md_T	L1Md_T	48	1	2	88.6845	1.94712	88.908	7.69295	81.4796	0.801742	6	124238224	124243450	+	L1Md_F3
10	122107462	122114667	-	L1Md_A	L1Md_A	9	1	4	35.8568	33.2441	36.779	39.3295	92.378	8.85882																6	69453435	69459725	-	L1Md_T	L1Md_T	47	1	3	65.7723	28.3952	67.5584	34.9824	85.0163	2.62033	6	126257099	126263284	-	L1Md_F2
10	122152865	122159243	-	L1Md_A	L1Md_A	14	1	4	60.6435	38.2248	59.7599	42.0187	88.5571	4.0522																6	69590266	69596330	-	L1Md_T	L1Md_T	53	1	2	53.9497	20.1214	53.3056	23.2615	79.9679	1.23372	6	126411960	126418231	-	L1Md_F2
10	122631578	122637170	+	L1Md_A	L1Md_A	15	1	3	36.7371	48.9738	35.5864	48.2938	89.6921	3.88226																6	69796965	69803418	-	L1Md_T	L1Md_T	47	1	4	53.5661	29.3669	54.6022	30.5058	75.558	9.91514	6	129021524	129027680	-	L1Md_F3
10	125714939	125720139	+	L1Md_A	L1Md_A	15	1	3	62.5519	33.6874	62.6912	45.5035	92.2843	2.15621																6	69952542	69957552	+	L1Md_T	L1Md_T	41	1	2	65.6048	17.6523	64.6361	20.4246	85.2931	0.170519	6	129148017	129153242	+	L1Md_F2
10	125819527	125825930	-	L1Md_A	L1Md_A	15	1	4	56.0311	34.6355	56.4794	36.4754	87.0486	4.94196																6	70013894	70020386	-	L1Md_T	L1Md_T	50	1	3	55.0237	36.9831	49.867	40.9171	88.0728	6.39301	6	129164899	129170729	-	L1Md_F2
10	129141998	129148368	-	L1Md_A	L1Md_A	9	1	3	56.1244	42.3881	54.8026	46.1472	86.808	4.20676																6	70047057	70053569	-	L1Md_T	L1Md_T	33	1	2	9.81259	3.26651	13.3473	0.167026	95.1956	1.41324	6	129453495	129459615	-	L1Md_F3
10	130218199	130224417	-	L1Md_A	L1Md_A	30	1	3	61.9054	26.1597	59.3557	27.5113	92.7365	0.142992																6	70280320	70285450	+	L1Md_T	L1Md_T	49	1	3	73.3873	18.6357	80.1828	11.3126	90.0757	2.62325	6	130596554	130603048	-	L1Md_F2
11	7869863	7875059	+	L1Md_A	L1Md_A	18	1	3	50.7563	40.4041	50.4404	45.9193	96.0214	1.85102																6	70308164	70313359	+	L1Md_T	L1Md_T	33	1	2	51.9947	8.27784	56.0574	7.97446	89.4235	1.12314	6	130804829	130811357	-	L1Md_F2
11	9744084	9750470	-	L1Md_A	L1Md_A	14	1	4	60.3459	38.7025	59.6166	39.2078	88.0574	3.34744																6	70483224	70489918	-	L1Md_T	L1Md_T	47	1	3	74.1528	7.77766	64.2821	17.9597	85.4738	8.11669	6	131142859	131148569	+	L1Md_F2
11	10250753	10255910	+	L1Md_A	L1Md_A	24	1	3	72.4962	17.8814	73.0818	20.3611	90.4092	1.62571																6	70524186	70530044	+	L1Md_T	L1Md_T	35	1	3	53.3339	21.0966	36.3794	28.857	82.5411	10.8357	6	131152930	131158117	+	L1Md_F3
11	10448743	10454142	+	L1Md_A	L1Md_A	18	1	4	54.0462	21.068	46.6283	30.5408	77.016	21.9237																6	70620335	70625680	+	L1Md_T	L1Md_T	54	1	3	77.8887	4.59166	77.102	6.86169	81.9438	2.13817	6	131183015	131189174	-	L1Md_F2
11	10529310	10534855	+	L1Md_A	L1Md_A	5	1	3	52.7033	30.8482	47.0164	41.2033	93.6258	5.16593																6	73344394	73350522	+	L1Md_T	L1Md_T	34	1	4	54.5582	34.1521	53.9525	36.0197	88.8964	1.37706	6	131574908	131580091	+	L1Md_F2
11	10851456	10857661	-	L1Md_A	L1Md_A	13	1	2	51.0686	18.5747	53.1736	22.3333	93.0234	0.465215																6	73405446	73411607	-	L1Md_T	L1Md_T	52	1	2	88.5712	8.74566	88.5729	9.79264	93.9995	1.02898	6	131636971	131643099	-	L1Md_F2
11	12139511	12146091	-	L1Md_A	L1Md_A	6	1	4	61.9795	24.127	46.4568	37.707	90.5391	4.03231																6	73548434	73554655	-	L1Md_T	L1Md_T	45	1	3	65.0436	13.6794	66.0232	21.8267	91.6234	2.88339	6	131735371	131741516	-	L1Md_F2
11	13546238	13551997	+	L1Md_A	L1Md_A	12	1	4	31.6047	29.8783	29.9617	32.782	83.5902	12.4883																6	74363416	74369321	+	L1Md_T	L1Md_T	55	1	4	56.3043	18.6722	58.5321	19.9386	89.3522	5.28242	6	131768300	131773852	-	L1Md_F2
11	13815948	13821902	+	L1Md_A	L1Md_A	7	1	3	74.633	18.1103	62.6727	31.3219	82.2559	2.95356																6	74700102	74706353	-	L1Md_T	L1Md_T	31	1	2	59.9813	51.4712	64.0117	45.2938	93.0793	3.83976	6	131863293	131868620	-	L1Md_F2
11	14513722	14519641	-	L1Md_A	L1Md_A	41	1	2	88.6749	0.441823	89.5692	2.43487	86.8494	0.369576																6	75376618	75382617	-	L1Md_T	L1Md_T	30	1	2	84.3788	10.1778	90.8863	2.62084	83.6557	7.62402	6	132165679	132170863	+	L1Md_F2
11	15187053	15193255	-	L1Md_A	L1Md_A	15	1	3	60.2969	6.02747	59.7039	3.10766	77.4368	9.82295																6	76471217	76476631	-	L1Md_T	L1Md_T	34	1	2	69.588	30.8009	73.4994	34.6841	94.5742	1.37608	6	132190613	132196416	-	L1Md_F3
11	15298994	15304164	+	L1Md_A	L1Md_A	5	1	2	61.213	33.8499	64.4563	36.1285	86.0094	5.63525																6	78026974	78032419	+	L1Md_T	L1Md_T	35	1	1	21.367	0	25.2577	0	90.9755	0	6	133210242	133215421	+	L1Md_F2
11	15729278	15734666	+	L1Md_A	L1Md_A	28	1	3	61.5463	28.6132	60.641	28.1719	92.8701	2.48042																6	78154939	78160544	+	L1Md_T	L1Md_T	36	1	2	40.8116	30.3906	38.5903	17.5454	91.9602	2.50594	6	133422389	133427624	+	L1Md_F2
11	15939267	15945456	-	L1Md_A	L1Md_A	14	1	3	69.3163	18.7914	68.931	20.9677	82.5265	3.70229																6	78353036	78358526	+	L1Md_T	L1Md_T	55	1	4	50.6762	35.0418	47.9324	42.3536	87.8135	3.50708	6	133433604	133439451	+	L1Md_F3
11	16071194	16076476	+	L1Md_A	L1Md_A	49	1	4	70.1812	16.2903	71.6068	20.6312	83.9527	4.93341																6	78519024	78525405	-	L1Md_T	L1Md_T	31	1	3	55.2438	46.8233	56.7804	49.475	91.3008	5.35059	6	133554874	133560179	+	L1Md_F2
11	16095873	16101095	+	L1Md_A	L1Md_A	45	1	3	83.7611	5.57272	87.5587	6.61789	90.7334	3.1161																6	78876402	78882766	-	L1Md_T	L1Md_T	30	1	2	60.6056	45.9819	53.4559	56.7335	89.5582	0.966208	6	133669374	133675573	-	L1Md_F3
11	16688915	16694704	-	L1Md_A	L1Md_A	4	1	1	90.5834	0	92.7938	0	91.4917	0																6	79127404	79132849	+	L1Md_T	L1Md_T	37	1	3	53.8337	40.6293	54.4803	42.9197	92.6247	0.223838	6	133832744	133839016	-	L1Md_F3
11	17401330	17407736	-	L1Md_A	L1Md_A	15	1	3	48.2022	43.1919	48.2462	44.4868	91.8369	3.39149																6	79277787	79284693	-	L1Md_T	L1Md_T	31	1	4	47.0516	25.7623	44.8851	24.2858	85.602	8.43789	6	133843055	133848416	+	L1Md_F2
11	17578647	17583886	+	L1Md_A	L1Md_A	33	1	3	94.8531	0.888401	95.5765	2.48707	95.1419	1.17475																6	79372753	79377886	+	L1Md_T	L1Md_T	37	1	2	35.9066	20.5122	37.6204	29.0513	86.7138	3.07574	6	133921856	133928044	-	L1Md_F2
11	18511692	18516877	+	L1Md_A	L1Md_A	45	1	3	74.5126	32.8743	74.8294	34.2545	94.0786	5.88518																6	79419386	79425768	-	L1Md_T	L1Md_T	46	1	3	77.5667	19.9846	67.8914	35.7533	89.6683	4.60757	6	133942960	133949119	-	L1Md_F3
11	25196641	25202629	-	L1Md_A	L1Md_A	25	1	3	87.426	5.59892	89.4106	8.1894	92.4842	1.72989																6	82212616	82217826	+	L1Md_T	L1Md_T	44	1	3	92.1666	3.1756	88.6386	13.148	93.1223	3.59049	6	137218961	137224686	-	L1Md_F2
11	25557145	25563448	-	L1Md_A	L1Md_A	4	1	3	59.967	33.4997	54.5226	35.3642	88.6328	2.64129																6	82256066	82262701	-	L1Md_T	L1Md_T	29	1	3	52.1475	36.8602	51.7704	39.279	95.129	1.81962	6	138121475	138127837	-	L1Md_F2
11	27573053	27579232	-	L1Md_A	L1Md_A	15	1	3	62.9348	47.8355	62.7994	49.4836	88.4751	3.79469																6	89733618	89739232	-	L1Md_T	L1Md_T	88	1	1	89.9052	0	89.444	0	82.6758	0	6	139040100	139046267	-	L1Md_F2
11	27684425	27689797	+	L1Md_A	L1Md_A	5	1	3	64.9223	38.5868	62.4912	44.9238	92.5445	2.25214																6	89755932	89762455	-	L1Md_T	L1Md_T	47	1	5	75.6854	9.49186	79.6653	10.6694	88.3728	5.4251	6	140876836	140882911	-	L1Md_F2
11	30065565	30071966	-	L1Md_A	L1Md_A	18	1	4	66.16	27.2248	60.5662	33.2314	92.3133	3.6272																6	90027517	90035878	-	L1Md_T	L1Md_T	32	1	5	24.4849	22.1947	32.8555	22.9676	90.2328	2.96563	6	141617316	141623406	-	L1Md_F2
11	31149701	31155886	-	L1Md_A	L1Md_A	32	1	4	76.9339	24.5121	77.9737	24.3084	91.3327	3.78846																6	95210189	95216605	-	L1Md_T	L1Md_T	31	1	3	46.3926	46.6175	42.7958	46.6582	84.5046	14.4746	6	141951198	141957155	-	L1Md_F2
11	37633902	37639273	+	L1Md_A	L1Md_A	6	1	2	52.554	45.846	48.9595	43.6374	88.6958	7.97057																6	95794366	95800789	-	L1Md_T	L1Md_T	31	1	2	47.2947	56.4839	45.7388	61.8407	94.3689	0.982355	6	142077831	142083010	+	L1Md_F2
11	38902651	38909645	-	L1Md_A	L1Md_A	7	1	3	49.909	40.3073	45.4849	47.6392	92.4612	2.63227																6	95834701	95841316	-	L1Md_T	L1Md_T	30	1	2	58.679	33.6746	68.0194	36.6735	94.1694	0.132836	6	143582559	143588731	-	L1Md_F2
11	40342135	40349335	-	L1Md_A	L1Md_A	8	1	4	57.3519	36.1028	60.0128	35.1132	93.0398	2.18159																6	95951917	95957176	+	L1Md_T	L1Md_T	44	1	4	81.4366	10.9778	76.1101	13.874	92.2165	4.08752	6	143806503	143811793	+	L1Md_F2
11	40838767	40845557	-	L1Md_A	L1Md_A	5	1	2	54.2731	49.5485	50.9163	53.38	90.9329	0.824152																6	95980707	95986128	+	L1Md_T	L1Md_T	47	1	3	82.3622	12.4442	76.4107	20.4195	91.5496	3.96979	7	3074829	3079953	+	L1Md_F2
11	40909403	40915142	+	L1Md_A	L1Md_A	25	1	4	42.3072	39.9452	42.7106	41.9819	85.9275	10.1657																6	96762082	96767267	+	L1Md_T	L1Md_T	26	1	3	72.654	36.3548	71.0162	41.2647	94.4335	2.77566	7	3748916	3754199	+	L1Md_F2
11	41098357	41104577	-	L1Md_A	L1Md_A	26	1	3	73.0985	31.5018	70.2659	41.4963	87.7802	4.33554																6	96787252	96792678	+	L1Md_T	L1Md_T	35	1	3	66.0905	43.5206	66.1963	46.3444	93.0858	4.26944	7	3854058	3859343	+	L1Md_F2
11	41380885	41386298	+	L1Md_A	L1Md_A	10	1	3	64.3379	48.5477	65.8652	46.9778	90.4261	0.922568																6	101007493	101013079	+	L1Md_T	L1Md_T	35	1	3	45.1719	32.4965	50.1806	35.3172	93.7785	4.35029	7	3922667	3928046	-	L1Md_F2
11	41703922	41710497	-	L1Md_A	L1Md_A	7	1	2	53.6641	53.0075	53.2305	58.7215	94.291	0.846152																6	101643194	101649466	+	L1Md_T	L1Md_T	35	1	4	21.9583	22.2162	18.6834	19.5478	81.9053	9.69121	7	3965767	3972035	-	L1Md_F2
11	43078907	43085058	-	L1Md_A	L1Md_A	12	1	3	81.629	24.1738	76.9013	28.5844	91.1902	6.37657																6	101755370	101761203	-	L1Md_T	L1Md_T	44	1	2	67.3744	40.3976	73.772	30.2609	90.7422	2.86325	7	4228831	4234755	-	L1Md_F2
11	45582928	45588133	+	L1Md_A	L1Md_A	12	1	3	56.8568	30.2858	53.8609	37.8664	92.279	2.56412																6	102666940	102672485	+	L1Md_T	L1Md_T	35	1	3	63.8394	24.254	57.1193	33.3173	87.8857	2.56149	7	5159534	5165707	-	L1Md_F2
11	45757431	45763070	-	L1Md_A	L1Md_A	39	1	3	82.5194	17.9764	79.5699	21.0848	89.6218	4.49914																6	102684237	102689851	+	L1Md_T	L1Md_T	49	1	4	77.8575	13.7092	75.4429	19.708	86.8943	4.13941	7	5368268	5373641	+	L1Md_F
11	46598596	46605168	-	L1Md_A	L1Md_A	4	1	2	46.5494	63.5816	52.3434	62.1406	91.4101	1.25833																6	102767497	102773946	-	L1Md_T	L1Md_T	45	1	3	73.4309	17.9549	75.9688	17.9805	90.6582	3.35523	7	5531045	5536893	-	L1Md_F2
11	48324267	48329499	+	L1Md_A	L1Md_A	15	1	3	44.6384	37.2716	48.7138	43.0372	92.422	1.68885																6	102781992	102787004	+	L1Md_T	L1Md_T	29	1	3	87.1704	2.87841	89.6204	3.40739	87.0487	2.96772	7	5826304	5831868	-	L1Md_F2
11	48367802	48373187	+	L1Md_A	L1Md_A	12	1	3	62.5722	27.2712	59.0273	33.8772	90.5377	3.82009																6	102818742	102825082	-	L1Md_T	L1Md_T	55	1	3	73.9887	6.49823	73.3117	14.7855	83.1334	6.01599	7	5870177	5875307	+	L1Md_F2
11	48467071	48472255	+	L1Md_A	L1Md_A	10	1	2	65.3715	27.3648	65.0546	33.7956	83.621	7.70441																6	102919455	102924611	+	L1Md_T	L1Md_T	32	1	3	73.4346	15.9991	72.9517	18.4416	93.5969	1.18494	7	7403477	7408660	+	L1Md_F3
11	48529566	48536147	-	L1Md_A	L1Md_A	5	1	3	57.9762	34.1587	63.9374	33.0623	89.6594	5.99528																6	103062344	103068772	-	L1Md_T	L1Md_T	31	1	3	56.7381	31.9532	76.577	16.4687	89.7045	5.91686	7	7444831	7450526	-	L1Md_F2
11	49343083	49348484	+	L1Md_A	L1Md_A	16	1	3	61.2371	43.9395	61.461	48.3737	93.2525	2.30954																6	104064470	104070562	+	L1Md_T	L1Md_T	53	1	4	57.5888	26.8088	58.293	27.6497	88.9606	7.23763	7	7482441	7488028	-	L1Md_F2
11	55664009	55670769	-	L1Md_A	L1Md_A	5	1	4	65.7193	20.9463	53.5629	37.9819	92.7847	1.47089																6	104257150	104264421	-	L1Md_T	L1Md_T	31	1	3	67.3061	13.2849	54.3502	40.2455	80.4276	4.12798	7	7521036	7526851	+	L1Md_F2
11	56177123	56183511	-	L1Md_A	L1Md_A	4	1	3	45.2017	41.2709	46.9396	43.4073	96.3327	2.27151																6	104379147	104385598	-	L1Md_T	L1Md_T	31	1	2	43.5746	61.6238	50.2229	67.5252	90.4929	1.00236	7	7599902	7605593	-	L1Md_F2
11	56226437	56233019	-	L1Md_A	L1Md_A	5	1	4	53.8747	43.532	55.3264	43.6444	92.6345	7.07988																6	105314535	105321015	-	L1Md_T	L1Md_T	46	1	4	68.6101	16.6686	64.0503	26.6273	85.6219	3.8648	7	7825533	7831374	-	L1Md_F3
11	58468956	58475506	-	L1Md_A	L1Md_A	10	1	3	50.3434	44.1447	47.2391	47.59	91.9237	7.60033																6	105462293	105467592	+	L1Md_T	L1Md_T	51	1	3	63.6727	16.638	70.2859	17.535	78.4114	11.3879	7	7862437	7867634	+	L1Md_F3
11	58673811	58679808	+	L1Md_A	L1Md_A	10	1	2	22.5617	22.0454	9.92276	10.4999	97.819	1.53065																6	105589782	105596009	-	L1Md_T	L1Md_T	42	1	4	75.4561	16.5555	73.6437	18.2248	91.5441	1.40245	7	8059315	8065306	-	L1Md_F2
11	64568019	64574228	-	L1Md_A	L1Md_A	14	1	4	76.6412	32.2885	73.0338	37.0112	93.6569	4.01031																6	105620388	105626523	-	L1Md_T	L1Md_T	45	1	4	73.6133	20.6532	73.9727	24.7055	84.0569	4.83152	7	8068253	8073538	+	L1Md_F2
11	66706191	66711410	+	L1Md_A	L1Md_A	9	1	3	76.1086	17.6275	75.4759	17.2044	84.1776	8.2639																6	105662961	105668845	+	L1Md_T	L1Md_T	46	1	2	63.2302	10.2873	58.9981	14.6596	86.1306	7.61796	7	8165084	8170776	-	L1Md_F2
11	71376890	71384865	-	L1Md_A	L1Md_A	11	1	7	38.5419	31.2646	42.3522	37.4531	95.3615	2.89627																6	106896843	106903046	-	L1Md_T	L1Md_T	40	1	3	90.2995	3.75866	90.6495	8.08093	91.7915	1.36062	7	8274764	8280533	+	L1Md_F2
11	73363336	73369518	-	L1Md_A	L1Md_A	52	1	3	74.2879	23.4973	74.7164	29.0328	87.6826	5.11312																6	107670812	107677688	-	L1Md_T	L1Md_T	30	1	3	46.6459	15.9298	40.4457	22.8414	85.4499	1.29641	7	8384607	8390218	+	L1Md_F3
11	73610773	73618187	-	L1Md_A	L1Md_A	9	1	3	49.4463	12.2586	52.0798	8.00701	73.7052	21.6972																6	107684434	107689619	+	L1Md_T	L1Md_T	19	1	2	61.0626	37.8212	67.3123	40.4683	81.656	9.29936	7	8426247	8431915	-	L1Md_F2
11	73826503	73833029	-	L1Md_A	L1Md_A	49	1	4	62.4536	11.7133	64.9391	10.7267	68.4187	11.192																6	107881705	107886923	+	L1Md_T	L1Md_T	44	1	1	92.302	0	84.1671	0	85.0216	0	7	8616180	8622022	-	L1Md_F3
11	91638626	91643884	-	L1Md_A	L1Md_A	7	1	4	46.0431	34.2797	36.6707	41.0203	94.228	4.42229																6	107914138	107920567	-	L1Md_T	L1Md_T	44	1	3	61.659	28.0221	60.8804	33.1172	93.3305	2.06144	7	8653102	8658298	+	L1Md_F3
11	92594567	92600610	+	L1Md_A	L1Md_A	9	1	4	50.4126	42.9953	47.8084	46.1176	88.9042	1.29061																6	107945076	107951683	-	L1Md_T	L1Md_T	33	1	4	45.928	35.2687	45.909	38.6884	91.4019	5.10243	7	8829148	8835151	-	L1Md_F2
11	99882890	99890123	-	L1Md_A	L1Md_A	12	1	4	23.5995	18.5746	18.6587	19.4334	89.7357	4.72496																6	107987022	107992851	-	L1Md_T	L1Md_T	46	1	2	86.9099	5.65669	84.4864	9.56657	90.2201	5.02014	7	8838098	8843387	+	L1Md_F2
11	110789926	110796057	-	L1Md_A	L1Md_A	34	1	3	62.7164	35.4906	62.893	40.0408	91.6364	0.542114																6	109067025	109072567	+	L1Md_T	L1Md_T	52	1	4	70.8947	6.30572	73.2997	7.70923	80.1479	10.1619	7	8973019	8978221	-	L1Md_F2
11	111453338	111458551	+	L1Md_A	L1Md_A	16	1	2	56.603	48.919	52.7465	55.902	86.5731	8.54884																6	109196197	109202577	-	L1Md_T	L1Md_T	42	1	3	59.1732	26.7958	63.5867	25.052	90.7955	4.43785	7	9044868	9050677	+	L1Md_F2
12	6013017	6018574	+	L1Md_A	L1Md_A	4	1	2	41.7879	13.8563	47.5198	31.5113	90.7388	11.8567																6	109361696	109367900	-	L1Md_T	L1Md_T	46	1	3	79.6686	23.9294	77.7961	25.9179	91.9132	1.93621	7	9134505	9140187	-	L1Md_F2
12	6606486	6612657	-	L1Md_A	L1Md_A	15	1	4	71.3626	17.4766	76.2411	19.7872	78.1415	12.228																6	109585421	109592572	-	L1Md_T	L1Md_T	51	1	3	69.9291	3.00034	75.3482	1.99294	85.214	8.76325	7	9356166	9362021	-	L1Md_F3
12	6666623	6672823	-	L1Md_A	L1Md_A	14	1	4	63.766	14.7087	61.5082	13.2314	67.5591	7.7158																6	110004004	110010547	-	L1Md_T	L1Md_T	47	1	3	60.993	26.3087	60.7062	36.5054	90.4011	0.274652	7	9853728	9859018	+	L1Md_F2
12	7111628	7117209	+	L1Md_A	L1Md_A	6	1	3	61.8493	20.9346	63.1319	23.2552	81.7497	3.02439																6	112179536	112184835	+	L1Md_T	L1Md_T	47	1	3	76.1466	14.841	70.0624	23.8982	94.4573	1.60421	7	9957106	9962783	-	L1Md_F2
12	9665654	9671032	+	L1Md_A	L1Md_A	67	1	2	83.5572	8.19621	81.8479	6.63097	87.943	0.47621																6	112534948	112540355	+	L1Md_T	L1Md_T	30	1	4	65.7282	36.226	60.9756	43.5522	93.9917	2.74986	7	10067341	10073157	+	L1Md_F2
12	10626387	10632342	-	L1Md_A	L1Md_A	19	1	3	89.5483	1.66568	93.7259	2.88467	90.5788	2.59306																6	116474168	116481030	-	L1Md_T	L1Md_T	30	1	2	23.5423	0	13.0166	3.24638	91.9029	3.50324	7	10110001	10115059	-	L1Md_F3
12	10971155	10976771	+	L1Md_A	L1Md_A	16	1	4	48.028	29.9016	46.062	32.3633	87.8985	7.60128																6	116572550	116579015	-	L1Md_T	L1Md_T	30	1	2	47.2004	53.5558	43.8068	60.0475	91.251	4.63131	7	10216950	10221996	-	L1Md_F2
12	11652311	11658070	-	L1Md_A	L1Md_A	62	1	4	46.2079	39.5864	42.5485	39.4327	89.6853	2.31																6	116877122	116884013	-	L1Md_T	L1Md_T	46	1	5	78.5173	13.8942	82.0379	7.61157	92.4861	4.01599	7	10227267	10233592	-	L1Md_F2
12	11953730	11960139	-	L1Md_A	L1Md_A	7	1	3	57.9104	45.2221	61.7936	46.9089	91.4888	5.4688																6	117087184	117093304	+	L1Md_T	L1Md_T	67	1	3	65.8588	6.33192	59.7669	8.1286	68.3561	19.5959	7	10619257	10625422	+	L1Md_F2
12	11985931	11991066	+	L1Md_A	L1Md_A	84	1	2	89.9167	10.8399	90.5937	3.83055	92.4461	3.93323																6	117394055	117400475	-	L1Md_T	L1Md_T	43	1	2	71.7132	25.7962	80.5798	22.2992	95.8317	0.661672	7	11706297	11711356	-	L1Md_F
12	13911561	13917695	-	L1Md_A	L1Md_A	39	1	2	90.634	4.60137	91.7842	4.2075	92.2914	0.819729																6	118209136	118215786	-	L1Md_T	L1Md_T	31	1	3	38.6006	46.079	33.7241	52.2463	95.3779	2.71687	7	12237739	12243959	-	L1Md_F3
12	14790874	14796662	+	L1Md_A	L1Md_A	6	1	3	42.8088	36.4869	42.381	44.6327	87.9946	4.16922																6	122909453	122914864	-	L1Md_T	L1Md_T	33	1	2	89.1358	6.71385	91.446	5.41215	90.3837	1.3725	7	12566414	12571601	+	L1Md_F2
12	14938160	14943475	+	L1Md_A	L1Md_A	16	1	4	62.8413	38.7289	63.916	35.245	85.8706	4.44589																6	123036107	123042614	-	L1Md_T	L1Md_T	43	1	3	66.275	11.6567	59.3703	19.6973	81.2922	6.01131	7	12644038	12649247	+	L1Md_F2
12	15191477	15197670	+	L1Md_A	L1Md_A	8	1	4	37.1511	30.4674	30.7148	35.7305	88.8143	5.96217																6	123361089	123366255	+	L1Md_T	L1Md_T	33	1	2	74.5153	2.03095	73.2388	8.6939	79.5065	5.80735	7	13112064	13117216	+	L1Md_F2
12	15253527	15259679	-	L1Md_A	L1Md_A	15	1	4	69.607	34.0026	70.9099	33.6471	88.4421	4.37355																6	123756393	123762686	-	L1Md_T	L1Md_T	51	1	4	71.4359	22.702	66.8508	29.156	87.0435	4.31289	7	13409426	13415614	-	L1Md_F2
12	15378519	15384123	+	L1Md_A	L1Md_A	13	1	4	45.4528	51.6511	45.0896	52.1318	89.4739	3.347																6	124131757	124136957	+	L1Md_T	L1Md_T	31	1	2	49.0628	30.6127	46.4297	39.8037	76.595	16.2224	7	13491033	13496173	+	L1Md_F2
12	18156750	18163362	-	L1Md_A	L1Md_A	16	1	4	65.3256	8.38904	63.4852	13.0847	71.549	13.0666																6	126455876	126461752	+	L1Md_T	L1Md_T	36	1	3	53.7014	35.7605	39.1663	45.5656	96.6784	2.86669	7	13526633	13533237	-	L1Md_F2
12	25747103	25752470	+	L1Md_A	L1Md_A	15	1	3	61.5146	30.2709	56.5515	31.603	92.0328	1.38074																6	128680188	128687669	-	L1Md_T	L1Md_T	31	1	4	68.1666	8.85539	81.3723	6.34057	84.2991	7.28462	7	14164456	14171166	-	L1Md_F2
12	26034906	26040464	+	L1Md_A	L1Md_A	5	1	4	62.8253	36.4337	83.3975	11.8579	92.1417	3.97669																6	130637030	130642424	+	L1Md_T	L1Md_T	37	1	4	35.9256	13.7818	39.0848	17.1984	56.3406	12.3879	7	14681302	14687462	-	L1Md_F2
12	28191321	28196720	+	L1Md_A	L1Md_A	10	1	3	58.8286	31.0047	59.0684	30.4774	93.5362	0.777512																6	130749813	130756000	-	L1Md_T	L1Md_T	71	1	3	38.9877	8.99588	41.5727	17.4457	64.4646	21.4455	7	14841822	14846986	+	L1Md_F
12	30820541	30825914	+	L1Md_A	L1Md_A	6	1	2	38.7951	44.8863	42.6473	57.8805	95.3675	2.38795																6	131108795	131115233	-	L1Md_T	L1Md_T	40	1	3	44.8995	2.90419	47.4563	10.0535	60.6807	19.971	7	15090806	15095995	+	L1Md_F
12	31045645	31051109	+	L1Md_A	L1Md_A	4	1	3	55.5751	31.4251	53.7641	38.8755	82.9076	18.2055																6	131568535	131573740	+	L1Md_T	L1Md_T	47	1	3	56.8764	3.68722	57.2637	7.46125	71.1927	9.5367	7	15324072	15329244	+	L1Md_F
12	32535130	32541502	+	L1Md_A	L1Md_A	10	1	5	30.716	35.1548	30.6181	37.1053	94.3624	2.16735																6	131713271	131719388	-	L1Md_T	L1Md_T	49	1	3	59.2399	19.2026	61.6026	25.3362	64.1982	23.0516	7	17190838	17197000	-	L1Md_F2
12	33876387	33882559	-	L1Md_A	L1Md_A	21	1	3	76.0054	22.4108	73.9126	22.963	90.7912	1.2684																6	132072225	132078496	-	L1Md_T	L1Md_T	52	1	2	50.154	29.4724	46.2721	25.1553	85.8709	6.87669	7	17688709	17693955	-	L1Md_F2
12	33993984	34000000	-	L1Md_A	L1Md_A	3	1	2	58.415	50.1227	56.9589	55.6817	87.8626	5.87789																6	132834852	132841544	-	L1Md_T	L1Md_T	31	1	2	38.5243	47.7636	31.3082	40.9764	84.3558	8.11299	7	17820910	17826239	+	L1Md_F3
12	34024378	34030508	-	L1Md_A	L1Md_A	21	1	3	73.7845	14.8484	76.9373	15.5934	91.8353	5.15804																6	133815416	133820698	+	L1Md_T	L1Md_T	38	1	3	32.8391	24.185	29.0162	24.2132	79.0721	2.66963	7	18359850	18365034	+	L1Md_F2
12	36199278	36204679	+	L1Md_A	L1Md_A	9	1	3	59.4497	34.5356	52.7982	37.8485	88.2471	7.60624																6	133893831	133900016	-	L1Md_T	L1Md_T	30	1	3	58.2258	37.9072	60.4674	44.6756	89.7001	3.87606	7	18437903	18443211	+	L1Md_F2
12	37602917	37608175	+	L1Md_A	L1Md_A	36	1	3	65.6558	36.7257	68.4088	34.1478	88.7785	1.02248																6	135281382	135287803	-	L1Md_T	L1Md_T	43	1	3	67.4119	23.6979	64.8481	22.9115	95.4564	3.77656	7	18570598	18575791	-	L1Md_F2
12	37668123	37674327	-	L1Md_A	L1Md_A	18	1	4	66.8673	20.0144	69.2637	22.5303	87.165	3.53627																6	136971368	136977686	-	L1Md_T	L1Md_T	43	1	2	62.3483	43.7821	67.6022	37.9489	94.7335	3.03916	7	18659656	18664736	+	L1Md_F2
12	39359699	39365816	-	L1Md_A	L1Md_A	42	1	3	80.1641	14.8036	80.4612	14.9132	93.9148	2.23487																6	138177971	138184467	-	L1Md_T	L1Md_T	42	1	4	64.0487	27.4917	62.7047	37.4072	92.8029	5.88801	7	20105867	20112059	-	L1Md_F3
12	42240666	42246847	+	L1Md_A	L1Md_A	9	1	5	55.7136	29.8792	57.1176	27.5421	89.7446	7.18435																6	138216061	138222249	-	L1Md_T	L1Md_T	26	1	3	56.5758	45.9387	56.1787	47.633	94.6317	2.86718	7	20156436	20162054	+	L1Md_F2
12	42352304	42357511	+	L1Md_A	L1Md_A	10	1	3	69.0239	24.5033	63.6289	29.6407	88.7819	3.34297																6	138695429	138701614	-	L1Md_T	L1Md_T	27	1	3	59.1342	43.7706	63.5457	40.3976	83.0925	8.26042	7	20422545	20428929	-	L1Md_F3
12	42437128	42442426	+	L1Md_A	L1Md_A	31	1	3	58.7698	24.9948	55.8644	27.6614	89.4291	4.3075																6	138741480	138748113	-	L1Md_T	L1Md_T	47	1	4	58.8921	26.4687	62.7185	26.4302	89.3917	4.51451	7	20801005	20806426	+	L1Md_F3
12	43657429	43662614	+	L1Md_A	L1Md_A	32	1	3	57.4051	25.5472	61.0667	32.9437	82.4502	7.56378																6	139358098	139364245	-	L1Md_T	L1Md_T	29	1	4	73.5883	22.6069	73.3405	25.8127	82.5145	10.7417	7	20887848	20893079	+	L1Md_F2
12	44646511	44652718	-	L1Md_A	L1Md_A	15	1	3	62.0881	20.3759	69.2685	21.0523	91.0065	1.40755																6	139373250	139378252	+	L1Md_T	L1Md_T	32	1	2	86.389	11.5719	88.5515	6.03311	91.0816	3.24898	7	21104454	21110062	-	L1Md_F2
12	45956400	45961811	-	L1Md_A	L1Md_A	21	1	2	61.6411	20.5571	63.8878	29.449	90.4747	6.67512																6	140863311	140869778	-	L1Md_T	L1Md_T	42	1	3	75.2245	13.9056	70.8631	21.245	93.4805	0.688716	7	21122172	21127344	+	L1Md_F2
12	46044604	46050599	+	L1Md_A	L1Md_A	15	1	4	31.3228	42.0144	33.1034	43.3155	88.547	1.63229																6	141578033	141584482	-	L1Md_T	L1Md_T	43	1	3	65.3772	30.194	71.8278	34.0107	94.4321	1.37168	7	21290293	21295717	+	L1Md_F3
12	47859464	47866253	-	L1Md_A	L1Md_A	7	1	4	45.0851	28.5291	38.1342	36.3821	83.9511	10.753																6	142059613	142066012	-	L1Md_T	L1Md_T	43	1	3	78.4169	8.89494	71.7535	13.254	85.4317	10.9009	7	21365022	21370194	+	L1Md_F2
12	48664999	48671408	-	L1Md_A	L1Md_A	49	1	3	64.7669	9.60183	60.6095	8.2897	76.4805	11.5732																6	142066850	142072274	-	L1Md_T	L1Md_T	41	1	2	65.7194	5.25488	67.6132	6.23897	74.9416	2.3085	7	21750487	21755713	+	L1Md_F3
12	49214129	49219759	-	L1Md_A	L1Md_A	38	1	2	60.6512	1.20001	72.1697	1.69913	66.8059	1.72433																6	143466474	143472791	-	L1Md_T	L1Md_T	40	1	2	74.483	11.2869	80.7268	11.4743	94.8174	4.32365	7	22152093	22157711	+	L1Md_F2
12	49260743	49265951	+	L1Md_A	L1Md_A	6	1	2	57.365	19.3407	56.9037	21.8696	73.1667	16.3336																6	143775187	143781433	-	L1Md_T	L1Md_T	35	1	3	74.6269	22.3302	64.4619	31.5507	86.3814	14.1991	7	22418182	22424565	-	L1Md_F3
12	49527070	49532421	+	L1Md_A	L1Md_A	7	1	2	52.9225	50.0396	53.3737	58.3427	88.0937	5.39299																6	145642004	145647417	+	L1Md_T	L1Md_T	14	1	3	58.9457	33.8818	54.9444	43.2097	93.9298	3.45824	7	22765543	22771712	-	L1Md_F3
12	50242199	50248982	-	L1Md_A	L1Md_A	7	1	3	54.2755	34.4603	48.7272	37.4804	92.3083	3.34089																6	147897116	147904382	-	L1Md_T	L1Md_T	31	1	4	70.3911	16.0531	69.8546	22.0429	90.6561	4.07548	7	22813214	22818816	-	L1Md_F2
12	57815797	57822165	-	L1Md_A	L1Md_A	4	1	2	48.4129	0.748288	51.1048	6.35224	91.1675	3.50308																7	4186278	4193122	-	L1Md_T	L1Md_T	57	1	3	86.4528	1.67021	91.4277	0.689334	89.3754	3.30856	7	22831651	22836835	+	L1Md_F2
12	57910745	57916994	-	L1Md_A	L1Md_A	4	1	3	55.598	37.9033	57.416	41.3957	92.7218	1.18682																7	5153150	5159323	-	L1Md_T	L1Md_T	30	1	2	70.9136	18.8177	72.8781	21.23	88.2755	6.83594	7	22973685	22978911	+	L1Md_F3
12	58119797	58126215	+	L1Md_A	L1Md_A	10	1	5	49.3603	25.5847	49.4314	28.3175	91.9418	2.26932																7	5704037	5709439	+	L1Md_T	L1Md_T	48	1	1	55.961	0	NaN	0	NaN	0	7	23230880	23236106	+	L1Md_F2
12	58156214	58162002	+	L1Md_A	L1Md_A	9	1	4	59.7304	27.9337	42.2759	41.0447	89.2056	1.31389																7	5716363	5722776	-	L1Md_T	L1Md_T	30	1	1	55.961	0	NaN	0	NaN	0	7	23526955	23532090	+	L1Md_F2
12	58493627	58499870	-	L1Md_A	L1Md_A	15	1	3	46.7657	10.5574	50.2386	10.5813	88.7438	4.85798																7	5847395	5854008	-	L1Md_T	L1Md_T	57	1	4	57.1518	9.61095	61.1934	11.5233	58.5444	14.7874	7	23670761	23676084	-	L1Md_F2
12	58659691	58665072	+	L1Md_A	L1Md_A	14	1	3	55.5003	39.2642	54.9521	43.2654	95.0824	2.94459																7	5859784	5865828	+	L1Md_T	L1Md_T	37	1	4	29.5108	22.1365	32.5084	19.821	71.7635	18.5613	7	23733191	23739376	-	L1Md_F3
12	58858198	58863731	+	L1Md_A	L1Md_A	32	1	4	51.6752	29.7536	52.1909	33.3219	89.3308	3.11292																7	6590735	6596412	+	L1Md_T	L1Md_T	55	1	2	88.7057	7.24804	87.7466	5.27335	93.3717	0.6393	7	24043902	24049362	+	L1Md_F3
12	59600040	59605222	+	L1Md_A	L1Md_A	22	1	3	65.4183	32.811	65.4002	33.0417	87.494	2.82301																7	7989237	7994424	+	L1Md_T	L1Md_T	34	1	3	34.5407	4.72163	45.7328	14.8162	51.6063	20.8337	7	26276546	26282692	-	L1Md_F2
12	59947350	59952859	+	L1Md_A	L1Md_A	37	1	3	50.4262	32.5093	50.251	34.5478	90.1992	1.74933																7	8560758	8565932	+	L1Md_T	L1Md_T	50	1	2	41.528	5.33306	44.6763	0.100448	54.4497	17.8352	7	26483168	26489096	-	L1Md_F2
12	60202199	60207370	+	L1Md_A	L1Md_A	32	1	3	57.8455	27.4254	64.8789	26.2184	85.9292	7.00454																7	8780042	8785228	+	L1Md_T	L1Md_T	35	1	2	33.2809	3.1698	38.252	1.12042	52.3389	15.2477	7	26727693	26733857	-	L1Md_F3
12	60442874	60448453	+	L1Md_A	L1Md_A	7	1	3	35.0658	43.8196	37.3418	48.1161	89.8831	6.4318																7	9300820	9305997	+	L1Md_T	L1Md_T	49	1	3	38.0065	4.07758	43.1198	3.48555	53.8179	17.5484	7	31217237	31223454	-	L1Md_F2
12	61363510	61370284	-	L1Md_A	L1Md_A	7	1	4	47.9917	33.9787	48.5471	38.1802	83.7047	12.233																7	10471328	10477541	+	L1Md_T	L1Md_T	69	1	3	59.319	5.86291	61.609	5.33882	73.7087	16.782	7	31318206	31324348	-	L1Md_F2
12	62055270	62061515	-	L1Md_A	L1Md_A	15	1	3	62.7979	41.4573	60.9099	41.8594	86.6348	3.7107																7	11576594	11582837	-	L1Md_T	L1Md_T	45	1	3	75.9348	10.0994	79.9092	6.79345	85.1008	3.7798	7	31669969	31675697	-	L1Md_F2
12	62069810	62076277	-	L1Md_A	L1Md_A	6	1	3	35.4861	38.8946	34.0082	42.3421	87.5414	3.63137																7	12283206	12290275	-	L1Md_T	L1Md_T	31	1	4	50.44	23.1114	51.0137	26.0434	80.1376	11.5097	7	31830685	31836585	+	L1Md_F2
12	62144886	62150281	+	L1Md_A	L1Md_A	10	1	3	50.8862	36.3006	50.8697	36.5611	86.0592	6.36289																7	12351815	12357984	-	L1Md_T	L1Md_T	35	1	3	64.2803	25.0321	61.1598	35.3327	82.5252	11.3948	7	31948766	31954591	-	L1Md_F2
12	62226819	62232301	-	L1Md_A	L1Md_A	3	1	2	92.5487	3.63501	94.2269	6.52438	91.6036	1.89426																7	12374465	12379545	-	L1Md_T	L1Md_T	31	1	3	77.2396	11.5904	76.8955	21.4006	77.238	2.68471	7	32194160	32200364	-	L1Md_F3
12	63119283	63125469	+	L1Md_A	L1Md_A	9	1	4	43.5368	19.522	46.8051	20.4797	94.0335	6.24124																7	13225695	13231108	-	L1Md_T	L1Md_T	35	1	2	82.325	5.12726	87.3052	2.87819	88.3246	4.52448	7	32280194	32285937	-	L1Md_F2
12	63351186	63357584	+	L1Md_A	L1Md_A	10	1	3	35.5948	23.3227	25.6803	29.2445	88.0288	1.82755																7	13481099	13487266	-	L1Md_T	L1Md_T	39	1	2	73.6155	6.84087	76.1855	12.9691	85.8125	4.6316	7	32378862	32384569	-	L1Md_F2
12	63741483	63746677	+	L1Md_A	L1Md_A	40	1	2	52.4906	47.9416	51.0188	52.2799	92.4129	4.56461																7	13503324	13508504	+	L1Md_T	L1Md_T	23	1	3	69.4021	29.5654	68.4726	32.2982	85.3033	2.56557	7	32408306	32414017	-	L1Md_F2
12	63908901	63914270	+	L1Md_A	L1Md_A	15	1	3	58.0182	39.4421	62.1012	43.4428	87.3091	1.35612																7	13614199	13620460	-	L1Md_T	L1Md_T	45	1	3	68.3813	22.5659	71.0771	31.8389	87.9318	4.71088	7	32559344	32565248	+	L1Md_F2
12	64602751	64609120	-	L1Md_A	L1Md_A	5	1	2	57.343	47.9432	61.2592	43.5513	90.1671	3.10152																7	14051122	14057309	-	L1Md_T	L1Md_T	31	1	3	57.3082	39.1786	60.7675	44.8886	81.3764	4.49225	7	32908091	32913924	-	L1Md_F2
12	64886730	64892732	+	L1Md_A	L1Md_A	7	1	2	35.5846	37.4149	38.1019	51.2735	91.9598	5.96904																7	14384335	14390328	-	L1Md_T	L1Md_T	27	1	3	86.6069	4.94647	87.3243	3.63718	87.5743	3.84619	7	33236346	33242314	-	L1Md_F2
12	65260029	65267001	-	L1Md_A	L1Md_A	8	1	4	22.4533	29.1483	25.2516	30.7824	85.3362	22.0165																7	14951265	14956714	-	L1Md_T	L1Md_T	38	1	3	51.6747	11.5025	56.7252	18.9741	67.2556	15.9318	7	33332119	33337830	-	L1Md_F2
12	66103349	66108562	+	L1Md_A	L1Md_A	16	1	3	62.8673	46.7012	64.8784	49.6835	88.2692	1.19221																7	15654190	15659192	+	L1Md_T	L1Md_T	41	1	1	54.4727	0	57.4897	0	50.1418	0	7	33536143	33541338	+	L1Md_F2
12	66164884	66170248	+	L1Md_A	L1Md_A	4	1	2	49.8469	35.3228	51.4158	25.1447	74.5592	24.4095																7	15680068	15685200	+	L1Md_T	L1Md_T	43	1	3	56.7949	3.49573	61.8974	6.94582	55.4519	13.8302	7	33718316	33724307	+	L1Md_F2
12	67275681	67282049	-	L1Md_A	L1Md_A	4	1	2	59.2432	38.7777	55.9473	29.5232	92.3611	3.62902																7	15731035	15737255	+	L1Md_T	L1Md_T	18	1	4	54.2002	10.8817	51.6603	13.7009	80.2126	14.1967	7	33810670	33817174	-	L1Md_F2
12	67554893	67561669	-	L1Md_A	L1Md_A	6	1	3	35.8474	44.2556	39.5265	42.8085	91.8298	6.19281																7	16661370	16666835	+	L1Md_T	L1Md_T	36	1	3	51.2128	36.1875	49.8646	39.5735	91.9821	3.85078	7	33861319	33866720	+	L1Md_F
12	67828867	67836682	-	L1Md_A	L1Md_A	10	1	5	37.9405	16.494	24.7935	20.5934	86.5053	9.49203																7	17377437	17383841	-	L1Md_T	L1Md_T	23	1	3	46.1055	32.4815	48.9436	31.7527	71.1361	13.2782	7	33885867	33892069	-	L1Md_F2
12	67950152	67956145	+	L1Md_A	L1Md_A	8	1	4	36.4258	21.9828	40.682	20.9691	80.9099	20.0459																7	18187958	18193354	+	L1Md_T	L1Md_T	47	1	2	66.1131	9.31356	65.1162	27.2548	81.5642	10.2837	7	33904272	33910427	+	L1Md_F3
12	68069214	68074407	+	L1Md_A	L1Md_A	88	1	2	78.8555	25.2465	77.8777	23.0686	95.7995	0.385836																7	18312485	18318686	-	L1Md_T	L1Md_T	45	1	2	86.4542	3.75646	86.4183	1.39509	88.5499	1.46904	7	34079421	34085995	-	L1Md_F2
12	68696248	68701404	-	L1Md_A	L1Md_A	66	1	2	88.3254	4.36119	85.6278	11.7784	94.6502	0.585379																7	18589264	18595634	-	L1Md_T	L1Md_T	36	1	4	54.0672	25.6363	48.8721	32.7936	85.5714	3.92663	7	38347981	38354417	-	L1Md_F2
12	68705447	68711815	-	L1Md_A	L1Md_A	5	1	3	61.3637	28.2779	60.8539	32.748	91.2377	0.655685																7	20398944	20404592	+	L1Md_T	L1Md_T	54	1	2	52.2994	0	80.2886	0	79.1098	0.588664	7	38370046	38375431	+	L1Md_F2
12	81351009	81357182	-	L1Md_A	L1Md_A	34	1	3	85.638	8.41348	86.0593	7.0537	89.2171	4.6911																7	20448314	20453741	+	L1Md_T	L1Md_T	35	1	2	55.1366	13.3421	55.9167	7.32396	76.8619	12.6524	7	38491324	38496558	+	L1Md_F
12	87973760	87980008	-	L1Md_A	L1Md_A	12	1	1	61.1208	0	74.8235	0	93.431	0																7	20487247	20492420	+	L1Md_T	L1Md_T	38	1	1	32.8968	0	45.4572	0	49.6306	0	7	40337011	40342370	+	L1Md_F2
12	90476755	90481950	+	L1Md_A	L1Md_A	28	1	3	67.8578	43.9923	68.6779	44.3425	91.7411	3.79237																7	20639729	20645921	-	L1Md_T	L1Md_T	48	1	1	45.8187	0	42.3579	0	49.8654	0	7	41529944	41535681	+	L1Md_F2
12	90687912	90693928	-	L1Md_A	L1Md_A	22	1	2	83.0712	10.0398	81.8214	12.8359	90.2046	0.822027																7	21070284	21077071	-	L1Md_T	L1Md_T	31	1	3	28.0807	8.55992	31.5702	12.3459	82.7083	7.5871	7	41653078	41659390	-	L1Md_F2
12	92165575	92172773	-	L1Md_A	L1Md_A	8	1	3	9.72547	8.16513	7.02839	5.63937	91.0303	0.24329																7	21138035	21144178	-	L1Md_T	L1Md_T	55	1	2	38.1727	3.87772	51.6442	5.93264	46.097	0.982422	7	41908912	41914807	-	L1Md_F3
12	92591291	92596496	+	L1Md_A	L1Md_A	15	1	4	72.9789	35.6529	73.8821	37.1555	90.0607	3.76062																7	21475394	21481585	-	L1Md_T	L1Md_T	48	1	1	58.3333	0	58.0357	0	NaN	0	7	41986950	41993011	-	L1Md_F2
12	92861973	92868340	-	L1Md_A	L1Md_A	5	1	3	56.7557	33.0647	55.5196	39.7133	93.4824	0.84935																7	22394579	22400227	+	L1Md_T	L1Md_T	54	1	2	67.1425	0.464951	57.6936	0	67.1917	0	7	42228048	42233267	+	L1Md_F2
12	93317502	93322820	+	L1Md_A	L1Md_A	8	1	3	54.6888	26.6364	54.2184	36.4127	74.9164	14.7937																7	22476394	22481568	+	L1Md_T	L1Md_T	38	1	2	43.3307	2.68637	51.8369	1.98533	34.4497	20.2385	7	42318795	42325027	-	L1Md_F3
12	93920319	93925905	+	L1Md_A	L1Md_A	7	1	2	39.0266	5.54694	17.4378	17.658	92.9179	4.1825																7	22503533	22509624	-	L1Md_T	L1Md_T	55	1	1	39.6496	0	53.2734	0	47.6031	0	7	42330602	42336673	-	L1Md_F2
12	95611409	95618210	-	L1Md_A	L1Md_A	13	1	3	37.3134	44.58	34.3516	47.9554	91.2028	1.45374																7	22820679	22825936	+	L1Md_T	L1Md_T	39	1	3	41.3549	6.23949	49.123	6.74946	47.6789	10.2709	7	42383275	42388609	+	L1Md_F
12	96000316	96007291	-	L1Md_A	L1Md_A	16	1	4	45.0664	37.1267	44.1212	45.4145	87.4859	5.87719																7	22847495	22853632	-	L1Md_T	L1Md_T	53	1	2	43.7789	4.45281	45.3672	8.77651	45.1622	5.56465	7	42455804	42461231	+	L1Md_F2
12	96077695	96084318	-	L1Md_A	L1Md_A	5	1	3	52.4225	32.7232	59.4113	32.2358	87.8748	4.59811																7	23156441	23162848	-	L1Md_T	L1Md_T	45	1	3	53.9082	0.633441	57.2172	11.8631	67.4504	13.7485	7	42527005	42532968	-	L1Md_F2
12	98115707	98121888	-	L1Md_A	L1Md_A	29	1	4	79.4321	14.1268	79.3475	21.8576	94.5687	2.08489																7	23188150	23194342	-	L1Md_T	L1Md_T	46	1	2	39.5403	4.35909	49.9195	8.99962	45.9124	5.43913	7	43063711	43070085	-	L1Md_F3
12	102119854	102125060	+	L1Md_A	L1Md_A	7	1	2	46.0189	0.266708	48.335	2.51723	73.4932	0.32556																7	31224527	31229809	+	L1Md_T	L1Md_T	50	1	3	54.152	8.15917	54.7727	9.7205	64.226	22.4057	7	47174923	47181073	-	L1Md_F2
12	103462044	103468227	-	L1Md_A	L1Md_A	8	1	2	83.4297	3.85806	81.1508	5.43345	92.3547	2.09373																7	31275906	31282062	-	L1Md_T	L1Md_T	51	1	3	53.6001	9.69383	57.5846	7.90244	63.0416	1.77539	7	47222398	47228570	-	L1Md_F2
12	114235100	114241885	-	L1Md_A	L1Md_A	9	1	3	43.219	18.7079	46.9094	15.224	85.8435	6.16866																7	31365487	31372163	-	L1Md_T	L1Md_T	54	1	2	75.3707	9.35366	78.187	0.316097	78.7345	0.700493	7	47325991	47332487	-	L1Md_F2
12	114324623	114331616	-	L1Md_A	L1Md_A	8	1	2	24.1908	0.916519	15.8828	2.93887	91.7641	2.03561																7	31553016	31559297	-	L1Md_T	L1Md_T	36	1	2	64.4944	13.9405	56.7287	24.0009	79.8646	4.78018	7	47677612	47683659	+	L1Md_F2
12	114343991	114349784	+	L1Md_A	L1Md_A	41	1	2	58.1189	31.8906	52.5344	33.9213	72.1174	0.990884																7	31856382	31862048	-	L1Md_T	L1Md_T	60	1	4	61.0891	1.19638	57.0206	16.5341	78.3704	16.0767	7	47891459	47896557	+	L1Md_F2
12	115418468	115424903	-	L1Md_A	L1Md_A	40	1	2	44.058	11.6134	37.9743	13.149	66.6474	19.6589																7	31988336	31993465	+	L1Md_T	L1Md_T	26	1	3	51.6834	9.69265	57.1435	4.94	62.3416	11.3431	7	48328480	48334105	-	L1Md_F3
12	115511476	115517466	-	L1Md_A	L1Md_A	28	1	1	41.096	0	45.9074	0	48.9505	0																7	32270465	32276044	+	L1Md_T	L1Md_T	35	1	2	30.73	15.3819	37.5589	18.9765	68.3278	27.9883	7	48352823	48358706	+	L1Md_F2
12	118381816	118388394	-	L1Md_A	L1Md_A	5	1	2	43.6674	41.3425	55.0104	57.7812	92.9971	6.27484																7	32297708	32303269	+	L1Md_T	L1Md_T	70	1	4	58.6405	19.4145	58.6056	17.8429	65.6752	21.9638	7	48380611	48386888	-	L1Md_F2
12	119011729	119017148	+	L1Md_A	L1Md_A	15	1	3	55.2606	40.9727	50.3837	43.0526	90.4271	6.27464																7	32582405	32587860	-	L1Md_T	L1Md_T	57	1	3	53.3566	6.37355	53.3286	3.14524	65.4351	22.4217	7	48534197	48539656	+	L1Md_F2
12	119661047	119667605	-	L1Md_A	L1Md_A	12	1	4	44.6164	23.3921	38.9851	25.4889	70.6897	19.5298																7	32634758	32640169	-	L1Md_T	L1Md_T	36	1	2	49.8045	4.1026	57.1439	3.77123	64.1973	3.96204	7	48566093	48571537	+	L1Md_F2
13	3732692	3738893	-	L1Md_A	L1Md_A	41	1	4	92.0142	3.25249	90.6375	7.41658	94.1856	1.69064																7	32861766	32868149	-	L1Md_T	L1Md_T	78	1	1	NaN	0	NaN	0	NaN	0	7	48710007	48715139	+	L1Md_F2
13	5063894	5069688	+	L1Md_A	L1Md_A	8	1	3	41.1032	36.1501	37.4928	45.8289	85.2084	8.15795																7	33088662	33094973	-	L1Md_T	L1Md_T	73	1	2	53.7516	6.81565	59.542	2.66142	65.1143	0.377954	7	51163400	51169529	-	L1Md_F2
13	5141321	5147481	-	L1Md_A	L1Md_A	11	1	3	43.8416	40.2154	46.5934	37.1566	88.8487	5.5923																7	33250904	33256264	+	L1Md_T	L1Md_T	70	1	3	48.4693	12.5382	52.8915	9.02286	53.0921	15.3897	7	52226368	52231538	+	L1Md_F2
13	6697030	6703224	-	L1Md_A	L1Md_A	13	1	4	68.6422	37.0287	68.8957	37.333	90.4883	5.61144																7	33752163	33757577	-	L1Md_T	L1Md_T	34	1	2	47.7075	0.722088	56.8929	2.44632	61.0245	17.5123	7	52538065	52544026	-	L1Md_F2
13	6722482	6729063	-	L1Md_A	L1Md_A	7	1	3	55.9678	28.6089	57.2399	29.8147	85.8309	3.16297																7	33949502	33956373	-	L1Md_T	L1Md_T	30	1	1	71.9609	0	68.0995	0	82.4608	0	7	52800333	52805709	+	L1Md_F2
13	8037389	8042461	+	L1Md_A	L1Md_A	41	1	1	86.8438	0	83.4845	0	82.5055	0																7	33969239	33974919	-	L1Md_T	L1Md_T	41	1	3	63.1613	9.78414	67.8785	2.60204	60.879	18.6941	7	52947040	52952857	-	L1Md_F2
13	11255166	11261155	+	L1Md_A	L1Md_A	8	1	5	34.433	30.9136	28.712	35.9163	90.3714	6.12838																7	34040844	34047504	-	L1Md_T	L1Md_T	30	1	2	37.9801	48.4971	38.2009	54.0242	87.5341	1.43359	7	53208360	53213967	-	L1Md_F3
13	11262151	11267616	+	L1Md_A	L1Md_A	9	1	1	88.1329	0	90.1368	0	92.2255	0																7	37036958	37043640	-	L1Md_T	L1Md_T	55	1	3	79.7069	16.1552	79.9373	15.4005	95.2792	1.31031	7	53315254	53321432	-	L1Md_F2
13	13015592	13022184	-	L1Md_A	L1Md_A	17	1	4	49.4477	15.3546	46.3447	26.0538	74.0378	14.1814																7	38584531	38591409	-	L1Md_T	L1Md_T	49	1	4	61.8375	6.95049	56.4249	8.48241	82.775	12.3639	7	53616372	53622172	-	L1Md_F2
13	13304674	13310866	-	L1Md_A	L1Md_A	41	1	4	71.3309	17.4366	74.9055	21.3014	82.6976	3.3272																7	38620119	38626107	-	L1Md_T	L1Md_T	36	1	3	72.5289	4.54705	76.6321	7.97202	83.165	2.3092	7	53770044	53776217	-	L1Md_F2
13	14802779	14809771	-	L1Md_A	L1Md_A	8	1	4	36.7094	21.761	33.9126	24.6602	87.9989	6.08366																7	38935822	38941815	-	L1Md_T	L1Md_T	35	1	2	74.5086	8.62003	81.1554	1.71922	68.6715	7.8935	7	54108870	54114156	+	L1Md_F2
13	16245868	16251286	+	L1Md_A	L1Md_A	55	1	3	85.2623	5.76179	81.807	10.7898	90.5641	0.951434																7	39107444	39113904	-	L1Md_T	L1Md_T	43	1	2	58.8313	7.35117	59.5186	16.3612	68.9264	8.52946	7	54672837	54678797	-	L1Md_F3
13	19954540	19959763	+	L1Md_A	L1Md_A	4	1	2	47.1021	4.86556	53.9842	8.43922	88.6255	1.65843																7	39290998	39296987	-	L1Md_T	L1Md_T	35	1	2	84.5002	2.90733	92.4631	0	83.9868	5.89221	7	55364978	55370404	-	L1Md_F2
13	20668322	20675506	-	L1Md_A	L1Md_A	12	1	5	39.7538	46.3472	38.8727	50.3845	93.0689	3.46525																7	39379989	39386449	-	L1Md_T	L1Md_T	42	1	1	76.8223	0	79.0953	0	80.47	0	7	55428292	55434170	+	L1Md_F2
13	20712659	20719026	-	L1Md_A	L1Md_A	5	1	3	57.1411	32.3678	54.5518	39.4809	92.5861	5.32376																7	39508579	39515044	-	L1Md_T	L1Md_T	43	1	3	45.1076	36.3863	49.636	37.4718	83.5723	19.0201	7	55560942	55567428	-	L1Md_F2
13	22543189	22550181	-	L1Md_A	L1Md_A	10	1	5	61.135	11.1351	65.2349	11.0875	82.2888	15.0746																7	41791868	41798287	-	L1Md_T	L1Md_T	46	1	3	50.3138	4.45417	49.9089	9.98508	61.9011	14.2688	7	57887699	57893114	+	L1Md_F2
13	22598303	22603499	+	L1Md_A	L1Md_A	12	1	3	56.3308	23.7218	61.2414	24.3897	87.8678	3.66734																7	41809874	41816323	-	L1Md_T	L1Md_T	46	1	4	47.617	9.83079	45.0823	15.0643	61.788	17.6315	7	58288654	58294802	-	L1Md_F3
13	25235616	25242198	-	L1Md_A	L1Md_A	5	1	3	64.2677	30.4267	54.8026	34.62	85.9084	7.82392																7	41897273	41903492	-	L1Md_T	L1Md_T	40	1	3	49.0164	11.657	43.9177	15.4793	60.8695	6.41994	7	58518595	58524379	+	L1Md_F2
13	25536608	25543190	-	L1Md_A	L1Md_A	3	1	3	61.6258	26.9214	70.5151	21.3415	81.5389	9.64899																7	44143551	44148737	+	L1Md_T	L1Md_T	43	1	2	81.4045	10.7323	76.9903	24.5388	88.754	1.10805	7	60415372	60420697	+	L1Md_F
13	26048775	26054146	+	L1Md_A	L1Md_A	5	1	3	59.5714	42.7758	59.3629	47.9267	88.482	1.07256																7	47277127	47282560	-	L1Md_T	L1Md_T	58	1	2	72.6697	13.6555	76.3816	18.7352	79.6596	7.51304	7	60572743	60578947	-	L1Md_F2
13	26176022	26181267	+	L1Md_A	L1Md_A	48	1	3	68.7849	29.5575	63.4008	37.7229	94.085	3.02721																7	48145749	48152348	-	L1Md_T	L1Md_T	43	1	5	60.9055	31.6576	64.207	37.2296	76.9546	10.077	7	60701583	60706968	+	L1Md_F3
13	26817849	26823975	-	L1Md_A	L1Md_A	12	1	3	67.0376	40.8952	68.6892	43.6901	89.8075	4.26355																7	48297940	48305191	-	L1Md_T	L1Md_T	31	1	3	44.9295	3.35096	38.8155	3.19335	68.9263	0.590145	7	60981544	60987761	-	L1Md_F2
13	27824141	27830717	-	L1Md_A	L1Md_A	18	1	4	42.1065	42.5846	37.4425	42.2137	76.5513	4.29909																7	48412342	48417792	+	L1Md_T	L1Md_T	50	1	3	54.2475	16.7867	50.255	10.8021	58.3334	18.5225	7	62291172	62296355	+	L1Md_F3
13	27875835	27882217	-	L1Md_A	L1Md_A	35	1	3	47.0802	35.6743	45.823	37.2299	85.3306	6.82445																7	48632724	48638804	+	L1Md_T	L1Md_T	67	1	2	65.4191	16.0789	54.6841	19.6616	74.7214	18.9998	7	62322592	62327678	+	L1Md_F2
13	31140036	31146231	-	L1Md_A	L1Md_A	10	1	2	55.9977	43.8179	52.5546	59.8037	88.7794	2.46558																7	51117394	51123896	+	L1Md_T	L1Md_T	35	1	3	32.4892	17.3551	37.2841	10.6637	87.8968	0	7	62469840	62475637	-	L1Md_F2
13	33299980	33306121	+	L1Md_A	L1Md_A	35	1	3	46.8917	15.9454	45.5378	25.7636	72.3407	12.6003																7	52091000	52096187	+	L1Md_T	L1Md_T	32	1	3	65.8043	30.3384	64.8208	32.448	92.3112	4.46643	7	62559132	62564304	+	L1Md_F
13	34470884	34476084	+	L1Md_A	L1Md_A	8	1	3	59.6659	30.8256	56.5424	33.8513	85.7076	5.22776																7	52555920	52561668	-	L1Md_T	L1Md_T	55	1	2	91.2684	0.0868994	91.7784	1.03787	93.835	1.41087	7	62587346	62593498	-	L1Md_F2
13	37167061	37173443	+	L1Md_A	L1Md_A	10	1	4	27.8173	31.5348	24.198	41.0269	91.0375	4.04827																7	52769448	52774899	+	L1Md_T	L1Md_T	34	1	2	71.805	2.43977	76.4779	1.67511	87.7985	4.0151	7	62720201	62726487	-	L1Md_F2
13	39049931	39056697	-	L1Md_A	L1Md_A	5	1	3	58.7049	20.8807	54.7251	35.9084	94.823	1.42356																7	52788649	52795118	-	L1Md_T	L1Md_T	43	1	3	70.0603	8.10191	58.7008	17.6512	76.8751	11.6925	7	62726619	62733048	+	L1Md_F3
13	39544534	39550135	+	L1Md_A	L1Md_A	16	1	4	47.9429	40.1617	52.4982	39.8357	89.8002	8.30609																7	52815636	52820892	+	L1Md_T	L1Md_T	36	1	2	52.6083	15.965	62.9369	18.2577	87.7141	9.55205	7	62755305	62761207	-	L1Md_F2
13	40626061	40631640	+	L1Md_A	L1Md_A	5	1	3	33.8577	29.2851	27.1311	28.4146	90.1549	6.48492																7	52829786	52836027	-	L1Md_T	L1Md_T	46	1	3	73.8293	31.3382	73.4293	36.9991	90.7028	3.53512	7	62764501	62770892	+	L1Md_F2
13	47520542	47528457	-	L1Md_A	L1Md_A	19	1	4	46.338	36.6056	35.0566	45.0966	94.3437	2.73954																7	52849789	52856187	-	L1Md_T	L1Md_T	40	1	4	64.2585	28.3689	61.6036	28.2722	83.0243	9.9846	7	63240412	63246587	-	L1Md_F3
13	47739987	47745564	+	L1Md_A	L1Md_A	6	1	3	60.0287	28.9691	60.5151	33.4507	90.2028	4.742																7	53378101	53383400	+	L1Md_T	L1Md_T	46	1	3	58.6146	28.4753	61.1897	30.1977	91.4086	4.77298	7	63285070	63291252	-	L1Md_F2
13	50015175	50021714	-	L1Md_A	L1Md_A	5	1	3	31.7405	26.0561	32.0392	31.1888	80.9206	12.5846																7	53525550	53531754	-	L1Md_T	L1Md_T	42	1	3	74.3616	8.62747	74.2897	7.11294	82.5911	8.02013	7	64107754	64113748	+	L1Md_F2
13	50129062	50135434	-	L1Md_A	L1Md_A	16	1	1	92.4037	0	96.3519	0	94.7379	0																7	53557580	53563189	+	L1Md_T	L1Md_T	34	1	3	50.3645	39.2623	45.6029	42.3157	91.474	4.58841	7	65561259	65566579	+	L1Md_F3
13	50689798	50695323	+	L1Md_A	L1Md_A	7	1	2	19.973	18.9074	17.3009	21.1772	94.2267	0.355129																7	53862413	53868532	-	L1Md_T	L1Md_T	44	1	3	69.9813	29.8623	71.7781	30.7954	87.2301	6.86848	7	68625029	68630224	+	L1Md_F2
13	50735669	50740875	+	L1Md_A	L1Md_A	6	1	2	78.3671	7.02337	86.1796	4.23099	90.1887	0.306085																7	54347872	54352877	-	L1Md_T	L1Md_T	43	1	2	78.5179	15.5135	77.4653	24.2467	82.9137	10.387	7	69064741	69069943	+	L1Md_F3
13	50803027	50809220	-	L1Md_A	L1Md_A	11	1	3	63.6563	25.2852	66.1093	30.9531	92.7545	0.883423																7	54526143	54531558	-	L1Md_T	L1Md_T	34	1	2	70.8308	27.2551	76.5788	16.7391	86.5468	7.97544	7	70008329	70013584	+	L1Md_F2
13	50837998	50843186	+	L1Md_A	L1Md_A	28	1	3	71.2326	37.7427	71.1461	41.1119	91.7676	0.621116																7	55454140	55460563	-	L1Md_T	L1Md_T	30	1	1	92.5052	0	96.7724	0	91.3928	0	7	74892969	74898363	+	L1Md_F2
13	60974403	60980777	-	L1Md_A	L1Md_A	5	1	3	42.7811	23.8358	47.177	29.4722	73.607	8.30292																7	55598341	55604181	+	L1Md_T	L1Md_T	52	1	4	48.9017	29.7208	48.9885	33.2201	87.6461	6.07804	7	76010095	76015304	+	L1Md_F2
13	61106128	61112516	-	L1Md_A	L1Md_A	16	1	4	56.6744	13.3951	55.188	19.1441	75.7182	9.23494																7	56031468	56036872	-	L1Md_T	L1Md_T	34	1	2	83.4154	16.5899	79.2055	25.1988	94.4104	2.31313	7	77353930	77360229	-	L1Md_F2
13	61330343	61336744	-	L1Md_A	L1Md_A	22	1	2	70.9351	6.81651	71.0229	3.48864	82.4946	7.72669																7	56611219	56617386	-	L1Md_T	L1Md_T	41	1	3	78.0131	16.9803	79.0708	12.8702	94.4559	3.07638	7	77456403	77462926	-	L1Md_F2
13	61422038	61427874	+	L1Md_A	L1Md_A	11	1	4	38.2895	27.0952	30.1761	30.6173	89.8282	5.78821																7	56679474	56685638	-	L1Md_T	L1Md_T	29	1	3	67.2727	39.487	67.4548	46.7678	95.2017	2.84378	7	77599826	77605196	+	L1Md_F2
13	64582654	64589456	-	L1Md_A	L1Md_A	13	1	3	38.5348	45.1084	37.4386	50.1085	88.7902	4.17713																7	58038033	58043881	+	L1Md_T	L1Md_T	53	1	5	60.2963	29.4135	58.5169	31.1704	89.2907	8.22388	7	82980025	82985367	+	L1Md_F2
13	68420828	68427403	-	L1Md_A	L1Md_A	7	1	4	64.226	5.87035	54.9831	13.7328	70.8063	10.6566																7	58070717	58076196	+	L1Md_T	L1Md_T	48	1	3	52.7973	32.8656	54.5333	30.102	90.1641	2.03736	7	84491547	84497834	-	L1Md_F2
13	68502221	68507380	+	L1Md_A	L1Md_A	58	1	3	60.4737	6.2903	64.8466	13.3123	71.6915	12.7086																7	58100524	58106072	+	L1Md_T	L1Md_T	35	1	3	63.2878	33.8381	64.2568	33.9757	87.9324	4.76929	7	84865907	84872095	-	L1Md_F2
13	69079663	69086029	-	L1Md_A	L1Md_A	6	1	2	45.5757	52.3819	49.5494	57.0394	92.3427	6.81364																7	58171430	58177892	-	L1Md_T	L1Md_T	43	1	4	75.3861	21.1887	73.5574	26.0514	92.3029	2.81998	7	85368231	85373720	-	L1Md_F2
13	70520492	70526609	-	L1Md_A	L1Md_A	24	1	3	86.7924	5.32584	91.5786	5.4011	93.1676	1.87611																7	58235145	58242025	-	L1Md_T	L1Md_T	60	1	2	85.1237	4.84527	84.8871	1.53834	84.7907	1.91345	7	86908461	86913466	+	L1Md_F2
13	71343689	71350465	-	L1Md_A	L1Md_A	7	1	3	37.6446	47.6004	34.0545	49.5226	87.46	4.26672																7	58421727	58427323	+	L1Md_T	L1Md_T	35	1	2	28.6112	8.86385	23.4239	6.11415	92.9948	4.45276	7	87038371	87043505	+	L1Md_F2
13	72677333	72682922	+	L1Md_A	L1Md_A	17	1	4	60.127	37.7563	60.9743	43.7893	91.8196	3.25537																7	58588684	58594363	+	L1Md_T	L1Md_T	55	1	2	77.8837	23.5956	78.9668	22.3752	92.8287	4.19014	7	87075488	87081403	-	L1Md_F3
13	73124026	73130219	-	L1Md_A	L1Md_A	14	1	2	67.9394	38.7444	65.1827	43.7906	85.3692	15.3987																7	58847642	58853827	-	L1Md_T	L1Md_T	33	1	4	73.5806	28.3069	71.8017	30.2394	93.5575	3.0164	7	88167169	88172318	+	L1Md_F3
13	80428916	80434279	+	L1Md_A	L1Md_A	13	1	4	62.3555	40.8105	65.8453	40.6427	91.8121	5.04158																7	58894600	58900694	-	L1Md_T	L1Md_T	39	1	2	83.0885	14.1751	84.3874	12.5563	84.7864	1.40793	7	88864288	88870380	+	L1Md_F2
13	80683079	80688671	+	L1Md_A	L1Md_A	6	1	3	46.2632	36.7022	46.7469	39.8604	92.3855	4.18692																7	59125188	59130586	+	L1Md_T	L1Md_T	35	1	2	56.3666	18.3879	70.0964	0	81.5247	15.7052	7	88882723	88888548	-	L1Md_F3
13	82523004	82529387	-	L1Md_A	L1Md_A	28	1	3	68.2595	44.0947	65.9073	44.199	85.5958	14.249																7	60156841	60163894	-	L1Md_T	L1Md_T	30	1	2	NaN	0	11.7394	0.451131	88.6255	3.03209	7	90758954	90765500	-	L1Md_F2
13	84466808	84472488	-	L1Md_A	L1Md_A	87	1	1	88.1249	0	86.7513	0	84.5743	0																7	60322385	60327657	+	L1Md_T	L1Md_T	35	1	2	44.1089	9.64451	39.5093	7.93866	75.0214	0.101708	7	90805027	90810169	-	L1Md_F2
13	84834552	84840154	+	L1Md_A	L1Md_A	10	1	3	43.2279	42.1247	39.3567	45.505	85.6956	9.47015																7	60344900	60351543	-	L1Md_T	L1Md_T	46	1	3	54.5337	15.72	47.5008	27.1208	78.8146	15.9188	7	93166985	93172355	+	L1Md_F2
13	84848070	84853246	+	L1Md_A	L1Md_A	37	1	3	63.2295	25.2285	66.0931	26.1866	82.8064	12.3848																7	60532106	60537518	-	L1Md_T	L1Md_T	35	1	2	61.3045	20.3957	63.5376	20.6352	79.0686	7.16935	7	93255652	93260723	+	L1Md_F2
13	85323461	85330068	-	L1Md_A	L1Md_A	15	1	3	43.1078	47.857	40.333	49.1083	92.5276	5.41064																7	60775548	60781340	+	L1Md_T	L1Md_T	35	1	2	50.8504	6.41247	63.9671	0	76.5855	28.7464	7	93637315	93643387	-	L1Md_F2
13	85463008	85470613	-	L1Md_A	L1Md_A	12	1	5	38.8186	35.9445	29.8276	37.3655	92.9361	3.14572																7	61357095	61362113	+	L1Md_T	L1Md_T	37	1	1	79.1667	0	NaN	0	NaN	0	7	93886281	93892316	-	L1Md_F2
13	85672230	85677785	+	L1Md_A	L1Md_A	7	1	4	48.911	29.1105	44.5756	36.1164	90.9132	3.918																7	61507363	61512607	+	L1Md_T	L1Md_T	48	1	3	64.1533	22.4433	61.3335	22.6164	70.3714	5.46379	7	94708023	94713334	+	L1Md_F2
13	85726643	85732970	-	L1Md_A	L1Md_A	17	1	3	54.0349	40.1001	52.0939	43.7233	87.1085	6.37304																7	62329041	62335724	-	L1Md_T	L1Md_T	30	1	3	40.6236	34.04	46.4854	46.3951	81.653	9.40625	7	101585673	101592051	-	L1Md_F2
13	86121717	86127899	-	L1Md_A	L1Md_A	18	1	3	66.4543	42.7619	67.3175	46.737	79.8154	16.304																7	62686301	62692344	+	L1Md_T	L1Md_T	36	1	3	47.561	22.322	58.9338	6.85025	65.6902	23.527	7	103018887	103025085	-	L1Md_F2
13	86349360	86354939	+	L1Md_A	L1Md_A	5	1	3	43.2242	37.7431	46.6401	42.4293	88.4092	5.34536																7	62853728	62859108	+	L1Md_T	L1Md_T	36	1	3	48.8377	10.7883	48.0911	11.9151	66.8218	16.1917	7	103031424	103036604	+	L1Md_F3
13	86538237	86543296	+	L1Md_A	L1Md_A	54	1	2	89.4668	4.05578	87.2379	7.14863	91.3288	0.40782																7	63272299	63277641	+	L1Md_T	L1Md_T	45	1	3	68.9631	30.6382	65.9438	40.3458	92.2236	2.60318	7	103060570	103066911	-	L1Md_F3
13	86631294	86636367	+	L1Md_A	L1Md_A	7	1	3	33.5969	42.7356	38.6946	46.9662	85.885	9.23113																7	64115971	64122227	-	L1Md_T	L1Md_T	40	1	3	81.8154	7.03752	83.5758	7.08224	87.5512	4.67966	7	104798285	104804387	-	L1Md_F2
13	86684383	86690582	-	L1Md_A	L1Md_A	18	1	4	64.9693	19.4527	69.123	17.7186	76.3075	3.90655																7	65719156	65725250	+	L1Md_T	L1Md_T	48	1	3	75.6479	16.1453	77.5766	17.8883	94.0717	3.48163	7	104805662	104810677	-	L1Md_F2
13	87521617	87527738	-	L1Md_A	L1Md_A	45	1	3	61.0967	7.57687	63.3161	5.55052	54.6096	9.91043																7	66535361	66542181	-	L1Md_T	L1Md_T	29	1	2	26.0288	17.9673	10.2442	0	87.5052	0	7	104965739	104970909	+	L1Md_F2
13	87620441	87626236	-	L1Md_A	L1Md_A	15	1	3	71.2643	8.77186	78.9829	15.4949	80.1549	4.91231																7	68773888	68779333	-	L1Md_T	L1Md_T	27	1	2	79.1382	17.3849	80.3038	15.9797	94.5251	3.54557	7	105008603	105013711	+	L1Md_F2
13	87933759	87940039	-	L1Md_A	L1Md_A	46	1	3	66.8252	42.626	68.9104	42.8526	90.3285	3.67033																7	69428923	69435344	-	L1Md_T	L1Md_T	30	1	2	56.1579	42.534	55.1393	39.4644	93.2766	4.24514	7	106287488	106293661	-	L1Md_F2
13	90443043	90449009	+	L1Md_A	L1Md_A	8	1	4	58.9536	24.0659	42.737	39.2517	90.3422	2.59789																7	70677984	70684642	-	L1Md_T	L1Md_T	30	1	2	32.5485	40.6518	32.35	43.7005	94.5842	2.17076	7	106357487	106362638	+	L1Md_F2
13	90663479	90669059	+	L1Md_A	L1Md_A	5	1	3	42.5085	40.7131	62.3984	27.0722	94.5969	2.78124																7	71818354	71825041	-	L1Md_T	L1Md_T	30	1	2	22.7092	0.712129	22.5314	4.39734	94.2016	4.62217	7	106400240	106405440	-	L1Md_F3
13	91327815	91333993	-	L1Md_A	L1Md_A	27	1	3	77.536	25.2491	74.9928	33.1938	95.4028	2.41745																7	72332946	72338090	+	L1Md_T	L1Md_T	26	1	3	79.8011	11.0532	78.6687	15.26	91.8675	1.80353	7	106773584	106779743	-	L1Md_F2
13	92598997	92604408	+	L1Md_A	L1Md_A	5	1	2	27.0747	20.012	28.738	20.189	92.9075	2.2617																7	72483064	72489348	-	L1Md_T	L1Md_T	40	1	3	61.0556	26.4228	60.9536	37.0034	95.5328	1.93986	7	106934379	106940700	-	L1Md_F2
13	94014678	94019834	+	L1Md_A	L1Md_A	40	1	3	82.5564	11.2598	73.1593	18.1973	92.6506	5.92764																7	72927723	72933582	+	L1Md_T	L1Md_T	35	1	2	44.8374	49.0893	41.4623	56.2998	87.1991	11.3356	7	107886860	107893007	-	L1Md_F2
13	96357593	96364371	-	L1Md_A	L1Md_A	3	1	1	36.2202	0	29.8992	0	92.0719	0																7	73007548	73012993	+	L1Md_T	L1Md_T	35	1	2	35.8809	29.2631	46.1177	52.0116	89.5918	0.20483	7	107912193	107917596	-	L1Md_F2
13	100117746	100123679	-	L1Md_A	L1Md_A	36	1	3	85.6766	17.8328	86.2807	18.2371	84.5202	16.8052																7	74229441	74235832	-	L1Md_T	L1Md_T	29	1	3	80.7389	23.3188	80.0561	27.9281	94.9234	1.50684	7	107957187	107962459	+	L1Md_F2
13	102381865	102388245	-	L1Md_A	L1Md_A	16	1	4	55.0864	38.6002	58.0018	40.9513	94.1886	2.56101																7	74738569	74745324	-	L1Md_T	L1Md_T	30	1	3	59.0446	34.66	58.8637	36.5048	94.9135	1.63442	7	108530192	108535480	+	L1Md_F2
13	103400743	103406349	+	L1Md_A	L1Md_A	15	1	3	35.1201	43.1877	39.4414	49.0585	88.043	4.65421																7	74799316	74805210	+	L1Md_T	L1Md_T	35	1	3	58.4313	34.9035	38.0321	42.186	90.8198	2.96806	7	108595074	108601220	-	L1Md_F2
13	106372708	106380116	-	L1Md_A	L1Md_A	9	1	4	30.5541	36.3397	30.9886	39.8166	91.1728	5.04652																7	75944795	75951243	-	L1Md_T	L1Md_T	42	1	3	77.2722	21.1813	74.9785	24.2906	95.3485	1.14652	7	108806979	108812197	-	L1Md_F2
13	106381474	106386828	+	L1Md_A	L1Md_A	4	1	2	22.485	24.799	18.9513	3.51043	93.5553	0.257731																7	75973323	75978842	+	L1Md_T	L1Md_T	52	1	3	61.3864	25.7362	63.5558	23.1319	89.7974	4.64411	7	108832653	108838781	-	L1Md_F2
13	106526379	106533360	-	L1Md_A	L1Md_A	8	1	2	35.3295	0	28.4534	5.0138	94.2456	3.25934																7	75989239	75996725	-	L1Md_T	L1Md_T	31	1	4	27.787	46.658	35.6273	44.4376	94.8978	2.82321	7	111403161	111409298	-	L1Md_F2
13	106663630	106668712	+	L1Md_A	L1Md_A	34	1	3	77.4214	30.6077	75.5595	31.1929	94.8338	0.512489																7	76111100	76117340	-	L1Md_T	L1Md_T	45	1	3	72.887	24.334	76.9675	21.7337	93.4002	1.23097	7	111889289	111895620	-	L1Md_F3
13	116126063	116131317	-	L1Md_A	L1Md_A	4	1	1	91.1617	0	88.8304	0	92.7743	0																7	76196381	76201493	+	L1Md_T	L1Md_T	44	1	3	86.4269	15.4903	92.544	4.57174	94.6968	2.69821	7	114541423	114547292	-	L1Md_F2
13	118522343	118527764	+	L1Md_A	L1Md_A	10	1	3	51.8599	34.4396	47.0867	38.7258	86.6893	4.1082																7	77328538	77335170	-	L1Md_T	L1Md_T	30	1	2	49.8041	54.9637	45.665	47.8135	88.0744	5.10354	7	114681556	114687691	-	L1Md_F2
13	119187946	119193945	+	L1Md_A	L1Md_A	8	1	5	48.5339	20.0262	42.8144	27.0171	86.042	7.42119																7	77648149	77655175	-	L1Md_T	L1Md_T	40	1	3	63.9572	43.2569	59.6183	49.1201	91.3462	2.8691	7	116666713	116672807	-	L1Md_F2
14	6549670	6557283	-	L1Md_A	L1Md_A	11	1	5	64.3889	14.5122	62.8979	26.2958	91.0019	4.25127																7	77875038	77880489	+	L1Md_T	L1Md_T	36	1	2	60.3719	39.776	60.6061	29.5321	94.6778	0.468317	7	116866306	116872491	-	L1Md_F2
14	8880287	8885812	+	L1Md_A	L1Md_A	47	1	4	81.898	1.2267	80.7748	6.82635	86.4548	4.53851																7	84975753	84982114	-	L1Md_T	L1Md_T	45	1	3	50.0503	28.0287	43.5269	30.9351	79.7678	11.1787	7	117010449	117016660	-	L1Md_F3
14	12247112	12254076	-	L1Md_A	L1Md_A	8	1	4	44.8759	34.7395	41.3603	37.3661	93.3848	3.82875																7	85017701	85024561	-	L1Md_T	L1Md_T	33	1	4	35.9503	32.9206	40.8426	34.4923	76.3424	18.8253	7	117722924	117729170	-	L1Md_F2
14	14269880	14275175	+	L1Md_A	L1Md_A	93	1	2	52.99	4.95554	58.6419	1.60897	61.3433	3.90134																7	85387644	85392877	+	L1Md_T	L1Md_T	35	1	2	43.017	23.0995	42.6499	23.7519	65.859	14.4538	7	123551709	123557930	-	L1Md_F3
14	17005932	17011138	+	L1Md_A	L1Md_A	15	1	3	66.1458	30.2022	66.1796	33.4894	82.7001	8.83268																7	86118678	86124859	+	L1Md_T	L1Md_T	36	1	3	21.234	6.22704	26.7957	9.9357	79.0886	6.48856	7	123871616	123876905	+	L1Md_F2
14	17314923	17321126	-	L1Md_A	L1Md_A	16	1	4	67.7326	32.4883	69.7335	33.4033	87.4362	4.16634																7	86565306	86572576	-	L1Md_T	L1Md_T	32	1	2	10.8209	0	13.3908	14.0489	85.8032	0	7	125223536	125228869	+	L1Md_F
14	17492029	17498126	-	L1Md_A	L1Md_A	32	1	4	76.0088	14.684	77.8226	16.9402	88.6691	4.01328																7	86617775	86623203	+	L1Md_T	L1Md_T	35	1	1	67.2736	0	57.8312	0	82.2789	0	7	128973071	128978078	+	L1Md_F2
14	18430477	18436637	-	L1Md_A	L1Md_A	40	1	3	87.3753	3.1222	91.7976	1.67726	93.2808	3.25578																7	87415262	87420678	+	L1Md_T	L1Md_T	47	1	3	53.8282	30.4696	50.0859	34.1755	84.2578	8.13329	7	135433442	135439574	-	L1Md_F2
14	18487740	18493128	+	L1Md_A	L1Md_A	16	1	4	66.0549	36.7558	65.8837	40.2331	92.3777	0.802741																7	87549001	87555195	-	L1Md_T	L1Md_T	35	1	4	64.1686	26.0451	64.1268	30.7205	84.2064	14.319	7	135500851	135506892	-	L1Md_F2
14	18515286	18521878	-	L1Md_A	L1Md_A	17	1	4	56.1011	43.345	55.5056	48.9438	92.1852	2.71845																7	88371051	88376225	+	L1Md_T	L1Md_T	29	1	4	53.0887	37.462	53.4788	43.5836	85.1288	9.98865	7	140234949	140240167	+	L1Md_F3
14	28604374	28610592	-	L1Md_A	L1Md_A	32	1	3	64.3216	29.0113	64.9853	32.8126	93.228	2.22435																7	88671949	88677070	+	L1Md_T	L1Md_T	43	1	3	68.969	16.5143	79.4424	11.6092	87.9878	7.38829	7	140448921	140454872	+	L1Md_F2
14	28614412	28621209	-	L1Md_A	L1Md_A	5	1	3	37.562	41.9067	32.4153	49.785	92.0715	2.8488																7	88713314	88719746	-	L1Md_T	L1Md_T	44	1	3	56.1956	34.334	55.7331	38.1625	91.0187	2.52466	7	140468273	140473574	+	L1Md_F
14	32846793	32852985	-	L1Md_A	L1Md_A	10	1	3	59.6478	27.2128	58.0393	30.2333	92.0736	1.05514																7	90527015	90532866	+	L1Md_T	L1Md_T	38	1	3	33.2	41.1061	36.1426	42.9601	88.7297	6.26584	7	140560117	140566242	-	L1Md_F2
14	35709151	35715525	-	L1Md_A	L1Md_A	11	1	3	59.2775	38.4008	56.3905	48.1313	92.8131	3.03992																7	90716859	90723070	-	L1Md_T	L1Md_T	39	1	3	73.1219	20.7265	73.0588	25.4707	92.1098	2.61568	7	140593486	140599604	-	L1Md_F2
14	36539455	36545835	-	L1Md_A	L1Md_A	11	1	3	59.7137	38.0212	83.2932	13.723	88.5711	7.92798																7	90858073	90865165	-	L1Md_T	L1Md_T	64	1	4	68.1339	19.6019	62.981	20.581	82.1253	8.93779	8	3835046	3840758	-	L1Md_F2
14	36596353	36601928	+	L1Md_A	L1Md_A	6	1	3	67.9394	2.67979	49.3717	39.0353	90.1504	1.86137																7	93155894	93161274	+	L1Md_T	L1Md_T	46	1	4	64.0869	21.7154	59.8482	29.4741	88.7644	3.42062	8	4006477	4011504	+	L1Md_F2
14	37393515	37399307	+	L1Md_A	L1Md_A	25	1	5	58.1783	39.0982	58.0299	42.8351	90.5094	2.82101																7	93188646	93194861	-	L1Md_T	L1Md_T	42	1	3	80.9397	20.9045	79.3812	25.6076	92.3016	4.15807	8	4028008	4033136	+	L1Md_F2
14	37591389	37596548	+	L1Md_A	L1Md_A	11	1	3	67.6132	12.1832	66.7261	24.0076	90.0404	5.90906																7	93212900	93219162	-	L1Md_T	L1Md_T	31	1	2	56.4538	29.89	58.3857	37.4815	87.8575	5.15312	8	4440774	4447240	-	L1Md_F2
14	37778541	37784700	-	L1Md_A	L1Md_A	5	1	3	53.7639	38.3494	54.4427	36.8525	71.095	17.2255																7	93411673	93418931	-	L1Md_T	L1Md_T	43	1	4	54.5808	15.1343	38.9141	31.2463	83.8251	6.94865	8	4545833	4550953	+	L1Md_F3
14	37837610	37843974	-	L1Md_A	L1Md_A	12	1	3	47.965	29.3076	47.0433	36.6111	77.537	8.37672																7	93701992	93707330	-	L1Md_T	L1Md_T	31	1	3	67.9903	17.0285	76.6647	10.0535	81.2678	4.11599	8	4694364	4699492	+	L1Md_F2
14	37887871	37893431	-	L1Md_A	L1Md_A	84	1	3	50.1818	2.94792	53.9637	13.3604	68.4086	9.55603																7	93711426	93716717	+	L1Md_T	L1Md_T	53	1	3	51.5469	14.2313	49.1773	20.0186	73.714	8.51093	8	4793536	4799590	-	L1Md_F2
14	37936999	37943379	-	L1Md_A	L1Md_A	16	1	3	49.8021	22.7941	43.4952	29.554	72.3171	17.0255																7	93968427	93973633	+	L1Md_T	L1Md_T	30	1	3	66.1031	19.4758	71.8694	23.1998	84.872	3.71589	8	4919963	4925353	+	L1Md_F2
14	39546843	39553629	-	L1Md_A	L1Md_A	8	1	5	44.928	19.9298	38.0428	25.1195	87.5191	8.55004																7	95032373	95038583	-	L1Md_T	L1Md_T	31	1	3	50.0151	36.0457	51.0605	36.0477	85.605	4.19176	8	4970394	4975707	-	L1Md_F2
14	39757526	39764720	-	L1Md_A	L1Md_A	9	1	5	31.0772	26.8051	32.0309	28.041	87.8731	8.48805																7	95065173	95071176	-	L1Md_T	L1Md_T	31	1	1	91.7246	0	91.6609	0	94.3312	0	8	5136882	5143131	-	L1Md_F2
14	41502803	41509022	+	L1Md_A	L1Md_A	45	1	4	58.2858	31.3707	57.0959	29.9358	68.1048	21.7532																7	95187491	95192706	+	L1Md_T	L1Md_T	47	1	3	73.1586	13.159	75.04	5.05926	83.9586	8.75026	8	5197947	5204120	-	L1Md_F2
14	41595116	41601334	-	L1Md_A	L1Md_A	45	1	4	63.873	28.2338	67.3575	30.0908	75.5192	30.5083																7	95402640	95409483	-	L1Md_T	L1Md_T	31	1	4	56.7995	39.4656	55.1334	40.2213	91.3554	2.39652	8	5228631	5234242	-	L1Md_F2
14	41660441	41666598	+	L1Md_A	L1Md_A	46	1	3	50.2538	29.9553	54.306	31.9634	79.0462	4.5848																7	95527152	95533484	-	L1Md_T	L1Md_T	47	1	3	68.7894	23.8057	66.2622	23.1794	90.436	3.54419	8	5302466	5308089	+	L1Md_F
14	42165415	42171606	-	L1Md_A	L1Md_A	23	1	2	54.407	2.53911	43.9447	5.64837	51.8069	13.825																7	102794690	102800161	+	L1Md_T	L1Md_T	36	1	2	66.8076	36.8286	69.0075	36.8357	89.6655	1.76623	8	5503951	5509732	-	L1Md_F2
14	42204745	42210965	+	L1Md_A	L1Md_A	46	1	4	45.8686	12.9888	50.4804	14.5627	57.3104	12.5761																7	102833307	102838522	+	L1Md_T	L1Md_T	35	1	2	63.3717	23.0509	57.4815	29.846	90.4113	2.04736	8	5609797	5615071	+	L1Md_F2
14	42335988	42341574	+	L1Md_A	L1Md_A	6	1	3	43.0289	11.3537	48.5766	8.12354	63.373	16.5225																7	103105003	103111093	+	L1Md_T	L1Md_T	37	1	4	39.2108	38.5675	36.902	41.4226	89.3422	4.81137	8	5835590	5841775	-	L1Md_F3
14	42377652	42384231	-	L1Md_A	L1Md_A	6	1	3	49.5125	1.31231	52.5312	4.08924	69.2045	14.0335																7	103195488	103202132	-	L1Md_T	L1Md_T	44	1	2	57.0427	7.39368	53.0846	12.1194	90.6253	8.45957	8	5865793	5871130	+	L1Md_F2
14	42648839	42655173	-	L1Md_A	L1Md_A	42	1	2	44.6272	3.9859	41.8599	3.44376	51.4306	23.3642																7	103429424	103435795	-	L1Md_T	L1Md_T	55	1	3	78.7891	25.7631	79.627	26.0556	93.6344	3.38215	8	6416744	6422440	-	L1Md_F2
14	42737595	42743181	+	L1Md_A	L1Md_A	6	1	3	50.3309	8.54039	51.4086	1.32637	69.0003	21.5888																7	103482652	103489014	-	L1Md_T	L1Md_T	45	1	2	68.9066	18.8412	71.7516	23.5088	82.089	10.9869	8	6628280	6634250	-	L1Md_F2
14	42811971	42818190	+	L1Md_A	L1Md_A	45	1	4	38.7666	22.8148	40.2576	25.4662	50.7795	8.86284																7	103528545	103533689	+	L1Md_T	L1Md_T	48	1	3	85.2383	7.14546	85.7201	11.8468	88.5699	1.46306	8	6680060	6685144	+	L1Md_F2
14	43029592	43035806	+	L1Md_A	L1Md_A	49	1	4	56.8756	28.4097	53.165	30.7772	67.8547	8.99769																7	103647817	103654030	-	L1Md_T	L1Md_T	52	1	2	75.6392	25.8767	77.6351	21.5552	94.2463	0.309823	8	6944465	6949601	-	L1Md_F2
14	43361751	43367110	+	L1Md_A	L1Md_A	63	1	3	65.0618	24.697	63.7146	28.4566	78.9103	12.563																7	103815992	103822196	-	L1Md_T	L1Md_T	39	1	3	65.1245	27.4512	66.5608	27.6335	94.5441	0.244174	8	7114086	7119121	+	L1Md_F3
14	43501814	43508096	-	L1Md_A	L1Md_A	48	1	3	64.3518	20.9398	58.0001	31.2181	88.9959	3.4192																7	103921403	103927293	+	L1Md_T	L1Md_T	60	1	1	56.1082	0	53.3458	0	87.6607	0	8	7248682	7254652	-	L1Md_F2
14	43622264	43628483	+	L1Md_A	L1Md_A	47	1	4	63.7881	31.4052	62.5672	35.3702	67.4826	25.7932																7	103960912	103967208	-	L1Md_T	L1Md_T	37	1	4	64.4394	32.1032	61.3888	39.4378	88.6177	5.44739	8	7773844	7780044	-	L1Md_F2
14	45027046	45033249	-	L1Md_A	L1Md_A	12	1	3	68.1771	45.1263	67.6683	48.6041	95.6077	0.533178																7	104539330	104545331	-	L1Md_T	L1Md_T	31	1	3	61.4012	34.1794	59.7164	40.5544	90.2394	3.86094	8	8899616	8905712	-	L1Md_F2
14	46211510	46217299	+	L1Md_A	L1Md_A	9	1	4	45.8473	46.6743	43.5856	46.3076	92.0029	2.01576																7	104714918	104721693	-	L1Md_T	L1Md_T	53	1	4	73.8712	6.78263	70.552	11.7403	85.724	6.88895	8	9841248	9847376	+	L1Md_F3
14	50249365	50254737	+	L1Md_A	L1Md_A	7	1	3	47.342	31.1938	44.3945	23.6545	90.0241	2.7547																7	105344116	105350205	+	L1Md_T	L1Md_T	30	1	3	62.4677	22.4919	63.3686	23.151	86.514	7.21054	8	11931262	11937394	-	L1Md_F2
14	50583084	50589334	-	L1Md_A	L1Md_A	48	1	3	69.566	12.3967	71.3935	9.83802	70.9357	8.99045																7	105350203	105355638	+	L1Md_T	L1Md_T	45	1	2	66.7706	0	61.6444	4.52441	78.3317	0	8	13805512	13811807	-	L1Md_F2
14	50600667	50606841	-	L1Md_A	L1Md_A	27	1	4	58.775	8.4511	58.2869	8.1781	68.6711	9.76479																7	106378171	106384386	-	L1Md_T	L1Md_T	73	1	3	66.2375	3.75849	69.3542	5.72805	76.9851	11.2551	8	17964202	17969968	-	L1Md_F3
14	51831039	51837420	-	L1Md_A	L1Md_A	17	1	3	76.2457	28.759	74.9863	36.5193	89.5832	0.50527																7	106411638	106417456	-	L1Md_T	L1Md_T	28	1	1	72.946	0	78.6546	0	77.804	0	8	18066970	18072447	-	L1Md_F2
14	52586543	52592900	-	L1Md_A	L1Md_A	10	1	3	43.3339	14.9756	46.7242	23.0188	80.4452	8.09354																7	106461898	106467064	+	L1Md_T	L1Md_T	36	1	3	70.1614	37.9464	69.3895	42.6378	88.7389	5.56416	8	18198235	18203415	+	L1Md_F2
14	52627591	52633739	-	L1Md_A	L1Md_A	42	1	3	62.4071	8.18673	66.3883	11.328	80.4969	6.86659																7	106520287	106525566	+	L1Md_T	L1Md_T	70	1	2	87.5315	6.11971	88.1766	4.82931	86.0888	5.24086	8	18232896	18238182	+	L1Md_F2
14	52657462	52662948	-	L1Md_A	L1Md_A	41	1	2	67.6035	7.72441	71.7471	6.13709	76.055	5.65518																7	106978908	106985096	-	L1Md_T	L1Md_T	24	1	3	59.5454	45.9885	54.8191	46.8453	89.0816	0.800801	8	18432141	18437843	+	L1Md_F
14	53060025	53065236	+	L1Md_A	L1Md_A	16	1	3	64.6583	45.9831	NaN	0	80.4686	16.3132																7	107085579	107090841	+	L1Md_T	L1Md_T	49	1	3	59.9226	33.3416	60.4269	38.029	92.4159	1.5066	8	19009463	19014468	+	L1Md_F2
14	58246442	58253067	-	L1Md_A	L1Md_A	6	1	2	44.9192	63.2111	45.8762	61.5115	91.9764	5.47361																7	107301807	107307077	+	L1Md_T	L1Md_T	46	1	3	77.7238	20.6749	72.7712	26.6456	91.5804	5.88766	8	19383342	19389580	-	L1Md_F2
14	58407164	58412358	+	L1Md_A	L1Md_A	45	1	2	94.1856	1.34153	95.5542	0.642779	92.4253	1.49455																7	107853981	107860033	+	L1Md_T	L1Md_T	34	1	2	11.0906	0	7.67791	0	92.2544	1.24529	8	21168676	21174810	-	L1Md_F2
14	69109592	69115588	+	L1Md_A	L1Md_A	6	1	3	59.4455	32.4131	69.8379	32.867	91.7135	5.67126																7	108007150	108013610	-	L1Md_T	L1Md_T	42	1	4	80.1664	16.5769	76.4765	20.8709	89.2258	5.42799	8	21208848	21214772	-	L1Md_F2
14	71449635	71455627	-	L1Md_A	L1Md_A	25	1	3	91.8261	1.36697	96.2105	2.12309	92.8302	3.02591																7	108020460	108028095	-	L1Md_T	L1Md_T	32	1	3	25.903	10.4246	7.11141	1.56915	86.4646	1.24758	8	21272208	21277466	+	L1Md_F2
14	71621165	71627533	-	L1Md_A	L1Md_A	5	1	3	65.9013	22.7302	71.9743	20.5109	90.2707	5.39469																7	108043740	108048956	+	L1Md_T	L1Md_T	40	1	2	81.8697	1.05058	85.1465	5.96907	90.5488	3.4292	8	21398905	21405066	-	L1Md_F2
14	72311066	72316652	+	L1Md_A	L1Md_A	5	1	3	51.3459	40.4745	43.3632	44.6628	94.4625	3.36561																7	108439968	108446195	-	L1Md_T	L1Md_T	37	1	4	77.0036	12.3229	76.6968	17.4963	88.0507	3.01833	8	21536111	21542261	-	L1Md_F2
14	72968031	72973246	+	L1Md_A	L1Md_A	14	1	3	61.9557	28.3801	62.9478	28.1847	90.7208	6.32711																7	108452262	108457438	+	L1Md_T	L1Md_T	81	1	2	80.5073	14.4243	75.5203	20.9989	91.2118	0.357211	8	21640586	21645831	+	L1Md_F2
14	73673784	73678991	+	L1Md_A	L1Md_A	10	1	3	71.5639	21.7977	71.0534	21.7674	83.1304	9.17629																7	108699982	108706226	-	L1Md_T	L1Md_T	50	1	3	69.7719	40.5226	68.4837	46.6169	89.1357	6.30717	8	21678517	21684427	-	L1Md_F2
14	73789009	73794195	+	L1Md_A	L1Md_A	30	1	3	72.2966	31.4629	80.0903	22.5157	94.2344	1.0971																7	111911154	111916529	+	L1Md_T	L1Md_T	32	1	3	52.0545	37.843	50.1726	44.2699	84.5486	9.53333	8	26366455	26372605	-	L1Md_F2
14	74055098	74060873	+	L1Md_A	L1Md_A	7	1	3	38.0032	36.9176	44.5553	38.0258	95.5325	2.68239																7	112605952	112611338	+	L1Md_T	L1Md_T	45	1	2	80.9557	11.5105	72.9406	25.8707	95.5637	0.00436439	8	28016325	28022711	-	L1Md_F2
14	74124345	74129894	+	L1Md_A	L1Md_A	5	1	2	37.7371	34.9468	41.3507	46.3869	90.4952	6.20238																7	113484613	113491484	-	L1Md_T	L1Md_T	31	1	2	45.2828	61.8321	39.2785	46.0689	97.6847	2.40128	8	28100359	28105549	+	L1Md_F2
14	74441003	74446798	+	L1Md_A	L1Md_A	7	1	3	45.0522	37.3932	43.2499	42.7756	91.8243	4.17675																7	114119956	114125184	+	L1Md_T	L1Md_T	37	1	2	68.1316	35.1205	65.4926	44.0946	96.2129	0.784074	8	28461091	28466311	+	L1Md_F3
14	81039438	81046238	-	L1Md_A	L1Md_A	21	1	4	52.9835	35.5958	45.9386	36.1846	89.3277	4.95102																7	119433885	119440126	-	L1Md_T	L1Md_T	26	1	3	62.662	48.1006	65.7884	53.7764	95.6074	0.835461	8	30291328	30296500	+	L1Md_F2
14	82358416	82365406	-	L1Md_A	L1Md_A	8	1	4	31.7509	31.4754	33.3118	30.7212	78.9619	11.6445																7	124534614	124540884	-	L1Md_T	L1Md_T	72	1	4	76.4846	20.8824	72.6058	24.3311	94.0248	1.11045	8	30448545	30453711	+	L1Md_F
14	82846865	82852064	+	L1Md_A	L1Md_A	17	1	4	71.527	28.3958	68.9122	34.2315	82.5587	7.26965																7	125009759	125016663	-	L1Md_T	L1Md_T	31	1	3	54.1504	42.6601	58.6863	46.6408	93.2553	1.20167	8	30781090	30786162	+	L1Md_F2
14	83506439	83512642	-	L1Md_A	L1Md_A	21	1	4	54.5578	14.2846	56.4156	23.7172	71.6726	7.97604																7	133268857	133275454	-	L1Md_T	L1Md_T	55	1	3	61.5069	32.6866	64.8334	34.6493	90.565	4.73638	8	31047609	31053216	+	L1Md_F2
14	84385952	84392237	-	L1Md_A	L1Md_A	12	1	3	61.6202	44.5628	60.3623	48.427	84.0587	8.69921																7	136105516	136111604	-	L1Md_T	L1Md_T	37	1	3	93.1121	1.57083	95.9181	1.81111	94.2801	4.11264	8	34410098	34416244	-	L1Md_F2
14	84403804	84410172	-	L1Md_A	L1Md_A	5	1	3	49.4214	35.821	48.8708	37.7947	88.8509	7.07177																7	137659681	137665094	-	L1Md_T	L1Md_T	33	1	2	67.3228	36.2821	66.8806	39.0133	92.0052	3.79614	8	37451836	37457789	-	L1Md_F2
14	84601416	84606776	+	L1Md_A	L1Md_A	5	1	2	41.8824	55.2741	46.1462	57.4038	90.6457	1.91147																7	140301128	140307534	-	L1Md_T	L1Md_T	24	1	3	57.9612	33.9757	60.7196	30.4756	90.2666	3.01131	8	38712227	38718361	-	L1Md_F2
14	84937720	84943075	+	L1Md_A	L1Md_A	5	1	2	53.4024	48.7992	51.3391	56.7819	93.8164	1.94435																7	140522833	140529014	-	L1Md_T	L1Md_T	34	1	2	86.2215	9.32525	82.5143	19.0398	91.574	1.74441	8	38954978	38961045	-	L1Md_F2
14	85197010	85202422	+	L1Md_A	L1Md_A	16	1	4	56.9787	26.8181	55.5423	30.7881	80.5415	6.50081																7	140580469	140586117	-	L1Md_T	L1Md_T	51	1	3	69.3176	19.1303	67.7781	22.5617	88.0593	6.64024	8	38972025	38977629	-	L1Md_F2
14	85246631	85251826	+	L1Md_A	L1Md_A	45	1	3	62.6054	23.7602	65.7956	25.4613	84.9058	8.10357																8	3907165	3914646	-	L1Md_T	L1Md_T	31	1	3	34.1472	12.0312	35.423	8.51701	80.4553	1.6338	8	38987812	38993852	-	L1Md_F2
14	85262123	85268294	-	L1Md_A	L1Md_A	33	1	4	61.2627	30.0467	60.9849	36.8772	78.0619	14.48																8	4802449	4808657	-	L1Md_T	L1Md_T	24	1	4	42.0772	22.6485	44.4604	25.2324	80.9283	2.50385	8	39194125	39199395	+	L1Md_F
14	85410684	85416852	-	L1Md_A	L1Md_A	16	1	4	69.6604	29.6194	71.1801	33.1689	89.7705	3.13791																8	4843282	4849448	-	L1Md_T	L1Md_T	45	1	3	76.0389	1.26626	77.7109	3.17402	76.3414	3.55957	8	39517967	39524166	-	L1Md_F2
14	87354530	87359902	+	L1Md_A	L1Md_A	7	1	2	50.2733	8.39699	57.0592	25.5262	92.7274	1.33381																8	5241897	5247370	+	L1Md_T	L1Md_T	48	1	3	63.57	11.2817	57.9945	25.0182	80.2147	10.9205	8	40726663	40732291	-	L1Md_F3
14	87790471	87796845	-	L1Md_A	L1Md_A	17	1	3	51.1728	39.6164	50.0538	40.3666	84.7487	15.3175																8	5264893	5271244	-	L1Md_T	L1Md_T	32	1	2	54.9466	49.8484	45.426	56.6745	91.8247	2.35642	8	40812229	40817321	-	L1Md_F2
14	87813570	87819334	-	L1Md_A	L1Md_A	16	1	3	62.0614	33.7559	60.624	37.6733	91.1012	2.45065																8	5707489	5713462	-	L1Md_T	L1Md_T	43	1	2	75.5632	23.9644	83.5629	15.7202	89.882	4.56384	8	41501601	41506939	-	L1Md_F2
14	87850537	87855888	+	L1Md_A	L1Md_A	33	1	4	63.2921	40.1147	65.6765	41.9893	88.8832	3.67043																8	6153086	6158330	+	L1Md_T	L1Md_T	47	1	3	75.3402	14.3587	73.9924	19.2294	92.9383	2.02656	8	42057637	42062848	+	L1Md_F2
14	87914309	87920306	+	L1Md_A	L1Md_A	11	1	3	36.5175	9.81682	36.322	12.0637	83.9599	6.71605																8	6637573	6643213	+	L1Md_T	L1Md_T	35	1	3	55.209	41.999	50.4569	43.9081	88.0048	6.63973	8	42733501	42738553	+	L1Md_F2
14	88573486	88578558	-	L1Md_A	L1Md_A	11	1	3	57.5997	35.0527	56.4984	37.4862	71.9913	22.3589																8	7029623	7034810	+	L1Md_T	L1Md_T	35	1	3	63.745	22.4339	66.1612	26.122	89.6418	1.64293	8	42913414	42919731	-	L1Md_F2
14	90018112	90023158	+	L1Md_A	L1Md_A	30	1	2	56.0208	44.3262	57.1257	52.2375	82.0901	4.18317																8	7895188	7900601	-	L1Md_T	L1Md_T	33	1	2	53.2358	39.9705	39.957	51.6752	82.2871	15.5514	8	43094293	43100407	-	L1Md_F2
14	91168683	91175100	-	L1Md_A	L1Md_A	14	1	3	34.1505	35.5551	41.6107	42.0512	84.0993	10.099																8	15442719	15448469	+	L1Md_T	L1Md_T	50	1	1	74.1593	0	78.4148	0	94.1054	0	8	43597445	43603928	-	L1Md_F3
14	91279546	91284668	+	L1Md_A	L1Md_A	61	1	3	62.6643	3.32302	65.9137	4.14789	77.9711	7.74734																8	15507722	15514163	-	L1Md_T	L1Md_T	42	1	3	72.0544	16.9188	63.2749	28.0215	92.6482	2.56119	8	43869615	43875519	-	L1Md_F2
14	91414063	91419649	+	L1Md_A	L1Md_A	21	1	3	45.6591	40.6359	37.9812	44.4275	82.6081	3.82126																8	15713627	15718859	+	L1Md_T	L1Md_T	45	1	3	85.4254	3.49313	87.024	3.47676	87.0144	5.00109	8	44158283	44163450	+	L1Md_F3
14	91439332	91445249	-	L1Md_A	L1Md_A	12	1	3	75.7171	17.9999	80.3569	16.0856	85.629	1.86055																8	18034138	18039607	+	L1Md_T	L1Md_T	49	1	4	78.9296	15.7712	76.8707	14.9507	91.6549	3.73839	8	44293875	44299987	-	L1Md_F2
14	91800228	91807147	-	L1Md_A	L1Md_A	20	1	5	55.4438	31.6754	58.3138	35.8493	82.8794	8.44559																8	19038447	19045330	-	L1Md_T	L1Md_T	49	1	3	75.8073	9.08851	72.2339	4.82123	91.969	5.47101	8	44616013	44622246	-	L1Md_F2
14	92034146	92040514	-	L1Md_A	L1Md_A	7	1	3	57.2193	4.23742	52.2024	24.4496	77.9693	12.6117																8	21126673	21133071	-	L1Md_T	L1Md_T	40	1	4	58.5919	30.9387	59.7807	31.6125	82.4112	7.17816	8	46656749	46663059	-	L1Md_F2
14	92595953	92601309	+	L1Md_A	L1Md_A	8	1	3	50.2612	30.9014	51.828	34.6702	74.5039	1.42289																8	21137244	21143441	-	L1Md_T	L1Md_T	40	1	2	44.9627	52.4572	44.9307	52.0867	84.7514	3.59564	8	49146699	49151886	+	L1Md_F3
14	94981431	94986802	+	L1Md_A	L1Md_A	6	1	3	53.0096	22.4367	44.6217	32.405	83.6075	14.4736																8	21353503	21359706	-	L1Md_T	L1Md_T	38	1	4	62.8326	24.7811	63.1099	29.5349	77.0251	9.08076	8	50975120	50980198	+	L1Md_F2
14	95055266	95060429	+	L1Md_A	L1Md_A	5	1	3	59.1217	27.5291	60.0554	31.0352	83.6968	3.48223																8	21711267	21716461	+	L1Md_T	L1Md_T	34	1	3	63.6441	11.039	63.3421	24.5643	86.597	6.99736	8	51042078	51048354	-	L1Md_F2
14	95214862	95220215	+	L1Md_A	L1Md_A	9	1	3	53.3327	38.0392	50.8241	41.9552	87.0503	1.7571																8	21984211	21989544	-	L1Md_T	L1Md_T	50	1	3	59.9968	30.4215	57.942	34.3814	87.6211	6.14861	8	51543469	51549386	-	L1Md_F2
14	95906407	95911453	+	L1Md_A	L1Md_A	29	1	3	72.4328	13.4574	73.4394	15.7509	88.0248	3.83291																8	26580635	26587710	-	L1Md_T	L1Md_T	31	1	3	19.4157	23.5931	22.3164	16.3859	89.685	0.829197	8	51812073	51817538	+	L1Md_F2
14	97116605	97121804	+	L1Md_A	L1Md_A	12	1	3	57.8657	40.7889	59.4079	40.5778	76.5141	13.5803																8	27319228	27325115	+	L1Md_T	L1Md_T	54	1	4	83.2147	5.06344	75.0978	11.7301	90.1411	3.56485	8	51911714	51917365	-	L1Md_F2
14	97139603	97146010	-	L1Md_A	L1Md_A	10	1	3	52.4248	30.5937	45.2616	36.3778	85.3954	7.99628																8	27803011	27808014	+	L1Md_T	L1Md_T	26	1	3	89.6393	4.90782	85.5296	9.0165	88.2209	9.0344	8	52051079	52056244	+	L1Md_F2
14	98732001	98738584	-	L1Md_A	L1Md_A	8	1	3	39.9035	40.9899	40.2689	47.7793	92.7906	3.85633																8	28386633	28393265	-	L1Md_T	L1Md_T	31	1	3	56.8071	46.077	58.3786	44.7674	88.6846	5.91495	8	52183820	52188988	+	L1Md_F2
14	100649125	100655909	-	L1Md_A	L1Md_A	6	1	4	46.4891	33.9319	37.3454	38.9676	94.2438	2.0567																8	28434319	28440627	-	L1Md_T	L1Md_T	42	1	3	57.821	21.2345	56.8315	27.7768	90.6657	5.56662	8	52418801	52424173	+	L1Md_F2
14	100737330	100742901	+	L1Md_A	L1Md_A	5	1	3	52.6528	36.9251	53.1527	35.9138	95.4633	1.87993																8	29354118	29360749	-	L1Md_T	L1Md_T	30	1	2	53.2673	19.9166	42.8192	3.58156	86.9771	3.05892	8	52986031	52992034	-	L1Md_F3
14	101957699	101963932	-	L1Md_A	L1Md_A	43	1	3	81.8025	17.7932	78.7448	22.5782	90.2687	2.63912																8	29409898	29416348	-	L1Md_T	L1Md_T	43	1	3	72.8488	3.42827	75.4492	13.1617	88.5017	2.15887	8	53131400	53136601	+	L1Md_F3
14	102125159	102131353	-	L1Md_A	L1Md_A	19	1	4	72.169	25.8467	73.9386	24.6747	88.9544	3.24905																8	29798066	29803277	+	L1Md_T	L1Md_T	45	1	3	69.6885	22.7802	70.8836	22.5926	89.2827	4.675	8	53288912	53294080	+	L1Md_F2
14	102143263	102149050	+	L1Md_A	L1Md_A	7	1	4	47.7937	40.9252	52.4863	39.6189	94.8198	2.672																8	30035916	30041314	+	L1Md_T	L1Md_T	49	1	4	71.6272	6.8255	72.4814	8.90879	77.9739	11.5697	8	53313097	53319055	-	L1Md_F2
14	102321831	102326978	+	L1Md_A	L1Md_A	30	1	3	70.6991	23.9757	74.3581	28.6496	81.9541	12.7802																8	30093803	30100697	-	L1Md_T	L1Md_T	51	1	4	64.5605	5.1786	66.2429	3.0982	78.8061	11.2861	8	54316725	54321992	+	L1Md_F2
14	102844903	102850278	+	L1Md_A	L1Md_A	11	1	3	43.5004	44.6221	45.5343	42.6337	92.3492	2.14319																8	30399028	30404215	+	L1Md_T	L1Md_T	35	1	3	63.6436	32.3794	64.611	35.4608	87.7656	8.57416	8	54616746	54622091	+	L1Md_F3
14	103868356	103874287	-	L1Md_A	L1Md_A	38	1	2	93.5881	0.722482	95.4572	2.78803	96.3701	1.64136																8	30615427	30621684	-	L1Md_T	L1Md_T	45	1	4	67.0367	27.839	70.0742	29.5038	92.5666	2.81742	8	54934663	54940533	-	L1Md_F2
14	104019283	104025493	-	L1Md_A	L1Md_A	15	1	3	53.7736	38.8926	51.8212	44.1035	81.2612	23.7963																8	30705388	30711909	-	L1Md_T	L1Md_T	44	1	3	54.1789	28.6643	56.4138	28.8259	88.1801	5.87339	8	55068046	55073864	-	L1Md_F2
14	104986930	104992160	+	L1Md_A	L1Md_A	14	1	3	73.5569	25.0806	75.2198	22.5634	84.9543	8.22065																8	30869188	30874563	+	L1Md_T	L1Md_T	50	1	4	85.0381	12.1961	88.2684	9.04556	95.4485	1.86555	8	55094660	55100508	-	L1Md_F3
14	105927497	105933826	-	L1Md_A	L1Md_A	44	1	4	68.0308	27.0233	67.0892	29.7383	76.7522	35.6315																8	31284326	31289395	-	L1Md_T	L1Md_T	140	1	1	93.0657	0	95.2513	0	92.9334	0	8	55578597	55583620	+	L1Md_F2
14	106720925	106727742	+	L1Md_A	L1Md_A	12	1	6	40.8165	29.0786	24.7568	38.2183	90.886	1.10241																8	31390922	31397233	-	L1Md_T	L1Md_T	42	1	3	71.725	27.7844	72.4952	28.1161	92.4654	1.37087	8	55599098	55605250	-	L1Md_F2
14	106925714	106931508	+	L1Md_A	L1Md_A	7	1	4	52.902	32.7262	52.2411	38.9366	92.2106	5.04813																8	31505829	31512018	-	L1Md_T	L1Md_T	29	1	4	76.5402	22.0634	78.5196	20.2262	91.1345	1.51796	8	56245234	56250389	+	L1Md_F2
14	107159471	107166671	-	L1Md_A	L1Md_A	8	1	4	32.631	40.3844	28.2337	43.9216	91.0348	5.41252																8	33223532	33228916	+	L1Md_T	L1Md_T	44	1	2	80.0892	16.1031	78.0159	10.9212	93.0277	0.354729	8	56791273	56796284	+	L1Md_F2
14	108362110	108368270	-	L1Md_A	L1Md_A	32	1	3	73.419	29.2357	71.8984	33.1855	87.2169	5.62937																8	33459957	33466223	-	L1Md_T	L1Md_T	40	1	3	47.7581	27.2475	48.5542	31.2808	94.2678	4.9969	8	56798245	56803390	+	L1Md_F2
14	108950477	108956671	-	L1Md_A	L1Md_A	13	1	3	64.9226	23.2691	62.3927	24.6632	82.5632	9.688																8	36387185	36392394	+	L1Md_T	L1Md_T	40	1	3	79.3874	14.1859	80.5523	18.2861	85.7373	7.74931	8	57020162	57026321	-	L1Md_F2
14	109911573	109917939	-	L1Md_A	L1Md_A	7	1	3	47.7081	20.0264	40.981	26.4834	76.7631	18.184																8	37065453	37070867	-	L1Md_T	L1Md_T	33	1	2	63.9736	26.3212	57.576	39.0656	89.1962	3.92228	8	59154173	59160231	-	L1Md_F2
14	111339961	111345108	-	L1Md_A	L1Md_A	53	1	3	69.7733	22.5635	77.2892	24.0874	84.5763	1.11657																8	37480940	37486341	+	L1Md_T	L1Md_T	32	1	4	57.117	40.0286	55.2148	43.3258	85.9578	3.66697	8	59514831	59520995	-	L1Md_F2
14	112210277	112216472	-	L1Md_A	L1Md_A	25	1	3	63.0452	44.2259	62.9249	50.8357	88.5136	4.46886																8	38777884	38784483	-	L1Md_T	L1Md_T	46	1	4	67.1326	16.8322	67.5091	22.9406	87.9143	7.2089	8	59539894	59545338	-	L1Md_F2
14	112390925	112396163	-	L1Md_A	L1Md_A	5	1	2	60.9255	32.4663	51.3724	43.1493	89.8376	2.26247																8	38827879	38834020	+	L1Md_T	L1Md_T	45	1	3	80.5897	16.3445	81.5778	21.2818	87.7925	3.32555	8	59545335	59550831	-	L1Md_F2
14	113250400	113256774	-	L1Md_A	L1Md_A	5	1	2	50.1943	52.7229	50.9781	57.8136	83.6561	0																8	38875028	38880466	+	L1Md_T	L1Md_T	47	1	3	58.0004	32.8891	51.4136	39.4504	91.6114	2.83156	8	59643752	59649519	-	L1Md_F2
14	113793292	113799875	-	L1Md_A	L1Md_A	6	1	3	46.7929	38.2519	45.0184	42.1658	88.0768	2.86938																8	39246722	39252356	+	L1Md_T	L1Md_T	57	1	3	66.1178	26.3784	57.3074	32.8883	87.3921	7.33284	8	59810003	59815180	+	L1Md_F2
14	113871843	113878041	-	L1Md_A	L1Md_A	16	1	3	68.2291	41.4006	68.1172	48.4185	84.3046	3.98407																8	39824098	39829446	+	L1Md_T	L1Md_T	46	1	2	57.1032	35.5918	56.9567	43.5319	83.8224	2.38725	8	59860324	59866023	+	L1Md_F2
14	114704982	114710183	+	L1Md_A	L1Md_A	13	1	3	66.3357	26.3698	65.5118	27.0992	86.0508	3.37103																8	40056167	40061538	+	L1Md_T	L1Md_T	42	1	3	63.6462	27.1093	62.154	32.9308	89.5488	1.301	8	59874833	59881316	-	L1Md_F2
14	116816923	116822894	-	L1Md_A	L1Md_A	26	1	3	82.2477	6.87745	89.3328	3.18116	88.6487	0.196007																8	40245790	40251987	-	L1Md_T	L1Md_T	27	1	4	70.0835	30.2483	73.1247	29.061	92.2816	2.26151	8	59921453	59927620	-	L1Md_F2
14	120178795	120184811	+	L1Md_A	L1Md_A	16	1	5	43.897	42.7817	43.1172	44.2321	92.5303	2.68004																8	40732290	40738553	-	L1Md_T	L1Md_T	42	1	3	76.8849	9.78901	78.0283	13.417	81.6602	8.32263	8	60420846	60426050	+	L1Md_F3
14	120550587	120555710	+	L1Md_A	L1Md_A	44	1	3	83.1574	17.6127	85.4107	19.7053	96.1192	2.06569																8	40775906	40781344	+	L1Md_T	L1Md_T	47	1	2	70.1621	4.59677	59.5466	8.66185	90.6083	3.14996	8	60557604	60563517	+	L1Md_F3
14	120743735	120749883	-	L1Md_A	L1Md_A	37	1	1	95.358	0	97.4009	0	95.6344	0																8	40838870	40844605	-	L1Md_T	L1Md_T	29	1	3	73.0105	31.2785	73.6999	35.3052	94.23	2.21766	8	62138558	62143752	+	L1Md_F2
14	120777433	120783043	+	L1Md_A	L1Md_A	18	1	4	54.2125	33.1947	49.8253	37.3701	93.8266	1.614																8	41419968	41426626	-	L1Md_T	L1Md_T	46	1	3	54.5006	16.1937	55.0269	19.5454	83.4695	14.758	8	62170596	62176487	-	L1Md_F2
14	123066932	123072347	+	L1Md_A	L1Md_A	13	1	4	58.4007	40.6216	60.0639	39.602	93.24	4.20572																8	41507346	41513809	-	L1Md_T	L1Md_T	46	1	4	69.6554	22.7711	68.283	31.8963	90.4466	5.99176	8	62386226	62391750	+	L1Md_F3
14	123101492	123107269	+	L1Md_A	L1Md_A	7	1	3	63.7069	27.2627	62.5724	30.1322	92.0071	2.63328																8	42266221	42272591	-	L1Md_T	L1Md_T	33	1	4	67.5927	28.9908	64.6961	32.4111	81.1981	6.81236	8	62939918	62945149	-	L1Md_F2
15	3807039	3812849	+	L1Md_A	L1Md_A	25	1	5	38.373	40.6044	41.2941	46.395	90.2471	5.13592																8	42619349	42624755	+	L1Md_T	L1Md_T	46	1	2	66.2455	27.1158	57.6945	43.0703	90.5059	2.25809	8	63387280	63393432	-	L1Md_F2
15	3881760	3888147	-	L1Md_A	L1Md_A	40	1	3	52.2173	21.4322	57.3713	25.2205	82.8724	5.634																8	43791702	43797316	+	L1Md_T	L1Md_T	51	1	4	67.3197	19.1418	63.738	28.8895	88.2788	4.45542	8	63509343	63514524	+	L1Md_F2
15	4280215	4286523	-	L1Md_A	L1Md_A	16	1	3	54.7957	31.5118	58.5231	33.5788	89.5078	0.938803																8	43961241	43966698	+	L1Md_T	L1Md_T	37	1	4	55.0662	38.0763	55.1002	39.1206	93.3929	3.78577	8	63815684	63820821	+	L1Md_F2
[truncated: 2,151 more rows]
[truncated: 55 more columns]

## Sheet: Figure 3 e
region	bin	L1Md_A - Miwi2KO	L1Md_A - Tex15KO	L1Md_A - WT	L1Md_T - Miwi2KO	L1Md_T - Tex15KO	L1Md_T - WT	L1Md_F - Miwi2KO	L1Md_F - Tex15KO	L1Md_F - WT
[truncated: 600 more rows]

## Sheet: Figure 3 g heatmap
Chr	Start	End	Strand	Feature	ID	Description	No. Sublocations	No. Probes	Mean Miwi2KO	StDev Miwi2KO	Mean Tex15KO	StDev Tex15KO	Mean WT	StDev WT
[truncated: 19 more rows]

[truncated: 1 more sheets: Figure 3 g Rasgrf1]
