# Supplementary material for: TEX15 is an essential executor of MIWI2-directed transposon DNA methylation and silencing
Source: Nat Commun. 2020 Jul 27;11:3739. doi: 10.1038/s41467-020-17372-5 (PMC7385494; doi:10.1038/s41467-020-17372-5)
Supplement: Supplementary file 3 — Source Data [file 41467_2020_17372_MOESM3_ESM.zip › Supplementary-Figure1.xlsx]

## Sheet: Supplementary Figure 1 a
genes	log2Intensity	TypeNew	Intensity	n	avg	stdev	sterr
Tex15	11.6167	Gonocytes	3140.39	2	3245.13	148.123	104.739
Tex15	11.7099	Gonocytes	3349.87	2	3245.13	148.123	104.739
Tex15	10.6045	Spermatocytes	1556.93	3	2038.45	574.685	331.794
Tex15	11.3851	Spermatocytes	2674.64	3	2038.45	574.685	331.794
Tex15	10.8794	Spermatocytes	1883.77	3	2038.45	574.685	331.794
Tex15	10.846	ad. undiff. Spg	1840.62	3	1784.46	54.9516	31.7263
Tex15	10.7572	ad. undiff. Spg	1730.81	3	1784.46	54.9516	31.7263
Tex15	10.7992	ad. undiff. Spg	1781.95	3	1784.46	54.9516	31.7263
