# Supplementary material for: TEX15 is an essential executor of MIWI2-directed transposon DNA methylation and silencing
Source: Nat Commun. 2020 Jul 27;11:3739. doi: 10.1038/s41467-020-17372-5 (PMC7385494; doi:10.1038/s41467-020-17372-5)
Supplement: Supplementary file 3 — Source Data [file 41467_2020_17372_MOESM3_ESM.zip › Supplementary-Figure3.xlsx]

## Sheet: Supplementary Figure 3 e
gene_name	Control_1	Control_2	Control_3	Tex15_1	Tex15_2	Tex15_3	p-value	adjusted p-value
Tex15	63.0738	79.7064	74.1294	18.7481	8.00737	10.6672	0.0005179	0.0010358
Actb	124.34	123.875	124.451	107.768	154.544	149.679	0.4272	0.8544

## Sheet: Supplementary Figure 3 f
ID	Genotype	Embryos
44	Het	11
78	Het	11
83	Het	10
83	Het	0
83	Het	7
86	Het	8
86	Het	0
86	Het	9
86	Het	8
118	Het	0
264	KO	0
264	KO	0
264	KO	0
264	KO	0
271	KO	0
271	KO	0
272	KO	0
272	KO	0
274	KO	0
274	KO	0

## Sheet: Supplementary Figure 3 h
ID	Genotype	Testis_weight_mg
61	Het	66
61	Het	66.6
75	Het	69.5
75	Het	69
118	Het	93
118	Het	88
62	KO	24
62	KO	20.6
74	KO	19.6
74	KO	21.2
119	KO	26
119	KO	21
