# Supplementary material for: TEX15 is an essential executor of MIWI2-directed transposon DNA methylation and silencing
Source: Nat Commun. 2020 Jul 27;11:3739. doi: 10.1038/s41467-020-17372-5 (PMC7385494; doi:10.1038/s41467-020-17372-5)
Supplement: Supplementary file 3 — Source Data [file 41467_2020_17372_MOESM3_ESM.zip › Supplementary-Figure4.xlsx]

## Sheet: Supplementary Figure 4 a
TE	ctrl_v_Tex15_log2FoldChange	ctrl_v_Tex15_padj
IAPA_MM	5.0411	1.46284e-156
L1Md_Gf_5end	4.83111	1.1651e-217
L1MdTf_II	4.71927	0
L1MdTf_I	4.6846	0
RLTR1IAP_MM	3.89035	1.80902e-157
L1MdA_I	3.74193	3.54649e-180
IAPEZI	3.65876	1.0359e-149
L1_MM	3.62101	3.60726e-158
MMERVK10C	3.50703	2.72265e-41
GSAT_MM	3.29271	7.21987e-25
IAPLTR1_Mm	2.79053	7.67745e-86
L1MdA_II	2.75879	9.1451e-102
IAPLTR1a_I_MM	2.47726	1.59062e-103
IAPEY5_I	2.04329	6.7627e-17
L1MdA_III	1.95826	4.90477e-58
L1MdTf_III	1.91669	2.64605e-05
L1MdGf_II	1.87909	3.02836e-53
IAP5-Mm_I	1.73272	7.20843e-31
SRV_MM-int	1.61837	1.73677e-07
IAPEYI	1.60759	1.53625e-18
RLTR46B	1.53635	0.0012396
ERVB4_1-I_MM	1.4998	4.05002e-22
MMERGLN_I	1.49886	1.0265e-26
ERVB4_1B-I_MM	1.46595	2.00297e-12
MMERGLN_LTR	1.45271	4.61845e-07
MMVL30	1.38617	1.05956e-10
IAP5-Mm_LTR	1.31838	0.00165435
RLTR25_MM	1.29941	2.56698e-12
ERVB4_3-I_MM	1.2784	0.00592821
IAPLTR2_Mm	1.25705	3.82908e-10
ERVB4_1B-LTR_MM	1.24359	6.04401e-09
L1MdGf_I	1.23996	4.49235e-35
IAPEY4_I	1.19727	1.69868e-07
IAPEY4_LTR	1.17997	5.09912e-07
RLTR10B2	1.08899	4.8392e-06
ERV1-4_MM-LTR	1.04868	0.000851454
L1MdA_IV	1.01964	2.97172e-18
B2_Mm1a	1.01815	2.58564e-14
ERVB4_2B-LTR_MM	-1.06276	0.00249886
ERVB4_2-I_MM	-1.14528	8.23384e-10
RLTR13B2	-1.24843	7.83241e-08
RLTR19B_MM	-1.42358	0.00141855
RLTR10D2	-1.42979	0.00101929
RLTR13D2	-1.5005	1.50441e-06
RMER17B2	-1.63013	4.15532e-06
MERV1_I	-1.65612	1.05685e-10
RLTR43C	-1.79504	0.000701683
RLTR9D	-1.8633	5.09912e-07
RMER2	-1.9917	0.000171046
LTRIS5	-2.01426	0.00062669
IAPEY3_LTR	-2.37912	7.77872e-12
RLTR50B	-2.42644	8.83762e-05
RLTR9D2	-2.74205	3.35046e-09
ERVB7_3-LTR_MM	-2.7598	0.000225873
RLTR41A2	-2.82156	0.00166655
RLTR1F_Mm	-3.66656	7.23919e-06
RLTR41B	-4.18008	4.23352e-06
IAPLTR3	-4.83091	5.72899e-33
RLTR30B_MM	-6.20833	5.88157e-06
IAPLTR3_I	-6.32274	1.2034e-97
RLTR9A2	-6.55316	2.39566e-06

## Sheet: Supplementary Figure 4 c
L1Md_T				IAPEz
gap	freq	sample	condition	gap	freq	sample	condition
0	0.0187466	Tex15_KO1	Tex15_KO	0	0.0275036	Tex15_KO1	Tex15_KO
1	0.0205157	Tex15_KO1	Tex15_KO	1	0.0270659	Tex15_KO1	Tex15_KO
2	0.0366708	Tex15_KO1	Tex15_KO	2	0.0626361	Tex15_KO1	Tex15_KO
3	0.0285485	Tex15_KO1	Tex15_KO	3	0.0380206	Tex15_KO1	Tex15_KO
4	0.0246288	Tex15_KO1	Tex15_KO	4	0.0286884	Tex15_KO1	Tex15_KO
5	0.0320743	Tex15_KO1	Tex15_KO	5	0.0377464	Tex15_KO1	Tex15_KO
6	0.0192908	Tex15_KO1	Tex15_KO	6	0.0301592	Tex15_KO1	Tex15_KO
7	0.029783	Tex15_KO1	Tex15_KO	7	0.030456	Tex15_KO1	Tex15_KO
8	0.032853	Tex15_KO1	Tex15_KO	8	0.0316612	Tex15_KO1	Tex15_KO
9	0.0599676	Tex15_KO1	Tex15_KO	9	0.0381121	Tex15_KO1	Tex15_KO
10	0.160849	Tex15_KO1	Tex15_KO	10	0.121906	Tex15_KO1	Tex15_KO
11	0.0515571	Tex15_KO1	Tex15_KO	11	0.0274794	Tex15_KO1	Tex15_KO
12	0.0302296	Tex15_KO1	Tex15_KO	12	0.0283504	Tex15_KO1	Tex15_KO
13	0.0262101	Tex15_KO1	Tex15_KO	13	0.0335598	Tex15_KO1	Tex15_KO
14	0.0260735	Tex15_KO1	Tex15_KO	14	0.0228092	Tex15_KO1	Tex15_KO
15	0.0362788	Tex15_KO1	Tex15_KO	15	0.0214646	Tex15_KO1	Tex15_KO
16	0.043543	Tex15_KO1	Tex15_KO	16	0.0199676	Tex15_KO1	Tex15_KO
17	0.0447575	Tex15_KO1	Tex15_KO	17	0.0190602	Tex15_KO1	Tex15_KO
18	0.0254665	Tex15_KO1	Tex15_KO	18	0.022516	Tex15_KO1	Tex15_KO
19	0.0182906	Tex15_KO1	Tex15_KO	19	0.0208666	Tex15_KO1	Tex15_KO
20	0.0183473	Tex15_KO1	Tex15_KO	20	0.0240581	Tex15_KO1	Tex15_KO
21	0.0211905	Tex15_KO1	Tex15_KO	21	0.0272363	Tex15_KO1	Tex15_KO
22	0.0193735	Tex15_KO1	Tex15_KO	22	0.0250396	Tex15_KO1	Tex15_KO
23	0.0270955	Tex15_KO1	Tex15_KO	23	0.0295289	Tex15_KO1	Tex15_KO
24	0.0209797	Tex15_KO1	Tex15_KO	24	0.0365991	Tex15_KO1	Tex15_KO
25	0.0226379	Tex15_KO1	Tex15_KO	25	0.0305443	Tex15_KO1	Tex15_KO
26	0.0317017	Tex15_KO1	Tex15_KO	26	0.0326842	Tex15_KO1	Tex15_KO
27	0.0201777	Tex15_KO1	Tex15_KO	27	0.0249932	Tex15_KO1	Tex15_KO
28	0.015795	Tex15_KO1	Tex15_KO	28	0.0282139	Tex15_KO1	Tex15_KO
29	0.0216537	Tex15_KO1	Tex15_KO	29	0.0313259	Tex15_KO1	Tex15_KO
30	0.0147127	Tex15_KO1	Tex15_KO	30	0.0197467	Tex15_KO1	Tex15_KO
0	0.0311236	Tex15_KO2	Tex15_KO	0	0.0283317	Tex15_KO2	Tex15_KO
1	0.0235058	Tex15_KO2	Tex15_KO	1	0.0279079	Tex15_KO2	Tex15_KO
2	0.0396142	Tex15_KO2	Tex15_KO	2	0.0682946	Tex15_KO2	Tex15_KO
3	0.0304216	Tex15_KO2	Tex15_KO	3	0.0402113	Tex15_KO2	Tex15_KO
4	0.0229676	Tex15_KO2	Tex15_KO	4	0.029996	Tex15_KO2	Tex15_KO
5	0.0336447	Tex15_KO2	Tex15_KO	5	0.0459012	Tex15_KO2	Tex15_KO
6	0.0194446	Tex15_KO2	Tex15_KO	6	0.032933	Tex15_KO2	Tex15_KO
7	0.0284916	Tex15_KO2	Tex15_KO	7	0.0305359	Tex15_KO2	Tex15_KO
8	0.0282442	Tex15_KO2	Tex15_KO	8	0.0328418	Tex15_KO2	Tex15_KO
9	0.0403494	Tex15_KO2	Tex15_KO	9	0.039244	Tex15_KO2	Tex15_KO
10	0.149177	Tex15_KO2	Tex15_KO	10	0.139253	Tex15_KO2	Tex15_KO
11	0.0417979	Tex15_KO2	Tex15_KO	11	0.0265398	Tex15_KO2	Tex15_KO
12	0.0346525	Tex15_KO2	Tex15_KO	12	0.0311755	Tex15_KO2	Tex15_KO
13	0.0310697	Tex15_KO2	Tex15_KO	13	0.0328207	Tex15_KO2	Tex15_KO
14	0.0262184	Tex15_KO2	Tex15_KO	14	0.0189861	Tex15_KO2	Tex15_KO
15	0.028633	Tex15_KO2	Tex15_KO	15	0.0187725	Tex15_KO2	Tex15_KO
16	0.0312076	Tex15_KO2	Tex15_KO	16	0.0179318	Tex15_KO2	Tex15_KO
17	0.0357292	Tex15_KO2	Tex15_KO	17	0.0189392	Tex15_KO2	Tex15_KO
18	0.0290255	Tex15_KO2	Tex15_KO	18	0.0194078	Tex15_KO2	Tex15_KO
19	0.0210277	Tex15_KO2	Tex15_KO	19	0.0192983	Tex15_KO2	Tex15_KO
20	0.0220748	Tex15_KO2	Tex15_KO	20	0.020781	Tex15_KO2	Tex15_KO
21	0.0246751	Tex15_KO2	Tex15_KO	21	0.0262005	Tex15_KO2	Tex15_KO
22	0.0251775	Tex15_KO2	Tex15_KO	22	0.0244807	Tex15_KO2	Tex15_KO
23	0.030747	Tex15_KO2	Tex15_KO	23	0.0279146	Tex15_KO2	Tex15_KO
24	0.0254288	Tex15_KO2	Tex15_KO	24	0.0301681	Tex15_KO2	Tex15_KO
25	0.0277368	Tex15_KO2	Tex15_KO	25	0.0289383	Tex15_KO2	Tex15_KO
26	0.032033	Tex15_KO2	Tex15_KO	26	0.0283412	Tex15_KO2	Tex15_KO
27	0.023928	Tex15_KO2	Tex15_KO	27	0.0232812	Tex15_KO2	Tex15_KO
28	0.0194173	Tex15_KO2	Tex15_KO	28	0.0262323	Tex15_KO2	Tex15_KO
29	0.0228113	Tex15_KO2	Tex15_KO	29	0.0258611	Tex15_KO2	Tex15_KO
30	0.0196247	Tex15_KO2	Tex15_KO	30	0.0184786	Tex15_KO2	Tex15_KO
0	0.0189107	Tex15_KO3	Tex15_KO	0	0.0288229	Tex15_KO3	Tex15_KO
1	0.0196772	Tex15_KO3	Tex15_KO	1	0.0274858	Tex15_KO3	Tex15_KO
2	0.0370135	Tex15_KO3	Tex15_KO	2	0.0525464	Tex15_KO3	Tex15_KO
3	0.0283364	Tex15_KO3	Tex15_KO	3	0.0377723	Tex15_KO3	Tex15_KO
4	0.0242892	Tex15_KO3	Tex15_KO	4	0.0290765	Tex15_KO3	Tex15_KO
5	0.0332052	Tex15_KO3	Tex15_KO	5	0.0380763	Tex15_KO3	Tex15_KO
6	0.0191573	Tex15_KO3	Tex15_KO	6	0.0311868	Tex15_KO3	Tex15_KO
7	0.0296995	Tex15_KO3	Tex15_KO	7	0.0297297	Tex15_KO3	Tex15_KO
8	0.0305939	Tex15_KO3	Tex15_KO	8	0.0302032	Tex15_KO3	Tex15_KO
9	0.0563497	Tex15_KO3	Tex15_KO	9	0.0372773	Tex15_KO3	Tex15_KO
10	0.147103	Tex15_KO3	Tex15_KO	10	0.125098	Tex15_KO3	Tex15_KO
11	0.0492791	Tex15_KO3	Tex15_KO	11	0.0269986	Tex15_KO3	Tex15_KO
12	0.0276372	Tex15_KO3	Tex15_KO	12	0.0304096	Tex15_KO3	Tex15_KO
13	0.0248741	Tex15_KO3	Tex15_KO	13	0.0369943	Tex15_KO3	Tex15_KO
14	0.0223813	Tex15_KO3	Tex15_KO	14	0.0208075	Tex15_KO3	Tex15_KO
15	0.0339287	Tex15_KO3	Tex15_KO	15	0.0218185	Tex15_KO3	Tex15_KO
16	0.045969	Tex15_KO3	Tex15_KO	16	0.0200689	Tex15_KO3	Tex15_KO
17	0.0465988	Tex15_KO3	Tex15_KO	17	0.0199646	Tex15_KO3	Tex15_KO
18	0.0297837	Tex15_KO3	Tex15_KO	18	0.0246332	Tex15_KO3	Tex15_KO
19	0.0205452	Tex15_KO3	Tex15_KO	19	0.021552	Tex15_KO3	Tex15_KO
20	0.0191629	Tex15_KO3	Tex15_KO	20	0.023337	Tex15_KO3	Tex15_KO
21	0.0235239	Tex15_KO3	Tex15_KO	21	0.028899	Tex15_KO3	Tex15_KO
22	0.0210763	Tex15_KO3	Tex15_KO	22	0.0243275	Tex15_KO3	Tex15_KO
23	0.0308583	Tex15_KO3	Tex15_KO	23	0.0314138	Tex15_KO3	Tex15_KO
24	0.0218031	Tex15_KO3	Tex15_KO	24	0.032985	Tex15_KO3	Tex15_KO
25	0.0247842	Tex15_KO3	Tex15_KO	25	0.0314414	Tex15_KO3	Tex15_KO
26	0.0361969	Tex15_KO3	Tex15_KO	26	0.0322888	Tex15_KO3	Tex15_KO
27	0.0207541	Tex15_KO3	Tex15_KO	27	0.0251301	Tex15_KO3	Tex15_KO
28	0.0166952	Tex15_KO3	Tex15_KO	28	0.029395	Tex15_KO3	Tex15_KO
29	0.0225307	Tex15_KO3	Tex15_KO	29	0.0306335	Tex15_KO3	Tex15_KO
30	0.0172819	Tex15_KO3	Tex15_KO	30	0.0196266	Tex15_KO3	Tex15_KO
0	0.0203699	Control_1	Control	0	0.0232273	Control_1	Control
1	0.019893	Control_1	Control	1	0.0236497	Control_1	Control
2	0.0322596	Control_1	Control	2	0.0370335	Control_1	Control
3	0.0268087	Control_1	Control	3	0.0292375	Control_1	Control
4	0.0211957	Control_1	Control	4	0.030962	Control_1	Control
5	0.0348725	Control_1	Control	5	0.0531218	Control_1	Control
6	0.0189619	Control_1	Control	6	0.0483303	Control_1	Control
7	0.0300465	Control_1	Control	7	0.0297341	Control_1	Control
8	0.0284718	Control_1	Control	8	0.029747	Control_1	Control
9	0.0435595	Control_1	Control	9	0.0339964	Control_1	Control
10	0.158639	Control_1	Control	10	0.148987	Control_1	Control
11	0.047579	Control_1	Control	11	0.025922	Control_1	Control
12	0.0316079	Control_1	Control	12	0.0283166	Control_1	Control
13	0.0289866	Control_1	Control	13	0.0423062	Control_1	Control
14	0.0271279	Control_1	Control	14	0.023076	Control_1	Control
15	0.0311641	Control_1	Control	15	0.021926	Control_1	Control
16	0.0430532	Control_1	Control	16	0.018933	Control_1	Control
17	0.0447196	Control_1	Control	17	0.0191268	Control_1	Control
18	0.0285894	Control_1	Control	18	0.0208857	Control_1	Control
19	0.0203055	Control_1	Control	19	0.0215006	Control_1	Control
20	0.0203618	Control_1	Control	20	0.0234723	Control_1	Control
21	0.0226989	Control_1	Control	21	0.0327527	Control_1	Control
22	0.0204651	Control_1	Control	22	0.0243638	Control_1	Control
23	0.0302933	Control_1	Control	23	0.0306116	Control_1	Control
24	0.0258469	Control_1	Control	24	0.0284399	Control_1	Control
25	0.026074	Control_1	Control	25	0.0269546	Control_1	Control
26	0.0324933	Control_1	Control	26	0.0280513	Control_1	Control
27	0.0211665	Control_1	Control	27	0.0211605	Control_1	Control
28	0.0176152	Control_1	Control	28	0.025774	Control_1	Control
29	0.0280602	Control_1	Control	29	0.0323292	Control_1	Control
30	0.0167138	Control_1	Control	30	0.0160705	Control_1	Control
0	0.020684	Control_2	Control	0	0.0254114	Control_2	Control
1	0.0200745	Control_2	Control	1	0.024036	Control_2	Control
2	0.0317535	Control_2	Control	2	0.0408047	Control_2	Control
3	0.0275033	Control_2	Control	3	0.0310567	Control_2	Control
4	0.0210221	Control_2	Control	4	0.0281281	Control_2	Control
5	0.0351774	Control_2	Control	5	0.0459949	Control_2	Control
6	0.0193505	Control_2	Control	6	0.0349699	Control_2	Control
7	0.029395	Control_2	Control	7	0.0305058	Control_2	Control
8	0.0301318	Control_2	Control	8	0.0309103	Control_2	Control
9	0.0457398	Control_2	Control	9	0.0364387	Control_2	Control
10	0.150914	Control_2	Control	10	0.145775	Control_2	Control
11	0.0484949	Control_2	Control	11	0.0298087	Control_2	Control
12	0.0341429	Control_2	Control	12	0.0281099	Control_2	Control
13	0.0299027	Control_2	Control	13	0.0413849	Control_2	Control
14	0.0264672	Control_2	Control	14	0.0225635	Control_2	Control
15	0.0329404	Control_2	Control	15	0.0223305	Control_2	Control
16	0.040973	Control_2	Control	16	0.0197179	Control_2	Control
17	0.046818	Control_2	Control	17	0.0194586	Control_2	Control
18	0.0294692	Control_2	Control	18	0.0207205	Control_2	Control
19	0.0203333	Control_2	Control	19	0.0204096	Control_2	Control
20	0.0200415	Control_2	Control	20	0.0215319	Control_2	Control
21	0.0228625	Control_2	Control	21	0.0303863	Control_2	Control
22	0.0201531	Control_2	Control	22	0.0257987	Control_2	Control
23	0.0300951	Control_2	Control	23	0.0295856	Control_2	Control
24	0.0222561	Control_2	Control	24	0.027966	Control_2	Control
25	0.0243776	Control_2	Control	25	0.0295374	Control_2	Control
26	0.0342108	Control_2	Control	26	0.0326096	Control_2	Control
27	0.021082	Control_2	Control	27	0.0248221	Control_2	Control
28	0.018071	Control_2	Control	28	0.02881	Control_2	Control
29	0.0268818	Control_2	Control	29	0.0327149	Control_2	Control
30	0.0186808	Control_2	Control	30	0.0177024	Control_2	Control
0	0.0198469	Control_3	Control	0	0.0251519	Control_3	Control
1	0.0205537	Control_3	Control	1	0.0252681	Control_3	Control
2	0.0324253	Control_3	Control	2	0.0378291	Control_3	Control
3	0.0261919	Control_3	Control	3	0.0297601	Control_3	Control
4	0.0207978	Control_3	Control	4	0.0272052	Control_3	Control
5	0.0317347	Control_3	Control	5	0.0388048	Control_3	Control
6	0.0186043	Control_3	Control	6	0.0357769	Control_3	Control
7	0.0287561	Control_3	Control	7	0.0312426	Control_3	Control
8	0.0275847	Control_3	Control	8	0.0317333	Control_3	Control
9	0.0440812	Control_3	Control	9	0.0354493	Control_3	Control
10	0.154997	Control_3	Control	10	0.136759	Control_3	Control
11	0.0449889	Control_3	Control	11	0.0300396	Control_3	Control
12	0.0315989	Control_3	Control	12	0.0283537	Control_3	Control
13	0.026729	Control_3	Control	13	0.0410886	Control_3	Control
14	0.0242289	Control_3	Control	14	0.0210313	Control_3	Control
15	0.0314591	Control_3	Control	15	0.0231751	Control_3	Control
16	0.040858	Control_3	Control	16	0.0207309	Control_3	Control
17	0.0445035	Control_3	Control	17	0.020102	Control_3	Control
18	0.0275539	Control_3	Control	18	0.0219495	Control_3	Control
19	0.0206922	Control_3	Control	19	0.021063	Control_3	Control
20	0.0229837	Control_3	Control	20	0.0233002	Control_3	Control
21	0.023291	Control_3	Control	21	0.0302083	Control_3	Control
22	0.0223202	Control_3	Control	22	0.0246404	Control_3	Control
23	0.0294311	Control_3	Control	23	0.0315465	Control_3	Control
24	0.0221529	Control_3	Control	24	0.0269673	Control_3	Control
25	0.0233068	Control_3	Control	25	0.029556	Control_3	Control
26	0.0408142	Control_3	Control	26	0.0363111	Control_3	Control
27	0.0229708	Control_3	Control	27	0.0252909	Control_3	Control
28	0.0198702	Control_3	Control	28	0.0301181	Control_3	Control
29	0.0354437	Control_3	Control	29	0.0391543	Control_3	Control
30	0.0192295	Control_3	Control	30	0.0203921	Control_3	Control

## Sheet: Supplementary Figure 4 d
L1Md_T
position	nucleotide	freq	sample	condition		1U	Two sample t-test	adjusted p-value
First	T	0.656958	Tex15_KO1	Tex15_KO		L1Md_T	0.4826	2.8956
First	T	0.685856	Tex15_KO2	Tex15_KO		IAPEz	0.5081	3.0486
First	T	0.686748	Tex15_KO3	Tex15_KO
First	T	0.654773	Control_1	Control		10A	Two sample t-test	adjusted p-value
First	T	0.683968	Control_2	Control		L1Md_T	0.1784	1.0704
First	T	0.660004	Control_3	Control		IAPEz	0.794	4.764
Tenth	A	0.51162	Tex15_KO1	Tex15_KO
Tenth	A	0.484571	Tex15_KO2	Tex15_KO		Two sample t-test
Tenth	A	0.516245	Tex15_KO3	Tex15_KO		p-value adjustment: Bonferroni
Tenth	A	0.517551	Control_1	Control		alpha = 0.01
Tenth	A	0.523624	Control_2	Control
Tenth	A	0.520319	Control_3	Control
IAPEz
position	nucleotide	freq	sample	condition
First	T	0.680605	Tex15_KO1	Tex15_KO
First	T	0.723693	Tex15_KO2	Tex15_KO
First	T	0.688626	Tex15_KO3	Tex15_KO
First	T	0.704354	Control_1	Control
First	T	0.686491	Control_2	Control
First	T	0.663388	Control_3	Control
Tenth	A	0.513583	Tex15_KO1	Tex15_KO
Tenth	A	0.444871	Tex15_KO2	Tex15_KO
Tenth	A	0.504976	Tex15_KO3	Tex15_KO
Tenth	A	0.497839	Control_1	Control
Tenth	A	0.483282	Control_2	Control
Tenth	A	0.500973	Control_3	Control

## Sheet: Supplementary Figure 4 e
L1Md_T										IAPEz
strand	position	condition	count	Freq	strand	position	condition	count	Freq	strand	position	condition	count	Freq	strand	position	condition	count	Freq
minus	31	Control	-2	-6.21353e-07	minus	46	Tex15_KO	-1	-7.51836e-07	minus	25	Control	-3	-1.61703e-06	minus	25	Tex15_KO	-1	-5.04609e-07
minus	46	Control	-2	-6.21353e-07	minus	56	Tex15_KO	-1	-7.51836e-07	minus	26	Control	-3	-1.61703e-06	minus	27	Tex15_KO	-2	-1.00922e-06
minus	56	Control	-2	-6.21353e-07	minus	57	Tex15_KO	-1	-7.51836e-07	minus	27	Control	-7	-3.77307e-06	minus	28	Tex15_KO	-37	-1.86705e-05
minus	59	Control	-2	-6.21353e-07	minus	66	Tex15_KO	-1	-7.51836e-07	minus	28	Control	-43	-2.31774e-05	minus	29	Tex15_KO	-49	-2.47259e-05
minus	66	Control	-3	-9.3203e-07	minus	67	Tex15_KO	-1	-7.51836e-07	minus	29	Control	-56	-3.01845e-05	minus	30	Tex15_KO	-238	-0.000120097
minus	67	Control	-3	-9.3203e-07	minus	68	Tex15_KO	-25	-1.87959e-05	minus	30	Control	-112	-6.03691e-05	minus	31	Tex15_KO	-30	-1.51383e-05
minus	68	Control	-71	-2.2058e-05	minus	69	Tex15_KO	-4	-3.00734e-06	minus	31	Control	-10	-5.39009e-06	minus	32	Tex15_KO	-47	-2.37166e-05
minus	69	Control	-22	-6.83489e-06	minus	70	Tex15_KO	-1	-7.51836e-07	minus	32	Control	-33	-1.77873e-05	minus	33	Tex15_KO	-10	-5.04609e-06
minus	70	Control	-7	-2.17474e-06	minus	71	Tex15_KO	-87	-6.54097e-05	minus	33	Control	-7	-3.77307e-06	minus	37	Tex15_KO	-5	-2.52305e-06
minus	71	Control	-508	-0.000157824	minus	72	Tex15_KO	-219	-0.000164652	minus	36	Control	-1	-5.39009e-07	minus	38	Tex15_KO	-3	-1.51383e-06
minus	72	Control	-1188	-0.000369084	minus	73	Tex15_KO	-283	-0.00021277	minus	37	Control	-1	-5.39009e-07	minus	39	Tex15_KO	-1	-5.04609e-07
minus	73	Control	-703	-0.000218406	minus	74	Tex15_KO	-34	-2.55624e-05	minus	38	Control	-2	-1.07802e-06	minus	40	Tex15_KO	-295	-0.00014886
minus	74	Control	-133	-4.132e-05	minus	75	Tex15_KO	-10	-7.51836e-06	minus	39	Control	-3	-1.61703e-06	minus	41	Tex15_KO	-175	-8.83066e-05
minus	75	Control	-48	-1.49125e-05	minus	76	Tex15_KO	-631	-0.000474409	minus	40	Control	-335	-0.000180568	minus	42	Tex15_KO	-338	-0.000170558
minus	76	Control	-1237	-0.000384307	minus	77	Tex15_KO	-15	-1.12775e-05	minus	41	Control	-112	-6.03691e-05	minus	43	Tex15_KO	-930	-0.000469287
minus	77	Control	-67	-2.08153e-05	minus	78	Tex15_KO	-319	-0.000239836	minus	42	Control	-190	-0.000102412	minus	44	Tex15_KO	-574	-0.000289646
minus	78	Control	-1324	-0.000411336	minus	79	Tex15_KO	-19	-1.42849e-05	minus	43	Control	-837	-0.000451151	minus	45	Tex15_KO	-138	-6.96361e-05
minus	79	Control	-50	-1.55338e-05	minus	80	Tex15_KO	-8	-6.01469e-06	minus	44	Control	-439	-0.000236625	minus	46	Tex15_KO	-22	-1.11014e-05
minus	80	Control	-40	-1.24271e-05	minus	81	Tex15_KO	-6	-4.51102e-06	minus	45	Control	-121	-6.52201e-05	minus	47	Tex15_KO	-45	-2.27074e-05
minus	81	Control	-44	-1.36698e-05	minus	85	Tex15_KO	-3	-2.25551e-06	minus	46	Control	-6	-3.23406e-06	minus	48	Tex15_KO	-19	-9.58758e-06
minus	82	Control	-2	-6.21353e-07	minus	86	Tex15_KO	-11	-8.2702e-06	minus	47	Control	-20	-1.07802e-05	minus	49	Tex15_KO	-21	-1.05968e-05
minus	83	Control	-1	-3.10677e-07	minus	87	Tex15_KO	-11	-8.2702e-06	minus	48	Control	-21	-1.13192e-05	minus	50	Tex15_KO	-7	-3.53227e-06
minus	86	Control	-41	-1.27377e-05	minus	88	Tex15_KO	-4	-3.00734e-06	minus	49	Control	-16	-8.62415e-06	minus	56	Tex15_KO	-7	-3.53227e-06
minus	87	Control	-17	-5.2815e-06	minus	89	Tex15_KO	-2	-1.50367e-06	minus	50	Control	-10	-5.39009e-06	minus	57	Tex15_KO	-4	-2.01844e-06
minus	88	Control	-8	-2.48541e-06	minus	90	Tex15_KO	-10	-7.51836e-06	minus	51	Control	-1	-5.39009e-07	minus	58	Tex15_KO	-16	-8.07375e-06
minus	89	Control	-5	-1.55338e-06	minus	92	Tex15_KO	-1	-7.51836e-07	minus	56	Control	-11	-5.9291e-06	minus	59	Tex15_KO	-7	-3.53227e-06
minus	90	Control	-25	-7.76692e-06	minus	98	Tex15_KO	-30	-2.25551e-05	minus	57	Control	-9	-4.85109e-06	minus	60	Tex15_KO	-104	-5.24794e-05
minus	92	Control	-2	-6.21353e-07	minus	99	Tex15_KO	-3	-2.25551e-06	minus	58	Control	-17	-9.16316e-06	minus	61	Tex15_KO	-7	-3.53227e-06
minus	95	Control	-1	-3.10677e-07	minus	100	Tex15_KO	-1	-7.51836e-07	minus	59	Control	-3	-1.61703e-06	minus	62	Tex15_KO	-4	-2.01844e-06
minus	97	Control	-4	-1.24271e-06	minus	130	Tex15_KO	-35	-2.63143e-05	minus	60	Control	-75	-4.04257e-05	minus	63	Tex15_KO	-11	-5.5507e-06
minus	98	Control	-60	-1.86406e-05	minus	131	Tex15_KO	-3	-2.25551e-06	minus	61	Control	-3	-1.61703e-06	minus	64	Tex15_KO	-3	-1.51383e-06
minus	99	Control	-7	-2.17474e-06	minus	132	Tex15_KO	-6	-4.51102e-06	minus	62	Control	-3	-1.61703e-06	minus	65	Tex15_KO	-9	-4.54148e-06
minus	100	Control	-1	-3.10677e-07	minus	133	Tex15_KO	-13	-9.77387e-06	minus	63	Control	-12	-6.46811e-06	minus	68	Tex15_KO	-1	-5.04609e-07
minus	101	Control	-1	-3.10677e-07	minus	134	Tex15_KO	-16	-1.20294e-05	minus	74	Control	-4	-2.15604e-06	minus	74	Tex15_KO	-1	-5.04609e-07
minus	129	Control	-2	-6.21353e-07	minus	135	Tex15_KO	-3	-2.25551e-06	minus	75	Control	-4	-2.15604e-06	minus	76	Tex15_KO	-8	-4.03687e-06
minus	130	Control	-175	-5.43684e-05	minus	136	Tex15_KO	-12	-9.02203e-06	minus	76	Control	-14	-7.54613e-06	minus	77	Tex15_KO	-19	-9.58758e-06
minus	131	Control	-10	-3.10677e-06	minus	137	Tex15_KO	-5	-3.75918e-06	minus	77	Control	-18	-9.70217e-06	minus	79	Tex15_KO	-7	-3.53227e-06
minus	132	Control	-41	-1.27377e-05	minus	138	Tex15_KO	-9	-6.76653e-06	minus	79	Control	-4	-2.15604e-06	minus	80	Tex15_KO	-58	-2.92673e-05
minus	133	Control	-105	-3.2621e-05	minus	140	Tex15_KO	-116	-8.7213e-05	minus	80	Control	-54	-2.91065e-05	minus	81	Tex15_KO	-153	-7.72052e-05
minus	134	Control	-15	-4.66015e-06	minus	141	Tex15_KO	-6	-4.51102e-06	minus	81	Control	-188	-0.000101334	minus	82	Tex15_KO	-55	-2.77535e-05
minus	135	Control	-38	-1.18057e-05	minus	142	Tex15_KO	-38	-2.85698e-05	minus	82	Control	-83	-4.47378e-05	minus	83	Tex15_KO	-15	-7.56914e-06
minus	136	Control	-22	-6.83489e-06	minus	143	Tex15_KO	-3	-2.25551e-06	minus	83	Control	-13	-7.00712e-06	minus	84	Tex15_KO	-485	-0.000244736
minus	137	Control	-14	-4.34947e-06	minus	146	Tex15_KO	-6	-4.51102e-06	minus	84	Control	-536	-0.000288909	minus	85	Tex15_KO	-204	-0.00010294
minus	138	Control	-24	-7.45624e-06	minus	148	Tex15_KO	-4	-3.00734e-06	minus	85	Control	-321	-0.000173022	minus	86	Tex15_KO	-20	-1.00922e-05
minus	139	Control	-6	-1.86406e-06	minus	149	Tex15_KO	-13	-9.77387e-06	minus	86	Control	-52	-2.80285e-05	minus	87	Tex15_KO	-86	-4.33964e-05
minus	140	Control	-593	-0.000184231	minus	150	Tex15_KO	-4	-3.00734e-06	minus	87	Control	-72	-3.88087e-05	minus	88	Tex15_KO	-24	-1.21106e-05
minus	141	Control	-18	-5.59218e-06	minus	151	Tex15_KO	-31	-2.33069e-05	minus	88	Control	-31	-1.67093e-05	minus	89	Tex15_KO	-34	-1.71567e-05
minus	142	Control	-115	-3.57278e-05	minus	152	Tex15_KO	-15	-1.12775e-05	minus	89	Control	-54	-2.91065e-05	minus	90	Tex15_KO	-20	-1.00922e-05
minus	143	Control	-13	-4.0388e-06	minus	153	Tex15_KO	-6	-4.51102e-06	minus	90	Control	-22	-1.18582e-05	minus	91	Tex15_KO	-16	-8.07375e-06
minus	144	Control	-2	-6.21353e-07	minus	154	Tex15_KO	-3	-2.25551e-06	minus	91	Control	-11	-5.9291e-06	minus	92	Tex15_KO	-88	-4.44056e-05
minus	146	Control	-8	-2.48541e-06	minus	155	Tex15_KO	-24	-1.80441e-05	minus	92	Control	-132	-7.11492e-05	minus	93	Tex15_KO	-72	-3.63319e-05
minus	148	Control	-3	-9.3203e-07	minus	156	Tex15_KO	-88	-6.61616e-05	minus	93	Control	-94	-5.06669e-05	minus	94	Tex15_KO	-14	-7.06453e-06
minus	149	Control	-14	-4.34947e-06	minus	157	Tex15_KO	-12	-9.02203e-06	minus	94	Control	-3	-1.61703e-06	minus	95	Tex15_KO	-15	-7.56914e-06
minus	150	Control	-10	-3.10677e-06	minus	158	Tex15_KO	-5	-3.75918e-06	minus	95	Control	-14	-7.54613e-06	minus	96	Tex15_KO	-1	-5.04609e-07
minus	151	Control	-90	-2.79609e-05	minus	159	Tex15_KO	-102	-7.66873e-05	minus	96	Control	-5	-2.69505e-06	minus	97	Tex15_KO	-1	-5.04609e-07
minus	152	Control	-62	-1.9262e-05	minus	160	Tex15_KO	-31	-2.33069e-05	minus	97	Control	-5	-2.69505e-06	minus	98	Tex15_KO	-18	-9.08297e-06
minus	153	Control	-4	-1.24271e-06	minus	161	Tex15_KO	-61	-4.5862e-05	minus	98	Control	-26	-1.40142e-05	minus	99	Tex15_KO	-24	-1.21106e-05
minus	154	Control	-15	-4.66015e-06	minus	162	Tex15_KO	-31	-2.33069e-05	minus	99	Control	-14	-7.54613e-06	minus	100	Tex15_KO	-16	-8.07375e-06
minus	155	Control	-98	-3.04463e-05	minus	163	Tex15_KO	-95	-7.14244e-05	minus	100	Control	-7	-3.77307e-06	minus	101	Tex15_KO	-6	-3.02766e-06
minus	156	Control	-822	-0.000255376	minus	164	Tex15_KO	-5053	-0.00379903	minus	101	Control	-1	-5.39009e-07	minus	102	Tex15_KO	-4	-2.01844e-06
minus	157	Control	-27	-8.38827e-06	minus	165	Tex15_KO	-139	-0.000104505	minus	103	Control	-3	-1.61703e-06	minus	103	Tex15_KO	-5	-2.52305e-06
minus	158	Control	-40	-1.24271e-05	minus	166	Tex15_KO	-86	-6.46579e-05	minus	104	Control	-2	-1.07802e-06	minus	104	Tex15_KO	-7	-3.53227e-06
minus	159	Control	-200	-6.21353e-05	minus	167	Tex15_KO	-67	-5.0373e-05	minus	106	Control	-5	-2.69505e-06	minus	106	Tex15_KO	-22	-1.11014e-05
minus	160	Control	-42	-1.30484e-05	minus	168	Tex15_KO	-44	-3.30808e-05	minus	107	Control	-11	-5.9291e-06	minus	107	Tex15_KO	-40	-2.01844e-05
minus	161	Control	-104	-3.23104e-05	minus	169	Tex15_KO	-194	-0.000145856	minus	108	Control	-5	-2.69505e-06	minus	108	Tex15_KO	-13	-6.55992e-06
minus	162	Control	-50	-1.55338e-05	minus	170	Tex15_KO	-1369	-0.00102926	minus	111	Control	-11	-5.9291e-06	minus	109	Tex15_KO	-2	-1.00922e-06
minus	163	Control	-632	-0.000196348	minus	171	Tex15_KO	-1016	-0.000763866	minus	112	Control	-13	-7.00712e-06	minus	111	Tex15_KO	-31	-1.56429e-05
minus	164	Control	-8412	-0.00261341	minus	172	Tex15_KO	-115	-8.64612e-05	minus	113	Control	-2	-1.07802e-06	minus	112	Tex15_KO	-25	-1.26152e-05
minus	165	Control	-186	-5.77859e-05	minus	173	Tex15_KO	-47	-3.53363e-05	minus	114	Control	-1	-5.39009e-07	minus	113	Tex15_KO	-2	-1.00922e-06
minus	166	Control	-381	-0.000118368	minus	174	Tex15_KO	-40	-3.00734e-05	minus	121	Control	-2	-1.07802e-06	minus	114	Tex15_KO	-1	-5.04609e-07
minus	167	Control	-40	-1.24271e-05	minus	175	Tex15_KO	-143	-0.000107513	minus	123	Control	-6	-3.23406e-06	minus	116	Tex15_KO	-3	-1.51383e-06
minus	168	Control	-61	-1.89513e-05	minus	176	Tex15_KO	-13	-9.77387e-06	minus	124	Control	-7	-3.77307e-06	minus	121	Tex15_KO	-3	-1.51383e-06
minus	169	Control	-48	-1.49125e-05	minus	177	Tex15_KO	-94	-7.06726e-05	minus	125	Control	-6	-3.23406e-06	minus	123	Tex15_KO	-15	-7.56914e-06
minus	170	Control	-518	-0.00016093	minus	178	Tex15_KO	-78	-5.86432e-05	minus	126	Control	-231	-0.000124511	minus	124	Tex15_KO	-13	-6.55992e-06
minus	171	Control	-1171	-0.000363802	minus	179	Tex15_KO	-47	-3.53363e-05	minus	127	Control	-10	-5.39009e-06	minus	125	Tex15_KO	-10	-5.04609e-06
minus	172	Control	-250	-7.76692e-05	minus	180	Tex15_KO	-120	-9.02203e-05	minus	128	Control	-50	-2.69505e-05	minus	126	Tex15_KO	-233	-0.000117574
minus	173	Control	-44	-1.36698e-05	minus	181	Tex15_KO	-13	-9.77387e-06	minus	129	Control	-38	-2.04824e-05	minus	127	Tex15_KO	-9	-4.54148e-06
minus	174	Control	-109	-3.38638e-05	minus	182	Tex15_KO	-43	-3.2329e-05	minus	130	Control	-32	-1.72483e-05	minus	128	Tex15_KO	-82	-4.1378e-05
minus	175	Control	-117	-3.63492e-05	minus	183	Tex15_KO	-47	-3.53363e-05	minus	131	Control	-46	-2.47944e-05	minus	129	Tex15_KO	-48	-2.42212e-05
minus	176	Control	-15	-4.66015e-06	minus	184	Tex15_KO	-1	-7.51836e-07	minus	132	Control	-56	-3.01845e-05	minus	130	Tex15_KO	-34	-1.71567e-05
minus	177	Control	-240	-7.45624e-05	minus	185	Tex15_KO	-15	-1.12775e-05	minus	133	Control	-21	-1.13192e-05	minus	131	Tex15_KO	-75	-3.78457e-05
minus	178	Control	-135	-4.19413e-05	minus	186	Tex15_KO	-4	-3.00734e-06	minus	134	Control	-36	-1.94043e-05	minus	132	Tex15_KO	-101	-5.09655e-05
minus	179	Control	-127	-3.94559e-05	minus	187	Tex15_KO	-8	-6.01469e-06	minus	135	Control	-26	-1.40142e-05	minus	133	Tex15_KO	-15	-7.56914e-06
minus	180	Control	-99	-3.0757e-05	minus	188	Tex15_KO	-37	-2.78179e-05	minus	136	Control	-120	-6.46811e-05	minus	134	Tex15_KO	-53	-2.67443e-05
minus	181	Control	-47	-1.46018e-05	minus	189	Tex15_KO	-2	-1.50367e-06	minus	137	Control	-7	-3.77307e-06	minus	135	Tex15_KO	-75	-3.78457e-05
minus	182	Control	-22	-6.83489e-06	minus	190	Tex15_KO	-39	-2.93216e-05	minus	138	Control	-29	-1.56313e-05	minus	136	Tex15_KO	-90	-4.54148e-05
minus	183	Control	-323	-0.000100349	minus	191	Tex15_KO	-11	-8.2702e-06	minus	139	Control	-783	-0.000422044	minus	137	Tex15_KO	-2	-1.00922e-06
minus	184	Control	-15	-4.66015e-06	minus	192	Tex15_KO	-2	-1.50367e-06	minus	140	Control	-2	-1.07802e-06	minus	138	Tex15_KO	-23	-1.1606e-05
minus	185	Control	-42	-1.30484e-05	minus	193	Tex15_KO	-7	-5.26285e-06	minus	141	Control	-7	-3.77307e-06	minus	139	Tex15_KO	-588	-0.00029671
minus	186	Control	-9	-2.79609e-06	minus	194	Tex15_KO	-8	-6.01469e-06	minus	142	Control	-235	-0.000126667	minus	140	Tex15_KO	-1	-5.04609e-07
minus	187	Control	-7	-2.17474e-06	minus	195	Tex15_KO	-56	-4.21028e-05	minus	143	Control	-16	-8.62415e-06	minus	141	Tex15_KO	-9	-4.54148e-06
minus	188	Control	-34	-1.0563e-05	minus	196	Tex15_KO	-58	-4.36065e-05	minus	145	Control	-2	-1.07802e-06	minus	142	Tex15_KO	-197	-9.9408e-05
minus	189	Control	-1	-3.10677e-07	minus	197	Tex15_KO	-10	-7.51836e-06	minus	146	Control	-1	-5.39009e-07	minus	143	Tex15_KO	-14	-7.06453e-06
minus	190	Control	-199	-6.18246e-05	minus	198	Tex15_KO	-5	-3.75918e-06	minus	148	Control	-2	-1.07802e-06	minus	144	Tex15_KO	-1	-5.04609e-07
minus	191	Control	-131	-4.06986e-05	minus	200	Tex15_KO	-121	-9.09722e-05	minus	151	Control	-4	-2.15604e-06	minus	145	Tex15_KO	-2	-1.00922e-06
minus	192	Control	-15	-4.66015e-06	minus	201	Tex15_KO	-32	-2.40588e-05	minus	152	Control	-4	-2.15604e-06	minus	146	Tex15_KO	-1	-5.04609e-07
minus	193	Control	-44	-1.36698e-05	minus	202	Tex15_KO	-351	-0.000263894	minus	153	Control	-5	-2.69505e-06	minus	148	Tex15_KO	-15	-7.56914e-06
minus	194	Control	-27	-8.38827e-06	minus	203	Tex15_KO	-4	-3.00734e-06	minus	154	Control	-12	-6.46811e-06	minus	151	Tex15_KO	-4	-2.01844e-06
minus	195	Control	-83	-2.57862e-05	minus	204	Tex15_KO	-2	-1.50367e-06	minus	156	Control	-3	-1.61703e-06	minus	152	Tex15_KO	-10	-5.04609e-06
minus	196	Control	-159	-4.93976e-05	minus	230	Tex15_KO	-1	-7.51836e-07	minus	158	Control	-2	-1.07802e-06	minus	153	Tex15_KO	-9	-4.54148e-06
minus	197	Control	-12	-3.72812e-06	minus	231	Tex15_KO	-1	-7.51836e-07	minus	159	Control	-1	-5.39009e-07	minus	154	Tex15_KO	-21	-1.05968e-05
minus	198	Control	-42	-1.30484e-05	minus	232	Tex15_KO	-10	-7.51836e-06	minus	160	Control	-2	-1.07802e-06	minus	155	Tex15_KO	-1	-5.04609e-07
minus	199	Control	-27	-8.38827e-06	minus	233	Tex15_KO	-17	-1.27812e-05	minus	161	Control	-1	-5.39009e-07	minus	156	Tex15_KO	-13	-6.55992e-06
minus	200	Control	-2694	-0.000836963	minus	234	Tex15_KO	-9	-6.76653e-06	minus	162	Control	-55	-2.96455e-05	minus	158	Tex15_KO	-3	-1.51383e-06
minus	201	Control	-30	-9.3203e-06	minus	235	Tex15_KO	-4	-3.00734e-06	minus	163	Control	-90	-4.85109e-05	minus	162	Tex15_KO	-37	-1.86705e-05
minus	202	Control	-486	-0.000150989	minus	236	Tex15_KO	-30	-2.25551e-05	minus	164	Control	-92	-4.95889e-05	minus	163	Tex15_KO	-51	-2.57351e-05
minus	203	Control	-41	-1.27377e-05	minus	237	Tex15_KO	-5	-3.75918e-06	minus	165	Control	-57	-3.07235e-05	minus	164	Tex15_KO	-68	-3.43134e-05
minus	204	Control	-2	-6.21353e-07	minus	238	Tex15_KO	-1	-7.51836e-07	minus	166	Control	-1683	-0.000907153	minus	165	Tex15_KO	-26	-1.31198e-05
minus	231	Control	-2	-6.21353e-07	minus	240	Tex15_KO	-40	-3.00734e-05	minus	167	Control	-9	-4.85109e-06	minus	166	Tex15_KO	-1905	-0.000961281
minus	232	Control	-13	-4.0388e-06	minus	241	Tex15_KO	-4	-3.00734e-06	minus	168	Control	-6	-3.23406e-06	minus	167	Tex15_KO	-8	-4.03687e-06
minus	233	Control	-31	-9.63098e-06	minus	242	Tex15_KO	-1	-7.51836e-07	minus	169	Control	-5	-2.69505e-06	minus	168	Tex15_KO	-1	-5.04609e-07
minus	234	Control	-9	-2.79609e-06	minus	243	Tex15_KO	-97	-7.29281e-05	minus	170	Control	-4	-2.15604e-06	minus	169	Tex15_KO	-4	-2.01844e-06
minus	235	Control	-2	-6.21353e-07	minus	244	Tex15_KO	-7	-5.26285e-06	minus	171	Control	-40	-2.15604e-05	minus	170	Tex15_KO	-19	-9.58758e-06
minus	236	Control	-143	-4.44268e-05	minus	245	Tex15_KO	-3	-2.25551e-06	minus	172	Control	-39	-2.10214e-05	minus	171	Tex15_KO	-52	-2.62397e-05
minus	237	Control	-10	-3.10677e-06	minus	246	Tex15_KO	-2	-1.50367e-06	minus	173	Control	-17	-9.16316e-06	minus	172	Tex15_KO	-41	-2.0689e-05
minus	238	Control	-12	-3.72812e-06	minus	247	Tex15_KO	-2	-1.50367e-06	minus	174	Control	-58	-3.12625e-05	minus	173	Tex15_KO	-27	-1.36245e-05
minus	240	Control	-94	-2.92036e-05	minus	249	Tex15_KO	-1	-7.51836e-07	minus	175	Control	-46	-2.47944e-05	minus	174	Tex15_KO	-63	-3.17904e-05
minus	241	Control	-3	-9.3203e-07	minus	250	Tex15_KO	-2	-1.50367e-06	minus	176	Control	-2	-1.07802e-06	minus	175	Tex15_KO	-47	-2.37166e-05
minus	243	Control	-204	-6.3378e-05	minus	267	Tex15_KO	-3	-2.25551e-06	minus	177	Control	-47	-2.53334e-05	minus	176	Tex15_KO	-9	-4.54148e-06
minus	244	Control	-7	-2.17474e-06	minus	268	Tex15_KO	-1	-7.51836e-07	minus	178	Control	-69	-3.71917e-05	minus	177	Tex15_KO	-28	-1.41291e-05
minus	245	Control	-4	-1.24271e-06	minus	280	Tex15_KO	-19	-1.42849e-05	minus	179	Control	-4	-2.15604e-06	minus	178	Tex15_KO	-104	-5.24794e-05
minus	246	Control	-4	-1.24271e-06	minus	281	Tex15_KO	-5	-3.75918e-06	minus	180	Control	-4	-2.15604e-06	minus	179	Tex15_KO	-4	-2.01844e-06
minus	247	Control	-4	-1.24271e-06	minus	282	Tex15_KO	-1	-7.51836e-07	minus	181	Control	-2	-1.07802e-06	minus	180	Tex15_KO	-17	-8.57836e-06
minus	249	Control	-1	-3.10677e-07	minus	324	Tex15_KO	-3	-2.25551e-06	minus	182	Control	-7	-3.77307e-06	minus	181	Tex15_KO	-5	-2.52305e-06
minus	250	Control	-4	-1.24271e-06	minus	327	Tex15_KO	-10	-7.51836e-06	minus	183	Control	-61	-3.28796e-05	minus	182	Tex15_KO	-8	-4.03687e-06
minus	252	Control	-1	-3.10677e-07	minus	329	Tex15_KO	-8	-6.01469e-06	minus	184	Control	-1	-5.39009e-07	minus	183	Tex15_KO	-118	-5.95439e-05
minus	258	Control	-1	-3.10677e-07	minus	332	Tex15_KO	-81	-6.08987e-05	minus	186	Control	-20	-1.07802e-05	minus	185	Tex15_KO	-2	-1.00922e-06
minus	267	Control	-10	-3.10677e-06	minus	334	Tex15_KO	-4	-3.00734e-06	minus	188	Control	-1	-5.39009e-07	minus	186	Tex15_KO	-55	-2.77535e-05
minus	269	Control	-1	-3.10677e-07	minus	335	Tex15_KO	-11	-8.2702e-06	minus	191	Control	-1	-5.39009e-07	minus	188	Tex15_KO	-2	-1.00922e-06
minus	270	Control	-1	-3.10677e-07	minus	336	Tex15_KO	-34	-2.55624e-05	minus	192	Control	-1	-5.39009e-07	minus	192	Tex15_KO	-2	-1.00922e-06
minus	271	Control	-12	-3.72812e-06	minus	337	Tex15_KO	-4	-3.00734e-06	minus	193	Control	-81	-4.36598e-05	minus	193	Tex15_KO	-204	-0.00010294
minus	278	Control	-2	-6.21353e-07	minus	338	Tex15_KO	-2	-1.50367e-06	minus	194	Control	-44	-2.37164e-05	minus	194	Tex15_KO	-63	-3.17904e-05
minus	279	Control	-12	-3.72812e-06	minus	339	Tex15_KO	-7	-5.26285e-06	minus	195	Control	-34	-1.83263e-05	minus	195	Tex15_KO	-111	-5.60116e-05
minus	280	Control	-34	-1.0563e-05	minus	341	Tex15_KO	-2	-1.50367e-06	minus	196	Control	-28	-1.50923e-05	minus	196	Tex15_KO	-51	-2.57351e-05
minus	281	Control	-11	-3.41744e-06	minus	342	Tex15_KO	-1189	-0.000893933	minus	197	Control	-204	-0.000109958	minus	197	Tex15_KO	-664	-0.000335061
minus	282	Control	-2	-6.21353e-07	minus	343	Tex15_KO	-3	-2.25551e-06	minus	198	Control	-47	-2.53334e-05	minus	198	Tex15_KO	-114	-5.75255e-05
minus	326	Control	-2	-6.21353e-07	minus	344	Tex15_KO	-2	-1.50367e-06	minus	199	Control	-19	-1.02412e-05	minus	199	Tex15_KO	-36	-1.81659e-05
minus	327	Control	-34	-1.0563e-05	minus	345	Tex15_KO	-32	-2.40588e-05	minus	200	Control	-13	-7.00712e-06	minus	200	Tex15_KO	-30	-1.51383e-05
minus	329	Control	-71	-2.2058e-05	minus	346	Tex15_KO	-13	-9.77387e-06	minus	201	Control	-118	-6.36031e-05	minus	201	Tex15_KO	-345	-0.00017409
minus	330	Control	-5	-1.55338e-06	minus	347	Tex15_KO	-8	-6.01469e-06	minus	202	Control	-1	-5.39009e-07	minus	202	Tex15_KO	-2	-1.00922e-06
minus	331	Control	-1	-3.10677e-07	minus	348	Tex15_KO	-18	-1.35331e-05	minus	203	Control	-51	-2.74895e-05	minus	203	Tex15_KO	-123	-6.2067e-05
minus	332	Control	-128	-3.97666e-05	minus	349	Tex15_KO	-5	-3.75918e-06	minus	204	Control	-24	-1.29362e-05	minus	204	Tex15_KO	-89	-4.49102e-05
minus	333	Control	-8	-2.48541e-06	minus	350	Tex15_KO	-8	-6.01469e-06	minus	205	Control	-6	-3.23406e-06	minus	205	Tex15_KO	-11	-5.5507e-06
minus	334	Control	-2	-6.21353e-07	minus	351	Tex15_KO	-2	-1.50367e-06	minus	206	Control	-4	-2.15604e-06	minus	206	Tex15_KO	-11	-5.5507e-06
minus	335	Control	-15	-4.66015e-06	minus	352	Tex15_KO	-93	-6.99208e-05	minus	207	Control	-15	-8.08514e-06	minus	207	Tex15_KO	-21	-1.05968e-05
minus	336	Control	-84	-2.60968e-05	minus	353	Tex15_KO	-11	-8.2702e-06	minus	208	Control	-94	-5.06669e-05	minus	208	Tex15_KO	-238	-0.000120097
minus	337	Control	-15	-4.66015e-06	minus	354	Tex15_KO	-26	-1.95477e-05	minus	209	Control	-185	-9.97168e-05	minus	209	Tex15_KO	-435	-0.000219505
minus	338	Control	-3	-9.3203e-07	minus	355	Tex15_KO	-4	-3.00734e-06	minus	210	Control	-18	-9.70217e-06	minus	210	Tex15_KO	-26	-1.31198e-05
minus	339	Control	-4	-1.24271e-06	minus	356	Tex15_KO	-3	-2.25551e-06	minus	211	Control	-6	-3.23406e-06	minus	211	Tex15_KO	-8	-4.03687e-06
minus	341	Control	-30	-9.3203e-06	minus	358	Tex15_KO	-1	-7.51836e-07	minus	212	Control	-10	-5.39009e-06	minus	212	Tex15_KO	-4	-2.01844e-06
minus	342	Control	-1401	-0.000435258	minus	360	Tex15_KO	-18	-1.35331e-05	minus	214	Control	-1	-5.39009e-07	minus	213	Tex15_KO	-1	-5.04609e-07
minus	343	Control	-39	-1.21164e-05	minus	361	Tex15_KO	-4	-3.00734e-06	minus	220	Control	-8	-4.31208e-06	minus	214	Tex15_KO	-1	-5.04609e-07
minus	344	Control	-27	-8.38827e-06	minus	362	Tex15_KO	-5	-3.75918e-06	minus	221	Control	-18	-9.70217e-06	minus	215	Tex15_KO	-1	-5.04609e-07
minus	345	Control	-73	-2.26794e-05	minus	363	Tex15_KO	-18	-1.35331e-05	minus	222	Control	-398	-0.000214526	minus	220	Tex15_KO	-19	-9.58758e-06
minus	346	Control	-107	-3.32424e-05	minus	364	Tex15_KO	-11	-8.2702e-06	minus	223	Control	-9	-4.85109e-06	minus	221	Tex15_KO	-105	-5.2984e-05
minus	347	Control	-44	-1.36698e-05	minus	365	Tex15_KO	-9	-6.76653e-06	minus	224	Control	-20	-1.07802e-05	minus	222	Tex15_KO	-880	-0.000444056
minus	348	Control	-21	-6.52421e-06	minus	366	Tex15_KO	-18	-1.35331e-05	minus	225	Control	-68	-3.66526e-05	minus	223	Tex15_KO	-20	-1.00922e-05
minus	349	Control	-9	-2.79609e-06	minus	367	Tex15_KO	-67	-5.0373e-05	minus	226	Control	-11	-5.9291e-06	minus	224	Tex15_KO	-44	-2.22028e-05
minus	350	Control	-24	-7.45624e-06	minus	368	Tex15_KO	-306	-0.000230062	minus	227	Control	-63	-3.39576e-05	minus	225	Tex15_KO	-50	-2.52305e-05
minus	351	Control	-9	-2.79609e-06	minus	369	Tex15_KO	-2	-1.50367e-06	minus	228	Control	-1240	-0.000668372	minus	226	Tex15_KO	-15	-7.56914e-06
minus	352	Control	-356	-0.000110601	minus	370	Tex15_KO	-9	-6.76653e-06	minus	229	Control	-283	-0.00015254	minus	227	Tex15_KO	-54	-2.72489e-05
minus	353	Control	-34	-1.0563e-05	minus	371	Tex15_KO	-253	-0.000190215	minus	230	Control	-17	-9.16316e-06	minus	228	Tex15_KO	-1576	-0.000795264
minus	354	Control	-28	-8.69895e-06	minus	372	Tex15_KO	-25	-1.87959e-05	minus	231	Control	-2	-1.07802e-06	minus	229	Tex15_KO	-199	-0.000100417
minus	355	Control	-57	-1.77086e-05	minus	373	Tex15_KO	-41	-3.08253e-05	minus	232	Control	-2	-1.07802e-06	minus	230	Tex15_KO	-13	-6.55992e-06
minus	356	Control	-1	-3.10677e-07	minus	374	Tex15_KO	-54	-4.05992e-05	minus	233	Control	-22	-1.18582e-05	minus	231	Tex15_KO	-3	-1.51383e-06
minus	358	Control	-14	-4.34947e-06	minus	375	Tex15_KO	-124	-9.32277e-05	minus	234	Control	-31	-1.67093e-05	minus	232	Tex15_KO	-2	-1.00922e-06
minus	359	Control	-1	-3.10677e-07	minus	376	Tex15_KO	-3872	-0.00291111	minus	235	Control	-239	-0.000128823	minus	233	Tex15_KO	-20	-1.00922e-05
minus	360	Control	-19	-5.90286e-06	minus	377	Tex15_KO	-133	-9.99942e-05	minus	236	Control	-83	-4.47378e-05	minus	234	Tex15_KO	-50	-2.52305e-05
minus	361	Control	-9	-2.79609e-06	minus	378	Tex15_KO	-63	-4.73657e-05	minus	237	Control	-373	-0.000201051	minus	235	Tex15_KO	-206	-0.00010395
minus	362	Control	-6	-1.86406e-06	minus	379	Tex15_KO	-20	-1.50367e-05	minus	239	Control	-19	-1.02412e-05	minus	236	Tex15_KO	-46	-2.3212e-05
minus	363	Control	-140	-4.34947e-05	minus	380	Tex15_KO	-17	-1.27812e-05	minus	245	Control	-22	-1.18582e-05	minus	237	Tex15_KO	-261	-0.000131703
minus	364	Control	-26	-8.07759e-06	minus	381	Tex15_KO	-109	-8.19501e-05	minus	246	Control	-10	-5.39009e-06	minus	239	Tex15_KO	-6	-3.02766e-06
minus	365	Control	-17	-5.2815e-06	minus	382	Tex15_KO	-496	-0.000372911	minus	247	Control	-98	-5.28229e-05	minus	244	Tex15_KO	-1	-5.04609e-07
minus	366	Control	-21	-6.52421e-06	minus	383	Tex15_KO	-1439	-0.00108189	minus	248	Control	-228	-0.000122894	minus	245	Tex15_KO	-32	-1.61475e-05
minus	367	Control	-143	-4.44268e-05	minus	384	Tex15_KO	-97	-7.29281e-05	minus	249	Control	-6311	-0.00340169	minus	246	Tex15_KO	-19	-9.58758e-06
minus	368	Control	-188	-5.84072e-05	minus	385	Tex15_KO	-15	-1.12775e-05	minus	250	Control	-1983	-0.00106886	minus	247	Tex15_KO	-113	-5.70209e-05
minus	369	Control	-14	-4.34947e-06	minus	386	Tex15_KO	-22	-1.65404e-05	minus	251	Control	-383	-0.000206441	minus	248	Tex15_KO	-165	-8.32605e-05
minus	370	Control	-23	-7.14556e-06	minus	387	Tex15_KO	-53	-3.98473e-05	minus	252	Control	-40179	-0.0216569	minus	249	Tex15_KO	-4430	-0.00223542
minus	371	Control	-730	-0.000226794	minus	388	Tex15_KO	-15	-1.12775e-05	minus	253	Control	-435	-0.000234469	minus	250	Tex15_KO	-1465	-0.000739253
minus	372	Control	-32	-9.94165e-06	minus	389	Tex15_KO	-591	-0.000444335	minus	254	Control	-2046	-0.00110281	minus	251	Tex15_KO	-416	-0.000209917
minus	373	Control	-182	-5.65431e-05	minus	390	Tex15_KO	-208	-0.000156382	minus	255	Control	-9449	-0.0050931	minus	252	Tex15_KO	-32977	-0.0166405
minus	374	Control	-152	-4.72228e-05	minus	391	Tex15_KO	-42	-3.15771e-05	minus	256	Control	-491	-0.000264654	minus	253	Tex15_KO	-395	-0.000199321
minus	375	Control	-169	-5.25043e-05	minus	392	Tex15_KO	-97	-7.29281e-05	minus	257	Control	-5001	-0.00269559	minus	254	Tex15_KO	-1560	-0.000787191
minus	376	Control	-17956	-0.00557851	minus	393	Tex15_KO	-13	-9.77387e-06	minus	258	Control	-830	-0.000447378	minus	255	Tex15_KO	-7068	-0.00356658
minus	377	Control	-202	-6.27567e-05	minus	394	Tex15_KO	-33	-2.48106e-05	minus	259	Control	-5098	-0.00274787	minus	256	Tex15_KO	-383	-0.000193265
minus	378	Control	-175	-5.43684e-05	minus	395	Tex15_KO	-14	-1.05257e-05	minus	260	Control	-168	-9.05536e-05	minus	257	Tex15_KO	-6541	-0.00330065
minus	379	Control	-6	-1.86406e-06	minus	397	Tex15_KO	-6	-4.51102e-06	minus	261	Control	-12	-6.46811e-06	minus	258	Tex15_KO	-1280	-0.0006459
minus	380	Control	-16	-4.97083e-06	minus	399	Tex15_KO	-20	-1.50367e-05	minus	262	Control	-125	-6.73762e-05	minus	259	Tex15_KO	-11209	-0.00565617
minus	381	Control	-87	-2.70289e-05	minus	400	Tex15_KO	-45	-3.38326e-05	minus	263	Control	-38	-2.04824e-05	minus	260	Tex15_KO	-317	-0.000159961
minus	382	Control	-733	-0.000227726	minus	401	Tex15_KO	-1	-7.51836e-07	minus	264	Control	-28	-1.50923e-05	minus	261	Tex15_KO	-16	-8.07375e-06
minus	383	Control	-1215	-0.000377472	minus	402	Tex15_KO	-28	-2.10514e-05	minus	265	Control	-116	-6.25251e-05	minus	262	Tex15_KO	-93	-4.69287e-05
minus	384	Control	-224	-6.95916e-05	minus	403	Tex15_KO	-9	-6.76653e-06	minus	266	Control	-199	-0.000107263	minus	263	Tex15_KO	-50	-2.52305e-05
minus	385	Control	-49	-1.52232e-05	minus	404	Tex15_KO	-9	-6.76653e-06	minus	267	Control	-95	-5.12059e-05	minus	264	Tex15_KO	-55	-2.77535e-05
minus	386	Control	-36	-1.11844e-05	minus	405	Tex15_KO	-32	-2.40588e-05	minus	268	Control	-212	-0.00011427	minus	265	Tex15_KO	-121	-6.10577e-05
minus	387	Control	-494	-0.000153474	minus	406	Tex15_KO	-7	-5.26285e-06	minus	269	Control	-11	-5.9291e-06	minus	266	Tex15_KO	-327	-0.000165007
minus	388	Control	-38	-1.18057e-05	minus	407	Tex15_KO	-11	-8.2702e-06	minus	270	Control	-109	-5.8752e-05	minus	267	Tex15_KO	-100	-5.04609e-05
minus	389	Control	-587	-0.000182367	minus	408	Tex15_KO	-5	-3.75918e-06	minus	271	Control	-209	-0.000112653	minus	268	Tex15_KO	-391	-0.000197302
minus	390	Control	-203	-6.30674e-05	minus	409	Tex15_KO	-3	-2.25551e-06	minus	272	Control	-4	-2.15604e-06	minus	269	Tex15_KO	-32	-1.61475e-05
minus	391	Control	-37	-1.1495e-05	minus	410	Tex15_KO	-3	-2.25551e-06	minus	273	Control	-8	-4.31208e-06	minus	270	Tex15_KO	-163	-8.22513e-05
minus	392	Control	-300	-9.3203e-05	minus	411	Tex15_KO	-37	-2.78179e-05	minus	274	Control	-4	-2.15604e-06	minus	271	Tex15_KO	-413	-0.000208404
minus	393	Control	-4	-1.24271e-06	minus	412	Tex15_KO	-640	-0.000481175	minus	275	Control	-4	-2.15604e-06	minus	272	Tex15_KO	-15	-7.56914e-06
minus	394	Control	-30	-9.3203e-06	minus	413	Tex15_KO	-5	-3.75918e-06	minus	276	Control	-17	-9.16316e-06	minus	273	Tex15_KO	-23	-1.1606e-05
minus	395	Control	-134	-4.16307e-05	minus	414	Tex15_KO	-121	-9.09722e-05	minus	277	Control	-2	-1.07802e-06	minus	274	Tex15_KO	-9	-4.54148e-06
minus	396	Control	-30	-9.3203e-06	minus	415	Tex15_KO	-15	-1.12775e-05	minus	278	Control	-122	-6.57592e-05	minus	275	Tex15_KO	-35	-1.76613e-05
minus	397	Control	-8	-2.48541e-06	minus	416	Tex15_KO	-2	-1.50367e-06	minus	279	Control	-3	-1.61703e-06	minus	276	Tex15_KO	-50	-2.52305e-05
minus	398	Control	-10	-3.10677e-06	minus	417	Tex15_KO	-7	-5.26285e-06	minus	281	Control	-4	-2.15604e-06	minus	278	Tex15_KO	-126	-6.35808e-05
minus	399	Control	-48	-1.49125e-05	minus	418	Tex15_KO	-8	-6.01469e-06	minus	282	Control	-1	-5.39009e-07	minus	279	Tex15_KO	-5	-2.52305e-06
minus	400	Control	-33	-1.02523e-05	minus	419	Tex15_KO	-188	-0.000141345	minus	287	Control	-1	-5.39009e-07	minus	280	Tex15_KO	-1	-5.04609e-07
minus	401	Control	-3	-9.3203e-07	minus	420	Tex15_KO	-93	-6.99208e-05	minus	288	Control	-21	-1.13192e-05	minus	281	Tex15_KO	-2	-1.00922e-06
minus	402	Control	-154	-4.78442e-05	minus	421	Tex15_KO	-14	-1.05257e-05	minus	291	Control	-2	-1.07802e-06	minus	282	Tex15_KO	-1	-5.04609e-07
minus	403	Control	-36	-1.11844e-05	minus	422	Tex15_KO	-17	-1.27812e-05	minus	292	Control	-15	-8.08514e-06	minus	286	Tex15_KO	-1	-5.04609e-07
minus	404	Control	-7	-2.17474e-06	minus	423	Tex15_KO	-4	-3.00734e-06	minus	293	Control	-5	-2.69505e-06	minus	288	Tex15_KO	-26	-1.31198e-05
minus	405	Control	-10	-3.10677e-06	minus	424	Tex15_KO	-6	-4.51102e-06	minus	296	Control	-7	-3.77307e-06	minus	290	Tex15_KO	-1	-5.04609e-07
minus	406	Control	-34	-1.0563e-05	minus	426	Tex15_KO	-53	-3.98473e-05	minus	297	Control	-8	-4.31208e-06	minus	291	Tex15_KO	-7	-3.53227e-06
minus	407	Control	-31	-9.63098e-06	minus	427	Tex15_KO	-46	-3.45845e-05	minus	300	Control	-2	-1.07802e-06	minus	292	Tex15_KO	-9	-4.54148e-06
minus	408	Control	-39	-1.21164e-05	minus	428	Tex15_KO	-66	-4.96212e-05	minus	302	Control	-1	-5.39009e-07	minus	293	Tex15_KO	-1	-5.04609e-07
minus	409	Control	-1	-3.10677e-07	minus	429	Tex15_KO	-3322	-0.0024976	minus	305	Control	-406	-0.000218838	minus	295	Tex15_KO	-2	-1.00922e-06
minus	410	Control	-19	-5.90286e-06	minus	430	Tex15_KO	-11	-8.2702e-06	minus	306	Control	-2	-1.07802e-06	minus	296	Tex15_KO	-3	-1.51383e-06
minus	411	Control	-8	-2.48541e-06	minus	432	Tex15_KO	-1	-7.51836e-07	minus	307	Control	-4	-2.15604e-06	minus	297	Tex15_KO	-5	-2.52305e-06
minus	412	Control	-414	-0.00012862	minus	433	Tex15_KO	-10	-7.51836e-06	minus	308	Control	-9	-4.85109e-06	minus	299	Tex15_KO	-3	-1.51383e-06
minus	413	Control	-52	-1.61552e-05	minus	434	Tex15_KO	-26	-1.95477e-05	minus	309	Control	-6	-3.23406e-06	minus	302	Tex15_KO	-1	-5.04609e-07
minus	414	Control	-639	-0.000198522	minus	436	Tex15_KO	-46	-3.45845e-05	minus	310	Control	-86	-4.63548e-05	minus	304	Tex15_KO	-2	-1.00922e-06
minus	415	Control	-16	-4.97083e-06	minus	437	Tex15_KO	-2	-1.50367e-06	minus	311	Control	-8	-4.31208e-06	minus	305	Tex15_KO	-350	-0.000176613
minus	416	Control	-5	-1.55338e-06	minus	438	Tex15_KO	-72	-5.41322e-05	minus	312	Control	-5	-2.69505e-06	minus	306	Tex15_KO	-19	-9.58758e-06
minus	417	Control	-17	-5.2815e-06	minus	439	Tex15_KO	-3	-2.25551e-06	minus	313	Control	-1	-5.39009e-07	minus	307	Tex15_KO	-9	-4.54148e-06
minus	418	Control	-20	-6.21353e-06	minus	440	Tex15_KO	-10	-7.51836e-06	minus	314	Control	-572	-0.000308313	minus	308	Tex15_KO	-4	-2.01844e-06
minus	419	Control	-505	-0.000156892	minus	441	Tex15_KO	-3	-2.25551e-06	minus	315	Control	-1096	-0.000590754	minus	309	Tex15_KO	-17	-8.57836e-06
minus	420	Control	-189	-5.87179e-05	minus	442	Tex15_KO	-2	-1.50367e-06	minus	316	Control	-1284	-0.000692088	minus	310	Tex15_KO	-131	-6.61038e-05
minus	421	Control	-44	-1.36698e-05	minus	444	Tex15_KO	-12	-9.02203e-06	minus	317	Control	-961	-0.000517988	minus	311	Tex15_KO	-15	-7.56914e-06
minus	422	Control	-10	-3.10677e-06	minus	445	Tex15_KO	-37	-2.78179e-05	minus	318	Control	-8	-4.31208e-06	minus	312	Tex15_KO	-11	-5.5507e-06
minus	423	Control	-13	-4.0388e-06	minus	446	Tex15_KO	-7	-5.26285e-06	minus	319	Control	-400	-0.000215604	minus	313	Tex15_KO	-5	-2.52305e-06
minus	424	Control	-17	-5.2815e-06	minus	447	Tex15_KO	-6	-4.51102e-06	minus	320	Control	-96	-5.17449e-05	minus	314	Tex15_KO	-824	-0.000415798
minus	425	Control	-2	-6.21353e-07	minus	448	Tex15_KO	-60	-4.51102e-05	minus	321	Control	-74	-3.98867e-05	minus	315	Tex15_KO	-1714	-0.0008649
minus	426	Control	-132	-4.10093e-05	minus	449	Tex15_KO	-3	-2.25551e-06	minus	322	Control	-91	-4.90499e-05	minus	316	Tex15_KO	-1413	-0.000713013
minus	427	Control	-43	-1.33591e-05	minus	450	Tex15_KO	-8	-6.01469e-06	minus	323	Control	-304	-0.000163859	minus	317	Tex15_KO	-1021	-0.000515206
minus	428	Control	-201	-6.2446e-05	minus	452	Tex15_KO	-68	-5.11249e-05	minus	324	Control	-709	-0.000382158	minus	318	Tex15_KO	-9	-4.54148e-06
minus	429	Control	-16792	-0.00521688	minus	453	Tex15_KO	-2	-1.50367e-06	minus	325	Control	-159	-8.57025e-05	minus	319	Tex15_KO	-868	-0.000438001
minus	430	Control	-26	-8.07759e-06	minus	455	Tex15_KO	-93	-6.99208e-05	minus	326	Control	-2764	-0.00148982	minus	320	Tex15_KO	-218	-0.000110005
minus	431	Control	-4	-1.24271e-06	minus	456	Tex15_KO	-3	-2.25551e-06	minus	327	Control	-34	-1.83263e-05	minus	321	Tex15_KO	-114	-5.75255e-05
minus	432	Control	-9	-2.79609e-06	minus	457	Tex15_KO	-1	-7.51836e-07	minus	328	Control	-103	-5.5518e-05	minus	322	Tex15_KO	-190	-9.58758e-05
minus	433	Control	-44	-1.36698e-05	minus	458	Tex15_KO	-3	-2.25551e-06	minus	329	Control	-355	-0.000191348	minus	323	Tex15_KO	-645	-0.000325473
minus	434	Control	-15	-4.66015e-06	minus	462	Tex15_KO	-1	-7.51836e-07	minus	330	Control	-86	-4.63548e-05	minus	324	Tex15_KO	-1075	-0.000542455
minus	435	Control	-2	-6.21353e-07	minus	473	Tex15_KO	-1	-7.51836e-07	minus	331	Control	-366	-0.000197277	minus	325	Tex15_KO	-348	-0.000175604
minus	436	Control	-69	-2.14367e-05	minus	479	Tex15_KO	-5	-3.75918e-06	minus	332	Control	-9	-4.85109e-06	minus	326	Tex15_KO	-3495	-0.00176361
minus	437	Control	-5	-1.55338e-06	minus	481	Tex15_KO	-1	-7.51836e-07	minus	333	Control	-3	-1.61703e-06	minus	327	Tex15_KO	-92	-4.64241e-05
minus	438	Control	-148	-4.59801e-05	minus	491	Tex15_KO	-1	-7.51836e-07	minus	334	Control	-146	-7.86954e-05	minus	328	Tex15_KO	-239	-0.000120602
minus	439	Control	-8	-2.48541e-06	minus	492	Tex15_KO	-35	-2.63143e-05	minus	335	Control	-4	-2.15604e-06	minus	329	Tex15_KO	-307	-0.000154915
minus	440	Control	-20	-6.21353e-06	minus	493	Tex15_KO	-5	-3.75918e-06	minus	336	Control	-17	-9.16316e-06	minus	330	Tex15_KO	-130	-6.55992e-05
minus	441	Control	-9	-2.79609e-06	minus	539	Tex15_KO	-2	-1.50367e-06	minus	337	Control	-49	-2.64115e-05	minus	331	Tex15_KO	-478	-0.000241203
minus	442	Control	-4	-1.24271e-06	minus	540	Tex15_KO	-1	-7.51836e-07	minus	338	Control	-13	-7.00712e-06	minus	332	Tex15_KO	-5	-2.52305e-06
minus	444	Control	-17	-5.2815e-06	minus	541	Tex15_KO	-16	-1.20294e-05	minus	341	Control	-2	-1.07802e-06	minus	333	Tex15_KO	-15	-7.56914e-06
minus	445	Control	-62	-1.9262e-05	minus	542	Tex15_KO	-1	-7.51836e-07	minus	342	Control	-6	-3.23406e-06	minus	334	Tex15_KO	-73	-3.68365e-05
minus	446	Control	-36	-1.11844e-05	minus	544	Tex15_KO	-26	-1.95477e-05	minus	343	Control	-1	-5.39009e-07	minus	335	Tex15_KO	-7	-3.53227e-06
minus	447	Control	-15	-4.66015e-06	minus	547	Tex15_KO	-8	-6.01469e-06	minus	344	Control	-9	-4.85109e-06	minus	336	Tex15_KO	-10	-5.04609e-06
minus	448	Control	-126	-3.91453e-05	minus	548	Tex15_KO	-24	-1.80441e-05	minus	345	Control	-30	-1.61703e-05	minus	337	Tex15_KO	-70	-3.53227e-05
minus	449	Control	-7	-2.17474e-06	minus	549	Tex15_KO	-22	-1.65404e-05	minus	349	Control	-1	-5.39009e-07	minus	338	Tex15_KO	-17	-8.57836e-06
minus	450	Control	-8	-2.48541e-06	minus	550	Tex15_KO	-3	-2.25551e-06	minus	351	Control	-1	-5.39009e-07	minus	340	Tex15_KO	-2	-1.00922e-06
minus	452	Control	-165	-5.12616e-05	minus	551	Tex15_KO	-4	-3.00734e-06	minus	354	Control	-7	-3.77307e-06	minus	341	Tex15_KO	-1	-5.04609e-07
minus	453	Control	-2	-6.21353e-07	minus	553	Tex15_KO	-7	-5.26285e-06	minus	356	Control	-4	-2.15604e-06	minus	342	Tex15_KO	-3	-1.51383e-06
minus	454	Control	-5	-1.55338e-06	minus	554	Tex15_KO	-518	-0.000389451	minus	358	Control	-1	-5.39009e-07	minus	343	Tex15_KO	-1	-5.04609e-07
minus	455	Control	-440	-0.000136698	minus	555	Tex15_KO	-8	-6.01469e-06	minus	359	Control	-44	-2.37164e-05	minus	344	Tex15_KO	-6	-3.02766e-06
minus	456	Control	-12	-3.72812e-06	minus	556	Tex15_KO	-17	-1.27812e-05	minus	360	Control	-6	-3.23406e-06	minus	345	Tex15_KO	-36	-1.81659e-05
minus	457	Control	-3	-9.3203e-07	minus	557	Tex15_KO	-14	-1.05257e-05	minus	361	Control	-1	-5.39009e-07	minus	348	Tex15_KO	-2	-1.00922e-06
minus	458	Control	-4	-1.24271e-06	minus	558	Tex15_KO	-37	-2.78179e-05	minus	362	Control	-13	-7.00712e-06	minus	349	Tex15_KO	-8	-4.03687e-06
minus	459	Control	-2	-6.21353e-07	minus	559	Tex15_KO	-21	-1.57886e-05	minus	363	Control	-5	-2.69505e-06	minus	350	Tex15_KO	-2	-1.00922e-06
minus	460	Control	-1	-3.10677e-07	minus	560	Tex15_KO	-7	-5.26285e-06	minus	364	Control	-1	-5.39009e-07	minus	354	Tex15_KO	-36	-1.81659e-05
minus	468	Control	-1	-3.10677e-07	minus	561	Tex15_KO	-5	-3.75918e-06	minus	365	Control	-1	-5.39009e-07	minus	356	Tex15_KO	-21	-1.05968e-05
minus	475	Control	-1	-3.10677e-07	minus	562	Tex15_KO	-6	-4.51102e-06	minus	366	Control	-22	-1.18582e-05	minus	357	Tex15_KO	-3	-1.51383e-06
minus	479	Control	-10	-3.10677e-06	minus	563	Tex15_KO	-4	-3.00734e-06	minus	367	Control	-1	-5.39009e-07	minus	358	Tex15_KO	-2	-1.00922e-06
minus	480	Control	-4	-1.24271e-06	minus	564	Tex15_KO	-154	-0.000115783	minus	368	Control	-2	-1.07802e-06	minus	359	Tex15_KO	-141	-7.11499e-05
minus	481	Control	-2	-6.21353e-07	minus	565	Tex15_KO	-5	-3.75918e-06	minus	369	Control	-1	-5.39009e-07	minus	360	Tex15_KO	-12	-6.05531e-06
minus	483	Control	-7	-2.17474e-06	minus	566	Tex15_KO	-62	-4.66138e-05	minus	370	Control	-7	-3.77307e-06	minus	361	Tex15_KO	-7	-3.53227e-06
minus	491	Control	-14	-4.34947e-06	minus	567	Tex15_KO	-10	-7.51836e-06	minus	371	Control	-35	-1.88653e-05	minus	362	Tex15_KO	-67	-3.38088e-05
minus	492	Control	-28	-8.69895e-06	minus	568	Tex15_KO	-1	-7.51836e-07	minus	372	Control	-30	-1.61703e-05	minus	363	Tex15_KO	-4	-2.01844e-06
minus	493	Control	-7	-2.17474e-06	minus	570	Tex15_KO	-2	-1.50367e-06	minus	373	Control	-33	-1.77873e-05	minus	365	Tex15_KO	-7	-3.53227e-06
minus	494	Control	-2	-6.21353e-07	minus	572	Tex15_KO	-1	-7.51836e-07	minus	374	Control	-13	-7.00712e-06	minus	366	Tex15_KO	-29	-1.46337e-05
minus	538	Control	-7	-2.17474e-06	minus	573	Tex15_KO	-5	-3.75918e-06	minus	375	Control	-368	-0.000198355	minus	367	Tex15_KO	-3	-1.51383e-06
minus	539	Control	-25	-7.76692e-06	minus	574	Tex15_KO	-9	-6.76653e-06	minus	376	Control	-256	-0.000137986	minus	368	Tex15_KO	-8	-4.03687e-06
minus	541	Control	-44	-1.36698e-05	minus	575	Tex15_KO	-34	-2.55624e-05	minus	377	Control	-45	-2.42554e-05	minus	369	Tex15_KO	-5	-2.52305e-06
minus	542	Control	-23	-7.14556e-06	minus	576	Tex15_KO	-12	-9.02203e-06	minus	378	Control	-5635	-0.00303732	minus	370	Tex15_KO	-9	-4.54148e-06
minus	544	Control	-86	-2.67182e-05	minus	577	Tex15_KO	-12	-9.02203e-06	minus	379	Control	-67	-3.61136e-05	minus	371	Tex15_KO	-100	-5.04609e-05
minus	545	Control	-6	-1.86406e-06	minus	578	Tex15_KO	-6	-4.51102e-06	minus	380	Control	-526	-0.000283519	minus	372	Tex15_KO	-57	-2.87627e-05
minus	546	Control	-5	-1.55338e-06	minus	579	Tex15_KO	-37	-2.78179e-05	minus	381	Control	-3235	-0.0017437	minus	373	Tex15_KO	-51	-2.57351e-05
minus	547	Control	-10	-3.10677e-06	minus	580	Tex15_KO	-109	-8.19501e-05	minus	382	Control	-303	-0.00016332	minus	374	Tex15_KO	-22	-1.11014e-05
minus	548	Control	-137	-4.25627e-05	minus	581	Tex15_KO	-3	-2.25551e-06	minus	383	Control	-20053	-0.0108088	minus	375	Tex15_KO	-608	-0.000306802
minus	549	Control	-30	-9.3203e-06	minus	582	Tex15_KO	-14	-1.05257e-05	minus	384	Control	-1086	-0.000585364	minus	376	Tex15_KO	-339	-0.000171063
minus	550	Control	-7	-2.17474e-06	minus	583	Tex15_KO	-135	-0.000101498	minus	385	Control	-4556	-0.00245573	minus	377	Tex15_KO	-52	-2.62397e-05
minus	551	Control	-3	-9.3203e-07	minus	584	Tex15_KO	-21	-1.57886e-05	minus	386	Control	-106	-5.7135e-05	minus	378	Tex15_KO	-7037	-0.00355094
minus	553	Control	-5	-1.55338e-06	minus	585	Tex15_KO	-64	-4.81175e-05	minus	387	Control	-4	-2.15604e-06	minus	379	Tex15_KO	-82	-4.1378e-05
minus	554	Control	-1449	-0.00045017	minus	586	Tex15_KO	-57	-4.28547e-05	minus	388	Control	-53	-2.85675e-05	minus	380	Tex15_KO	-576	-0.000290655
minus	555	Control	-16	-4.97083e-06	minus	587	Tex15_KO	-388	-0.000291712	minus	389	Control	-43	-2.31774e-05	minus	381	Tex15_KO	-3484	-0.00175806
minus	556	Control	-94	-2.92036e-05	minus	588	Tex15_KO	-5066	-0.0038088	minus	390	Control	-30	-1.61703e-05	minus	382	Tex15_KO	-297	-0.000149869
minus	557	Control	-24	-7.45624e-06	minus	589	Tex15_KO	-656	-0.000493205	minus	391	Control	-28	-1.50923e-05	minus	383	Tex15_KO	-14904	-0.0075207
minus	558	Control	-17	-5.2815e-06	minus	590	Tex15_KO	-101	-7.59355e-05	minus	392	Control	-32	-1.72483e-05	minus	384	Tex15_KO	-1217	-0.00061411
minus	559	Control	-57	-1.77086e-05	minus	591	Tex15_KO	-8	-6.01469e-06	minus	393	Control	-29	-1.56313e-05	minus	385	Tex15_KO	-8154	-0.00411458
minus	560	Control	-27	-8.38827e-06	minus	592	Tex15_KO	-13	-9.77387e-06	minus	394	Control	-52	-2.80285e-05	minus	386	Tex15_KO	-145	-7.31684e-05
minus	561	Control	-7	-2.17474e-06	minus	593	Tex15_KO	-54	-4.05992e-05	minus	395	Control	-53	-2.85675e-05	minus	387	Tex15_KO	-13	-6.55992e-06
minus	562	Control	-14	-4.34947e-06	minus	594	Tex15_KO	-382	-0.000287201	minus	396	Control	-17	-9.16316e-06	minus	388	Tex15_KO	-124	-6.25716e-05
minus	563	Control	-10	-3.10677e-06	minus	595	Tex15_KO	-1314	-0.000987913	minus	397	Control	-81	-4.36598e-05	minus	389	Tex15_KO	-35	-1.76613e-05
minus	564	Control	-249	-7.73585e-05	minus	596	Tex15_KO	-54	-4.05992e-05	minus	398	Control	-7	-3.77307e-06	minus	390	Tex15_KO	-44	-2.22028e-05
minus	565	Control	-29	-9.00962e-06	minus	597	Tex15_KO	-14	-1.05257e-05	minus	399	Control	-38	-2.04824e-05	minus	391	Tex15_KO	-22	-1.11014e-05
minus	566	Control	-77	-2.39221e-05	minus	598	Tex15_KO	-19	-1.42849e-05	minus	400	Control	-49	-2.64115e-05	minus	392	Tex15_KO	-33	-1.66521e-05
minus	567	Control	-11	-3.41744e-06	minus	599	Tex15_KO	-48	-3.60881e-05	minus	401	Control	-11	-5.9291e-06	minus	393	Tex15_KO	-34	-1.71567e-05
minus	568	Control	-6	-1.86406e-06	minus	600	Tex15_KO	-23	-1.72922e-05	minus	402	Control	-229	-0.000123433	minus	394	Tex15_KO	-51	-2.57351e-05
minus	570	Control	-9	-2.79609e-06	minus	601	Tex15_KO	-560	-0.000421028	minus	403	Control	-3	-1.61703e-06	minus	395	Tex15_KO	-60	-3.02766e-05
minus	572	Control	-1	-3.10677e-07	minus	602	Tex15_KO	-152	-0.000114279	minus	404	Control	-9	-4.85109e-06	minus	396	Tex15_KO	-21	-1.05968e-05
minus	573	Control	-6	-1.86406e-06	minus	603	Tex15_KO	-63	-4.73657e-05	minus	405	Control	-7	-3.77307e-06	minus	397	Tex15_KO	-108	-5.44978e-05
minus	574	Control	-4	-1.24271e-06	minus	604	Tex15_KO	-128	-9.6235e-05	minus	409	Control	-1	-5.39009e-07	minus	398	Tex15_KO	-6	-3.02766e-06
minus	575	Control	-132	-4.10093e-05	minus	605	Tex15_KO	-22	-1.65404e-05	minus	410	Control	-19	-1.02412e-05	minus	399	Tex15_KO	-63	-3.17904e-05
minus	576	Control	-37	-1.1495e-05	minus	606	Tex15_KO	-18	-1.35331e-05	minus	412	Control	-6	-3.23406e-06	minus	400	Tex15_KO	-34	-1.71567e-05
minus	577	Control	-7	-2.17474e-06	minus	607	Tex15_KO	-6	-4.51102e-06	minus	413	Control	-1	-5.39009e-07	minus	401	Tex15_KO	-20	-1.00922e-05
minus	578	Control	-6	-1.86406e-06	minus	608	Tex15_KO	-5	-3.75918e-06	minus	415	Control	-3	-1.61703e-06	minus	402	Tex15_KO	-238	-0.000120097
minus	579	Control	-59	-1.83299e-05	minus	609	Tex15_KO	-5	-3.75918e-06	minus	416	Control	-7	-3.77307e-06	minus	403	Tex15_KO	-10	-5.04609e-06
minus	580	Control	-155	-4.81549e-05	minus	610	Tex15_KO	-7	-5.26285e-06	minus	417	Control	-1	-5.39009e-07	minus	404	Tex15_KO	-12	-6.05531e-06
minus	581	Control	-64	-1.98833e-05	minus	611	Tex15_KO	-5	-3.75918e-06	minus	419	Control	-12	-6.46811e-06	minus	405	Tex15_KO	-12	-6.05531e-06
minus	582	Control	-20	-6.21353e-06	minus	612	Tex15_KO	-17	-1.27812e-05	minus	420	Control	-1	-5.39009e-07	minus	408	Tex15_KO	-1	-5.04609e-07
minus	583	Control	-349	-0.000108426	minus	613	Tex15_KO	-1	-7.51836e-07	minus	422	Control	-6	-3.23406e-06	minus	409	Tex15_KO	-2	-1.00922e-06
minus	584	Control	-56	-1.73979e-05	minus	614	Tex15_KO	-41	-3.08253e-05	minus	424	Control	-7	-3.77307e-06	minus	410	Tex15_KO	-58	-2.92673e-05
minus	585	Control	-70	-2.17474e-05	minus	615	Tex15_KO	-63	-4.73657e-05	minus	426	Control	-2	-1.07802e-06	minus	411	Tex15_KO	-3	-1.51383e-06
minus	586	Control	-133	-4.132e-05	minus	616	Tex15_KO	-12	-9.02203e-06	minus	427	Control	-29	-1.56313e-05	minus	412	Tex15_KO	-5	-2.52305e-06
minus	587	Control	-355	-0.00011029	minus	617	Tex15_KO	-18	-1.35331e-05	minus	428	Control	-9	-4.85109e-06	minus	413	Tex15_KO	-3	-1.51383e-06
minus	588	Control	-7657	-0.00237885	minus	618	Tex15_KO	-9	-6.76653e-06	minus	429	Control	-876	-0.000472172	minus	414	Tex15_KO	-7	-3.53227e-06
minus	589	Control	-1047	-0.000325278	minus	619	Tex15_KO	-40	-3.00734e-05	minus	430	Control	-10	-5.39009e-06	minus	415	Tex15_KO	-5	-2.52305e-06
minus	590	Control	-181	-5.62325e-05	minus	620	Tex15_KO	-6	-4.51102e-06	minus	431	Control	-115	-6.19861e-05	minus	416	Tex15_KO	-12	-6.05531e-06
minus	591	Control	-36	-1.11844e-05	minus	621	Tex15_KO	-2	-1.50367e-06	minus	432	Control	-16	-8.62415e-06	minus	417	Tex15_KO	-7	-3.53227e-06
minus	592	Control	-32	-9.94165e-06	minus	622	Tex15_KO	-4	-3.00734e-06	minus	433	Control	-14	-7.54613e-06	minus	418	Tex15_KO	-2	-1.00922e-06
minus	593	Control	-60	-1.86406e-05	minus	623	Tex15_KO	-15	-1.12775e-05	minus	434	Control	-3	-1.61703e-06	minus	419	Tex15_KO	-21	-1.05968e-05
minus	594	Control	-1136	-0.000352929	minus	624	Tex15_KO	-98	-7.36799e-05	minus	435	Control	-1	-5.39009e-07	minus	420	Tex15_KO	-4	-2.01844e-06
minus	595	Control	-2688	-0.000835099	minus	625	Tex15_KO	-4	-3.00734e-06	minus	436	Control	-5	-2.69505e-06	minus	421	Tex15_KO	-9	-4.54148e-06
minus	596	Control	-169	-5.25043e-05	minus	626	Tex15_KO	-241	-0.000181193	minus	437	Control	-5	-2.69505e-06	minus	422	Tex15_KO	-30	-1.51383e-05
minus	597	Control	-38	-1.18057e-05	minus	627	Tex15_KO	-11	-8.2702e-06	minus	438	Control	-6	-3.23406e-06	minus	423	Tex15_KO	-1	-5.04609e-07
minus	598	Control	-73	-2.26794e-05	minus	629	Tex15_KO	-7	-5.26285e-06	minus	439	Control	-2	-1.07802e-06	minus	424	Tex15_KO	-9	-4.54148e-06
minus	599	Control	-78	-2.42328e-05	minus	630	Tex15_KO	-5	-3.75918e-06	minus	441	Control	-5	-2.69505e-06	minus	425	Tex15_KO	-2	-1.00922e-06
minus	600	Control	-41	-1.27377e-05	minus	631	Tex15_KO	-151	-0.000113527	minus	443	Control	-1	-5.39009e-07	minus	426	Tex15_KO	-3	-1.51383e-06
minus	601	Control	-1012	-0.000314405	minus	632	Tex15_KO	-65	-4.88694e-05	minus	444	Control	-4	-2.15604e-06	minus	427	Tex15_KO	-32	-1.61475e-05
minus	602	Control	-152	-4.72228e-05	minus	633	Tex15_KO	-6	-4.51102e-06	minus	446	Control	-17	-9.16316e-06	minus	428	Tex15_KO	-16	-8.07375e-06
minus	603	Control	-174	-5.40577e-05	minus	634	Tex15_KO	-11	-8.2702e-06	minus	447	Control	-161	-8.67805e-05	minus	429	Tex15_KO	-1319	-0.00066558
minus	604	Control	-98	-3.04463e-05	minus	635	Tex15_KO	-8	-6.01469e-06	minus	448	Control	-32	-1.72483e-05	minus	430	Tex15_KO	-13	-6.55992e-06
minus	605	Control	-10	-3.10677e-06	minus	636	Tex15_KO	-3	-2.25551e-06	minus	449	Control	-17	-9.16316e-06	minus	431	Tex15_KO	-143	-7.21591e-05
minus	606	Control	-16	-4.97083e-06	minus	638	Tex15_KO	-98	-7.36799e-05	minus	451	Control	-182	-9.80997e-05	minus	432	Tex15_KO	-30	-1.51383e-05
minus	607	Control	-72	-2.23687e-05	minus	639	Tex15_KO	-49	-3.684e-05	minus	452	Control	-54	-2.91065e-05	minus	433	Tex15_KO	-39	-1.96798e-05
minus	608	Control	-1	-3.10677e-07	minus	640	Tex15_KO	-62	-4.66138e-05	minus	453	Control	-5	-2.69505e-06	minus	434	Tex15_KO	-15	-7.56914e-06
minus	609	Control	-5	-1.55338e-06	minus	641	Tex15_KO	-10928	-0.00821607	minus	454	Control	-2	-1.07802e-06	minus	436	Tex15_KO	-8	-4.03687e-06
minus	610	Control	-6	-1.86406e-06	minus	667	Tex15_KO	-9	-6.76653e-06	minus	455	Control	-1	-5.39009e-07	minus	437	Tex15_KO	-16	-8.07375e-06
minus	611	Control	-5	-1.55338e-06	minus	668	Tex15_KO	-2	-1.50367e-06	minus	456	Control	-99	-5.33619e-05	minus	438	Tex15_KO	-2	-1.00922e-06
minus	612	Control	-488	-0.00015161	minus	670	Tex15_KO	-1	-7.51836e-07	minus	457	Control	-73	-3.93477e-05	minus	439	Tex15_KO	-2	-1.00922e-06
minus	613	Control	-8	-2.48541e-06	minus	691	Tex15_KO	-7	-5.26285e-06	minus	458	Control	-5	-2.69505e-06	minus	441	Tex15_KO	-2	-1.00922e-06
minus	614	Control	-47	-1.46018e-05	minus	692	Tex15_KO	-1	-7.51836e-07	minus	460	Control	-4	-2.15604e-06	minus	443	Tex15_KO	-2	-1.00922e-06
minus	615	Control	-38	-1.18057e-05	minus	693	Tex15_KO	-1	-7.51836e-07	minus	461	Control	-1	-5.39009e-07	minus	444	Tex15_KO	-1	-5.04609e-07
minus	616	Control	-3	-9.3203e-07	minus	696	Tex15_KO	-1	-7.51836e-07	minus	465	Control	-7	-3.77307e-06	minus	445	Tex15_KO	-1	-5.04609e-07
minus	617	Control	-58	-1.80192e-05	minus	703	Tex15_KO	-2	-1.50367e-06	minus	466	Control	-16	-8.62415e-06	minus	446	Tex15_KO	-3	-1.51383e-06
minus	618	Control	-28	-8.69895e-06	minus	704	Tex15_KO	-24	-1.80441e-05	minus	467	Control	-1176	-0.000633875	minus	447	Tex15_KO	-112	-5.65162e-05
minus	619	Control	-52	-1.61552e-05	minus	705	Tex15_KO	-3	-2.25551e-06	minus	468	Control	-1988	-0.00107155	minus	448	Tex15_KO	-29	-1.46337e-05
minus	620	Control	-10	-3.10677e-06	minus	706	Tex15_KO	-1	-7.51836e-07	minus	469	Control	-1	-5.39009e-07	minus	449	Tex15_KO	-29	-1.46337e-05
minus	621	Control	-3	-9.3203e-07	minus	734	Tex15_KO	-4	-3.00734e-06	minus	474	Control	-1	-5.39009e-07	minus	450	Tex15_KO	-2	-1.00922e-06
minus	622	Control	-9	-2.79609e-06	minus	743	Tex15_KO	-4	-3.00734e-06	minus	475	Control	-2	-1.07802e-06	minus	451	Tex15_KO	-202	-0.000101931
minus	623	Control	-19	-5.90286e-06	minus	748	Tex15_KO	-4	-3.00734e-06	minus	476	Control	-1	-5.39009e-07	minus	452	Tex15_KO	-90	-4.54148e-05
minus	624	Control	-734	-0.000228037	minus	749	Tex15_KO	-1	-7.51836e-07	minus	477	Control	-4	-2.15604e-06	minus	453	Tex15_KO	-1	-5.04609e-07
minus	625	Control	-35	-1.08737e-05	minus	750	Tex15_KO	-5	-3.75918e-06	minus	478	Control	-1	-5.39009e-07	minus	455	Tex15_KO	-17	-8.57836e-06
minus	626	Control	-486	-0.000150989	minus	751	Tex15_KO	-5	-3.75918e-06	minus	481	Control	-2	-1.07802e-06	minus	456	Tex15_KO	-169	-8.5279e-05
minus	627	Control	-63	-1.95726e-05	minus	753	Tex15_KO	-15	-1.12775e-05	minus	483	Control	-1	-5.39009e-07	minus	457	Tex15_KO	-113	-5.70209e-05
minus	628	Control	-4	-1.24271e-06	minus	754	Tex15_KO	-1	-7.51836e-07	minus	485	Control	-1	-5.39009e-07	minus	458	Tex15_KO	-2	-1.00922e-06
minus	629	Control	-9	-2.79609e-06	minus	756	Tex15_KO	-9	-6.76653e-06	minus	487	Control	-1	-5.39009e-07	minus	459	Tex15_KO	-4	-2.01844e-06
minus	630	Control	-29	-9.00962e-06	minus	757	Tex15_KO	-5	-3.75918e-06	minus	489	Control	-1	-5.39009e-07	minus	460	Tex15_KO	-6	-3.02766e-06
minus	631	Control	-492	-0.000152853	minus	758	Tex15_KO	-3	-2.25551e-06	minus	491	Control	-8	-4.31208e-06	minus	461	Tex15_KO	-7	-3.53227e-06
minus	632	Control	-184	-5.71645e-05	minus	759	Tex15_KO	-10	-7.51836e-06	minus	493	Control	-6	-3.23406e-06	minus	462	Tex15_KO	-2	-1.00922e-06
minus	633	Control	-27	-8.38827e-06	minus	760	Tex15_KO	-10	-7.51836e-06	minus	495	Control	-1	-5.39009e-07	minus	465	Tex15_KO	-1	-5.04609e-07
minus	634	Control	-47	-1.46018e-05	minus	761	Tex15_KO	-6	-4.51102e-06	minus	501	Control	-7	-3.77307e-06	minus	466	Tex15_KO	-8	-4.03687e-06
minus	635	Control	-20	-6.21353e-06	minus	762	Tex15_KO	-4	-3.00734e-06	minus	506	Control	-2	-1.07802e-06	minus	467	Tex15_KO	-713	-0.000359786
minus	636	Control	-9	-2.79609e-06	minus	763	Tex15_KO	-4	-3.00734e-06	minus	508	Control	-7	-3.77307e-06	minus	468	Tex15_KO	-1414	-0.000713518
minus	637	Control	-2	-6.21353e-07	minus	765	Tex15_KO	-11	-8.2702e-06	minus	510	Control	-5	-2.69505e-06	minus	469	Tex15_KO	-1	-5.04609e-07
minus	638	Control	-265	-8.23293e-05	minus	766	Tex15_KO	-296	-0.000222544	minus	511	Control	-3	-1.61703e-06	minus	474	Tex15_KO	-2	-1.00922e-06
minus	639	Control	-42	-1.30484e-05	minus	767	Tex15_KO	-3	-2.25551e-06	minus	512	Control	-7	-3.77307e-06	minus	476	Tex15_KO	-3	-1.51383e-06
minus	640	Control	-35	-1.08737e-05	minus	768	Tex15_KO	-25	-1.87959e-05	minus	514	Control	-1	-5.39009e-07	minus	477	Tex15_KO	-15	-7.56914e-06
minus	641	Control	-6441	-0.00200107	minus	769	Tex15_KO	-40	-3.00734e-05	minus	515	Control	-13	-7.00712e-06	minus	478	Tex15_KO	-2	-1.00922e-06
minus	667	Control	-9	-2.79609e-06	minus	770	Tex15_KO	-9	-6.76653e-06	minus	516	Control	-20	-1.07802e-05	minus	480	Tex15_KO	-1	-5.04609e-07
minus	668	Control	-11	-3.41744e-06	minus	771	Tex15_KO	-11	-8.2702e-06	minus	518	Control	-1	-5.39009e-07	minus	482	Tex15_KO	-1	-5.04609e-07
minus	669	Control	-1	-3.10677e-07	minus	772	Tex15_KO	-11	-8.2702e-06	minus	521	Control	-1	-5.39009e-07	minus	483	Tex15_KO	-1	-5.04609e-07
minus	670	Control	-2	-6.21353e-07	minus	773	Tex15_KO	-8	-6.01469e-06	minus	523	Control	-2	-1.07802e-06	minus	487	Tex15_KO	-12	-6.05531e-06
minus	672	Control	-2	-6.21353e-07	minus	774	Tex15_KO	-3	-2.25551e-06	minus	524	Control	-4	-2.15604e-06	minus	488	Tex15_KO	-1	-5.04609e-07
minus	673	Control	-2	-6.21353e-07	minus	775	Tex15_KO	-4	-3.00734e-06	minus	525	Control	-1	-5.39009e-07	minus	489	Tex15_KO	-4	-2.01844e-06
minus	674	Control	-3	-9.3203e-07	minus	776	Tex15_KO	-46	-3.45845e-05	minus	526	Control	-5	-2.69505e-06	minus	491	Tex15_KO	-13	-6.55992e-06
minus	676	Control	-1	-3.10677e-07	minus	777	Tex15_KO	-6	-4.51102e-06	minus	532	Control	-3	-1.61703e-06	minus	493	Tex15_KO	-9	-4.54148e-06
minus	682	Control	-1	-3.10677e-07	minus	778	Tex15_KO	-45	-3.38326e-05	minus	533	Control	-2	-1.07802e-06	minus	501	Tex15_KO	-7	-3.53227e-06
minus	683	Control	-2	-6.21353e-07	minus	779	Tex15_KO	-4	-3.00734e-06	minus	535	Control	-2	-1.07802e-06	minus	504	Tex15_KO	-1	-5.04609e-07
minus	691	Control	-10	-3.10677e-06	minus	782	Tex15_KO	-2	-1.50367e-06	minus	537	Control	-1	-5.39009e-07	minus	507	Tex15_KO	-1	-5.04609e-07
minus	692	Control	-2	-6.21353e-07	minus	784	Tex15_KO	-1	-7.51836e-07	minus	538	Control	-1	-5.39009e-07	minus	508	Tex15_KO	-12	-6.05531e-06
minus	693	Control	-1	-3.10677e-07	minus	785	Tex15_KO	-3	-2.25551e-06	minus	543	Control	-1	-5.39009e-07	minus	510	Tex15_KO	-3	-1.51383e-06
minus	695	Control	-8	-2.48541e-06	minus	786	Tex15_KO	-2	-1.50367e-06	minus	544	Control	-1	-5.39009e-07	minus	511	Tex15_KO	-7	-3.53227e-06
minus	703	Control	-5	-1.55338e-06	minus	787	Tex15_KO	-30	-2.25551e-05	minus	546	Control	-25	-1.34752e-05	minus	512	Tex15_KO	-1	-5.04609e-07
minus	704	Control	-56	-1.73979e-05	minus	788	Tex15_KO	-7	-5.26285e-06	minus	547	Control	-13	-7.00712e-06	minus	513	Tex15_KO	-6	-3.02766e-06
minus	705	Control	-8	-2.48541e-06	minus	789	Tex15_KO	-1	-7.51836e-07	minus	548	Control	-1	-5.39009e-07	minus	514	Tex15_KO	-3	-1.51383e-06
minus	706	Control	-3	-9.3203e-07	minus	791	Tex15_KO	-15	-1.12775e-05	minus	549	Control	-9	-4.85109e-06	minus	515	Tex15_KO	-31	-1.56429e-05
minus	734	Control	-24	-7.45624e-06	minus	792	Tex15_KO	-128	-9.6235e-05	minus	550	Control	-4	-2.15604e-06	minus	516	Tex15_KO	-45	-2.27074e-05
minus	735	Control	-5	-1.55338e-06	minus	793	Tex15_KO	-12	-9.02203e-06	minus	552	Control	-51	-2.74895e-05	minus	517	Tex15_KO	-3	-1.51383e-06
minus	738	Control	-1	-3.10677e-07	minus	794	Tex15_KO	-12	-9.02203e-06	minus	553	Control	-6	-3.23406e-06	minus	518	Tex15_KO	-6	-3.02766e-06
minus	739	Control	-2	-6.21353e-07	minus	795	Tex15_KO	-113	-8.49575e-05	minus	554	Control	-9	-4.85109e-06	minus	519	Tex15_KO	-4	-2.01844e-06
minus	743	Control	-5	-1.55338e-06	minus	796	Tex15_KO	-14	-1.05257e-05	minus	555	Control	-7	-3.77307e-06	minus	520	Tex15_KO	-7	-3.53227e-06
minus	745	Control	-1	-3.10677e-07	minus	797	Tex15_KO	-61	-4.5862e-05	minus	556	Control	-23	-1.23972e-05	minus	521	Tex15_KO	-3	-1.51383e-06
minus	748	Control	-3	-9.3203e-07	minus	798	Tex15_KO	-64	-4.81175e-05	minus	557	Control	-11	-5.9291e-06	minus	522	Tex15_KO	-2	-1.00922e-06
minus	750	Control	-18	-5.59218e-06	minus	799	Tex15_KO	-251	-0.000188711	minus	558	Control	-3	-1.61703e-06	minus	523	Tex15_KO	-4	-2.01844e-06
minus	751	Control	-18	-5.59218e-06	minus	800	Tex15_KO	-6463	-0.00485912	minus	559	Control	-2	-1.07802e-06	minus	524	Tex15_KO	-5	-2.52305e-06
minus	753	Control	-29	-9.00962e-06	minus	801	Tex15_KO	-460	-0.000345845	minus	562	Control	-35	-1.88653e-05	minus	525	Tex15_KO	-4	-2.01844e-06
minus	754	Control	-2	-6.21353e-07	minus	802	Tex15_KO	-111	-8.34538e-05	minus	564	Control	-3	-1.61703e-06	minus	526	Tex15_KO	-6	-3.02766e-06
minus	755	Control	-1	-3.10677e-07	minus	803	Tex15_KO	-14	-1.05257e-05	minus	565	Control	-175	-9.43267e-05	minus	527	Tex15_KO	-2	-1.00922e-06
minus	756	Control	-130	-4.0388e-05	minus	804	Tex15_KO	-12	-9.02203e-06	minus	566	Control	-16	-8.62415e-06	minus	529	Tex15_KO	-1	-5.04609e-07
minus	757	Control	-18	-5.59218e-06	minus	805	Tex15_KO	-39	-2.93216e-05	minus	567	Control	-99	-5.33619e-05	minus	531	Tex15_KO	-1	-5.04609e-07
minus	758	Control	-3	-9.3203e-07	minus	806	Tex15_KO	-190	-0.000142849	minus	568	Control	-249	-0.000134213	minus	533	Tex15_KO	-1	-5.04609e-07
minus	759	Control	-14	-4.34947e-06	minus	807	Tex15_KO	-349	-0.000262391	minus	569	Control	-1	-5.39009e-07	minus	535	Tex15_KO	-1	-5.04609e-07
minus	760	Control	-20	-6.21353e-06	minus	808	Tex15_KO	-112	-8.42057e-05	minus	570	Control	-70	-3.77307e-05	minus	536	Tex15_KO	-1	-5.04609e-07
minus	761	Control	-19	-5.90286e-06	minus	809	Tex15_KO	-21	-1.57886e-05	minus	571	Control	-3	-1.61703e-06	minus	537	Tex15_KO	-1	-5.04609e-07
minus	762	Control	-2	-6.21353e-07	minus	810	Tex15_KO	-4	-3.00734e-06	minus	572	Control	-1	-5.39009e-07	minus	539	Tex15_KO	-1	-5.04609e-07
minus	763	Control	-2	-6.21353e-07	minus	811	Tex15_KO	-120	-9.02203e-05	minus	582	Control	-2	-1.07802e-06	minus	540	Tex15_KO	-1	-5.04609e-07
minus	765	Control	-4	-1.24271e-06	minus	812	Tex15_KO	-10	-7.51836e-06	minus	584	Control	-1	-5.39009e-07	minus	543	Tex15_KO	-3	-1.51383e-06
minus	766	Control	-667	-0.000207221	minus	813	Tex15_KO	-572	-0.00043005	minus	606	Control	-1	-5.39009e-07	minus	545	Tex15_KO	-4	-2.01844e-06
minus	767	Control	-25	-7.76692e-06	minus	814	Tex15_KO	-184	-0.000138338	minus	607	Control	-3	-1.61703e-06	minus	546	Tex15_KO	-27	-1.36245e-05
minus	768	Control	-188	-5.84072e-05	minus	815	Tex15_KO	-18	-1.35331e-05	minus	613	Control	-11	-5.9291e-06	minus	547	Tex15_KO	-5	-2.52305e-06
minus	769	Control	-92	-2.85822e-05	minus	816	Tex15_KO	-301	-0.000226303	minus	614	Control	-1	-5.39009e-07	minus	549	Tex15_KO	-20	-1.00922e-05
minus	770	Control	-82	-2.54755e-05	minus	817	Tex15_KO	-24	-1.80441e-05	minus	615	Control	-1	-5.39009e-07	minus	550	Tex15_KO	-5	-2.52305e-06
minus	771	Control	-17	-5.2815e-06	minus	818	Tex15_KO	-4	-3.00734e-06	minus	616	Control	-12	-6.46811e-06	minus	551	Tex15_KO	-2	-1.00922e-06
minus	772	Control	-32	-9.94165e-06	minus	819	Tex15_KO	-88	-6.61616e-05	minus	617	Control	-6	-3.23406e-06	minus	552	Tex15_KO	-59	-2.9772e-05
minus	773	Control	-23	-7.14556e-06	minus	820	Tex15_KO	-2	-1.50367e-06	minus	618	Control	-50	-2.69505e-05	minus	553	Tex15_KO	-5	-2.52305e-06
minus	774	Control	-20	-6.21353e-06	minus	821	Tex15_KO	-10	-7.51836e-06	minus	619	Control	-7	-3.77307e-06	minus	554	Tex15_KO	-8	-4.03687e-06
minus	775	Control	-38	-1.18057e-05	minus	823	Tex15_KO	-5	-3.75918e-06	minus	620	Control	-92	-4.95889e-05	minus	555	Tex15_KO	-14	-7.06453e-06
minus	776	Control	-120	-3.72812e-05	minus	824	Tex15_KO	-99	-7.44318e-05	minus	621	Control	-1289	-0.000694783	minus	556	Tex15_KO	-15	-7.56914e-06
minus	777	Control	-21	-6.52421e-06	minus	825	Tex15_KO	-1	-7.51836e-07	minus	622	Control	-1	-5.39009e-07	minus	557	Tex15_KO	-9	-4.54148e-06
minus	778	Control	-55	-1.70872e-05	minus	826	Tex15_KO	-46	-3.45845e-05	minus	623	Control	-11	-5.9291e-06	minus	558	Tex15_KO	-3	-1.51383e-06
minus	779	Control	-28	-8.69895e-06	minus	827	Tex15_KO	-7	-5.26285e-06	minus	624	Control	-42	-2.26384e-05	minus	559	Tex15_KO	-4	-2.01844e-06
minus	782	Control	-9	-2.79609e-06	minus	828	Tex15_KO	-4	-3.00734e-06	minus	626	Control	-1	-5.39009e-07	minus	560	Tex15_KO	-7	-3.53227e-06
minus	783	Control	-2	-6.21353e-07	minus	829	Tex15_KO	-19	-1.42849e-05	minus	627	Control	-6	-3.23406e-06	minus	562	Tex15_KO	-65	-3.27996e-05
minus	784	Control	-2	-6.21353e-07	minus	830	Tex15_KO	-15	-1.12775e-05	minus	628	Control	-45	-2.42554e-05	minus	563	Tex15_KO	-2	-1.00922e-06
minus	785	Control	-5	-1.55338e-06	minus	831	Tex15_KO	-14	-1.05257e-05	minus	629	Control	-30	-1.61703e-05	minus	564	Tex15_KO	-1	-5.04609e-07
minus	786	Control	-10	-3.10677e-06	minus	832	Tex15_KO	-20	-1.50367e-05	minus	630	Control	-900	-0.000485109	minus	565	Tex15_KO	-243	-0.00012262
minus	787	Control	-43	-1.33591e-05	minus	833	Tex15_KO	-6	-4.51102e-06	minus	631	Control	-87	-4.68938e-05	minus	566	Tex15_KO	-49	-2.47259e-05
minus	788	Control	-55	-1.70872e-05	minus	834	Tex15_KO	-3	-2.25551e-06	minus	632	Control	-205	-0.000110497	minus	567	Tex15_KO	-160	-8.07375e-05
minus	789	Control	-1	-3.10677e-07	minus	835	Tex15_KO	-20	-1.50367e-05	minus	633	Control	-48	-2.58725e-05	minus	568	Tex15_KO	-350	-0.000176613
minus	790	Control	-14	-4.34947e-06	minus	836	Tex15_KO	-97	-7.29281e-05	minus	634	Control	-16	-8.62415e-06	minus	569	Tex15_KO	-2	-1.00922e-06
minus	791	Control	-46	-1.42911e-05	minus	837	Tex15_KO	-9	-6.76653e-06	minus	635	Control	-36	-1.94043e-05	minus	570	Tex15_KO	-198	-9.99127e-05
minus	792	Control	-380	-0.000118057	minus	838	Tex15_KO	-170	-0.000127812	minus	636	Control	-107	-5.7674e-05	minus	571	Tex15_KO	-8	-4.03687e-06
minus	793	Control	-22	-6.83489e-06	minus	839	Tex15_KO	-6	-4.51102e-06	minus	637	Control	-18	-9.70217e-06	minus	572	Tex15_KO	-3	-1.51383e-06
minus	794	Control	-31	-9.63098e-06	minus	840	Tex15_KO	-4	-3.00734e-06	minus	639	Control	-2	-1.07802e-06	minus	576	Tex15_KO	-2	-1.00922e-06
minus	795	Control	-331	-0.000102834	minus	866	Tex15_KO	-5	-3.75918e-06	minus	640	Control	-20	-1.07802e-05	minus	582	Tex15_KO	-2	-1.00922e-06
minus	796	Control	-39	-1.21164e-05	minus	903	Tex15_KO	-3	-2.25551e-06	minus	641	Control	-5	-2.69505e-06	minus	606	Tex15_KO	-3	-1.51383e-06
minus	797	Control	-75	-2.33007e-05	minus	904	Tex15_KO	-1	-7.51836e-07	minus	642	Control	-1	-5.39009e-07	minus	607	Tex15_KO	-2	-1.00922e-06
minus	798	Control	-47	-1.46018e-05	minus	907	Tex15_KO	-1	-7.51836e-07	minus	647	Control	-1	-5.39009e-07	minus	613	Tex15_KO	-37	-1.86705e-05
minus	799	Control	-1137	-0.000353239	minus	915	Tex15_KO	-3	-2.25551e-06	minus	649	Control	-6	-3.23406e-06	minus	616	Tex15_KO	-46	-2.3212e-05
minus	800	Control	-6009	-0.00186686	minus	916	Tex15_KO	-27	-2.02996e-05	minus	650	Control	-2	-1.07802e-06	minus	617	Tex15_KO	-8	-4.03687e-06
minus	801	Control	-357	-0.000110912	minus	917	Tex15_KO	-5	-3.75918e-06	minus	652	Control	-16	-8.62415e-06	minus	618	Tex15_KO	-79	-3.98641e-05
minus	802	Control	-280	-8.69895e-05	minus	918	Tex15_KO	-2	-1.50367e-06	minus	653	Control	-1	-5.39009e-07	minus	619	Tex15_KO	-19	-9.58758e-06
minus	803	Control	-82	-2.54755e-05	minus	919	Tex15_KO	-68	-5.11249e-05	minus	654	Control	-163	-8.78585e-05	minus	620	Tex15_KO	-151	-7.6196e-05
minus	804	Control	-19	-5.90286e-06	minus	920	Tex15_KO	-1800	-0.00135331	minus	655	Control	-1	-5.39009e-07	minus	621	Tex15_KO	-1905	-0.000961281
minus	805	Control	-48	-1.49125e-05	minus	921	Tex15_KO	-4048	-0.00304343	minus	656	Control	-1	-5.39009e-07	minus	622	Tex15_KO	-2	-1.00922e-06
minus	806	Control	-504	-0.000156581	minus	922	Tex15_KO	-636	-0.000478168	minus	657	Control	-1	-5.39009e-07	minus	623	Tex15_KO	-31	-1.56429e-05
minus	807	Control	-530	-0.000164659	minus	923	Tex15_KO	-147	-0.00011052	minus	658	Control	-3	-1.61703e-06	minus	624	Tex15_KO	-100	-5.04609e-05
minus	808	Control	-291	-9.04069e-05	minus	924	Tex15_KO	-2032	-0.00152773	minus	659	Control	-1	-5.39009e-07	minus	625	Tex15_KO	-3	-1.51383e-06
minus	809	Control	-50	-1.55338e-05	minus	925	Tex15_KO	-74	-5.56359e-05	minus	660	Control	-18	-9.70217e-06	minus	627	Tex15_KO	-5	-2.52305e-06
minus	810	Control	-23	-7.14556e-06	minus	926	Tex15_KO	-888	-0.000667631	minus	662	Control	-8	-4.31208e-06	minus	628	Tex15_KO	-54	-2.72489e-05
minus	811	Control	-93	-2.88929e-05	minus	927	Tex15_KO	-3	-2.25551e-06	minus	664	Control	-1	-5.39009e-07	minus	629	Tex15_KO	-32	-1.61475e-05
minus	812	Control	-14	-4.34947e-06	minus	928	Tex15_KO	-3	-2.25551e-06	minus	665	Control	-2	-1.07802e-06	minus	630	Tex15_KO	-856	-0.000431946
minus	813	Control	-401	-0.000124581	minus	929	Tex15_KO	-3	-2.25551e-06	minus	666	Control	-17	-9.16316e-06	minus	631	Tex15_KO	-64	-3.2295e-05
minus	814	Control	-131	-4.06986e-05	minus	934	Tex15_KO	-5	-3.75918e-06	minus	667	Control	-34	-1.83263e-05	minus	632	Tex15_KO	-192	-9.6885e-05
minus	815	Control	-42	-1.30484e-05	minus	935	Tex15_KO	-3	-2.25551e-06	minus	668	Control	-6	-3.23406e-06	minus	633	Tex15_KO	-95	-4.79379e-05
minus	816	Control	-620	-0.00019262	minus	937	Tex15_KO	-4	-3.00734e-06	minus	669	Control	-13	-7.00712e-06	minus	634	Tex15_KO	-23	-1.1606e-05
minus	817	Control	-20	-6.21353e-06	minus	938	Tex15_KO	-3	-2.25551e-06	minus	670	Control	-4	-2.15604e-06	minus	635	Tex15_KO	-30	-1.51383e-05
minus	818	Control	-7	-2.17474e-06	minus	943	Tex15_KO	-2	-1.50367e-06	minus	672	Control	-4	-2.15604e-06	minus	636	Tex15_KO	-283	-0.000142804
minus	819	Control	-30	-9.3203e-06	minus	946	Tex15_KO	-6	-4.51102e-06	minus	673	Control	-5	-2.69505e-06	minus	637	Tex15_KO	-8	-4.03687e-06
minus	820	Control	-12	-3.72812e-06	minus	947	Tex15_KO	-3	-2.25551e-06	minus	674	Control	-1	-5.39009e-07	minus	639	Tex15_KO	-1	-5.04609e-07
minus	821	Control	-2	-6.21353e-07	minus	950	Tex15_KO	-1	-7.51836e-07	minus	677	Control	-2	-1.07802e-06	minus	640	Tex15_KO	-11	-5.5507e-06
minus	822	Control	-24	-7.45624e-06	minus	951	Tex15_KO	-1	-7.51836e-07	minus	678	Control	-1	-5.39009e-07	minus	643	Tex15_KO	-1	-5.04609e-07
minus	823	Control	-3	-9.3203e-07	minus	955	Tex15_KO	-1	-7.51836e-07	minus	680	Control	-15	-8.08514e-06	minus	646	Tex15_KO	-2	-1.00922e-06
minus	824	Control	-46	-1.42911e-05	minus	957	Tex15_KO	-1	-7.51836e-07	minus	683	Control	-6	-3.23406e-06	minus	647	Tex15_KO	-3	-1.51383e-06
minus	825	Control	-4	-1.24271e-06	minus	961	Tex15_KO	-1	-7.51836e-07	minus	684	Control	-3	-1.61703e-06	minus	651	Tex15_KO	-3	-1.51383e-06
minus	826	Control	-156	-4.84656e-05	minus	962	Tex15_KO	-1	-7.51836e-07	minus	685	Control	-1	-5.39009e-07	minus	652	Tex15_KO	-33	-1.66521e-05
minus	827	Control	-26	-8.07759e-06	minus	963	Tex15_KO	-5	-3.75918e-06	minus	686	Control	-2	-1.07802e-06	minus	653	Tex15_KO	-5	-2.52305e-06
minus	828	Control	-15	-4.66015e-06	minus	965	Tex15_KO	-15	-1.12775e-05	minus	687	Control	-586	-0.00031586	minus	654	Tex15_KO	-283	-0.000142804
minus	829	Control	-18	-5.59218e-06	minus	966	Tex15_KO	-2	-1.50367e-06	minus	688	Control	-1721	-0.000927635	minus	655	Tex15_KO	-2	-1.00922e-06
minus	830	Control	-29	-9.00962e-06	minus	968	Tex15_KO	-368	-0.000276676	minus	689	Control	-12	-6.46811e-06	minus	657	Tex15_KO	-4	-2.01844e-06
minus	831	Control	-78	-2.42328e-05	minus	969	Tex15_KO	-2	-1.50367e-06	minus	690	Control	-1	-5.39009e-07	minus	659	Tex15_KO	-1	-5.04609e-07
minus	832	Control	-20	-6.21353e-06	minus	970	Tex15_KO	-2	-1.50367e-06	minus	694	Control	-2	-1.07802e-06	minus	660	Tex15_KO	-20	-1.00922e-05
minus	833	Control	-16	-4.97083e-06	minus	971	Tex15_KO	-10	-7.51836e-06	minus	695	Control	-32	-1.72483e-05	minus	662	Tex15_KO	-19	-9.58758e-06
minus	834	Control	-4	-1.24271e-06	minus	972	Tex15_KO	-20	-1.50367e-05	minus	696	Control	-109	-5.8752e-05	minus	663	Tex15_KO	-1	-5.04609e-07
minus	835	Control	-15	-4.66015e-06	minus	973	Tex15_KO	-5	-3.75918e-06	minus	697	Control	-144	-7.76174e-05	minus	665	Tex15_KO	-5	-2.52305e-06
minus	836	Control	-302	-9.38243e-05	minus	975	Tex15_KO	-1	-7.51836e-07	minus	698	Control	-70	-3.77307e-05	minus	666	Tex15_KO	-32	-1.61475e-05
minus	837	Control	-34	-1.0563e-05	minus	977	Tex15_KO	-1	-7.51836e-07	minus	699	Control	-11788	-0.00635384	minus	667	Tex15_KO	-20	-1.00922e-05
minus	838	Control	-380	-0.000118057	minus	978	Tex15_KO	-185	-0.00013909	minus	700	Control	-97	-5.22839e-05	minus	668	Tex15_KO	-1	-5.04609e-07
minus	839	Control	-48	-1.49125e-05	minus	979	Tex15_KO	-4	-3.00734e-06	minus	701	Control	-33	-1.77873e-05	minus	669	Tex15_KO	-34	-1.71567e-05
minus	840	Control	-9	-2.79609e-06	minus	980	Tex15_KO	-9	-6.76653e-06	minus	702	Control	-561	-0.000302384	minus	670	Tex15_KO	-4	-2.01844e-06
minus	866	Control	-6	-1.86406e-06	minus	981	Tex15_KO	-22	-1.65404e-05	minus	703	Control	-27	-1.45533e-05	minus	671	Tex15_KO	-2	-1.00922e-06
minus	897	Control	-1	-3.10677e-07	minus	982	Tex15_KO	-5	-3.75918e-06	minus	705	Control	-1	-5.39009e-07	minus	672	Tex15_KO	-11	-5.5507e-06
minus	899	Control	-1	-3.10677e-07	minus	983	Tex15_KO	-5	-3.75918e-06	minus	707	Control	-9	-4.85109e-06	minus	673	Tex15_KO	-8	-4.03687e-06
minus	903	Control	-10	-3.10677e-06	minus	984	Tex15_KO	-14	-1.05257e-05	minus	710	Control	-2	-1.07802e-06	minus	674	Tex15_KO	-3	-1.51383e-06
minus	905	Control	-3	-9.3203e-07	minus	985	Tex15_KO	-2	-1.50367e-06	minus	714	Control	-1	-5.39009e-07	minus	680	Tex15_KO	-14	-7.06453e-06
minus	907	Control	-5	-1.55338e-06	minus	986	Tex15_KO	-2	-1.50367e-06	minus	732	Control	-1	-5.39009e-07	minus	682	Tex15_KO	-1	-5.04609e-07
minus	915	Control	-8	-2.48541e-06	minus	987	Tex15_KO	-13	-9.77387e-06	minus	744	Control	-3	-1.61703e-06	minus	683	Tex15_KO	-10	-5.04609e-06
minus	916	Control	-90	-2.79609e-05	minus	988	Tex15_KO	-95	-7.14244e-05	minus	756	Control	-2	-1.07802e-06	minus	684	Tex15_KO	-5	-2.52305e-06
minus	917	Control	-11	-3.41744e-06	minus	989	Tex15_KO	-14	-1.05257e-05	minus	758	Control	-15	-8.08514e-06	minus	685	Tex15_KO	-5	-2.52305e-06
minus	918	Control	-3	-9.3203e-07	minus	990	Tex15_KO	-35	-2.63143e-05	minus	759	Control	-11	-5.9291e-06	minus	686	Tex15_KO	-5	-2.52305e-06
minus	919	Control	-222	-6.89702e-05	minus	991	Tex15_KO	-6	-4.51102e-06	minus	762	Control	-1	-5.39009e-07	minus	687	Tex15_KO	-944	-0.000476351
minus	920	Control	-7120	-0.00221202	minus	995	Tex15_KO	-1	-7.51836e-07	minus	764	Control	-87	-4.68938e-05	minus	688	Tex15_KO	-3088	-0.00155823
minus	921	Control	-11734	-0.00364548	minus	996	Tex15_KO	-11	-8.2702e-06	minus	765	Control	-18	-9.70217e-06	minus	689	Tex15_KO	-14	-7.06453e-06
minus	922	Control	-2250	-0.000699022	minus	997	Tex15_KO	-3	-2.25551e-06	minus	767	Control	-1	-5.39009e-07	minus	690	Tex15_KO	-8	-4.03687e-06
minus	923	Control	-323	-0.000100349	minus	998	Tex15_KO	-9	-6.76653e-06	minus	768	Control	-3	-1.61703e-06	minus	691	Tex15_KO	-5	-2.52305e-06
minus	924	Control	-6413	-0.00199237	minus	999	Tex15_KO	-118	-8.87167e-05	minus	769	Control	-3	-1.61703e-06	minus	692	Tex15_KO	-2	-1.00922e-06
minus	925	Control	-167	-5.1883e-05	minus	1000	Tex15_KO	-54	-4.05992e-05	minus	770	Control	-9	-4.85109e-06	minus	693	Tex15_KO	-1	-5.04609e-07
minus	926	Control	-2375	-0.000737857	minus	1001	Tex15_KO	-6	-4.51102e-06	minus	771	Control	-4	-2.15604e-06	minus	694	Tex15_KO	-8	-4.03687e-06
minus	927	Control	-11	-3.41744e-06	minus	1002	Tex15_KO	-1	-7.51836e-07	minus	772	Control	-1	-5.39009e-07	minus	695	Tex15_KO	-70	-3.53227e-05
minus	928	Control	-12	-3.72812e-06	minus	1003	Tex15_KO	-8	-6.01469e-06	minus	773	Control	-1	-5.39009e-07	minus	696	Tex15_KO	-156	-7.87191e-05
minus	929	Control	-11	-3.41744e-06	minus	1004	Tex15_KO	-43	-3.2329e-05	minus	776	Control	-1	-5.39009e-07	minus	697	Tex15_KO	-222	-0.000112023
minus	934	Control	-14	-4.34947e-06	minus	1005	Tex15_KO	-7	-5.26285e-06	minus	779	Control	-3	-1.61703e-06	minus	698	Tex15_KO	-108	-5.44978e-05
minus	935	Control	-9	-2.79609e-06	minus	1006	Tex15_KO	-3	-2.25551e-06	minus	780	Control	-2	-1.07802e-06	minus	699	Tex15_KO	-18996	-0.00958556
minus	936	Control	-3	-9.3203e-07	minus	1007	Tex15_KO	-124	-9.32277e-05	minus	781	Control	-33	-1.77873e-05	minus	700	Tex15_KO	-178	-8.98205e-05
minus	937	Control	-7	-2.17474e-06	minus	1008	Tex15_KO	-30	-2.25551e-05	minus	782	Control	-9	-4.85109e-06	minus	701	Tex15_KO	-35	-1.76613e-05
minus	938	Control	-8	-2.48541e-06	minus	1009	Tex15_KO	-68	-5.11249e-05	minus	783	Control	-3	-1.61703e-06	minus	702	Tex15_KO	-860	-0.000433964
minus	941	Control	-1	-3.10677e-07	minus	1010	Tex15_KO	-25	-1.87959e-05	minus	784	Control	-4	-2.15604e-06	minus	703	Tex15_KO	-29	-1.46337e-05
minus	943	Control	-1	-3.10677e-07	minus	1011	Tex15_KO	-291	-0.000218784	minus	793	Control	-5	-2.69505e-06	minus	705	Tex15_KO	-2	-1.00922e-06
minus	944	Control	-3	-9.3203e-07	minus	1012	Tex15_KO	-5796	-0.00435764	minus	794	Control	-2	-1.07802e-06	minus	706	Tex15_KO	-5	-2.52305e-06
minus	945	Control	-5	-1.55338e-06	minus	1013	Tex15_KO	-352	-0.000264646	minus	795	Control	-3	-1.61703e-06	minus	707	Tex15_KO	-8	-4.03687e-06
minus	946	Control	-34	-1.0563e-05	minus	1014	Tex15_KO	-135	-0.000101498	minus	796	Control	-8	-4.31208e-06	minus	711	Tex15_KO	-3	-1.51383e-06
minus	947	Control	-1	-3.10677e-07	minus	1015	Tex15_KO	-8	-6.01469e-06	minus	797	Control	-11	-5.9291e-06	minus	714	Tex15_KO	-1	-5.04609e-07
minus	948	Control	-4	-1.24271e-06	minus	1016	Tex15_KO	-5	-3.75918e-06	minus	798	Control	-28	-1.50923e-05	minus	718	Tex15_KO	-1	-5.04609e-07
minus	955	Control	-5	-1.55338e-06	minus	1017	Tex15_KO	-115	-8.64612e-05	minus	799	Control	-12	-6.46811e-06	minus	719	Tex15_KO	-1	-5.04609e-07
minus	956	Control	-6	-1.86406e-06	minus	1018	Tex15_KO	-442	-0.000332312	minus	800	Control	-5	-2.69505e-06	minus	731	Tex15_KO	-1	-5.04609e-07
minus	957	Control	-1	-3.10677e-07	minus	1019	Tex15_KO	-1313	-0.000987161	minus	801	Control	-4	-2.15604e-06	minus	743	Tex15_KO	-2	-1.00922e-06
minus	958	Control	-3	-9.3203e-07	minus	1020	Tex15_KO	-53	-3.98473e-05	minus	802	Control	-67	-3.61136e-05	minus	744	Tex15_KO	-5	-2.52305e-06
minus	960	Control	-3	-9.3203e-07	minus	1021	Tex15_KO	-39	-2.93216e-05	minus	803	Control	-23	-1.23972e-05	minus	758	Tex15_KO	-2	-1.00922e-06
minus	962	Control	-2	-6.21353e-07	minus	1022	Tex15_KO	-17	-1.27812e-05	minus	804	Control	-16	-8.62415e-06	minus	759	Tex15_KO	-15	-7.56914e-06
minus	963	Control	-35	-1.08737e-05	minus	1023	Tex15_KO	-57	-4.28547e-05	minus	805	Control	-25	-1.34752e-05	minus	762	Tex15_KO	-3	-1.51383e-06
minus	964	Control	-1	-3.10677e-07	minus	1024	Tex15_KO	-24	-1.80441e-05	minus	806	Control	-528	-0.000284597	minus	763	Tex15_KO	-2	-1.00922e-06
minus	965	Control	-44	-1.36698e-05	minus	1025	Tex15_KO	-369	-0.000277428	minus	807	Control	-6	-3.23406e-06	minus	764	Tex15_KO	-112	-5.65162e-05
minus	966	Control	-6	-1.86406e-06	minus	1026	Tex15_KO	-54	-4.05992e-05	minus	808	Control	-4	-2.15604e-06	minus	765	Tex15_KO	-40	-2.01844e-05
minus	967	Control	-4	-1.24271e-06	minus	1027	Tex15_KO	-6	-4.51102e-06	minus	809	Control	-14	-7.54613e-06	minus	766	Tex15_KO	-1	-5.04609e-07
minus	968	Control	-493	-0.000153164	minus	1028	Tex15_KO	-95	-7.14244e-05	minus	810	Control	-9	-4.85109e-06	minus	767	Tex15_KO	-1	-5.04609e-07
minus	969	Control	-27	-8.38827e-06	minus	1029	Tex15_KO	-33	-2.48106e-05	minus	811	Control	-5	-2.69505e-06	minus	768	Tex15_KO	-3	-1.51383e-06
minus	970	Control	-17	-5.2815e-06	minus	1030	Tex15_KO	-1	-7.51836e-07	minus	812	Control	-1	-5.39009e-07	minus	769	Tex15_KO	-12	-6.05531e-06
minus	971	Control	-18	-5.59218e-06	minus	1031	Tex15_KO	-93	-6.99208e-05	minus	813	Control	-8	-4.31208e-06	minus	770	Tex15_KO	-27	-1.36245e-05
minus	972	Control	-60	-1.86406e-05	minus	1032	Tex15_KO	-1	-7.51836e-07	minus	814	Control	-2	-1.07802e-06	minus	771	Tex15_KO	-9	-4.54148e-06
minus	973	Control	-8	-2.48541e-06	minus	1033	Tex15_KO	-2	-1.50367e-06	minus	816	Control	-17	-9.16316e-06	minus	772	Tex15_KO	-8	-4.03687e-06
minus	975	Control	-1	-3.10677e-07	minus	1034	Tex15_KO	-6	-4.51102e-06	minus	818	Control	-4	-2.15604e-06	minus	773	Tex15_KO	-1	-5.04609e-07
minus	978	Control	-411	-0.000127688	minus	1035	Tex15_KO	-4	-3.00734e-06	minus	820	Control	-66	-3.55746e-05	minus	776	Tex15_KO	-1	-5.04609e-07
minus	979	Control	-20	-6.21353e-06	minus	1036	Tex15_KO	-51	-3.83436e-05	minus	821	Control	-1	-5.39009e-07	minus	779	Tex15_KO	-2	-1.00922e-06
minus	980	Control	-35	-1.08737e-05	minus	1037	Tex15_KO	-19	-1.42849e-05	minus	822	Control	-11	-5.9291e-06	minus	780	Tex15_KO	-2	-1.00922e-06
minus	981	Control	-107	-3.32424e-05	minus	1038	Tex15_KO	-26	-1.95477e-05	minus	824	Control	-4	-2.15604e-06	minus	781	Tex15_KO	-27	-1.36245e-05
minus	982	Control	-51	-1.58445e-05	minus	1039	Tex15_KO	-17	-1.27812e-05	minus	825	Control	-4	-2.15604e-06	minus	782	Tex15_KO	-2	-1.00922e-06
minus	983	Control	-30	-9.3203e-06	minus	1040	Tex15_KO	-6	-4.51102e-06	minus	826	Control	-1	-5.39009e-07	minus	783	Tex15_KO	-2	-1.00922e-06
minus	984	Control	-44	-1.36698e-05	minus	1041	Tex15_KO	-8	-6.01469e-06	minus	830	Control	-1	-5.39009e-07	minus	784	Tex15_KO	-4	-2.01844e-06
minus	985	Control	-8	-2.48541e-06	minus	1042	Tex15_KO	-18	-1.35331e-05	minus	831	Control	-1	-5.39009e-07	minus	793	Tex15_KO	-11	-5.5507e-06
minus	986	Control	-18	-5.59218e-06	minus	1043	Tex15_KO	-42	-3.15771e-05	minus	835	Control	-12	-6.46811e-06	minus	794	Tex15_KO	-3	-1.51383e-06
minus	987	Control	-12	-3.72812e-06	minus	1044	Tex15_KO	-16	-1.20294e-05	minus	836	Control	-1	-5.39009e-07	minus	795	Tex15_KO	-5	-2.52305e-06
minus	988	Control	-377	-0.000117125	minus	1045	Tex15_KO	-13	-9.77387e-06	minus	837	Control	-25	-1.34752e-05	minus	796	Tex15_KO	-7	-3.53227e-06
minus	989	Control	-18	-5.59218e-06	minus	1046	Tex15_KO	-12	-9.02203e-06	minus	838	Control	-3	-1.61703e-06	minus	797	Tex15_KO	-4	-2.01844e-06
minus	990	Control	-109	-3.38638e-05	minus	1047	Tex15_KO	-2	-1.50367e-06	minus	839	Control	-180	-9.70217e-05	minus	798	Tex15_KO	-33	-1.66521e-05
minus	991	Control	-29	-9.00962e-06	minus	1048	Tex15_KO	-137	-0.000103002	minus	840	Control	-28	-1.50923e-05	minus	799	Tex15_KO	-3	-1.51383e-06
minus	992	Control	-5	-1.55338e-06	minus	1049	Tex15_KO	-18	-1.35331e-05	minus	841	Control	-20	-1.07802e-05	minus	800	Tex15_KO	-12	-6.05531e-06
minus	994	Control	-11	-3.41744e-06	minus	1050	Tex15_KO	-278	-0.00020901	minus	842	Control	-5	-2.69505e-06	minus	801	Tex15_KO	-9	-4.54148e-06
minus	995	Control	-1	-3.10677e-07	minus	1051	Tex15_KO	-8	-6.01469e-06	minus	844	Control	-5	-2.69505e-06	minus	802	Tex15_KO	-79	-3.98641e-05
minus	996	Control	-4	-1.24271e-06	minus	1052	Tex15_KO	-4	-3.00734e-06	minus	845	Control	-3	-1.61703e-06	minus	803	Tex15_KO	-14	-7.06453e-06
minus	997	Control	-46	-1.42911e-05	minus	1053	Tex15_KO	-10	-7.51836e-06	minus	846	Control	-8	-4.31208e-06	minus	804	Tex15_KO	-16	-8.07375e-06
minus	998	Control	-3	-9.3203e-07	minus	1054	Tex15_KO	-6	-4.51102e-06	minus	847	Control	-1	-5.39009e-07	minus	805	Tex15_KO	-16	-8.07375e-06
minus	999	Control	-35	-1.08737e-05	minus	1055	Tex15_KO	-122	-9.1724e-05	minus	848	Control	-7	-3.77307e-06	minus	806	Tex15_KO	-880	-0.000444056
minus	1000	Control	-17	-5.2815e-06	minus	1056	Tex15_KO	-104	-7.8191e-05	minus	849	Control	-2	-1.07802e-06	minus	807	Tex15_KO	-5	-2.52305e-06
minus	1001	Control	-13	-4.0388e-06	minus	1057	Tex15_KO	-27	-2.02996e-05	minus	850	Control	-9	-4.85109e-06	minus	808	Tex15_KO	-5	-2.52305e-06
minus	1002	Control	-7	-2.17474e-06	minus	1058	Tex15_KO	-1	-7.51836e-07	minus	852	Control	-130	-7.00712e-05	minus	809	Tex15_KO	-18	-9.08297e-06
minus	1003	Control	-40	-1.24271e-05	minus	1059	Tex15_KO	-15	-1.12775e-05	minus	853	Control	-8	-4.31208e-06	minus	810	Tex15_KO	-12	-6.05531e-06
minus	1004	Control	-331	-0.000102834	minus	1060	Tex15_KO	-6	-4.51102e-06	minus	854	Control	-38	-2.04824e-05	minus	811	Tex15_KO	-17	-8.57836e-06
minus	1005	Control	-24	-7.45624e-06	minus	1062	Tex15_KO	-93	-6.99208e-05	minus	855	Control	-10	-5.39009e-06	minus	812	Tex15_KO	-1	-5.04609e-07
minus	1006	Control	-27	-8.38827e-06	minus	1063	Tex15_KO	-18	-1.35331e-05	minus	856	Control	-237	-0.000127745	minus	813	Tex15_KO	-23	-1.1606e-05
minus	1007	Control	-295	-9.16496e-05	minus	1064	Tex15_KO	-28	-2.10514e-05	minus	857	Control	-6	-3.23406e-06	minus	814	Tex15_KO	-6	-3.02766e-06
minus	1008	Control	-43	-1.33591e-05	minus	1065	Tex15_KO	-2884	-0.0021683	minus	858	Control	-5	-2.69505e-06	minus	816	Tex15_KO	-18	-9.08297e-06
minus	1009	Control	-69	-2.14367e-05	minus	1066	Tex15_KO	-21	-1.57886e-05	minus	859	Control	-39	-2.10214e-05	minus	818	Tex15_KO	-7	-3.53227e-06
minus	1010	Control	-74	-2.29901e-05	minus	1067	Tex15_KO	-4	-3.00734e-06	minus	860	Control	-2	-1.07802e-06	minus	820	Tex15_KO	-55	-2.77535e-05
minus	1011	Control	-311	-9.66204e-05	minus	1068	Tex15_KO	-4	-3.00734e-06	minus	861	Control	-512	-0.000275973	minus	821	Tex15_KO	-4	-2.01844e-06
minus	1012	Control	-10166	-0.00315834	minus	1069	Tex15_KO	-16	-1.20294e-05	minus	862	Control	-6228	-0.00335695	minus	822	Tex15_KO	-11	-5.5507e-06
minus	1013	Control	-403	-0.000125203	minus	1070	Tex15_KO	-11	-8.2702e-06	minus	863	Control	-1077	-0.000580513	minus	823	Tex15_KO	-1	-5.04609e-07
minus	1014	Control	-299	-9.28923e-05	minus	1072	Tex15_KO	-47	-3.53363e-05	minus	864	Control	-130	-7.00712e-05	minus	824	Tex15_KO	-8	-4.03687e-06
minus	1015	Control	-71	-2.2058e-05	minus	1073	Tex15_KO	-2	-1.50367e-06	minus	865	Control	-27	-1.45533e-05	minus	826	Tex15_KO	-4	-2.01844e-06
minus	1016	Control	-26	-8.07759e-06	minus	1074	Tex15_KO	-145	-0.000109016	minus	866	Control	-196	-0.000105646	minus	827	Tex15_KO	-2	-1.00922e-06
minus	1017	Control	-349	-0.000108426	minus	1076	Tex15_KO	-3	-2.25551e-06	minus	867	Control	-37	-1.99434e-05	minus	828	Tex15_KO	-1	-5.04609e-07
minus	1018	Control	-2570	-0.000798439	minus	1078	Tex15_KO	-3	-2.25551e-06	minus	868	Control	-10	-5.39009e-06	minus	829	Tex15_KO	-1	-5.04609e-07
minus	1019	Control	-6059	-0.00188239	minus	1079	Tex15_KO	-1	-7.51836e-07	minus	869	Control	-81	-4.36598e-05	minus	831	Tex15_KO	-2	-1.00922e-06
minus	1020	Control	-298	-9.25816e-05	minus	1080	Tex15_KO	-5	-3.75918e-06	minus	870	Control	-22	-1.18582e-05	minus	833	Tex15_KO	-1	-5.04609e-07
minus	1021	Control	-45	-1.39804e-05	minus	1081	Tex15_KO	-33	-2.48106e-05	minus	871	Control	-10	-5.39009e-06	minus	834	Tex15_KO	-2	-1.00922e-06
minus	1022	Control	-43	-1.33591e-05	minus	1082	Tex15_KO	-15	-1.12775e-05	minus	872	Control	-147	-7.92344e-05	minus	835	Tex15_KO	-11	-5.5507e-06
minus	1023	Control	-275	-8.54361e-05	minus	1083	Tex15_KO	-9	-6.76653e-06	minus	873	Control	-8	-4.31208e-06	minus	836	Tex15_KO	-1	-5.04609e-07
minus	1024	Control	-16	-4.97083e-06	minus	1084	Tex15_KO	-32	-2.40588e-05	minus	874	Control	-27	-1.45533e-05	minus	837	Tex15_KO	-7	-3.53227e-06
minus	1025	Control	-453	-0.000140737	minus	1085	Tex15_KO	-4	-3.00734e-06	minus	877	Control	-1	-5.39009e-07	minus	838	Tex15_KO	-3	-1.51383e-06
minus	1026	Control	-155	-4.81549e-05	minus	1086	Tex15_KO	-4	-3.00734e-06	minus	880	Control	-1	-5.39009e-07	minus	839	Tex15_KO	-213	-0.000107482
minus	1027	Control	-41	-1.27377e-05	minus	1088	Tex15_KO	-55	-4.1351e-05	minus	882	Control	-1	-5.39009e-07	minus	840	Tex15_KO	-29	-1.46337e-05
minus	1028	Control	-132	-4.10093e-05	minus	1089	Tex15_KO	-3	-2.25551e-06	minus	884	Control	-9	-4.85109e-06	minus	841	Tex15_KO	-23	-1.1606e-05
minus	1029	Control	-17	-5.2815e-06	minus	1091	Tex15_KO	-136	-0.00010225	minus	885	Control	-5	-2.69505e-06	minus	842	Tex15_KO	-11	-5.5507e-06
minus	1030	Control	-77	-2.39221e-05	minus	1092	Tex15_KO	-6	-4.51102e-06	minus	886	Control	-1	-5.39009e-07	minus	843	Tex15_KO	-2	-1.00922e-06
minus	1031	Control	-32	-9.94165e-06	minus	1093	Tex15_KO	-5	-3.75918e-06	minus	887	Control	-78	-4.20427e-05	minus	844	Tex15_KO	-6	-3.02766e-06
minus	1032	Control	-2	-6.21353e-07	minus	1094	Tex15_KO	-2	-1.50367e-06	minus	888	Control	-9	-4.85109e-06	minus	845	Tex15_KO	-1	-5.04609e-07
minus	1033	Control	-11	-3.41744e-06	minus	1096	Tex15_KO	-2	-1.50367e-06	minus	889	Control	-4	-2.15604e-06	minus	846	Tex15_KO	-10	-5.04609e-06
minus	1034	Control	-9	-2.79609e-06	minus	1125	Tex15_KO	-1	-7.51836e-07	minus	890	Control	-366	-0.000197277	minus	847	Tex15_KO	-1	-5.04609e-07
minus	1035	Control	-8	-2.48541e-06	minus	1127	Tex15_KO	-5	-3.75918e-06	minus	891	Control	-87	-4.68938e-05	minus	848	Tex15_KO	-6	-3.02766e-06
minus	1036	Control	-222	-6.89702e-05	minus	1128	Tex15_KO	-13	-9.77387e-06	minus	892	Control	-68	-3.66526e-05	minus	849	Tex15_KO	-3	-1.51383e-06
minus	1037	Control	-7	-2.17474e-06	minus	1129	Tex15_KO	-5	-3.75918e-06	minus	893	Control	-12	-6.46811e-06	minus	850	Tex15_KO	-7	-3.53227e-06
minus	1038	Control	-26	-8.07759e-06	minus	1130	Tex15_KO	-3	-2.25551e-06	minus	897	Control	-1	-5.39009e-07	minus	851	Tex15_KO	-1	-5.04609e-07
minus	1039	Control	-39	-1.21164e-05	minus	1131	Tex15_KO	-70	-5.26285e-05	minus	900	Control	-1	-5.39009e-07	minus	852	Tex15_KO	-79	-3.98641e-05
minus	1040	Control	-31	-9.63098e-06	minus	1132	Tex15_KO	-198	-0.000148864	minus	901	Control	-26	-1.40142e-05	minus	853	Tex15_KO	-2	-1.00922e-06
minus	1041	Control	-18	-5.59218e-06	minus	1133	Tex15_KO	-491	-0.000369152	minus	902	Control	-260	-0.000140142	minus	854	Tex15_KO	-45	-2.27074e-05
minus	1042	Control	-10	-3.10677e-06	minus	1134	Tex15_KO	-49	-3.684e-05	minus	903	Control	-424	-0.00022854	minus	855	Tex15_KO	-5	-2.52305e-06
minus	1043	Control	-32	-9.94165e-06	minus	1135	Tex15_KO	-9	-6.76653e-06	minus	904	Control	-92	-4.95889e-05	minus	856	Tex15_KO	-216	-0.000108996
minus	1044	Control	-8	-2.48541e-06	minus	1136	Tex15_KO	-621	-0.00046689	minus	905	Control	-731	-0.000394016	minus	857	Tex15_KO	-2	-1.00922e-06
minus	1045	Control	-3	-9.3203e-07	minus	1137	Tex15_KO	-19	-1.42849e-05	minus	906	Control	-44	-2.37164e-05	minus	858	Tex15_KO	-1	-5.04609e-07
minus	1046	Control	-15	-4.66015e-06	minus	1138	Tex15_KO	-247	-0.000185704	minus	907	Control	-9	-4.85109e-06	minus	859	Tex15_KO	-77	-3.88549e-05
minus	1047	Control	-30	-9.3203e-06	minus	1139	Tex15_KO	-6	-4.51102e-06	minus	908	Control	-4	-2.15604e-06	minus	860	Tex15_KO	-6	-3.02766e-06
minus	1048	Control	-232	-7.2077e-05	minus	1140	Tex15_KO	-29	-2.18032e-05	minus	909	Control	-364	-0.000196199	minus	861	Tex15_KO	-512	-0.00025836
minus	1049	Control	-8	-2.48541e-06	minus	1141	Tex15_KO	-8	-6.01469e-06	minus	910	Control	-126	-6.79152e-05	minus	862	Tex15_KO	-10009	-0.00505064
minus	1050	Control	-963	-0.000299182	minus	1142	Tex15_KO	-1	-7.51836e-07	minus	911	Control	-91	-4.90499e-05	minus	863	Tex15_KO	-1078	-0.000543969
minus	1051	Control	-86	-2.67182e-05	minus	1174	Tex15_KO	-1	-7.51836e-07	minus	912	Control	-2	-1.07802e-06	minus	864	Tex15_KO	-98	-4.94517e-05
minus	1053	Control	-20	-6.21353e-06	minus	1175	Tex15_KO	-2	-1.50367e-06	minus	914	Control	-1	-5.39009e-07	minus	865	Tex15_KO	-28	-1.41291e-05
minus	1054	Control	-31	-9.63098e-06	minus	1177	Tex15_KO	-25	-1.87959e-05	minus	916	Control	-2	-1.07802e-06	minus	866	Tex15_KO	-287	-0.000144823
minus	1055	Control	-495	-0.000153785	minus	1180	Tex15_KO	-35	-2.63143e-05	minus	918	Control	-3	-1.61703e-06	minus	867	Tex15_KO	-30	-1.51383e-05
minus	1056	Control	-289	-8.97855e-05	minus	1181	Tex15_KO	-1	-7.51836e-07	minus	919	Control	-10	-5.39009e-06	minus	868	Tex15_KO	-13	-6.55992e-06
minus	1057	Control	-58	-1.80192e-05	minus	1183	Tex15_KO	-1	-7.51836e-07	minus	920	Control	-3	-1.61703e-06	minus	869	Tex15_KO	-58	-2.92673e-05
minus	1058	Control	-25	-7.76692e-06	minus	1184	Tex15_KO	-15	-1.12775e-05	minus	921	Control	-15	-8.08514e-06	minus	870	Tex15_KO	-27	-1.36245e-05
minus	1059	Control	-10	-3.10677e-06	minus	1185	Tex15_KO	-22	-1.65404e-05	minus	922	Control	-4	-2.15604e-06	minus	871	Tex15_KO	-12	-6.05531e-06
minus	1060	Control	-15	-4.66015e-06	minus	1187	Tex15_KO	-5	-3.75918e-06	minus	923	Control	-5	-2.69505e-06	minus	872	Tex15_KO	-68	-3.43134e-05
minus	1062	Control	-210	-6.52421e-05	minus	1189	Tex15_KO	-2	-1.50367e-06	minus	924	Control	-3	-1.61703e-06	minus	873	Tex15_KO	-6	-3.02766e-06
minus	1063	Control	-96	-2.9825e-05	minus	1190	Tex15_KO	-1634	-0.0012285	minus	926	Control	-1	-5.39009e-07	minus	874	Tex15_KO	-23	-1.1606e-05
minus	1064	Control	-107	-3.32424e-05	minus	1191	Tex15_KO	-15	-1.12775e-05	minus	929	Control	-2	-1.07802e-06	minus	877	Tex15_KO	-1	-5.04609e-07
minus	1065	Control	-21133	-0.00656553	minus	1192	Tex15_KO	-20	-1.50367e-05	minus	931	Control	-1	-5.39009e-07	minus	878	Tex15_KO	-2	-1.00922e-06
minus	1066	Control	-43	-1.33591e-05	minus	1193	Tex15_KO	-15	-1.12775e-05	minus	933	Control	-8	-4.31208e-06	minus	880	Tex15_KO	-1	-5.04609e-07
minus	1067	Control	-9	-2.79609e-06	minus	1194	Tex15_KO	-25	-1.87959e-05	minus	939	Control	-4	-2.15604e-06	minus	882	Tex15_KO	-3	-1.51383e-06
minus	1068	Control	-6	-1.86406e-06	minus	1195	Tex15_KO	-21	-1.57886e-05	minus	941	Control	-4	-2.15604e-06	minus	883	Tex15_KO	-2	-1.00922e-06
minus	1069	Control	-33	-1.02523e-05	minus	1196	Tex15_KO	-9	-6.76653e-06	minus	942	Control	-128	-6.89932e-05	minus	884	Tex15_KO	-4	-2.01844e-06
minus	1070	Control	-38	-1.18057e-05	minus	1197	Tex15_KO	-5	-3.75918e-06	minus	943	Control	-4	-2.15604e-06	minus	885	Tex15_KO	-13	-6.55992e-06
minus	1071	Control	-2	-6.21353e-07	minus	1198	Tex15_KO	-4	-3.00734e-06	minus	944	Control	-38	-2.04824e-05	minus	886	Tex15_KO	-1	-5.04609e-07
minus	1072	Control	-64	-1.98833e-05	minus	1199	Tex15_KO	-10	-7.51836e-06	minus	945	Control	-1	-5.39009e-07	minus	887	Tex15_KO	-79	-3.98641e-05
minus	1073	Control	-5	-1.55338e-06	minus	1200	Tex15_KO	-59	-4.43583e-05	minus	946	Control	-2	-1.07802e-06	minus	888	Tex15_KO	-8	-4.03687e-06
minus	1074	Control	-162	-5.03296e-05	minus	1201	Tex15_KO	-3	-2.25551e-06	minus	947	Control	-77	-4.15037e-05	minus	889	Tex15_KO	-12	-6.05531e-06
minus	1075	Control	-3	-9.3203e-07	minus	1202	Tex15_KO	-34	-2.55624e-05	minus	948	Control	-9	-4.85109e-06	minus	890	Tex15_KO	-547	-0.000276021
minus	1076	Control	-12	-3.72812e-06	minus	1203	Tex15_KO	-6	-4.51102e-06	minus	949	Control	-49	-2.64115e-05	minus	891	Tex15_KO	-94	-4.74333e-05
minus	1077	Control	-2	-6.21353e-07	minus	1204	Tex15_KO	-2	-1.50367e-06	minus	950	Control	-30	-1.61703e-05	minus	892	Tex15_KO	-60	-3.02766e-05
minus	1078	Control	-5	-1.55338e-06	minus	1206	Tex15_KO	-3	-2.25551e-06	minus	951	Control	-17	-9.16316e-06	minus	893	Tex15_KO	-11	-5.5507e-06
minus	1079	Control	-2	-6.21353e-07	minus	1207	Tex15_KO	-4	-3.00734e-06	minus	952	Control	-542	-0.000292143	minus	894	Tex15_KO	-1	-5.04609e-07
minus	1080	Control	-16	-4.97083e-06	minus	1208	Tex15_KO	-2	-1.50367e-06	minus	953	Control	-23	-1.23972e-05	minus	895	Tex15_KO	-1	-5.04609e-07
minus	1081	Control	-82	-2.54755e-05	minus	1209	Tex15_KO	-2	-1.50367e-06	minus	954	Control	-6	-3.23406e-06	minus	899	Tex15_KO	-1	-5.04609e-07
minus	1082	Control	-25	-7.76692e-06	minus	1210	Tex15_KO	-3	-2.25551e-06	minus	955	Control	-229	-0.000123433	minus	900	Tex15_KO	-1	-5.04609e-07
minus	1083	Control	-24	-7.45624e-06	minus	1211	Tex15_KO	-50	-3.75918e-05	minus	956	Control	-432	-0.000232852	minus	901	Tex15_KO	-30	-1.51383e-05
minus	1084	Control	-288	-8.94749e-05	minus	1212	Tex15_KO	-26	-1.95477e-05	minus	957	Control	-125	-6.73762e-05	minus	902	Tex15_KO	-274	-0.000138263
minus	1085	Control	-4	-1.24271e-06	minus	1213	Tex15_KO	-3	-2.25551e-06	minus	958	Control	-22	-1.18582e-05	minus	903	Tex15_KO	-357	-0.000180146
minus	1086	Control	-3	-9.3203e-07	minus	1214	Tex15_KO	-4	-3.00734e-06	minus	959	Control	-57	-3.07235e-05	minus	904	Tex15_KO	-70	-3.53227e-05
minus	1088	Control	-76	-2.36114e-05	minus	1215	Tex15_KO	-17	-1.27812e-05	minus	960	Control	-11	-5.9291e-06	minus	905	Tex15_KO	-501	-0.000252809
minus	1089	Control	-4	-1.24271e-06	minus	1216	Tex15_KO	-313	-0.000235325	minus	961	Control	-9	-4.85109e-06	minus	906	Tex15_KO	-22	-1.11014e-05
minus	1090	Control	-7	-2.17474e-06	minus	1217	Tex15_KO	-28	-2.10514e-05	minus	962	Control	-32	-1.72483e-05	minus	907	Tex15_KO	-5	-2.52305e-06
minus	1091	Control	-323	-0.000100349	minus	1218	Tex15_KO	-4	-3.00734e-06	minus	963	Control	-74	-3.98867e-05	minus	908	Tex15_KO	-4	-2.01844e-06
minus	1092	Control	-7	-2.17474e-06	minus	1219	Tex15_KO	-210	-0.000157886	minus	964	Control	-4	-2.15604e-06	minus	909	Tex15_KO	-225	-0.000113537
minus	1093	Control	-4	-1.24271e-06	minus	1220	Tex15_KO	-19	-1.42849e-05	minus	965	Control	-14	-7.54613e-06	minus	910	Tex15_KO	-80	-4.03687e-05
minus	1094	Control	-7	-2.17474e-06	minus	1221	Tex15_KO	-76	-5.71395e-05	minus	966	Control	-23	-1.23972e-05	minus	911	Tex15_KO	-115	-5.80301e-05
minus	1095	Control	-1	-3.10677e-07	minus	1222	Tex15_KO	-69	-5.18767e-05	minus	967	Control	-1	-5.39009e-07	minus	916	Tex15_KO	-1	-5.04609e-07
minus	1125	Control	-1	-3.10677e-07	minus	1223	Tex15_KO	-232	-0.000174426	minus	968	Control	-5	-2.69505e-06	minus	918	Tex15_KO	-3	-1.51383e-06
minus	1126	Control	-1	-3.10677e-07	minus	1224	Tex15_KO	-6506	-0.00489145	minus	970	Control	-4	-2.15604e-06	minus	919	Tex15_KO	-7	-3.53227e-06
minus	1127	Control	-9	-2.79609e-06	minus	1225	Tex15_KO	-337	-0.000253369	minus	971	Control	-12	-6.46811e-06	minus	920	Tex15_KO	-3	-1.51383e-06
minus	1128	Control	-76	-2.36114e-05	minus	1226	Tex15_KO	-73	-5.4884e-05	minus	972	Control	-180	-9.70217e-05	minus	921	Tex15_KO	-8	-4.03687e-06
minus	1129	Control	-15	-4.66015e-06	minus	1227	Tex15_KO	-9	-6.76653e-06	minus	973	Control	-142	-7.65393e-05	minus	922	Tex15_KO	-4	-2.01844e-06
minus	1130	Control	-6	-1.86406e-06	minus	1228	Tex15_KO	-18	-1.35331e-05	minus	974	Control	-69	-3.71917e-05	minus	923	Tex15_KO	-6	-3.02766e-06
minus	1131	Control	-334	-0.000103766	minus	1229	Tex15_KO	-41	-3.08253e-05	minus	975	Control	-267	-0.000143916	minus	925	Tex15_KO	-2	-1.00922e-06
minus	1132	Control	-639	-0.000198522	minus	1230	Tex15_KO	-655	-0.000492453	minus	976	Control	-36	-1.94043e-05	minus	933	Tex15_KO	-4	-2.01844e-06
minus	1133	Control	-1556	-0.000483413	minus	1231	Tex15_KO	-536	-0.000402984	minus	977	Control	-30	-1.61703e-05	minus	939	Tex15_KO	-4	-2.01844e-06
minus	1134	Control	-112	-3.47958e-05	minus	1232	Tex15_KO	-49	-3.684e-05	minus	978	Control	-17	-9.16316e-06	minus	941	Tex15_KO	-1	-5.04609e-07
minus	1135	Control	-28	-8.69895e-06	minus	1233	Tex15_KO	-9	-6.76653e-06	minus	979	Control	-153	-8.24684e-05	minus	942	Tex15_KO	-142	-7.16545e-05
minus	1136	Control	-1726	-0.000536228	minus	1234	Tex15_KO	-38	-2.85698e-05	minus	980	Control	-22	-1.18582e-05	minus	943	Tex15_KO	-1	-5.04609e-07
minus	1137	Control	-57	-1.77086e-05	minus	1235	Tex15_KO	-56	-4.21028e-05	minus	981	Control	-26	-1.40142e-05	minus	944	Tex15_KO	-21	-1.05968e-05
minus	1138	Control	-817	-0.000253823	minus	1236	Tex15_KO	-9	-6.76653e-06	minus	982	Control	-4	-2.15604e-06	minus	945	Tex15_KO	-2	-1.00922e-06
minus	1139	Control	-34	-1.0563e-05	minus	1237	Tex15_KO	-564	-0.000424036	minus	983	Control	-71	-3.82697e-05	minus	946	Tex15_KO	-5	-2.52305e-06
minus	1140	Control	-24	-7.45624e-06	minus	1238	Tex15_KO	-68	-5.11249e-05	minus	984	Control	-20	-1.07802e-05	minus	947	Tex15_KO	-91	-4.59195e-05
minus	1141	Control	-20	-6.21353e-06	minus	1239	Tex15_KO	-9	-6.76653e-06	minus	985	Control	-15	-8.08514e-06	minus	948	Tex15_KO	-11	-5.5507e-06
minus	1142	Control	-1	-3.10677e-07	minus	1240	Tex15_KO	-101	-7.59355e-05	minus	986	Control	-18	-9.70217e-06	minus	949	Tex15_KO	-66	-3.33042e-05
minus	1145	Control	-2	-6.21353e-07	minus	1241	Tex15_KO	-53	-3.98473e-05	minus	987	Control	-1549	-0.000834926	minus	950	Tex15_KO	-26	-1.31198e-05
minus	1174	Control	-4	-1.24271e-06	minus	1242	Tex15_KO	-7	-5.26285e-06	minus	988	Control	-110	-5.9291e-05	minus	951	Tex15_KO	-21	-1.05968e-05
minus	1175	Control	-8	-2.48541e-06	minus	1243	Tex15_KO	-16	-1.20294e-05	minus	989	Control	-7	-3.77307e-06	minus	952	Tex15_KO	-951	-0.000479883
minus	1177	Control	-23	-7.14556e-06	minus	1244	Tex15_KO	-2	-1.50367e-06	minus	991	Control	-246	-0.000132596	minus	953	Tex15_KO	-20	-1.00922e-05
minus	1178	Control	-12	-3.72812e-06	minus	1245	Tex15_KO	-7	-5.26285e-06	minus	992	Control	-2	-1.07802e-06	minus	954	Tex15_KO	-23	-1.1606e-05
minus	1179	Control	-1	-3.10677e-07	minus	1247	Tex15_KO	-3	-2.25551e-06	minus	993	Control	-49	-2.64115e-05	minus	955	Tex15_KO	-333	-0.000168035
minus	1180	Control	-100	-3.10677e-05	minus	1248	Tex15_KO	-69	-5.18767e-05	minus	994	Control	-1	-5.39009e-07	minus	956	Tex15_KO	-462	-0.00023313
minus	1181	Control	-11	-3.41744e-06	minus	1249	Tex15_KO	-2	-1.50367e-06	minus	997	Control	-1	-5.39009e-07	minus	957	Tex15_KO	-134	-6.76177e-05
minus	1182	Control	-1	-3.10677e-07	minus	1250	Tex15_KO	-51	-3.83436e-05	minus	998	Control	-2	-1.07802e-06	minus	958	Tex15_KO	-19	-9.58758e-06
minus	1183	Control	-27	-8.38827e-06	minus	1251	Tex15_KO	-20	-1.50367e-05	minus	1002	Control	-8	-4.31208e-06	minus	959	Tex15_KO	-82	-4.1378e-05
minus	1184	Control	-72	-2.23687e-05	minus	1252	Tex15_KO	-13	-9.77387e-06	minus	1008	Control	-5	-2.69505e-06	minus	960	Tex15_KO	-17	-8.57836e-06
minus	1185	Control	-81	-2.51648e-05	minus	1253	Tex15_KO	-20	-1.50367e-05	minus	1019	Control	-5	-2.69505e-06	minus	961	Tex15_KO	-13	-6.55992e-06
minus	1186	Control	-17	-5.2815e-06	minus	1254	Tex15_KO	-52	-3.90955e-05	minus	1022	Control	-3	-1.61703e-06	minus	962	Tex15_KO	-35	-1.76613e-05
minus	1187	Control	-14	-4.34947e-06	minus	1255	Tex15_KO	-12	-9.02203e-06	minus	1023	Control	-1	-5.39009e-07	minus	963	Tex15_KO	-82	-4.1378e-05
minus	1188	Control	-3	-9.3203e-07	minus	1256	Tex15_KO	-25	-1.87959e-05	minus	1025	Control	-6	-3.23406e-06	minus	964	Tex15_KO	-4	-2.01844e-06
minus	1189	Control	-13	-4.0388e-06	minus	1257	Tex15_KO	-5	-3.75918e-06	minus	1027	Control	-7	-3.77307e-06	minus	965	Tex15_KO	-22	-1.11014e-05
minus	1190	Control	-5805	-0.00180348	minus	1258	Tex15_KO	-4	-3.00734e-06	minus	1029	Control	-5	-2.69505e-06	minus	966	Tex15_KO	-20	-1.00922e-05
minus	1191	Control	-22	-6.83489e-06	minus	1259	Tex15_KO	-8	-6.01469e-06	minus	1030	Control	-13	-7.00712e-06	minus	968	Tex15_KO	-7	-3.53227e-06
minus	1192	Control	-23	-7.14556e-06	minus	1260	Tex15_KO	-113	-8.49575e-05	minus	1031	Control	-4	-2.15604e-06	minus	969	Tex15_KO	-4	-2.01844e-06
minus	1193	Control	-104	-3.23104e-05	minus	1261	Tex15_KO	-5	-3.75918e-06	minus	1032	Control	-1	-5.39009e-07	minus	970	Tex15_KO	-3	-1.51383e-06
minus	1194	Control	-30	-9.3203e-06	minus	1262	Tex15_KO	-80	-6.01469e-05	minus	1033	Control	-4	-2.15604e-06	minus	971	Tex15_KO	-8	-4.03687e-06
minus	1195	Control	-27	-8.38827e-06	minus	1263	Tex15_KO	-30	-2.25551e-05	minus	1034	Control	-2	-1.07802e-06	minus	972	Tex15_KO	-154	-7.77098e-05
minus	1196	Control	-44	-1.36698e-05	minus	1264	Tex15_KO	-1	-7.51836e-07	minus	1035	Control	-3	-1.61703e-06	minus	973	Tex15_KO	-137	-6.91315e-05
minus	1197	Control	-16	-4.97083e-06	minus	1265	Tex15_KO	-16	-1.20294e-05	minus	1038	Control	-73	-3.93477e-05	minus	974	Tex15_KO	-67	-3.38088e-05
minus	1198	Control	-15	-4.66015e-06	minus	1266	Tex15_KO	-14	-1.05257e-05	minus	1039	Control	-5	-2.69505e-06	minus	975	Tex15_KO	-272	-0.000137254
minus	1199	Control	-10	-3.10677e-06	minus	1267	Tex15_KO	-209	-0.000157134	minus	1040	Control	-1	-5.39009e-07	minus	976	Tex15_KO	-19	-9.58758e-06
minus	1200	Control	-195	-6.05819e-05	minus	1268	Tex15_KO	-69	-5.18767e-05	minus	1041	Control	-32	-1.72483e-05	minus	977	Tex15_KO	-14	-7.06453e-06
minus	1201	Control	-20	-6.21353e-06	minus	1269	Tex15_KO	-11	-8.2702e-06	minus	1042	Control	-2	-1.07802e-06	minus	978	Tex15_KO	-32	-1.61475e-05
minus	1202	Control	-67	-2.08153e-05	minus	1270	Tex15_KO	-3	-2.25551e-06	minus	1043	Control	-23	-1.23972e-05	minus	979	Tex15_KO	-234	-0.000118079
minus	1203	Control	-12	-3.72812e-06	minus	1271	Tex15_KO	-5	-3.75918e-06	minus	1048	Control	-2	-1.07802e-06	minus	980	Tex15_KO	-43	-2.16982e-05
minus	1204	Control	-3	-9.3203e-07	minus	1272	Tex15_KO	-7	-5.26285e-06	minus	1049	Control	-29	-1.56313e-05	minus	981	Tex15_KO	-18	-9.08297e-06
minus	1206	Control	-22	-6.83489e-06	minus	1273	Tex15_KO	-1	-7.51836e-07	minus	1056	Control	-18	-9.70217e-06	minus	982	Tex15_KO	-9	-4.54148e-06
minus	1207	Control	-2	-6.21353e-07	minus	1274	Tex15_KO	-278	-0.00020901	minus	1058	Control	-52	-2.80285e-05	minus	983	Tex15_KO	-148	-7.46822e-05
minus	1208	Control	-33	-1.02523e-05	minus	1275	Tex15_KO	-44	-3.30808e-05	minus	1059	Control	-31	-1.67093e-05	minus	984	Tex15_KO	-45	-2.27074e-05
minus	1209	Control	-5	-1.55338e-06	minus	1276	Tex15_KO	-54	-4.05992e-05	minus	1060	Control	-6	-3.23406e-06	minus	985	Tex15_KO	-24	-1.21106e-05
minus	1210	Control	-9	-2.79609e-06	minus	1277	Tex15_KO	-8274	-0.00622069	minus	1061	Control	-4	-2.15604e-06	minus	986	Tex15_KO	-17	-8.57836e-06
minus	1211	Control	-215	-6.67955e-05	minus	1278	Tex15_KO	-510	-0.000383436	minus	1062	Control	-2	-1.07802e-06	minus	987	Tex15_KO	-2034	-0.00102638
minus	1212	Control	-19	-5.90286e-06	minus	1279	Tex15_KO	-21	-1.57886e-05	minus	1063	Control	-38	-2.04824e-05	minus	988	Tex15_KO	-124	-6.25716e-05
minus	1213	Control	-9	-2.79609e-06	minus	1280	Tex15_KO	-19	-1.42849e-05	minus	1065	Control	-3	-1.61703e-06	minus	989	Tex15_KO	-12	-6.05531e-06
minus	1214	Control	-8	-2.48541e-06	minus	1281	Tex15_KO	-28	-2.10514e-05	minus	1068	Control	-5	-2.69505e-06	minus	990	Tex15_KO	-1	-5.04609e-07
minus	1215	Control	-51	-1.58445e-05	minus	1282	Tex15_KO	-2	-1.50367e-06	minus	1069	Control	-9	-4.85109e-06	minus	991	Tex15_KO	-194	-9.78942e-05
minus	1216	Control	-133	-4.132e-05	minus	1283	Tex15_KO	-1	-7.51836e-07	minus	1070	Control	-75	-4.04257e-05	minus	992	Tex15_KO	-3	-1.51383e-06
minus	1217	Control	-13	-4.0388e-06	minus	1284	Tex15_KO	-80	-6.01469e-05	minus	1073	Control	-8	-4.31208e-06	minus	993	Tex15_KO	-55	-2.77535e-05
minus	1218	Control	-18	-5.59218e-06	minus	1286	Tex15_KO	-8	-6.01469e-06	minus	1086	Control	-3	-1.61703e-06	minus	1002	Tex15_KO	-5	-2.52305e-06
minus	1219	Control	-267	-8.29507e-05	minus	1288	Tex15_KO	-8	-6.01469e-06	minus	1087	Control	-4	-2.15604e-06	minus	1003	Tex15_KO	-1	-5.04609e-07
minus	1220	Control	-23	-7.14556e-06	minus	1290	Tex15_KO	-7	-5.26285e-06	minus	1088	Control	-6	-3.23406e-06	minus	1008	Tex15_KO	-1	-5.04609e-07
minus	1221	Control	-198	-6.1514e-05	minus	1291	Tex15_KO	-7	-5.26285e-06	minus	1091	Control	-1	-5.39009e-07	minus	1021	Tex15_KO	-1	-5.04609e-07
minus	1222	Control	-150	-4.66015e-05	minus	1292	Tex15_KO	-53	-3.98473e-05	minus	1092	Control	-11	-5.9291e-06	minus	1022	Tex15_KO	-2	-1.00922e-06
minus	1223	Control	-362	-0.000112465	minus	1293	Tex15_KO	-187	-0.000140593	minus	1093	Control	-4	-2.15604e-06	minus	1023	Tex15_KO	-2	-1.00922e-06
minus	1224	Control	-7153	-0.00222227	minus	1294	Tex15_KO	-44	-3.30808e-05	minus	1095	Control	-4	-2.15604e-06	minus	1025	Tex15_KO	-6	-3.02766e-06
minus	1225	Control	-302	-9.38243e-05	minus	1295	Tex15_KO	-5	-3.75918e-06	minus	1097	Control	-92	-4.95889e-05	minus	1027	Tex15_KO	-7	-3.53227e-06
minus	1226	Control	-135	-4.19413e-05	minus	1296	Tex15_KO	-218	-0.0001639	minus	1099	Control	-2	-1.07802e-06	minus	1028	Tex15_KO	-2	-1.00922e-06
minus	1227	Control	-16	-4.97083e-06	minus	1297	Tex15_KO	-5	-3.75918e-06	minus	1102	Control	-1	-5.39009e-07	minus	1029	Tex15_KO	-7	-3.53227e-06
minus	1228	Control	-56	-1.73979e-05	minus	1298	Tex15_KO	-10	-7.51836e-06	minus	1107	Control	-9	-4.85109e-06	minus	1030	Tex15_KO	-9	-4.54148e-06
minus	1229	Control	-208	-6.46207e-05	minus	1299	Tex15_KO	-1	-7.51836e-07	minus	1108	Control	-3	-1.61703e-06	minus	1031	Tex15_KO	-4	-2.01844e-06
minus	1230	Control	-3219	-0.00100007	minus	1300	Tex15_KO	-445	-0.000334567	minus	1109	Control	-35	-1.88653e-05	minus	1033	Tex15_KO	-2	-1.00922e-06
minus	1231	Control	-994	-0.000308813	minus	1301	Tex15_KO	-10	-7.51836e-06	minus	1110	Control	-3	-1.61703e-06	minus	1034	Tex15_KO	-1	-5.04609e-07
minus	1232	Control	-429	-0.00013328	minus	1302	Tex15_KO	-21	-1.57886e-05	minus	1111	Control	-20	-1.07802e-05	minus	1035	Tex15_KO	-1	-5.04609e-07
minus	1233	Control	-27	-8.38827e-06	minus	1303	Tex15_KO	-865	-0.000650338	minus	1116	Control	-12	-6.46811e-06	minus	1038	Tex15_KO	-75	-3.78457e-05
minus	1234	Control	-28	-8.69895e-06	minus	1304	Tex15_KO	-22	-1.65404e-05	minus	1117	Control	-2	-1.07802e-06	minus	1039	Tex15_KO	-1	-5.04609e-07
minus	1235	Control	-217	-6.74168e-05	minus	1305	Tex15_KO	-3	-2.25551e-06	minus	1118	Control	-2	-1.07802e-06	minus	1040	Tex15_KO	-2	-1.00922e-06
minus	1236	Control	-23	-7.14556e-06	minus	1327	Tex15_KO	-3	-2.25551e-06	minus	1119	Control	-1	-5.39009e-07	minus	1041	Tex15_KO	-25	-1.26152e-05
minus	1237	Control	-334	-0.000103766	minus	1328	Tex15_KO	-1	-7.51836e-07	minus	1120	Control	-3	-1.61703e-06	minus	1042	Tex15_KO	-3	-1.51383e-06
minus	1238	Control	-134	-4.16307e-05	minus	1331	Tex15_KO	-1	-7.51836e-07	minus	1121	Control	-49	-2.64115e-05	minus	1043	Tex15_KO	-12	-6.05531e-06
minus	1239	Control	-38	-1.18057e-05	minus	1337	Tex15_KO	-1	-7.51836e-07	minus	1122	Control	-29	-1.56313e-05	minus	1047	Tex15_KO	-1	-5.04609e-07
minus	1240	Control	-152	-4.72228e-05	minus	1340	Tex15_KO	-16	-1.20294e-05	minus	1123	Control	-1	-5.39009e-07	minus	1048	Tex15_KO	-3	-1.51383e-06
minus	1241	Control	-12	-3.72812e-06	minus	1341	Tex15_KO	-2	-1.50367e-06	minus	1124	Control	-48	-2.58725e-05	minus	1049	Tex15_KO	-31	-1.56429e-05
minus	1242	Control	-142	-4.41161e-05	minus	1343	Tex15_KO	-220	-0.000165404	minus	1125	Control	-29	-1.56313e-05	minus	1056	Tex15_KO	-13	-6.55992e-06
minus	1243	Control	-57	-1.77086e-05	minus	1344	Tex15_KO	-613	-0.000460876	minus	1126	Control	-19	-1.02412e-05	minus	1058	Tex15_KO	-19	-9.58758e-06
minus	1244	Control	-4	-1.24271e-06	minus	1345	Tex15_KO	-365	-0.00027442	minus	1127	Control	-17	-9.16316e-06	minus	1059	Tex15_KO	-26	-1.31198e-05
minus	1245	Control	-12	-3.72812e-06	minus	1346	Tex15_KO	-35	-2.63143e-05	minus	1128	Control	-5	-2.69505e-06	minus	1060	Tex15_KO	-3	-1.51383e-06
minus	1246	Control	-2	-6.21353e-07	minus	1347	Tex15_KO	-12	-9.02203e-06	minus	1129	Control	-5	-2.69505e-06	minus	1061	Tex15_KO	-1	-5.04609e-07
minus	1247	Control	-5	-1.55338e-06	minus	1348	Tex15_KO	-566	-0.000425539	minus	1131	Control	-10	-5.39009e-06	minus	1062	Tex15_KO	-3	-1.51383e-06
minus	1248	Control	-38	-1.18057e-05	minus	1349	Tex15_KO	-10	-7.51836e-06	minus	1133	Control	-3	-1.61703e-06	minus	1063	Tex15_KO	-26	-1.31198e-05
minus	1249	Control	-1	-3.10677e-07	minus	1350	Tex15_KO	-344	-0.000258632	minus	1134	Control	-21	-1.13192e-05	minus	1064	Tex15_KO	-1	-5.04609e-07
minus	1250	Control	-143	-4.44268e-05	minus	1351	Tex15_KO	-11	-8.2702e-06	minus	1147	Control	-11	-5.9291e-06	minus	1065	Tex15_KO	-2	-1.00922e-06
minus	1251	Control	-10	-3.10677e-06	minus	1352	Tex15_KO	-18	-1.35331e-05	minus	1148	Control	-1	-5.39009e-07	minus	1068	Tex15_KO	-6	-3.02766e-06
minus	1252	Control	-8	-2.48541e-06	minus	1353	Tex15_KO	-2	-1.50367e-06	minus	1149	Control	-11	-5.9291e-06	minus	1069	Tex15_KO	-13	-6.55992e-06
minus	1253	Control	-21	-6.52421e-06	minus	1354	Tex15_KO	-1	-7.51836e-07	minus	1150	Control	-17	-9.16316e-06	minus	1070	Tex15_KO	-40	-2.01844e-05
minus	1254	Control	-36	-1.11844e-05	minus	1358	Tex15_KO	-9	-6.76653e-06	minus	1151	Control	-23	-1.23972e-05	minus	1071	Tex15_KO	-1	-5.04609e-07
minus	1255	Control	-20	-6.21353e-06	minus	1359	Tex15_KO	-5	-3.75918e-06	minus	1152	Control	-14	-7.54613e-06	minus	1073	Tex15_KO	-2	-1.00922e-06
minus	1256	Control	-18	-5.59218e-06	minus	1360	Tex15_KO	-6	-4.51102e-06	minus	1153	Control	-81	-4.36598e-05	minus	1074	Tex15_KO	-1	-5.04609e-07
minus	1257	Control	-3	-9.3203e-07	minus	1361	Tex15_KO	-3	-2.25551e-06	minus	1154	Control	-213	-0.000114809	minus	1075	Tex15_KO	-1	-5.04609e-07
minus	1258	Control	-22	-6.83489e-06	minus	1362	Tex15_KO	-9	-6.76653e-06	minus	1155	Control	-3157	-0.00170165	minus	1076	Tex15_KO	-3	-1.51383e-06
minus	1259	Control	-6	-1.86406e-06	minus	1364	Tex15_KO	-1	-7.51836e-07	minus	1156	Control	-251	-0.000135291	minus	1084	Tex15_KO	-3	-1.51383e-06
minus	1260	Control	-270	-8.38827e-05	minus	1367	Tex15_KO	-1	-7.51836e-07	minus	1157	Control	-64	-3.44966e-05	minus	1085	Tex15_KO	-1	-5.04609e-07
minus	1261	Control	-37	-1.1495e-05	minus	1369	Tex15_KO	-3	-2.25551e-06	minus	1158	Control	-2	-1.07802e-06	minus	1086	Tex15_KO	-2	-1.00922e-06
minus	1262	Control	-444	-0.00013794	minus	1370	Tex15_KO	-12	-9.02203e-06	minus	1159	Control	-7	-3.77307e-06	minus	1087	Tex15_KO	-14	-7.06453e-06
minus	1263	Control	-53	-1.64659e-05	minus	1371	Tex15_KO	-3	-2.25551e-06	minus	1164	Control	-34	-1.83263e-05	minus	1088	Tex15_KO	-13	-6.55992e-06
minus	1264	Control	-2	-6.21353e-07	minus	1372	Tex15_KO	-1	-7.51836e-07	minus	1165	Control	-1	-5.39009e-07	minus	1090	Tex15_KO	-2	-1.00922e-06
minus	1265	Control	-91	-2.82716e-05	minus	1379	Tex15_KO	-1	-7.51836e-07	minus	1167	Control	-2	-1.07802e-06	minus	1091	Tex15_KO	-1	-5.04609e-07
minus	1266	Control	-10	-3.10677e-06	minus	1380	Tex15_KO	-1	-7.51836e-07	minus	1170	Control	-8	-4.31208e-06	minus	1092	Tex15_KO	-4	-2.01844e-06
minus	1267	Control	-537	-0.000166833	minus	1384	Tex15_KO	-2	-1.50367e-06	minus	1171	Control	-1	-5.39009e-07	minus	1093	Tex15_KO	-3	-1.51383e-06
minus	1268	Control	-367	-0.000114018	minus	1386	Tex15_KO	-5	-3.75918e-06	minus	1172	Control	-21	-1.13192e-05	minus	1094	Tex15_KO	-1	-5.04609e-07
minus	1269	Control	-41	-1.27377e-05	minus	1387	Tex15_KO	-11	-8.2702e-06	minus	1173	Control	-5	-2.69505e-06	minus	1095	Tex15_KO	-3	-1.51383e-06
minus	1270	Control	-18	-5.59218e-06	minus	1389	Tex15_KO	-26	-1.95477e-05	minus	1174	Control	-4	-2.15604e-06	minus	1097	Tex15_KO	-138	-6.96361e-05
minus	1271	Control	-29	-9.00962e-06	minus	1390	Tex15_KO	-3	-2.25551e-06	minus	1175	Control	-23	-1.23972e-05	minus	1099	Tex15_KO	-1	-5.04609e-07
minus	1272	Control	-11	-3.41744e-06	minus	1391	Tex15_KO	-3	-2.25551e-06	minus	1176	Control	-1	-5.39009e-07	minus	1101	Tex15_KO	-2	-1.00922e-06
minus	1273	Control	-3	-9.3203e-07	minus	1392	Tex15_KO	-172	-0.000129316	minus	1180	Control	-1	-5.39009e-07	minus	1103	Tex15_KO	-1	-5.04609e-07
minus	1274	Control	-826	-0.000256619	minus	1393	Tex15_KO	-6	-4.51102e-06	minus	1182	Control	-7	-3.77307e-06	minus	1104	Tex15_KO	-3	-1.51383e-06
minus	1275	Control	-223	-6.92809e-05	minus	1394	Tex15_KO	-7	-5.26285e-06	minus	1183	Control	-6	-3.23406e-06	minus	1105	Tex15_KO	-5	-2.52305e-06
minus	1276	Control	-86	-2.67182e-05	minus	1395	Tex15_KO	-23	-1.72922e-05	minus	1184	Control	-13	-7.00712e-06	minus	1107	Tex15_KO	-11	-5.5507e-06
minus	1277	Control	-5860	-0.00182056	minus	1396	Tex15_KO	-9	-6.76653e-06	minus	1185	Control	-43	-2.31774e-05	minus	1108	Tex15_KO	-3	-1.51383e-06
minus	1278	Control	-816	-0.000253512	minus	1397	Tex15_KO	-3	-2.25551e-06	minus	1186	Control	-35	-1.88653e-05	minus	1109	Tex15_KO	-22	-1.11014e-05
minus	1279	Control	-66	-2.05047e-05	minus	1401	Tex15_KO	-1	-7.51836e-07	minus	1187	Control	-29	-1.56313e-05	minus	1110	Tex15_KO	-3	-1.51383e-06
minus	1280	Control	-66	-2.05047e-05	minus	1402	Tex15_KO	-266	-0.000199988	minus	1188	Control	-11	-5.9291e-06	minus	1111	Tex15_KO	-1	-5.04609e-07
minus	1281	Control	-83	-2.57862e-05	minus	1403	Tex15_KO	-1	-7.51836e-07	minus	1189	Control	-218	-0.000117504	minus	1116	Tex15_KO	-9	-4.54148e-06
minus	1282	Control	-27	-8.38827e-06	minus	1404	Tex15_KO	-15	-1.12775e-05	minus	1190	Control	-31	-1.67093e-05	minus	1117	Tex15_KO	-1	-5.04609e-07
minus	1284	Control	-209	-6.49314e-05	minus	1405	Tex15_KO	-46	-3.45845e-05	minus	1191	Control	-1485	-0.000800429	minus	1119	Tex15_KO	-2	-1.00922e-06
minus	1285	Control	-2	-6.21353e-07	minus	1406	Tex15_KO	-18	-1.35331e-05	minus	1192	Control	-642	-0.000346044	minus	1121	Tex15_KO	-34	-1.71567e-05
minus	1286	Control	-19	-5.90286e-06	minus	1407	Tex15_KO	-9	-6.76653e-06	minus	1193	Control	-1853	-0.000998785	minus	1122	Tex15_KO	-12	-6.05531e-06
minus	1288	Control	-6	-1.86406e-06	minus	1408	Tex15_KO	-6	-4.51102e-06	minus	1194	Control	-450	-0.000242554	minus	1123	Tex15_KO	-1	-5.04609e-07
minus	1289	Control	-3	-9.3203e-07	minus	1409	Tex15_KO	-5	-3.75918e-06	minus	1195	Control	-53	-2.85675e-05	minus	1124	Tex15_KO	-52	-2.62397e-05
minus	1290	Control	-60	-1.86406e-05	minus	1410	Tex15_KO	-5	-3.75918e-06	minus	1196	Control	-32	-1.72483e-05	minus	1125	Tex15_KO	-25	-1.26152e-05
minus	1291	Control	-11	-3.41744e-06	minus	1411	Tex15_KO	-1	-7.51836e-07	minus	1197	Control	-333	-0.00017949	minus	1126	Tex15_KO	-71	-3.58273e-05
minus	1292	Control	-138	-4.28734e-05	minus	1412	Tex15_KO	-60	-4.51102e-05	minus	1198	Control	-610	-0.000328796	minus	1127	Tex15_KO	-3	-1.51383e-06
minus	1293	Control	-475	-0.000147571	minus	1413	Tex15_KO	-56	-4.21028e-05	minus	1199	Control	-186	-0.000100256	minus	1128	Tex15_KO	-2	-1.00922e-06
minus	1294	Control	-98	-3.04463e-05	minus	1414	Tex15_KO	-161	-0.000121046	minus	1200	Control	-1307	-0.000704485	minus	1129	Tex15_KO	-2	-1.00922e-06
minus	1295	Control	-22	-6.83489e-06	minus	1415	Tex15_KO	-21	-1.57886e-05	minus	1201	Control	-33	-1.77873e-05	minus	1130	Tex15_KO	-1	-5.04609e-07
minus	1296	Control	-584	-0.000181435	minus	1416	Tex15_KO	-11	-8.2702e-06	minus	1202	Control	-9	-4.85109e-06	minus	1131	Tex15_KO	-15	-7.56914e-06
minus	1297	Control	-21	-6.52421e-06	minus	1417	Tex15_KO	-2	-1.50367e-06	minus	1203	Control	-13	-7.00712e-06	minus	1134	Tex15_KO	-18	-9.08297e-06
minus	1298	Control	-28	-8.69895e-06	minus	1418	Tex15_KO	-10	-7.51836e-06	minus	1204	Control	-70	-3.77307e-05	minus	1137	Tex15_KO	-2	-1.00922e-06
minus	1299	Control	-13	-4.0388e-06	minus	1419	Tex15_KO	-2	-1.50367e-06	minus	1205	Control	-146	-7.86954e-05	minus	1139	Tex15_KO	-3	-1.51383e-06
minus	1300	Control	-844	-0.000262211	minus	1420	Tex15_KO	-4	-3.00734e-06	minus	1213	Control	-2	-1.07802e-06	minus	1147	Tex15_KO	-5	-2.52305e-06
minus	1301	Control	-37	-1.1495e-05	minus	1421	Tex15_KO	-103	-7.74391e-05	minus	1215	Control	-2	-1.07802e-06	minus	1148	Tex15_KO	-1	-5.04609e-07
minus	1302	Control	-45	-1.39804e-05	minus	1422	Tex15_KO	-265	-0.000199237	minus	1216	Control	-53	-2.85675e-05	minus	1149	Tex15_KO	-6	-3.02766e-06
minus	1303	Control	-2295	-0.000713003	minus	1423	Tex15_KO	-6	-4.51102e-06	minus	1217	Control	-40	-2.15604e-05	minus	1150	Tex15_KO	-10	-5.04609e-06
minus	1304	Control	-56	-1.73979e-05	minus	1424	Tex15_KO	-4	-3.00734e-06	minus	1218	Control	-12	-6.46811e-06	minus	1151	Tex15_KO	-12	-6.05531e-06
minus	1305	Control	-21	-6.52421e-06	minus	1425	Tex15_KO	-4	-3.00734e-06	minus	1219	Control	-11	-5.9291e-06	minus	1152	Tex15_KO	-7	-3.53227e-06
minus	1306	Control	-8	-2.48541e-06	minus	1426	Tex15_KO	-1	-7.51836e-07	minus	1220	Control	-43	-2.31774e-05	minus	1153	Tex15_KO	-38	-1.91752e-05
minus	1307	Control	-6	-1.86406e-06	minus	1427	Tex15_KO	-23	-1.72922e-05	minus	1221	Control	-18	-9.70217e-06	minus	1154	Tex15_KO	-196	-9.89034e-05
minus	1308	Control	-1	-3.10677e-07	minus	1429	Tex15_KO	-1	-7.51836e-07	minus	1222	Control	-1	-5.39009e-07	minus	1155	Tex15_KO	-3002	-0.00151484
minus	1311	Control	-1	-3.10677e-07	minus	1430	Tex15_KO	-22	-1.65404e-05	minus	1223	Control	-4	-2.15604e-06	minus	1156	Tex15_KO	-412	-0.000207899
minus	1317	Control	-1	-3.10677e-07	minus	1431	Tex15_KO	-28	-2.10514e-05	minus	1224	Control	-26	-1.40142e-05	minus	1157	Tex15_KO	-56	-2.82581e-05
minus	1323	Control	-1	-3.10677e-07	minus	1432	Tex15_KO	-3	-2.25551e-06	minus	1225	Control	-40	-2.15604e-05	minus	1158	Tex15_KO	-2	-1.00922e-06
minus	1327	Control	-13	-4.0388e-06	minus	1433	Tex15_KO	-15	-1.12775e-05	minus	1226	Control	-1	-5.39009e-07	minus	1159	Tex15_KO	-5	-2.52305e-06
minus	1328	Control	-2	-6.21353e-07	minus	1434	Tex15_KO	-5	-3.75918e-06	minus	1227	Control	-91	-4.90499e-05	minus	1162	Tex15_KO	-1	-5.04609e-07
minus	1329	Control	-2	-6.21353e-07	minus	1435	Tex15_KO	-6	-4.51102e-06	minus	1229	Control	-5	-2.69505e-06	minus	1163	Tex15_KO	-1	-5.04609e-07
minus	1330	Control	-1	-3.10677e-07	minus	1437	Tex15_KO	-2	-1.50367e-06	minus	1230	Control	-366	-0.000197277	minus	1164	Tex15_KO	-68	-3.43134e-05
minus	1331	Control	-4	-1.24271e-06	minus	1438	Tex15_KO	-133	-9.99942e-05	minus	1231	Control	-52	-2.80285e-05	minus	1165	Tex15_KO	-2	-1.00922e-06
minus	1339	Control	-7	-2.17474e-06	minus	1439	Tex15_KO	-5	-3.75918e-06	minus	1232	Control	-21	-1.13192e-05	minus	1167	Tex15_KO	-3	-1.51383e-06
minus	1340	Control	-23	-7.14556e-06	minus	1440	Tex15_KO	-3	-2.25551e-06	minus	1233	Control	-300	-0.000161703	minus	1170	Tex15_KO	-21	-1.05968e-05
minus	1341	Control	-9	-2.79609e-06	minus	1441	Tex15_KO	-2	-1.50367e-06	minus	1234	Control	-36	-1.94043e-05	minus	1171	Tex15_KO	-6	-3.02766e-06
minus	1342	Control	-1	-3.10677e-07	minus	1443	Tex15_KO	-31	-2.33069e-05	minus	1235	Control	-9	-4.85109e-06	minus	1172	Tex15_KO	-36	-1.81659e-05
minus	1343	Control	-295	-9.16496e-05	minus	1444	Tex15_KO	-110	-8.2702e-05	minus	1236	Control	-21	-1.13192e-05	minus	1173	Tex15_KO	-8	-4.03687e-06
minus	1344	Control	-1903	-0.000591218	minus	1445	Tex15_KO	-137	-0.000103002	minus	1238	Control	-8	-4.31208e-06	minus	1174	Tex15_KO	-1	-5.04609e-07
minus	1345	Control	-842	-0.00026159	minus	1446	Tex15_KO	-92	-6.91689e-05	minus	1240	Control	-3	-1.61703e-06	minus	1175	Tex15_KO	-28	-1.41291e-05
minus	1346	Control	-119	-3.69705e-05	minus	1447	Tex15_KO	-161	-0.000121046	minus	1241	Control	-363	-0.00019566	minus	1176	Tex15_KO	-4	-2.01844e-06
minus	1347	Control	-29	-9.00962e-06	minus	1448	Tex15_KO	-5	-3.75918e-06	minus	1242	Control	-4	-2.15604e-06	minus	1180	Tex15_KO	-1	-5.04609e-07
minus	1348	Control	-1395	-0.000433394	minus	1449	Tex15_KO	-38	-2.85698e-05	minus	1243	Control	-6	-3.23406e-06	minus	1181	Tex15_KO	-3	-1.51383e-06
minus	1349	Control	-81	-2.51648e-05	minus	1450	Tex15_KO	-4	-3.00734e-06	minus	1244	Control	-2	-1.07802e-06	minus	1182	Tex15_KO	-2	-1.00922e-06
minus	1350	Control	-994	-0.000308813	minus	1451	Tex15_KO	-134	-0.000100746	minus	1246	Control	-21	-1.13192e-05	minus	1183	Tex15_KO	-1	-5.04609e-07
minus	1351	Control	-60	-1.86406e-05	minus	1452	Tex15_KO	-66	-4.96212e-05	minus	1247	Control	-4	-2.15604e-06	minus	1184	Tex15_KO	-17	-8.57836e-06
minus	1352	Control	-62	-1.9262e-05	minus	1453	Tex15_KO	-6	-4.51102e-06	minus	1248	Control	-47	-2.53334e-05	minus	1185	Tex15_KO	-27	-1.36245e-05
minus	1353	Control	-32	-9.94165e-06	minus	1454	Tex15_KO	-30	-2.25551e-05	minus	1249	Control	-48	-2.58725e-05	minus	1186	Tex15_KO	-26	-1.31198e-05
minus	1354	Control	-2	-6.21353e-07	minus	1455	Tex15_KO	-7	-5.26285e-06	minus	1251	Control	-13	-7.00712e-06	minus	1187	Tex15_KO	-13	-6.55992e-06
minus	1357	Control	-1	-3.10677e-07	minus	1456	Tex15_KO	-1	-7.51836e-07	minus	1253	Control	-6	-3.23406e-06	minus	1188	Tex15_KO	-16	-8.07375e-06
minus	1358	Control	-17	-5.2815e-06	minus	1457	Tex15_KO	-4	-3.00734e-06	minus	1260	Control	-8	-4.31208e-06	minus	1189	Tex15_KO	-117	-5.90393e-05
minus	1359	Control	-24	-7.45624e-06	minus	1458	Tex15_KO	-1	-7.51836e-07	minus	1261	Control	-5	-2.69505e-06	minus	1190	Tex15_KO	-30	-1.51383e-05
minus	1360	Control	-18	-5.59218e-06	minus	1459	Tex15_KO	-59	-4.43583e-05	minus	1262	Control	-2	-1.07802e-06	minus	1191	Tex15_KO	-1728	-0.000871965
minus	1361	Control	-3	-9.3203e-07	minus	1460	Tex15_KO	-6	-4.51102e-06	minus	1263	Control	-3	-1.61703e-06	minus	1192	Tex15_KO	-787	-0.000397128
minus	1362	Control	-27	-8.38827e-06	minus	1461	Tex15_KO	-36	-2.70661e-05	minus	1269	Control	-4	-2.15604e-06	minus	1193	Tex15_KO	-1660	-0.000837652
minus	1365	Control	-1	-3.10677e-07	minus	1462	Tex15_KO	-14	-1.05257e-05	minus	1270	Control	-156	-8.40855e-05	minus	1194	Tex15_KO	-729	-0.00036786
minus	1369	Control	-17	-5.2815e-06	minus	1463	Tex15_KO	-3	-2.25551e-06	minus	1271	Control	-816	-0.000439832	minus	1195	Tex15_KO	-64	-3.2295e-05
minus	1370	Control	-58	-1.80192e-05	minus	1464	Tex15_KO	-90	-6.76653e-05	minus	1272	Control	-464	-0.0002501	minus	1196	Tex15_KO	-55	-2.77535e-05
minus	1371	Control	-2	-6.21353e-07	minus	1465	Tex15_KO	-73	-5.4884e-05	minus	1273	Control	-442	-0.000238242	minus	1197	Tex15_KO	-514	-0.000259369
minus	1372	Control	-2	-6.21353e-07	minus	1466	Tex15_KO	-35	-2.63143e-05	minus	1274	Control	-15	-8.08514e-06	minus	1198	Tex15_KO	-867	-0.000437496
minus	1374	Control	-1	-3.10677e-07	minus	1467	Tex15_KO	-5	-3.75918e-06	minus	1275	Control	-338	-0.000182185	minus	1199	Tex15_KO	-334	-0.00016854
minus	1379	Control	-3	-9.3203e-07	minus	1468	Tex15_KO	-1	-7.51836e-07	minus	1276	Control	-1851	-0.000997707	minus	1200	Tex15_KO	-1821	-0.000918894
minus	1380	Control	-2	-6.21353e-07	minus	1469	Tex15_KO	-12	-9.02203e-06	minus	1277	Control	-1	-5.39009e-07	minus	1201	Tex15_KO	-25	-1.26152e-05
minus	1381	Control	-2	-6.21353e-07	minus	1470	Tex15_KO	-5	-3.75918e-06	minus	1278	Control	-1	-5.39009e-07	minus	1202	Tex15_KO	-11	-5.5507e-06
minus	1382	Control	-1	-3.10677e-07	minus	1471	Tex15_KO	-8	-6.01469e-06	minus	1279	Control	-152	-8.19294e-05	minus	1203	Tex15_KO	-17	-8.57836e-06
minus	1383	Control	-1	-3.10677e-07	minus	1472	Tex15_KO	-19	-1.42849e-05	minus	1281	Control	-1	-5.39009e-07	minus	1204	Tex15_KO	-98	-4.94517e-05
minus	1386	Control	-22	-6.83489e-06	minus	1473	Tex15_KO	-35	-2.63143e-05	minus	1282	Control	-3	-1.61703e-06	minus	1205	Tex15_KO	-192	-9.6885e-05
minus	1387	Control	-26	-8.07759e-06	minus	1474	Tex15_KO	-28	-2.10514e-05	minus	1284	Control	-42	-2.26384e-05	minus	1206	Tex15_KO	-3	-1.51383e-06
minus	1389	Control	-55	-1.70872e-05	minus	1475	Tex15_KO	-32	-2.40588e-05	minus	1286	Control	-3	-1.61703e-06	minus	1207	Tex15_KO	-1	-5.04609e-07
minus	1390	Control	-2	-6.21353e-07	minus	1476	Tex15_KO	-1947	-0.00146383	minus	1294	Control	-5	-2.69505e-06	minus	1213	Tex15_KO	-1	-5.04609e-07
minus	1391	Control	-3	-9.3203e-07	minus	1477	Tex15_KO	-17	-1.27812e-05	minus	1295	Control	-1	-5.39009e-07	minus	1215	Tex15_KO	-1	-5.04609e-07
minus	1392	Control	-910	-0.000282716	minus	1478	Tex15_KO	-472	-0.000354867	minus	1299	Control	-1	-5.39009e-07	minus	1216	Tex15_KO	-38	-1.91752e-05
minus	1393	Control	-37	-1.1495e-05	minus	1479	Tex15_KO	-80	-6.01469e-05	minus	1301	Control	-3	-1.61703e-06	minus	1217	Tex15_KO	-56	-2.82581e-05
minus	1394	Control	-13	-4.0388e-06	minus	1480	Tex15_KO	-41	-3.08253e-05	minus	1303	Control	-2	-1.07802e-06	minus	1218	Tex15_KO	-43	-2.16982e-05
minus	1395	Control	-37	-1.1495e-05	minus	1481	Tex15_KO	-28	-2.10514e-05	minus	1309	Control	-4	-2.15604e-06	minus	1219	Tex15_KO	-21	-1.05968e-05
minus	1396	Control	-47	-1.46018e-05	minus	1482	Tex15_KO	-29	-2.18032e-05	minus	1311	Control	-1	-5.39009e-07	minus	1220	Tex15_KO	-82	-4.1378e-05
minus	1397	Control	-5	-1.55338e-06	minus	1483	Tex15_KO	-909	-0.000683419	minus	1312	Control	-2	-1.07802e-06	minus	1221	Tex15_KO	-53	-2.67443e-05
minus	1399	Control	-1	-3.10677e-07	minus	1484	Tex15_KO	-8	-6.01469e-06	minus	1320	Control	-4	-2.15604e-06	minus	1222	Tex15_KO	-9	-4.54148e-06
minus	1401	Control	-11	-3.41744e-06	minus	1486	Tex15_KO	-13	-9.77387e-06	minus	1322	Control	-2	-1.07802e-06	minus	1223	Tex15_KO	-9	-4.54148e-06
minus	1402	Control	-508	-0.000157824	minus	1487	Tex15_KO	-9	-6.76653e-06	minus	1324	Control	-1	-5.39009e-07	minus	1224	Tex15_KO	-38	-1.91752e-05
minus	1403	Control	-4	-1.24271e-06	minus	1488	Tex15_KO	-411	-0.000309005	minus	1325	Control	-9	-4.85109e-06	minus	1225	Tex15_KO	-54	-2.72489e-05
minus	1404	Control	-42	-1.30484e-05	minus	1489	Tex15_KO	-41	-3.08253e-05	minus	1326	Control	-172	-9.27096e-05	minus	1226	Tex15_KO	-5	-2.52305e-06
minus	1405	Control	-135	-4.19413e-05	minus	1490	Tex15_KO	-9	-6.76653e-06	minus	1327	Control	-7	-3.77307e-06	minus	1227	Tex15_KO	-201	-0.000101426
minus	1406	Control	-33	-1.02523e-05	minus	1491	Tex15_KO	-7	-5.26285e-06	minus	1328	Control	-5	-2.69505e-06	minus	1228	Tex15_KO	-8	-4.03687e-06
minus	1407	Control	-53	-1.64659e-05	minus	1492	Tex15_KO	-12	-9.02203e-06	minus	1329	Control	-569	-0.000306696	minus	1229	Tex15_KO	-3	-1.51383e-06
minus	1408	Control	-16	-4.97083e-06	minus	1493	Tex15_KO	-82	-6.16506e-05	minus	1330	Control	-201	-0.000108341	minus	1230	Tex15_KO	-455	-0.000229597
minus	1409	Control	-37	-1.1495e-05	minus	1494	Tex15_KO	-190	-0.000142849	minus	1331	Control	-8	-4.31208e-06	minus	1231	Tex15_KO	-53	-2.67443e-05
minus	1410	Control	-13	-4.0388e-06	minus	1495	Tex15_KO	-239	-0.000179689	minus	1332	Control	-1	-5.39009e-07	minus	1232	Tex15_KO	-18	-9.08297e-06
minus	1411	Control	-23	-7.14556e-06	minus	1496	Tex15_KO	-7848	-0.00590041	minus	1333	Control	-20	-1.07802e-05	minus	1233	Tex15_KO	-458	-0.000231111
minus	1412	Control	-244	-7.58051e-05	minus	1497	Tex15_KO	-246	-0.000184952	minus	1334	Control	-152	-8.19294e-05	minus	1234	Tex15_KO	-35	-1.76613e-05
minus	1413	Control	-187	-5.80965e-05	minus	1498	Tex15_KO	-1662	-0.00124955	minus	1335	Control	-6	-3.23406e-06	minus	1235	Tex15_KO	-15	-7.56914e-06
minus	1414	Control	-583	-0.000181124	minus	1499	Tex15_KO	-6935	-0.00521398	minus	1336	Control	-2	-1.07802e-06	minus	1236	Tex15_KO	-29	-1.46337e-05
minus	1415	Control	-117	-3.63492e-05	minus	1500	Tex15_KO	-2188	-0.00164502	minus	1337	Control	-1	-5.39009e-07	minus	1237	Tex15_KO	-1	-5.04609e-07
minus	1416	Control	-19	-5.90286e-06	minus	1501	Tex15_KO	-293	-0.000220288	minus	1338	Control	-1	-5.39009e-07	minus	1238	Tex15_KO	-7	-3.53227e-06
minus	1417	Control	-7	-2.17474e-06	minus	1502	Tex15_KO	-177	-0.000133075	minus	1340	Control	-207	-0.000111575	minus	1240	Tex15_KO	-3	-1.51383e-06
minus	1418	Control	-58	-1.80192e-05	minus	1503	Tex15_KO	-4377	-0.00329079	minus	1341	Control	-5	-2.69505e-06	minus	1241	Tex15_KO	-356	-0.000179641
minus	1419	Control	-14	-4.34947e-06	minus	1504	Tex15_KO	-156	-0.000117286	minus	1342	Control	-1	-5.39009e-07	minus	1242	Tex15_KO	-5	-2.52305e-06
minus	1420	Control	-10	-3.10677e-06	minus	1505	Tex15_KO	-70	-5.26285e-05	minus	1343	Control	-36	-1.94043e-05	minus	1243	Tex15_KO	-5	-2.52305e-06
minus	1421	Control	-161	-5.00189e-05	minus	1506	Tex15_KO	-93	-6.99208e-05	minus	1344	Control	-4	-2.15604e-06	minus	1244	Tex15_KO	-2	-1.00922e-06
minus	1422	Control	-500	-0.000155338	minus	1507	Tex15_KO	-57	-4.28547e-05	minus	1345	Control	-2	-1.07802e-06	minus	1246	Tex15_KO	-34	-1.71567e-05
minus	1423	Control	-6	-1.86406e-06	minus	1508	Tex15_KO	-26	-1.95477e-05	minus	1346	Control	-1	-5.39009e-07	minus	1247	Tex15_KO	-7	-3.53227e-06
minus	1424	Control	-8	-2.48541e-06	minus	1509	Tex15_KO	-46	-3.45845e-05	minus	1347	Control	-6	-3.23406e-06	minus	1248	Tex15_KO	-95	-4.79379e-05
minus	1425	Control	-12	-3.72812e-06	minus	1510	Tex15_KO	-107	-8.04465e-05	minus	1348	Control	-12	-6.46811e-06	minus	1249	Tex15_KO	-16	-8.07375e-06
minus	1426	Control	-12	-3.72812e-06	minus	1511	Tex15_KO	-14	-1.05257e-05	minus	1349	Control	-23	-1.23972e-05	minus	1251	Tex15_KO	-15	-7.56914e-06
minus	1427	Control	-38	-1.18057e-05	minus	1512	Tex15_KO	-74	-5.56359e-05	minus	1350	Control	-4	-2.15604e-06	minus	1253	Tex15_KO	-7	-3.53227e-06
minus	1428	Control	-1	-3.10677e-07	minus	1513	Tex15_KO	-13	-9.77387e-06	minus	1352	Control	-7	-3.77307e-06	minus	1259	Tex15_KO	-1	-5.04609e-07
minus	1429	Control	-3	-9.3203e-07	minus	1514	Tex15_KO	-29	-2.18032e-05	minus	1353	Control	-6	-3.23406e-06	minus	1260	Tex15_KO	-2	-1.00922e-06
minus	1430	Control	-39	-1.21164e-05	minus	1515	Tex15_KO	-381	-0.00028645	minus	1354	Control	-5	-2.69505e-06	minus	1261	Tex15_KO	-5	-2.52305e-06
minus	1431	Control	-94	-2.92036e-05	minus	1516	Tex15_KO	-1	-7.51836e-07	minus	1355	Control	-4	-2.15604e-06	minus	1263	Tex15_KO	-4	-2.01844e-06
minus	1432	Control	-8	-2.48541e-06	minus	1517	Tex15_KO	-1	-7.51836e-07	minus	1356	Control	-4	-2.15604e-06	minus	1269	Tex15_KO	-1	-5.04609e-07
minus	1433	Control	-37	-1.1495e-05	minus	1518	Tex15_KO	-1	-7.51836e-07	minus	1357	Control	-22	-1.18582e-05	minus	1270	Tex15_KO	-111	-5.60116e-05
minus	1434	Control	-16	-4.97083e-06	minus	1526	Tex15_KO	-8	-6.01469e-06	minus	1358	Control	-11	-5.9291e-06	minus	1271	Tex15_KO	-1088	-0.000549015
minus	1435	Control	-6	-1.86406e-06	minus	1527	Tex15_KO	-120	-9.02203e-05	minus	1359	Control	-155	-8.35465e-05	minus	1272	Tex15_KO	-581	-0.000293178
minus	1436	Control	-6	-1.86406e-06	minus	1528	Tex15_KO	-1	-7.51836e-07	minus	1360	Control	-44	-2.37164e-05	minus	1273	Tex15_KO	-474	-0.000239185
minus	1437	Control	-21	-6.52421e-06	minus	1530	Tex15_KO	-74	-5.56359e-05	minus	1361	Control	-26	-1.40142e-05	minus	1274	Tex15_KO	-17	-8.57836e-06
minus	1438	Control	-416	-0.000129241	minus	1531	Tex15_KO	-1	-7.51836e-07	minus	1362	Control	-403	-0.000217221	minus	1275	Tex15_KO	-439	-0.000221524
minus	1439	Control	-19	-5.90286e-06	minus	1532	Tex15_KO	-2	-1.50367e-06	minus	1363	Control	-184	-9.91777e-05	minus	1276	Tex15_KO	-2049	-0.00103394
minus	1440	Control	-5	-1.55338e-06	minus	1533	Tex15_KO	-12	-9.02203e-06	minus	1364	Control	-312	-0.000168171	minus	1279	Tex15_KO	-88	-4.44056e-05
minus	1441	Control	-6	-1.86406e-06	minus	1535	Tex15_KO	-1	-7.51836e-07	minus	1365	Control	-155	-8.35465e-05	minus	1281	Tex15_KO	-1	-5.04609e-07
minus	1442	Control	-4	-1.24271e-06	minus	1536	Tex15_KO	-1	-7.51836e-07	minus	1366	Control	-232	-0.00012505	minus	1282	Tex15_KO	-4	-2.01844e-06
minus	1443	Control	-73	-2.26794e-05	minus	1542	Tex15_KO	-27	-2.02996e-05	minus	1367	Control	-194	-0.000104568	minus	1284	Tex15_KO	-37	-1.86705e-05
minus	1444	Control	-347	-0.000107805	minus	1543	Tex15_KO	-109	-8.19501e-05	minus	1368	Control	-58	-3.12625e-05	minus	1294	Tex15_KO	-6	-3.02766e-06
minus	1445	Control	-542	-0.000168387	minus	1544	Tex15_KO	-13	-9.77387e-06	minus	1369	Control	-916	-0.000493733	minus	1298	Tex15_KO	-1	-5.04609e-07
minus	1446	Control	-260	-8.07759e-05	minus	1545	Tex15_KO	-9	-6.76653e-06	minus	1370	Control	-6	-3.23406e-06	minus	1300	Tex15_KO	-1	-5.04609e-07
minus	1447	Control	-364	-0.000113086	minus	1546	Tex15_KO	-28	-2.10514e-05	minus	1371	Control	-13	-7.00712e-06	minus	1306	Tex15_KO	-1	-5.04609e-07
minus	1448	Control	-10	-3.10677e-06	minus	1547	Tex15_KO	-6	-4.51102e-06	minus	1372	Control	-59	-3.18016e-05	minus	1308	Tex15_KO	-1	-5.04609e-07
minus	1449	Control	-75	-2.33007e-05	minus	1548	Tex15_KO	-62	-4.66138e-05	minus	1373	Control	-7	-3.77307e-06	minus	1309	Tex15_KO	-1	-5.04609e-07
minus	1450	Control	-16	-4.97083e-06	minus	1549	Tex15_KO	-341	-0.000256376	minus	1374	Control	-26	-1.40142e-05	minus	1311	Tex15_KO	-1	-5.04609e-07
minus	1451	Control	-337	-0.000104698	minus	1550	Tex15_KO	-71	-5.33804e-05	minus	1375	Control	-243	-0.000130979	minus	1318	Tex15_KO	-1	-5.04609e-07
minus	1452	Control	-107	-3.32424e-05	minus	1551	Tex15_KO	-1025	-0.000770632	minus	1376	Control	-48	-2.58725e-05	minus	1319	Tex15_KO	-1	-5.04609e-07
minus	1453	Control	-17	-5.2815e-06	minus	1552	Tex15_KO	-891	-0.000669886	minus	1377	Control	-58	-3.12625e-05	minus	1320	Tex15_KO	-5	-2.52305e-06
minus	1454	Control	-73	-2.26794e-05	minus	1553	Tex15_KO	-3083	-0.00231791	minus	1378	Control	-938	-0.000505591	minus	1322	Tex15_KO	-1	-5.04609e-07
minus	1455	Control	-13	-4.0388e-06	minus	1554	Tex15_KO	-13299	-0.00999867	minus	1379	Control	-49	-2.64115e-05	minus	1323	Tex15_KO	-2	-1.00922e-06
minus	1456	Control	-1	-3.10677e-07	minus	1555	Tex15_KO	-206	-0.000154878	minus	1380	Control	-3	-1.61703e-06	minus	1324	Tex15_KO	-1	-5.04609e-07
minus	1457	Control	-20	-6.21353e-06	minus	1556	Tex15_KO	-167	-0.000125557	minus	1381	Control	-8	-4.31208e-06	minus	1325	Tex15_KO	-11	-5.5507e-06
minus	1459	Control	-210	-6.52421e-05	minus	1557	Tex15_KO	-43	-3.2329e-05	minus	1382	Control	-11	-5.9291e-06	minus	1326	Tex15_KO	-340	-0.000171567
minus	1460	Control	-25	-7.76692e-06	minus	1558	Tex15_KO	-39	-2.93216e-05	minus	1383	Control	-1187	-0.000639804	minus	1327	Tex15_KO	-6	-3.02766e-06
minus	1461	Control	-132	-4.10093e-05	minus	1559	Tex15_KO	-52	-3.90955e-05	minus	1384	Control	-46	-2.47944e-05	minus	1328	Tex15_KO	-7	-3.53227e-06
minus	1462	Control	-73	-2.26794e-05	minus	1560	Tex15_KO	-9	-6.76653e-06	minus	1385	Control	-227	-0.000122355	minus	1329	Tex15_KO	-855	-0.000431441
minus	1464	Control	-168	-5.21937e-05	minus	1561	Tex15_KO	-1016	-0.000763866	minus	1386	Control	-8	-4.31208e-06	minus	1330	Tex15_KO	-308	-0.00015542
minus	1465	Control	-178	-5.53004e-05	minus	1562	Tex15_KO	-20	-1.50367e-05	minus	1387	Control	-3	-1.61703e-06	minus	1331	Tex15_KO	-10	-5.04609e-06
minus	1466	Control	-148	-4.59801e-05	minus	1563	Tex15_KO	-14	-1.05257e-05	minus	1388	Control	-74	-3.98867e-05	minus	1333	Tex15_KO	-21	-1.05968e-05
minus	1467	Control	-37	-1.1495e-05	minus	1564	Tex15_KO	-4	-3.00734e-06	minus	1389	Control	-22	-1.18582e-05	minus	1334	Tex15_KO	-258	-0.000130189
minus	1468	Control	-5	-1.55338e-06	minus	1565	Tex15_KO	-102	-7.66873e-05	minus	1390	Control	-3	-1.61703e-06	minus	1335	Tex15_KO	-8	-4.03687e-06
minus	1469	Control	-34	-1.0563e-05	minus	1566	Tex15_KO	-22	-1.65404e-05	minus	1392	Control	-1	-5.39009e-07	minus	1337	Tex15_KO	-3	-1.51383e-06
minus	1470	Control	-8	-2.48541e-06	minus	1567	Tex15_KO	-9	-6.76653e-06	minus	1393	Control	-2	-1.07802e-06	minus	1338	Tex15_KO	-1	-5.04609e-07
minus	1471	Control	-12	-3.72812e-06	minus	1568	Tex15_KO	-2	-1.50367e-06	minus	1394	Control	-12	-6.46811e-06	minus	1340	Tex15_KO	-224	-0.000113032
minus	1472	Control	-30	-9.3203e-06	minus	1569	Tex15_KO	-6	-4.51102e-06	minus	1395	Control	-11	-5.9291e-06	minus	1341	Tex15_KO	-3	-1.51383e-06
minus	1473	Control	-112	-3.47958e-05	minus	1570	Tex15_KO	-40	-3.00734e-05	minus	1396	Control	-25	-1.34752e-05	minus	1342	Tex15_KO	-4	-2.01844e-06
minus	1474	Control	-48	-1.49125e-05	minus	1571	Tex15_KO	-3	-2.25551e-06	minus	1397	Control	-365	-0.000196738	minus	1343	Tex15_KO	-38	-1.91752e-05
minus	1475	Control	-48	-1.49125e-05	minus	1572	Tex15_KO	-27	-2.02996e-05	minus	1398	Control	-103	-5.5518e-05	minus	1344	Tex15_KO	-4	-2.01844e-06
minus	1476	Control	-6509	-0.00202219	minus	1573	Tex15_KO	-209	-0.000157134	minus	1399	Control	-1540	-0.000830075	minus	1345	Tex15_KO	-6	-3.02766e-06
minus	1477	Control	-61	-1.89513e-05	minus	1574	Tex15_KO	-235	-0.000176682	minus	1400	Control	-132	-7.11492e-05	minus	1346	Tex15_KO	-4	-2.01844e-06
minus	1478	Control	-1124	-0.000349201	minus	1575	Tex15_KO	-68	-5.11249e-05	minus	1401	Control	-132	-7.11492e-05	minus	1347	Tex15_KO	-1	-5.04609e-07
minus	1479	Control	-242	-7.51837e-05	minus	1577	Tex15_KO	-9	-6.76653e-06	minus	1402	Control	-97	-5.22839e-05	minus	1348	Tex15_KO	-9	-4.54148e-06
minus	1480	Control	-100	-3.10677e-05	minus	1578	Tex15_KO	-210	-0.000157886	minus	1403	Control	-15	-8.08514e-06	minus	1349	Tex15_KO	-14	-7.06453e-06
minus	1481	Control	-64	-1.98833e-05	minus	1580	Tex15_KO	-15	-1.12775e-05	minus	1404	Control	-12	-6.46811e-06	minus	1350	Tex15_KO	-1	-5.04609e-07
minus	1482	Control	-71	-2.2058e-05	minus	1581	Tex15_KO	-1	-7.51836e-07	minus	1405	Control	-4	-2.15604e-06	minus	1352	Tex15_KO	-6	-3.02766e-06
minus	1483	Control	-4035	-0.00125358	minus	1585	Tex15_KO	-4	-3.00734e-06	minus	1406	Control	-3	-1.61703e-06	minus	1353	Tex15_KO	-9	-4.54148e-06
minus	1484	Control	-23	-7.14556e-06	minus	1586	Tex15_KO	-5	-3.75918e-06	minus	1407	Control	-232	-0.00012505	minus	1354	Tex15_KO	-2	-1.00922e-06
minus	1485	Control	-1	-3.10677e-07	minus	1588	Tex15_KO	-62	-4.66138e-05	minus	1408	Control	-11	-5.9291e-06	minus	1355	Tex15_KO	-3	-1.51383e-06
minus	1486	Control	-17	-5.2815e-06	minus	1589	Tex15_KO	-32	-2.40588e-05	minus	1409	Control	-180	-9.70217e-05	minus	1356	Tex15_KO	-2	-1.00922e-06
minus	1487	Control	-18	-5.59218e-06	minus	1590	Tex15_KO	-131	-9.84905e-05	minus	1410	Control	-3	-1.61703e-06	minus	1357	Tex15_KO	-24	-1.21106e-05
minus	1488	Control	-1148	-0.000356657	minus	1591	Tex15_KO	-9	-6.76653e-06	minus	1411	Control	-9	-4.85109e-06	minus	1358	Tex15_KO	-9	-4.54148e-06
minus	1489	Control	-122	-3.79025e-05	minus	1592	Tex15_KO	-117	-8.79648e-05	minus	1412	Control	-29	-1.56313e-05	minus	1359	Tex15_KO	-129	-6.50946e-05
minus	1490	Control	-18	-5.59218e-06	minus	1593	Tex15_KO	-41	-3.08253e-05	minus	1413	Control	-2017	-0.00108718	minus	1360	Tex15_KO	-41	-2.0689e-05
minus	1491	Control	-34	-1.0563e-05	minus	1594	Tex15_KO	-172	-0.000129316	minus	1414	Control	-24	-1.29362e-05	minus	1361	Tex15_KO	-15	-7.56914e-06
minus	1492	Control	-42	-1.30484e-05	minus	1595	Tex15_KO	-39	-2.93216e-05	minus	1415	Control	-592	-0.000319094	minus	1362	Tex15_KO	-315	-0.000158952
minus	1493	Control	-158	-4.90869e-05	minus	1596	Tex15_KO	-21	-1.57886e-05	minus	1416	Control	-58	-3.12625e-05	minus	1363	Tex15_KO	-434	-0.000219
minus	1494	Control	-445	-0.000138251	minus	1597	Tex15_KO	-85	-6.39061e-05	minus	1417	Control	-16	-8.62415e-06	minus	1364	Tex15_KO	-416	-0.000209917
minus	1495	Control	-530	-0.000164659	minus	1600	Tex15_KO	-2	-1.50367e-06	minus	1418	Control	-931	-0.000501818	minus	1365	Tex15_KO	-253	-0.000127666
minus	1496	Control	-14660	-0.00455452	minus	1601	Tex15_KO	-2	-1.50367e-06	minus	1419	Control	-144	-7.76174e-05	minus	1366	Tex15_KO	-249	-0.000125648
minus	1497	Control	-284	-8.82322e-05	minus	1604	Tex15_KO	-3	-2.25551e-06	minus	1420	Control	-16	-8.62415e-06	minus	1367	Tex15_KO	-124	-6.25716e-05
minus	1498	Control	-3147	-0.000977699	minus	1605	Tex15_KO	-5	-3.75918e-06	minus	1423	Control	-29	-1.56313e-05	minus	1368	Tex15_KO	-33	-1.66521e-05
minus	1499	Control	-13598	-0.00422458	minus	1606	Tex15_KO	-11	-8.2702e-06	minus	1424	Control	-18	-9.70217e-06	minus	1369	Tex15_KO	-910	-0.000459195
minus	1500	Control	-3501	-0.00108768	minus	1607	Tex15_KO	-3	-2.25551e-06	minus	1425	Control	-14	-7.54613e-06	minus	1370	Tex15_KO	-14	-7.06453e-06
minus	1501	Control	-663	-0.000205979	minus	1608	Tex15_KO	-192	-0.000144353	minus	1426	Control	-3	-1.61703e-06	minus	1371	Tex15_KO	-13	-6.55992e-06
minus	1502	Control	-452	-0.000140426	minus	1609	Tex15_KO	-9	-6.76653e-06	minus	1427	Control	-3	-1.61703e-06	minus	1372	Tex15_KO	-41	-2.0689e-05
minus	1503	Control	-10825	-0.00336307	minus	1610	Tex15_KO	-10	-7.51836e-06	minus	1428	Control	-6	-3.23406e-06	minus	1373	Tex15_KO	-3	-1.51383e-06
minus	1504	Control	-292	-9.07176e-05	minus	1611	Tex15_KO	-12	-9.02203e-06	minus	1431	Control	-4	-2.15604e-06	minus	1374	Tex15_KO	-11	-5.5507e-06
minus	1505	Control	-229	-7.11449e-05	minus	1612	Tex15_KO	-6	-4.51102e-06	minus	1432	Control	-1	-5.39009e-07	minus	1375	Tex15_KO	-162	-8.17467e-05
minus	1506	Control	-323	-0.000100349	minus	1613	Tex15_KO	-9	-6.76653e-06	minus	1438	Control	-1	-5.39009e-07	minus	1376	Tex15_KO	-45	-2.27074e-05
minus	1507	Control	-94	-2.92036e-05	minus	1614	Tex15_KO	-602	-0.000452605	minus	1439	Control	-80	-4.31208e-05	minus	1377	Tex15_KO	-60	-3.02766e-05
minus	1508	Control	-26	-8.07759e-06	minus	1615	Tex15_KO	-207	-0.00015563	minus	1442	Control	-20	-1.07802e-05	minus	1378	Tex15_KO	-698	-0.000352217
minus	1509	Control	-57	-1.77086e-05	minus	1616	Tex15_KO	-41	-3.08253e-05	minus	1448	Control	-3	-1.61703e-06	minus	1379	Tex15_KO	-71	-3.58273e-05
minus	1510	Control	-245	-7.61158e-05	minus	1618	Tex15_KO	-2	-1.50367e-06	minus	1449	Control	-1	-5.39009e-07	minus	1380	Tex15_KO	-2	-1.00922e-06
minus	1511	Control	-13	-4.0388e-06	minus	1619	Tex15_KO	-2	-1.50367e-06	minus	1451	Control	-25	-1.34752e-05	minus	1381	Tex15_KO	-11	-5.5507e-06
minus	1512	Control	-165	-5.12616e-05	minus	1621	Tex15_KO	-4	-3.00734e-06	minus	1454	Control	-2	-1.07802e-06	minus	1382	Tex15_KO	-2	-1.00922e-06
minus	1513	Control	-55	-1.70872e-05	minus	1622	Tex15_KO	-1	-7.51836e-07	minus	1455	Control	-3	-1.61703e-06	minus	1383	Tex15_KO	-841	-0.000424376
minus	1514	Control	-66	-2.05047e-05	minus	1623	Tex15_KO	-1	-7.51836e-07	minus	1456	Control	-29	-1.56313e-05	minus	1384	Tex15_KO	-38	-1.91752e-05
minus	1515	Control	-1027	-0.000319065	minus	1624	Tex15_KO	-2	-1.50367e-06	minus	1457	Control	-1	-5.39009e-07	minus	1385	Tex15_KO	-182	-9.18389e-05
minus	1516	Control	-3	-9.3203e-07	minus	1628	Tex15_KO	-1	-7.51836e-07	minus	1458	Control	-16	-8.62415e-06	minus	1386	Tex15_KO	-9	-4.54148e-06
minus	1519	Control	-1	-3.10677e-07	minus	1629	Tex15_KO	-1	-7.51836e-07	minus	1459	Control	-17	-9.16316e-06	minus	1387	Tex15_KO	-1	-5.04609e-07
minus	1526	Control	-14	-4.34947e-06	minus	1631	Tex15_KO	-2	-1.50367e-06	minus	1460	Control	-4	-2.15604e-06	minus	1388	Tex15_KO	-40	-2.01844e-05
minus	1527	Control	-495	-0.000153785	minus	1634	Tex15_KO	-1	-7.51836e-07	minus	1461	Control	-9	-4.85109e-06	minus	1389	Tex15_KO	-17	-8.57836e-06
minus	1529	Control	-6	-1.86406e-06	minus	1635	Tex15_KO	-3	-2.25551e-06	minus	1462	Control	-7	-3.77307e-06	minus	1392	Tex15_KO	-2	-1.00922e-06
minus	1530	Control	-254	-7.89119e-05	minus	1640	Tex15_KO	-11	-8.2702e-06	minus	1463	Control	-4	-2.15604e-06	minus	1394	Tex15_KO	-7	-3.53227e-06
minus	1531	Control	-1	-3.10677e-07	minus	1641	Tex15_KO	-12	-9.02203e-06	minus	1464	Control	-1	-5.39009e-07	minus	1395	Tex15_KO	-17	-8.57836e-06
minus	1532	Control	-24	-7.45624e-06	minus	1642	Tex15_KO	-4	-3.00734e-06	minus	1466	Control	-136	-7.33053e-05	minus	1396	Tex15_KO	-12	-6.05531e-06
minus	1533	Control	-49	-1.52232e-05	minus	1643	Tex15_KO	-6	-4.51102e-06	minus	1467	Control	-1	-5.39009e-07	minus	1397	Tex15_KO	-255	-0.000128675
minus	1535	Control	-1	-3.10677e-07	minus	1644	Tex15_KO	-7	-5.26285e-06	minus	1469	Control	-6	-3.23406e-06	minus	1398	Tex15_KO	-107	-5.39932e-05
minus	1536	Control	-5	-1.55338e-06	minus	1645	Tex15_KO	-72	-5.41322e-05	minus	1473	Control	-1	-5.39009e-07	minus	1399	Tex15_KO	-1438	-0.000725628
minus	1541	Control	-1	-3.10677e-07	minus	1646	Tex15_KO	-17	-1.27812e-05	minus	1477	Control	-2	-1.07802e-06	minus	1400	Tex15_KO	-170	-8.57836e-05
minus	1542	Control	-84	-2.60968e-05	minus	1647	Tex15_KO	-330	-0.000248106	minus	1480	Control	-8	-4.31208e-06	minus	1401	Tex15_KO	-86	-4.33964e-05
minus	1543	Control	-311	-9.66204e-05	minus	1648	Tex15_KO	-4	-3.00734e-06	minus	1482	Control	-25	-1.34752e-05	minus	1402	Tex15_KO	-108	-5.44978e-05
minus	1544	Control	-23	-7.14556e-06	minus	1649	Tex15_KO	-708	-0.0005323	minus	1485	Control	-1	-5.39009e-07	minus	1403	Tex15_KO	-16	-8.07375e-06
minus	1545	Control	-32	-9.94165e-06	minus	1650	Tex15_KO	-1	-7.51836e-07	minus	1489	Control	-3	-1.61703e-06	minus	1404	Tex15_KO	-29	-1.46337e-05
minus	1546	Control	-42	-1.30484e-05	minus	1651	Tex15_KO	-8	-6.01469e-06	minus	1490	Control	-35	-1.88653e-05	minus	1405	Tex15_KO	-7	-3.53227e-06
minus	1547	Control	-11	-3.41744e-06	minus	1652	Tex15_KO	-62	-4.66138e-05	minus	1491	Control	-6	-3.23406e-06	minus	1406	Tex15_KO	-4	-2.01844e-06
minus	1548	Control	-147	-4.56695e-05	minus	1653	Tex15_KO	-3	-2.25551e-06	minus	1492	Control	-9	-4.85109e-06	minus	1407	Tex15_KO	-408	-0.000205881
minus	1549	Control	-861	-0.000267493	minus	1654	Tex15_KO	-22	-1.65404e-05	minus	1493	Control	-4	-2.15604e-06	minus	1408	Tex15_KO	-9	-4.54148e-06
minus	1550	Control	-175	-5.43684e-05	minus	1655	Tex15_KO	-288	-0.000216529	minus	1494	Control	-2	-1.07802e-06	minus	1409	Tex15_KO	-281	-0.000141795
minus	1551	Control	-2021	-0.000627877	minus	1656	Tex15_KO	-4	-3.00734e-06	minus	1495	Control	-18	-9.70217e-06	minus	1410	Tex15_KO	-17	-8.57836e-06
minus	1552	Control	-2012	-0.000625081	minus	1657	Tex15_KO	-652	-0.000490197	minus	1496	Control	-32	-1.72483e-05	minus	1411	Tex15_KO	-21	-1.05968e-05
minus	1553	Control	-7749	-0.00240743	minus	1658	Tex15_KO	-25	-1.87959e-05	minus	1497	Control	-96	-5.17449e-05	minus	1412	Tex15_KO	-62	-3.12858e-05
minus	1554	Control	-35049	-0.0108889	minus	1659	Tex15_KO	-483	-0.000363137	minus	1498	Control	-2395	-0.00129093	minus	1413	Tex15_KO	-1911	-0.000964308
minus	1555	Control	-361	-0.000112154	minus	1660	Tex15_KO	-521	-0.000391707	minus	1499	Control	-3885	-0.00209405	minus	1414	Tex15_KO	-20	-1.00922e-05
minus	1556	Control	-751	-0.000233318	minus	1661	Tex15_KO	-27	-2.02996e-05	minus	1500	Control	-331	-0.000178412	minus	1415	Tex15_KO	-554	-0.000279554
minus	1557	Control	-509	-0.000158134	minus	1662	Tex15_KO	-966	-0.000726274	minus	1501	Control	-165	-8.89366e-05	minus	1416	Tex15_KO	-52	-2.62397e-05
minus	1558	Control	-204	-6.3378e-05	minus	1663	Tex15_KO	-189	-0.000142097	minus	1502	Control	-20	-1.07802e-05	minus	1417	Tex15_KO	-15	-7.56914e-06
minus	1559	Control	-403	-0.000125203	minus	1664	Tex15_KO	-12	-9.02203e-06	minus	1503	Control	-1	-5.39009e-07	minus	1418	Tex15_KO	-482	-0.000243222
minus	1560	Control	-39	-1.21164e-05	minus	1665	Tex15_KO	-90	-6.76653e-05	minus	1509	Control	-9	-4.85109e-06	minus	1419	Tex15_KO	-96	-4.84425e-05
minus	1561	Control	-4715	-0.00146484	minus	1666	Tex15_KO	-89	-6.69134e-05	minus	1512	Control	-2	-1.07802e-06	minus	1420	Tex15_KO	-19	-9.58758e-06
minus	1562	Control	-66	-2.05047e-05	minus	1667	Tex15_KO	-7	-5.26285e-06	minus	1513	Control	-11	-5.9291e-06	minus	1421	Tex15_KO	-7	-3.53227e-06
minus	1563	Control	-40	-1.24271e-05	minus	1668	Tex15_KO	-53	-3.98473e-05	minus	1514	Control	-241	-0.000129901	minus	1422	Tex15_KO	-2	-1.00922e-06
minus	1564	Control	-23	-7.14556e-06	minus	1669	Tex15_KO	-72	-5.41322e-05	minus	1515	Control	-342	-0.000184341	minus	1423	Tex15_KO	-38	-1.91752e-05
minus	1565	Control	-214	-6.64848e-05	minus	1670	Tex15_KO	-50	-3.75918e-05	minus	1516	Control	-84	-4.52768e-05	minus	1424	Tex15_KO	-13	-6.55992e-06
minus	1566	Control	-18	-5.59218e-06	minus	1671	Tex15_KO	-17	-1.27812e-05	minus	1517	Control	-66	-3.55746e-05	minus	1425	Tex15_KO	-17	-8.57836e-06
minus	1567	Control	-38	-1.18057e-05	minus	1672	Tex15_KO	-15	-1.12775e-05	minus	1518	Control	-53	-2.85675e-05	minus	1426	Tex15_KO	-12	-6.05531e-06
minus	1568	Control	-5	-1.55338e-06	minus	1673	Tex15_KO	-48	-3.60881e-05	minus	1519	Control	-37	-1.99434e-05	minus	1428	Tex15_KO	-5	-2.52305e-06
minus	1569	Control	-21	-6.52421e-06	minus	1674	Tex15_KO	-233	-0.000175178	minus	1520	Control	-2	-1.07802e-06	minus	1431	Tex15_KO	-3	-1.51383e-06
minus	1570	Control	-110	-3.41744e-05	minus	1675	Tex15_KO	-747	-0.000561622	minus	1521	Control	-2	-1.07802e-06	minus	1432	Tex15_KO	-5	-2.52305e-06
minus	1571	Control	-4	-1.24271e-06	minus	1676	Tex15_KO	-1865	-0.00140217	minus	1522	Control	-31	-1.67093e-05	minus	1434	Tex15_KO	-3	-1.51383e-06
minus	1572	Control	-54	-1.67765e-05	minus	1677	Tex15_KO	-54	-4.05992e-05	minus	1523	Control	-4	-2.15604e-06	minus	1437	Tex15_KO	-9	-4.54148e-06
minus	1573	Control	-437	-0.000135766	minus	1678	Tex15_KO	-23	-1.72922e-05	minus	1525	Control	-1	-5.39009e-07	minus	1438	Tex15_KO	-1	-5.04609e-07
minus	1574	Control	-452	-0.000140426	minus	1679	Tex15_KO	-17	-1.27812e-05	minus	1526	Control	-2	-1.07802e-06	minus	1439	Tex15_KO	-216	-0.000108996
minus	1575	Control	-166	-5.15723e-05	minus	1680	Tex15_KO	-59	-4.43583e-05	minus	1530	Control	-5	-2.69505e-06	minus	1440	Tex15_KO	-3	-1.51383e-06
minus	1576	Control	-7	-2.17474e-06	minus	1681	Tex15_KO	-276	-0.000207507	minus	1531	Control	-3	-1.61703e-06	minus	1442	Tex15_KO	-11	-5.5507e-06
minus	1577	Control	-40	-1.24271e-05	minus	1682	Tex15_KO	-302	-0.000227055	minus	1532	Control	-44	-2.37164e-05	minus	1444	Tex15_KO	-1	-5.04609e-07
minus	1578	Control	-530	-0.000164659	minus	1683	Tex15_KO	-26	-1.95477e-05	minus	1533	Control	-15	-8.08514e-06	minus	1446	Tex15_KO	-1	-5.04609e-07
minus	1579	Control	-5	-1.55338e-06	minus	1684	Tex15_KO	-5	-3.75918e-06	minus	1534	Control	-6	-3.23406e-06	minus	1447	Tex15_KO	-2	-1.00922e-06
minus	1580	Control	-83	-2.57862e-05	minus	1685	Tex15_KO	-1188	-0.000893181	minus	1535	Control	-7	-3.77307e-06	minus	1448	Tex15_KO	-2	-1.00922e-06
minus	1585	Control	-18	-5.59218e-06	minus	1686	Tex15_KO	-13	-9.77387e-06	minus	1538	Control	-1	-5.39009e-07	minus	1450	Tex15_KO	-2	-1.00922e-06
minus	1586	Control	-14	-4.34947e-06	minus	1687	Tex15_KO	-654	-0.000491701	minus	1539	Control	-1	-5.39009e-07	minus	1451	Tex15_KO	-56	-2.82581e-05
minus	1588	Control	-209	-6.49314e-05	minus	1688	Tex15_KO	-83	-6.24024e-05	minus	1540	Control	-1	-5.39009e-07	minus	1454	Tex15_KO	-4	-2.01844e-06
minus	1589	Control	-152	-4.72228e-05	minus	1689	Tex15_KO	-5958	-0.00447944	minus	1541	Control	-2	-1.07802e-06	minus	1455	Tex15_KO	-4	-2.01844e-06
minus	1590	Control	-439	-0.000136387	minus	1690	Tex15_KO	-977	-0.000734544	minus	1543	Control	-2	-1.07802e-06	minus	1456	Tex15_KO	-26	-1.31198e-05
minus	1591	Control	-34	-1.0563e-05	minus	1691	Tex15_KO	-855	-0.00064282	minus	1544	Control	-1	-5.39009e-07	minus	1458	Tex15_KO	-11	-5.5507e-06
minus	1592	Control	-374	-0.000116193	minus	1692	Tex15_KO	-243	-0.000182696	minus	1545	Control	-3	-1.61703e-06	minus	1459	Tex15_KO	-4	-2.01844e-06
minus	1593	Control	-152	-4.72228e-05	minus	1693	Tex15_KO	-71	-5.33804e-05	minus	1546	Control	-1	-5.39009e-07	minus	1460	Tex15_KO	-1	-5.04609e-07
minus	1594	Control	-1109	-0.00034454	minus	1694	Tex15_KO	-7	-5.26285e-06	minus	1547	Control	-9	-4.85109e-06	minus	1461	Tex15_KO	-9	-4.54148e-06
minus	1595	Control	-105	-3.2621e-05	minus	1695	Tex15_KO	-228	-0.000171419	minus	1549	Control	-1	-5.39009e-07	minus	1462	Tex15_KO	-4	-2.01844e-06
minus	1596	Control	-96	-2.9825e-05	minus	1696	Tex15_KO	-160	-0.000120294	minus	1554	Control	-7	-3.77307e-06	minus	1463	Tex15_KO	-3	-1.51383e-06
minus	1597	Control	-349	-0.000108426	minus	1697	Tex15_KO	-189	-0.000142097	minus	1556	Control	-4	-2.15604e-06	minus	1464	Tex15_KO	-4	-2.01844e-06
minus	1598	Control	-1	-3.10677e-07	minus	1698	Tex15_KO	-150	-0.000112775	minus	1557	Control	-1	-5.39009e-07	minus	1466	Tex15_KO	-98	-4.94517e-05
minus	1599	Control	-2	-6.21353e-07	minus	1699	Tex15_KO	-4	-3.00734e-06	minus	1559	Control	-4	-2.15604e-06	minus	1467	Tex15_KO	-9	-4.54148e-06
minus	1600	Control	-4	-1.24271e-06	minus	1700	Tex15_KO	-25	-1.87959e-05	minus	1560	Control	-1	-5.39009e-07	minus	1468	Tex15_KO	-2	-1.00922e-06
minus	1601	Control	-6	-1.86406e-06	minus	1701	Tex15_KO	-43	-3.2329e-05	minus	1562	Control	-1	-5.39009e-07	minus	1469	Tex15_KO	-4	-2.01844e-06
minus	1603	Control	-1	-3.10677e-07	minus	1702	Tex15_KO	-43	-3.2329e-05	minus	1563	Control	-11	-5.9291e-06	minus	1474	Tex15_KO	-2	-1.00922e-06
minus	1604	Control	-9	-2.79609e-06	minus	1703	Tex15_KO	-2556	-0.00192169	minus	1570	Control	-1	-5.39009e-07	minus	1477	Tex15_KO	-15	-7.56914e-06
minus	1605	Control	-1	-3.10677e-07	minus	1704	Tex15_KO	-91	-6.84171e-05	minus	1578	Control	-4	-2.15604e-06	minus	1480	Tex15_KO	-3	-1.51383e-06
minus	1606	Control	-21	-6.52421e-06	minus	1705	Tex15_KO	-3482	-0.00261789	minus	1580	Control	-1	-5.39009e-07	minus	1481	Tex15_KO	-1	-5.04609e-07
minus	1607	Control	-5	-1.55338e-06	minus	1706	Tex15_KO	-15	-1.12775e-05	minus	1581	Control	-7	-3.77307e-06	minus	1482	Tex15_KO	-31	-1.56429e-05
minus	1608	Control	-524	-0.000162795	minus	1707	Tex15_KO	-1	-7.51836e-07	minus	1583	Control	-34	-1.83263e-05	minus	1483	Tex15_KO	-1	-5.04609e-07
minus	1609	Control	-18	-5.59218e-06	minus	1708	Tex15_KO	-1	-7.51836e-07	minus	1584	Control	-4	-2.15604e-06	minus	1485	Tex15_KO	-1	-5.04609e-07
minus	1610	Control	-75	-2.33007e-05	minus	1709	Tex15_KO	-8	-6.01469e-06	minus	1586	Control	-589	-0.000317477	minus	1488	Tex15_KO	-2	-1.00922e-06
minus	1611	Control	-34	-1.0563e-05	minus	1710	Tex15_KO	-9	-6.76653e-06	minus	1587	Control	-141	-7.60003e-05	minus	1489	Tex15_KO	-3	-1.51383e-06
minus	1612	Control	-16	-4.97083e-06	minus	1711	Tex15_KO	-20	-1.50367e-05	minus	1588	Control	-37	-1.99434e-05	minus	1490	Tex15_KO	-96	-4.84425e-05
minus	1613	Control	-7	-2.17474e-06	minus	1712	Tex15_KO	-1136	-0.000854086	minus	1589	Control	-13	-7.00712e-06	minus	1491	Tex15_KO	-10	-5.04609e-06
minus	1614	Control	-1597	-0.000496151	minus	1713	Tex15_KO	-28	-2.10514e-05	minus	1590	Control	-61	-3.28796e-05	minus	1492	Tex15_KO	-10	-5.04609e-06
minus	1615	Control	-404	-0.000125513	minus	1714	Tex15_KO	-180	-0.000135331	minus	1591	Control	-19	-1.02412e-05	minus	1493	Tex15_KO	-9	-4.54148e-06
minus	1616	Control	-44	-1.36698e-05	minus	1715	Tex15_KO	-22	-1.65404e-05	minus	1592	Control	-4	-2.15604e-06	minus	1494	Tex15_KO	-2	-1.00922e-06
minus	1617	Control	-8	-2.48541e-06	minus	1716	Tex15_KO	-26	-1.95477e-05	minus	1593	Control	-12	-6.46811e-06	minus	1495	Tex15_KO	-24	-1.21106e-05
minus	1618	Control	-6	-1.86406e-06	minus	1717	Tex15_KO	-144	-0.000108264	minus	1594	Control	-4	-2.15604e-06	minus	1496	Tex15_KO	-46	-2.3212e-05
minus	1619	Control	-8	-2.48541e-06	minus	1718	Tex15_KO	-5	-3.75918e-06	minus	1595	Control	-12	-6.46811e-06	minus	1497	Tex15_KO	-122	-6.15623e-05
minus	1620	Control	-2	-6.21353e-07	minus	1719	Tex15_KO	-29	-2.18032e-05	minus	1596	Control	-6	-3.23406e-06	minus	1498	Tex15_KO	-2679	-0.00135185
minus	1621	Control	-10	-3.10677e-06	minus	1720	Tex15_KO	-11060	-0.00831531	minus	1597	Control	-468	-0.000252256	minus	1499	Tex15_KO	-3680	-0.00185696
minus	1623	Control	-9	-2.79609e-06	minus	1721	Tex15_KO	-65	-4.88694e-05	minus	1598	Control	-3	-1.61703e-06	minus	1500	Tex15_KO	-346	-0.000174595
minus	1624	Control	-17	-5.2815e-06	minus	1722	Tex15_KO	-179	-0.000134579	minus	1599	Control	-7	-3.77307e-06	minus	1501	Tex15_KO	-183	-9.23435e-05
minus	1625	Control	-1	-3.10677e-07	minus	1723	Tex15_KO	-44	-3.30808e-05	minus	1600	Control	-20	-1.07802e-05	minus	1502	Tex15_KO	-21	-1.05968e-05
minus	1627	Control	-2	-6.21353e-07	minus	1724	Tex15_KO	-118	-8.87167e-05	minus	1601	Control	-1	-5.39009e-07	minus	1503	Tex15_KO	-2	-1.00922e-06
minus	1628	Control	-3	-9.3203e-07	minus	1725	Tex15_KO	-293	-0.000220288	minus	1602	Control	-1	-5.39009e-07	minus	1508	Tex15_KO	-3	-1.51383e-06
minus	1631	Control	-6	-1.86406e-06	minus	1726	Tex15_KO	-23	-1.72922e-05	minus	1603	Control	-35	-1.88653e-05	minus	1509	Tex15_KO	-1	-5.04609e-07
minus	1632	Control	-2	-6.21353e-07	minus	1727	Tex15_KO	-177	-0.000133075	minus	1607	Control	-11	-5.9291e-06	minus	1510	Tex15_KO	-1	-5.04609e-07
minus	1635	Control	-16	-4.97083e-06	minus	1728	Tex15_KO	-93	-6.99208e-05	minus	1608	Control	-1	-5.39009e-07	minus	1511	Tex15_KO	-1	-5.04609e-07
minus	1636	Control	-3	-9.3203e-07	minus	1729	Tex15_KO	-33	-2.48106e-05	minus	1613	Control	-1	-5.39009e-07	minus	1513	Tex15_KO	-18	-9.08297e-06
minus	1638	Control	-2	-6.21353e-07	minus	1730	Tex15_KO	-205	-0.000154126	minus	1614	Control	-1	-5.39009e-07	minus	1514	Tex15_KO	-202	-0.000101931
minus	1640	Control	-13	-4.0388e-06	minus	1731	Tex15_KO	-70	-5.26285e-05	minus	1615	Control	-33	-1.77873e-05	minus	1515	Tex15_KO	-155	-7.82144e-05
minus	1641	Control	-14	-4.34947e-06	minus	1732	Tex15_KO	-1753	-0.00131797	minus	1616	Control	-61	-3.28796e-05	minus	1516	Tex15_KO	-132	-6.66084e-05
minus	1642	Control	-10	-3.10677e-06	minus	1733	Tex15_KO	-89	-6.69134e-05	minus	1617	Control	-6365	-0.0034308	minus	1517	Tex15_KO	-28	-1.41291e-05
minus	1643	Control	-26	-8.07759e-06	minus	1734	Tex15_KO	-83	-6.24024e-05	minus	1618	Control	-119	-6.41421e-05	minus	1518	Tex15_KO	-13	-6.55992e-06
minus	1644	Control	-30	-9.3203e-06	minus	1735	Tex15_KO	-105	-7.89428e-05	minus	1619	Control	-32	-1.72483e-05	minus	1519	Tex15_KO	-53	-2.67443e-05
minus	1645	Control	-179	-5.56111e-05	minus	1736	Tex15_KO	-12	-9.02203e-06	minus	1620	Control	-2463	-0.00132758	minus	1520	Tex15_KO	-5	-2.52305e-06
minus	1646	Control	-17	-5.2815e-06	minus	1737	Tex15_KO	-4	-3.00734e-06	minus	1621	Control	-108	-5.8213e-05	minus	1521	Tex15_KO	-4	-2.01844e-06
minus	1647	Control	-1025	-0.000318444	minus	1738	Tex15_KO	-8	-6.01469e-06	minus	1622	Control	-28	-1.50923e-05	minus	1522	Tex15_KO	-21	-1.05968e-05
minus	1648	Control	-9	-2.79609e-06	minus	1739	Tex15_KO	-29	-2.18032e-05	minus	1623	Control	-99	-5.33619e-05	minus	1523	Tex15_KO	-4	-2.01844e-06
minus	1649	Control	-1114	-0.000346094	minus	1740	Tex15_KO	-6	-4.51102e-06	minus	1624	Control	-12	-6.46811e-06	minus	1524	Tex15_KO	-6	-3.02766e-06
minus	1650	Control	-1	-3.10677e-07	minus	1741	Tex15_KO	-6	-4.51102e-06	minus	1625	Control	-89	-4.79718e-05	minus	1526	Tex15_KO	-3	-1.51383e-06
minus	1651	Control	-1	-3.10677e-07	minus	1742	Tex15_KO	-19	-1.42849e-05	minus	1626	Control	-11	-5.9291e-06	minus	1528	Tex15_KO	-1	-5.04609e-07
minus	1652	Control	-264	-8.20186e-05	minus	1743	Tex15_KO	-4	-3.00734e-06	minus	1627	Control	-455	-0.000245249	minus	1529	Tex15_KO	-6	-3.02766e-06
minus	1653	Control	-8	-2.48541e-06	minus	1744	Tex15_KO	-31	-2.33069e-05	minus	1628	Control	-50	-2.69505e-05	minus	1530	Tex15_KO	-8	-4.03687e-06
minus	1654	Control	-45	-1.39804e-05	minus	1745	Tex15_KO	-13	-9.77387e-06	minus	1629	Control	-7	-3.77307e-06	minus	1531	Tex15_KO	-3	-1.51383e-06
minus	1655	Control	-715	-0.000222134	minus	1746	Tex15_KO	-10	-7.51836e-06	minus	1630	Control	-190	-0.000102412	minus	1532	Tex15_KO	-30	-1.51383e-05
minus	1656	Control	-5	-1.55338e-06	minus	1748	Tex15_KO	-72	-5.41322e-05	minus	1631	Control	-19	-1.02412e-05	minus	1533	Tex15_KO	-18	-9.08297e-06
minus	1657	Control	-1697	-0.000527218	minus	1749	Tex15_KO	-7	-5.26285e-06	minus	1632	Control	-240	-0.000129362	minus	1534	Tex15_KO	-3	-1.51383e-06
minus	1658	Control	-56	-1.73979e-05	minus	1751	Tex15_KO	-10	-7.51836e-06	minus	1633	Control	-249	-0.000134213	minus	1535	Tex15_KO	-2	-1.00922e-06
minus	1659	Control	-1419	-0.00044085	minus	1752	Tex15_KO	-56	-4.21028e-05	minus	1634	Control	-33	-1.77873e-05	minus	1538	Tex15_KO	-2	-1.00922e-06
minus	1660	Control	-1397	-0.000434015	minus	1753	Tex15_KO	-7	-5.26285e-06	minus	1635	Control	-37	-1.99434e-05	minus	1540	Tex15_KO	-3	-1.51383e-06
minus	1661	Control	-46	-1.42911e-05	minus	1754	Tex15_KO	-88	-6.61616e-05	minus	1636	Control	-34	-1.83263e-05	minus	1541	Tex15_KO	-1	-5.04609e-07
minus	1662	Control	-2843	-0.000883254	minus	1755	Tex15_KO	-1	-7.51836e-07	minus	1637	Control	-7	-3.77307e-06	minus	1542	Tex15_KO	-1	-5.04609e-07
minus	1663	Control	-663	-0.000205979	minus	1756	Tex15_KO	-48	-3.60881e-05	minus	1638	Control	-3	-1.61703e-06	minus	1544	Tex15_KO	-1	-5.04609e-07
minus	1664	Control	-27	-8.38827e-06	minus	1757	Tex15_KO	-574	-0.000431554	minus	1639	Control	-6	-3.23406e-06	minus	1545	Tex15_KO	-5	-2.52305e-06
minus	1665	Control	-308	-9.56884e-05	minus	1758	Tex15_KO	-14	-1.05257e-05	minus	1640	Control	-2	-1.07802e-06	minus	1546	Tex15_KO	-2	-1.00922e-06
minus	1666	Control	-262	-8.13973e-05	minus	1759	Tex15_KO	-49	-3.684e-05	minus	1641	Control	-2	-1.07802e-06	minus	1549	Tex15_KO	-3	-1.51383e-06
minus	1667	Control	-22	-6.83489e-06	minus	1760	Tex15_KO	-1167	-0.000877393	minus	1646	Control	-2	-1.07802e-06	minus	1552	Tex15_KO	-4	-2.01844e-06
minus	1668	Control	-148	-4.59801e-05	minus	1762	Tex15_KO	-18	-1.35331e-05	minus	1654	Control	-1	-5.39009e-07	minus	1554	Tex15_KO	-10	-5.04609e-06
minus	1669	Control	-137	-4.25627e-05	minus	1763	Tex15_KO	-23	-1.72922e-05	minus	1656	Control	-4	-2.15604e-06	minus	1556	Tex15_KO	-4	-2.01844e-06
minus	1670	Control	-256	-7.95332e-05	minus	1765	Tex15_KO	-15	-1.12775e-05	minus	1659	Control	-25	-1.34752e-05	minus	1557	Tex15_KO	-12	-6.05531e-06
minus	1671	Control	-45	-1.39804e-05	minus	1766	Tex15_KO	-3	-2.25551e-06	minus	1661	Control	-1	-5.39009e-07	minus	1558	Tex15_KO	-1	-5.04609e-07
minus	1672	Control	-37	-1.1495e-05	minus	1767	Tex15_KO	-3	-2.25551e-06	minus	1668	Control	-11	-5.9291e-06	minus	1559	Tex15_KO	-1	-5.04609e-07
minus	1673	Control	-156	-4.84656e-05	minus	1768	Tex15_KO	-50	-3.75918e-05	minus	1669	Control	-12	-6.46811e-06	minus	1563	Tex15_KO	-10	-5.04609e-06
minus	1674	Control	-584	-0.000181435	minus	1769	Tex15_KO	-39	-2.93216e-05	minus	1670	Control	-1	-5.39009e-07	minus	1579	Tex15_KO	-1	-5.04609e-07
minus	1675	Control	-1724	-0.000535606	minus	1770	Tex15_KO	-23	-1.72922e-05	minus	1671	Control	-105	-5.6596e-05	minus	1581	Tex15_KO	-5	-2.52305e-06
minus	1676	Control	-3678	-0.00114267	minus	1771	Tex15_KO	-68	-5.11249e-05	minus	1672	Control	-98	-5.28229e-05	minus	1582	Tex15_KO	-3	-1.51383e-06
minus	1677	Control	-152	-4.72228e-05	minus	1772	Tex15_KO	-181	-0.000136082	minus	1673	Control	-155	-8.35465e-05	minus	1583	Tex15_KO	-45	-2.27074e-05
minus	1678	Control	-40	-1.24271e-05	minus	1773	Tex15_KO	-204	-0.000153375	minus	1674	Control	-30	-1.61703e-05	minus	1585	Tex15_KO	-2	-1.00922e-06
minus	1679	Control	-22	-6.83489e-06	minus	1774	Tex15_KO	-35	-2.63143e-05	minus	1675	Control	-93	-5.01279e-05	minus	1586	Tex15_KO	-1112	-0.000561126
minus	1680	Control	-110	-3.41744e-05	minus	1775	Tex15_KO	-139	-0.000104505	minus	1676	Control	-112	-6.03691e-05	minus	1587	Tex15_KO	-185	-9.33527e-05
minus	1681	Control	-708	-0.000219959	minus	1776	Tex15_KO	-169	-0.00012706	minus	1677	Control	-28	-1.50923e-05	minus	1588	Tex15_KO	-34	-1.71567e-05
minus	1682	Control	-957	-0.000297318	minus	1777	Tex15_KO	-40	-3.00734e-05	minus	1678	Control	-40	-2.15604e-05	minus	1589	Tex15_KO	-18	-9.08297e-06
minus	1683	Control	-55	-1.70872e-05	minus	1778	Tex15_KO	-173	-0.000130068	minus	1679	Control	-74	-3.98867e-05	minus	1590	Tex15_KO	-44	-2.22028e-05
minus	1684	Control	-42	-1.30484e-05	minus	1779	Tex15_KO	-313	-0.000235325	minus	1680	Control	-3	-1.61703e-06	minus	1591	Tex15_KO	-39	-1.96798e-05
minus	1685	Control	-2269	-0.000704925	minus	1780	Tex15_KO	-10	-7.51836e-06	minus	1681	Control	-6	-3.23406e-06	minus	1592	Tex15_KO	-3	-1.51383e-06
minus	1686	Control	-16	-4.97083e-06	minus	1781	Tex15_KO	-113	-8.49575e-05	minus	1682	Control	-1	-5.39009e-07	minus	1593	Tex15_KO	-4	-2.01844e-06
minus	1687	Control	-1548	-0.000480927	minus	1782	Tex15_KO	-45	-3.38326e-05	minus	1683	Control	-40	-2.15604e-05	minus	1594	Tex15_KO	-16	-8.07375e-06
minus	1688	Control	-149	-4.62908e-05	minus	1783	Tex15_KO	-129	-9.69869e-05	minus	1685	Control	-3	-1.61703e-06	minus	1595	Tex15_KO	-10	-5.04609e-06
minus	1689	Control	-16290	-0.00506092	minus	1784	Tex15_KO	-91	-6.84171e-05	minus	1687	Control	-1	-5.39009e-07	minus	1596	Tex15_KO	-2	-1.00922e-06
minus	1690	Control	-1807	-0.000561393	minus	1785	Tex15_KO	-2978	-0.00223897	minus	1693	Control	-8	-4.31208e-06	minus	1597	Tex15_KO	-373	-0.000188219
minus	1691	Control	-2472	-0.000767993	minus	1786	Tex15_KO	-1166	-0.000876641	minus	1695	Control	-2	-1.07802e-06	minus	1598	Tex15_KO	-6	-3.02766e-06
minus	1692	Control	-810	-0.000251648	minus	1787	Tex15_KO	-37	-2.78179e-05	minus	1698	Control	-4	-2.15604e-06	minus	1599	Tex15_KO	-4	-2.01844e-06
minus	1693	Control	-91	-2.82716e-05	minus	1788	Tex15_KO	-4914	-0.00369452	minus	1706	Control	-30	-1.61703e-05	minus	1600	Tex15_KO	-19	-9.58758e-06
minus	1694	Control	-27	-8.38827e-06	minus	1789	Tex15_KO	-22	-1.65404e-05	minus	1707	Control	-14	-7.54613e-06	minus	1602	Tex15_KO	-1	-5.04609e-07
minus	1695	Control	-472	-0.000146639	minus	1790	Tex15_KO	-19	-1.42849e-05	minus	1708	Control	-23	-1.23972e-05	minus	1603	Tex15_KO	-38	-1.91752e-05
minus	1696	Control	-260	-8.07759e-05	minus	1791	Tex15_KO	-469	-0.000352611	minus	1711	Control	-2	-1.07802e-06	minus	1604	Tex15_KO	-1	-5.04609e-07
minus	1697	Control	-542	-0.000168387	minus	1792	Tex15_KO	-30	-2.25551e-05	minus	1713	Control	-1	-5.39009e-07	minus	1605	Tex15_KO	-4	-2.01844e-06
minus	1698	Control	-259	-8.04652e-05	minus	1793	Tex15_KO	-103	-7.74391e-05	minus	1714	Control	-1	-5.39009e-07	minus	1607	Tex15_KO	-19	-9.58758e-06
minus	1699	Control	-18	-5.59218e-06	minus	1794	Tex15_KO	-108	-8.11983e-05	minus	1719	Control	-1	-5.39009e-07	minus	1610	Tex15_KO	-1	-5.04609e-07
minus	1700	Control	-80	-2.48541e-05	minus	1795	Tex15_KO	-73	-5.4884e-05	minus	1724	Control	-6	-3.23406e-06	minus	1613	Tex15_KO	-1	-5.04609e-07
minus	1701	Control	-70	-2.17474e-05	minus	1796	Tex15_KO	-99	-7.44318e-05	minus	1725	Control	-1	-5.39009e-07	minus	1614	Tex15_KO	-4	-2.01844e-06
minus	1702	Control	-130	-4.0388e-05	minus	1797	Tex15_KO	-229	-0.00017217	minus	1726	Control	-21	-1.13192e-05	minus	1615	Tex15_KO	-35	-1.76613e-05
minus	1703	Control	-3433	-0.00106655	minus	1798	Tex15_KO	-31	-2.33069e-05	minus	1729	Control	-5	-2.69505e-06	minus	1616	Tex15_KO	-47	-2.37166e-05
minus	1704	Control	-154	-4.78442e-05	minus	1799	Tex15_KO	-20	-1.50367e-05	minus	1731	Control	-1	-5.39009e-07	minus	1617	Tex15_KO	-3072	-0.00155016
minus	1705	Control	-6205	-0.00192775	minus	1800	Tex15_KO	-25	-1.87959e-05	minus	1732	Control	-8	-4.31208e-06	minus	1618	Tex15_KO	-79	-3.98641e-05
minus	1706	Control	-46	-1.42911e-05	minus	1801	Tex15_KO	-24	-1.80441e-05	minus	1734	Control	-1	-5.39009e-07	minus	1619	Tex15_KO	-22	-1.11014e-05
minus	1707	Control	-4	-1.24271e-06	minus	1802	Tex15_KO	-94	-7.06726e-05	minus	1736	Control	-4	-2.15604e-06	minus	1620	Tex15_KO	-2496	-0.0012595
minus	1708	Control	-14	-4.34947e-06	minus	1803	Tex15_KO	-25	-1.87959e-05	minus	1737	Control	-1	-5.39009e-07	minus	1621	Tex15_KO	-109	-5.50024e-05
minus	1709	Control	-86	-2.67182e-05	minus	1804	Tex15_KO	-19	-1.42849e-05	minus	1738	Control	-5	-2.69505e-06	minus	1622	Tex15_KO	-17	-8.57836e-06
minus	1710	Control	-20	-6.21353e-06	minus	1805	Tex15_KO	-16	-1.20294e-05	minus	1739	Control	-10	-5.39009e-06	minus	1623	Tex15_KO	-159	-8.02329e-05
minus	1711	Control	-71	-2.2058e-05	minus	1806	Tex15_KO	-31	-2.33069e-05	minus	1740	Control	-169	-9.10926e-05	minus	1624	Tex15_KO	-19	-9.58758e-06
minus	1712	Control	-2674	-0.000830749	minus	1807	Tex15_KO	-12	-9.02203e-06	minus	1741	Control	-26	-1.40142e-05	minus	1625	Tex15_KO	-123	-6.2067e-05
minus	1713	Control	-74	-2.29901e-05	minus	1808	Tex15_KO	-342	-0.000257128	minus	1742	Control	-36	-1.94043e-05	minus	1626	Tex15_KO	-18	-9.08297e-06
minus	1714	Control	-351	-0.000109047	minus	1809	Tex15_KO	-10	-7.51836e-06	minus	1743	Control	-160	-8.62415e-05	minus	1627	Tex15_KO	-925	-0.000466764
minus	1715	Control	-45	-1.39804e-05	minus	1810	Tex15_KO	-4	-3.00734e-06	minus	1744	Control	-3	-1.61703e-06	minus	1628	Tex15_KO	-131	-6.61038e-05
minus	1716	Control	-74	-2.29901e-05	minus	1811	Tex15_KO	-570	-0.000428547	minus	1753	Control	-1	-5.39009e-07	minus	1629	Tex15_KO	-8	-4.03687e-06
minus	1717	Control	-444	-0.00013794	minus	1812	Tex15_KO	-28	-2.10514e-05	minus	1755	Control	-1	-5.39009e-07	minus	1630	Tex15_KO	-277	-0.000139777
minus	1718	Control	-12	-3.72812e-06	minus	1813	Tex15_KO	-29	-2.18032e-05	minus	1756	Control	-2	-1.07802e-06	minus	1631	Tex15_KO	-20	-1.00922e-05
minus	1719	Control	-46	-1.42911e-05	minus	1814	Tex15_KO	-70	-5.26285e-05	minus	1757	Control	-1	-5.39009e-07	minus	1632	Tex15_KO	-366	-0.000184687
minus	1720	Control	-23442	-0.00728288	minus	1815	Tex15_KO	-215	-0.000161645	minus	1758	Control	-2	-1.07802e-06	minus	1633	Tex15_KO	-343	-0.000173081
minus	1721	Control	-166	-5.15723e-05	minus	1816	Tex15_KO	-139	-0.000104505	minus	1759	Control	-21	-1.13192e-05	minus	1634	Tex15_KO	-46	-2.3212e-05
minus	1722	Control	-508	-0.000157824	minus	1817	Tex15_KO	-223	-0.000167659	minus	1760	Control	-5	-2.69505e-06	minus	1635	Tex15_KO	-47	-2.37166e-05
minus	1723	Control	-131	-4.06986e-05	minus	1818	Tex15_KO	-70	-5.26285e-05	minus	1761	Control	-1	-5.39009e-07	minus	1636	Tex15_KO	-18	-9.08297e-06
minus	1724	Control	-386	-0.000119921	minus	1819	Tex15_KO	-55	-4.1351e-05	minus	1764	Control	-1	-5.39009e-07	minus	1637	Tex15_KO	-4	-2.01844e-06
minus	1725	Control	-1271	-0.00039487	minus	1820	Tex15_KO	-131	-9.84905e-05	minus	1766	Control	-2	-1.07802e-06	minus	1638	Tex15_KO	-6	-3.02766e-06
minus	1726	Control	-52	-1.61552e-05	minus	1821	Tex15_KO	-595	-0.000447343	minus	1769	Control	-1	-5.39009e-07	minus	1639	Tex15_KO	-12	-6.05531e-06
minus	1727	Control	-521	-0.000161863	minus	1822	Tex15_KO	-92	-6.91689e-05	minus	1774	Control	-3	-1.61703e-06	minus	1640	Tex15_KO	-1	-5.04609e-07
minus	1728	Control	-318	-9.87952e-05	minus	1823	Tex15_KO	-16	-1.20294e-05	minus	1780	Control	-4	-2.15604e-06	minus	1644	Tex15_KO	-1	-5.04609e-07
minus	1729	Control	-214	-6.64848e-05	minus	1824	Tex15_KO	-62	-4.66138e-05	minus	1783	Control	-2	-1.07802e-06	minus	1646	Tex15_KO	-1	-5.04609e-07
minus	1730	Control	-628	-0.000195105	minus	1825	Tex15_KO	-26	-1.95477e-05	minus	1784	Control	-2	-1.07802e-06	minus	1656	Tex15_KO	-8	-4.03687e-06
minus	1731	Control	-138	-4.28734e-05	minus	1826	Tex15_KO	-76	-5.71395e-05	minus	1787	Control	-4	-2.15604e-06	minus	1659	Tex15_KO	-18	-9.08297e-06
minus	1732	Control	-2427	-0.000754012	minus	1827	Tex15_KO	-95	-7.14244e-05	minus	1788	Control	-1	-5.39009e-07	minus	1660	Tex15_KO	-1	-5.04609e-07
minus	1733	Control	-236	-7.33197e-05	minus	1828	Tex15_KO	-19	-1.42849e-05	minus	1789	Control	-9	-4.85109e-06	minus	1661	Tex15_KO	-1	-5.04609e-07
minus	1734	Control	-277	-8.60574e-05	minus	1829	Tex15_KO	-670	-0.00050373	minus	1790	Control	-14	-7.54613e-06	minus	1662	Tex15_KO	-1	-5.04609e-07
minus	1735	Control	-347	-0.000107805	minus	1830	Tex15_KO	-274	-0.000206003	minus	1791	Control	-904	-0.000487265	minus	1667	Tex15_KO	-1	-5.04609e-07
minus	1736	Control	-56	-1.73979e-05	minus	1831	Tex15_KO	-512	-0.00038494	minus	1793	Control	-11	-5.9291e-06	minus	1668	Tex15_KO	-11	-5.5507e-06
minus	1737	Control	-19	-5.90286e-06	minus	1832	Tex15_KO	-220	-0.000165404	minus	1794	Control	-507	-0.000273278	minus	1669	Tex15_KO	-26	-1.31198e-05
minus	1738	Control	-32	-9.94165e-06	minus	1833	Tex15_KO	-268	-0.000201492	minus	1796	Control	-2	-1.07802e-06	minus	1670	Tex15_KO	-2	-1.00922e-06
minus	1739	Control	-52	-1.61552e-05	minus	1834	Tex15_KO	-67	-5.0373e-05	minus	1797	Control	-3	-1.61703e-06	minus	1671	Tex15_KO	-110	-5.5507e-05
minus	1740	Control	-14	-4.34947e-06	minus	1835	Tex15_KO	-9	-6.76653e-06	minus	1798	Control	-1	-5.39009e-07	minus	1672	Tex15_KO	-77	-3.88549e-05
minus	1741	Control	-2	-6.21353e-07	minus	1837	Tex15_KO	-3	-2.25551e-06	minus	1799	Control	-4	-2.15604e-06	minus	1673	Tex15_KO	-148	-7.46822e-05
minus	1742	Control	-43	-1.33591e-05	minus	1838	Tex15_KO	-145	-0.000109016	minus	1800	Control	-2	-1.07802e-06	minus	1674	Tex15_KO	-30	-1.51383e-05
minus	1743	Control	-13	-4.0388e-06	minus	1839	Tex15_KO	-2	-1.50367e-06	minus	1801	Control	-1	-5.39009e-07	minus	1675	Tex15_KO	-89	-4.49102e-05
minus	1744	Control	-44	-1.36698e-05	minus	1840	Tex15_KO	-50	-3.75918e-05	minus	1806	Control	-20	-1.07802e-05	minus	1676	Tex15_KO	-134	-6.76177e-05
minus	1745	Control	-24	-7.45624e-06	minus	1841	Tex15_KO	-286	-0.000215025	minus	1807	Control	-14	-7.54613e-06	minus	1677	Tex15_KO	-47	-2.37166e-05
minus	1746	Control	-77	-2.39221e-05	minus	1842	Tex15_KO	-3	-2.25551e-06	minus	1809	Control	-14	-7.54613e-06	minus	1678	Tex15_KO	-27	-1.36245e-05
minus	1748	Control	-252	-7.82905e-05	minus	1843	Tex15_KO	-21	-1.57886e-05	minus	1810	Control	-3	-1.61703e-06	minus	1679	Tex15_KO	-128	-6.459e-05
minus	1749	Control	-8	-2.48541e-06	minus	1844	Tex15_KO	-566	-0.000425539	minus	1811	Control	-3	-1.61703e-06	minus	1680	Tex15_KO	-10	-5.04609e-06
minus	1751	Control	-47	-1.46018e-05	minus	1845	Tex15_KO	-58	-4.36065e-05	minus	1816	Control	-3	-1.61703e-06	minus	1681	Tex15_KO	-6	-3.02766e-06
minus	1752	Control	-236	-7.33197e-05	minus	1846	Tex15_KO	-3950	-0.00296975	minus	1818	Control	-110	-5.9291e-05	minus	1682	Tex15_KO	-4	-2.01844e-06
minus	1753	Control	-26	-8.07759e-06	minus	1847	Tex15_KO	-109	-8.19501e-05	minus	1819	Control	-2	-1.07802e-06	minus	1683	Tex15_KO	-73	-3.68365e-05
minus	1754	Control	-276	-8.57467e-05	minus	1848	Tex15_KO	-669	-0.000502978	minus	1820	Control	-1	-5.39009e-07	minus	1684	Tex15_KO	-3	-1.51383e-06
minus	1755	Control	-14	-4.34947e-06	minus	1849	Tex15_KO	-6	-4.51102e-06	minus	1821	Control	-1	-5.39009e-07	minus	1685	Tex15_KO	-2	-1.00922e-06
minus	1756	Control	-122	-3.79025e-05	minus	1850	Tex15_KO	-71	-5.33804e-05	minus	1835	Control	-5	-2.69505e-06	minus	1687	Tex15_KO	-2	-1.00922e-06
minus	1757	Control	-1463	-0.00045452	minus	1851	Tex15_KO	-36	-2.70661e-05	minus	1836	Control	-4	-2.15604e-06	minus	1693	Tex15_KO	-7	-3.53227e-06
minus	1758	Control	-29	-9.00962e-06	minus	1852	Tex15_KO	-292	-0.000219536	minus	1839	Control	-4	-2.15604e-06	minus	1694	Tex15_KO	-5	-2.52305e-06
minus	1759	Control	-84	-2.60968e-05	minus	1853	Tex15_KO	-30	-2.25551e-05	minus	1840	Control	-1	-5.39009e-07	minus	1695	Tex15_KO	-1	-5.04609e-07
minus	1760	Control	-3138	-0.000974903	minus	1854	Tex15_KO	-5	-3.75918e-06	minus	1849	Control	-8	-4.31208e-06	minus	1696	Tex15_KO	-1	-5.04609e-07
minus	1761	Control	-8	-2.48541e-06	minus	1855	Tex15_KO	-5	-3.75918e-06	minus	1850	Control	-224	-0.000120738	minus	1697	Tex15_KO	-1	-5.04609e-07
minus	1762	Control	-15	-4.66015e-06	minus	1856	Tex15_KO	-224	-0.000168411	minus	1851	Control	-2093	-0.00112815	minus	1698	Tex15_KO	-8	-4.03687e-06
minus	1763	Control	-123	-3.82132e-05	minus	1857	Tex15_KO	-333	-0.000250361	minus	1852	Control	-68	-3.66526e-05	minus	1703	Tex15_KO	-1	-5.04609e-07
minus	1764	Control	-3	-9.3203e-07	minus	1858	Tex15_KO	-719	-0.00054057	minus	1853	Control	-56	-3.01845e-05	minus	1704	Tex15_KO	-1	-5.04609e-07
minus	1765	Control	-21	-6.52421e-06	minus	1859	Tex15_KO	-7	-5.26285e-06	minus	1854	Control	-1	-5.39009e-07	minus	1705	Tex15_KO	-2	-1.00922e-06
minus	1766	Control	-4	-1.24271e-06	minus	1860	Tex15_KO	-4	-3.00734e-06	minus	1855	Control	-1	-5.39009e-07	minus	1706	Tex15_KO	-36	-1.81659e-05
minus	1767	Control	-6	-1.86406e-06	minus	1863	Tex15_KO	-24	-1.80441e-05	minus	1856	Control	-1	-5.39009e-07	minus	1707	Tex15_KO	-27	-1.36245e-05
minus	1768	Control	-152	-4.72228e-05	minus	1864	Tex15_KO	-1	-7.51836e-07	minus	1860	Control	-1	-5.39009e-07	minus	1708	Tex15_KO	-28	-1.41291e-05
minus	1769	Control	-159	-4.93976e-05	minus	1865	Tex15_KO	-1	-7.51836e-07	minus	1867	Control	-339	-0.000182724	minus	1709	Tex15_KO	-2	-1.00922e-06
minus	1770	Control	-62	-1.9262e-05	minus	1866	Tex15_KO	-13	-9.77387e-06	minus	1868	Control	-1	-5.39009e-07	minus	1710	Tex15_KO	-1	-5.04609e-07
minus	1771	Control	-104	-3.23104e-05	minus	1867	Tex15_KO	-1	-7.51836e-07	minus	1869	Control	-1	-5.39009e-07	minus	1711	Tex15_KO	-16	-8.07375e-06
minus	1772	Control	-418	-0.000129863	minus	1868	Tex15_KO	-7	-5.26285e-06	minus	1870	Control	-7	-3.77307e-06	minus	1713	Tex15_KO	-3	-1.51383e-06
minus	1773	Control	-500	-0.000155338	minus	1869	Tex15_KO	-2	-1.50367e-06	minus	1871	Control	-1	-5.39009e-07	minus	1715	Tex15_KO	-3	-1.51383e-06
minus	1774	Control	-55	-1.70872e-05	minus	1870	Tex15_KO	-1	-7.51836e-07	minus	1879	Control	-7	-3.77307e-06	minus	1716	Tex15_KO	-3	-1.51383e-06
minus	1775	Control	-266	-8.264e-05	minus	1873	Tex15_KO	-1	-7.51836e-07	minus	1881	Control	-13	-7.00712e-06	minus	1717	Tex15_KO	-2	-1.00922e-06
minus	1776	Control	-336	-0.000104387	minus	1876	Tex15_KO	-12	-9.02203e-06	minus	1882	Control	-8	-4.31208e-06	minus	1722	Tex15_KO	-1	-5.04609e-07
minus	1777	Control	-79	-2.45435e-05	minus	1879	Tex15_KO	-48	-3.60881e-05	minus	1883	Control	-15	-8.08514e-06	minus	1724	Tex15_KO	-12	-6.05531e-06
minus	1778	Control	-561	-0.00017429	minus	1881	Tex15_KO	-2	-1.50367e-06	minus	1884	Control	-31	-1.67093e-05	minus	1726	Tex15_KO	-17	-8.57836e-06
minus	1779	Control	-652	-0.000202561	minus	1882	Tex15_KO	-2	-1.50367e-06	minus	1885	Control	-346	-0.000186497	minus	1731	Tex15_KO	-3	-1.51383e-06
minus	1780	Control	-37	-1.1495e-05	minus	1883	Tex15_KO	-2	-1.50367e-06	minus	1886	Control	-201	-0.000108341	minus	1732	Tex15_KO	-7	-3.53227e-06
minus	1781	Control	-190	-5.90286e-05	minus	1884	Tex15_KO	-1	-7.51836e-07	minus	1887	Control	-281	-0.000151462	minus	1734	Tex15_KO	-1	-5.04609e-07
minus	1782	Control	-59	-1.83299e-05	minus	1885	Tex15_KO	-1	-7.51836e-07	minus	1888	Control	-12	-6.46811e-06	minus	1736	Tex15_KO	-2	-1.00922e-06
minus	1783	Control	-244	-7.58051e-05	minus	1887	Tex15_KO	-1	-7.51836e-07	minus	1889	Control	-18	-9.70217e-06	minus	1738	Tex15_KO	-2	-1.00922e-06
minus	1784	Control	-127	-3.94559e-05	minus	1888	Tex15_KO	-2	-1.50367e-06	minus	1890	Control	-7	-3.77307e-06	minus	1739	Tex15_KO	-5	-2.52305e-06
minus	1785	Control	-4614	-0.00143346	minus	1889	Tex15_KO	-4	-3.00734e-06	minus	1891	Control	-9	-4.85109e-06	minus	1740	Tex15_KO	-145	-7.31684e-05
minus	1786	Control	-3208	-0.000996651	minus	1891	Tex15_KO	-66	-4.96212e-05	minus	1892	Control	-51	-2.74895e-05	minus	1741	Tex15_KO	-39	-1.96798e-05
minus	1787	Control	-116	-3.60385e-05	minus	1892	Tex15_KO	-78	-5.86432e-05	minus	1893	Control	-20	-1.07802e-05	minus	1742	Tex15_KO	-72	-3.63319e-05
minus	1788	Control	-7118	-0.0022114	minus	1893	Tex15_KO	-10	-7.51836e-06	minus	1894	Control	-25	-1.34752e-05	minus	1743	Tex15_KO	-167	-8.42698e-05
minus	1789	Control	-61	-1.89513e-05	minus	1894	Tex15_KO	-6	-4.51102e-06	minus	1895	Control	-13	-7.00712e-06	minus	1744	Tex15_KO	-8	-4.03687e-06
minus	1790	Control	-110	-3.41744e-05	minus	1895	Tex15_KO	-31	-2.33069e-05	minus	1896	Control	-1	-5.39009e-07	minus	1755	Tex15_KO	-8	-4.03687e-06
minus	1791	Control	-1382	-0.000429355	minus	1896	Tex15_KO	-43	-3.2329e-05	minus	1897	Control	-1	-5.39009e-07	minus	1756	Tex15_KO	-2	-1.00922e-06
minus	1792	Control	-54	-1.67765e-05	minus	1897	Tex15_KO	-35	-2.63143e-05	minus	1898	Control	-29	-1.56313e-05	minus	1757	Tex15_KO	-2	-1.00922e-06
minus	1793	Control	-152	-4.72228e-05	minus	1898	Tex15_KO	-6	-4.51102e-06	minus	1899	Control	-9	-4.85109e-06	minus	1758	Tex15_KO	-2	-1.00922e-06
minus	1794	Control	-184	-5.71645e-05	minus	1899	Tex15_KO	-11	-8.2702e-06	minus	1900	Control	-2	-1.07802e-06	minus	1759	Tex15_KO	-16	-8.07375e-06
minus	1795	Control	-80	-2.48541e-05	minus	1900	Tex15_KO	-4	-3.00734e-06	minus	1901	Control	-193	-0.000104029	minus	1760	Tex15_KO	-17	-8.57836e-06
minus	1796	Control	-85	-2.64075e-05	minus	1901	Tex15_KO	-5	-3.75918e-06	minus	1902	Control	-69	-3.71917e-05	minus	1761	Tex15_KO	-2	-1.00922e-06
minus	1797	Control	-181	-5.62325e-05	minus	1902	Tex15_KO	-5	-3.75918e-06	minus	1903	Control	-5	-2.69505e-06	minus	1764	Tex15_KO	-4	-2.01844e-06
minus	1798	Control	-61	-1.89513e-05	minus	1903	Tex15_KO	-5	-3.75918e-06	minus	1904	Control	-9	-4.85109e-06	minus	1766	Tex15_KO	-1	-5.04609e-07
minus	1799	Control	-49	-1.52232e-05	minus	1904	Tex15_KO	-115	-8.64612e-05	minus	1905	Control	-11	-5.9291e-06	minus	1772	Tex15_KO	-1	-5.04609e-07
minus	1800	Control	-32	-9.94165e-06	minus	1907	Tex15_KO	-1	-7.51836e-07	minus	1906	Control	-15	-8.08514e-06	minus	1774	Tex15_KO	-1	-5.04609e-07
minus	1801	Control	-58	-1.80192e-05	minus	1913	Tex15_KO	-1	-7.51836e-07	minus	1907	Control	-4	-2.15604e-06	minus	1780	Tex15_KO	-4	-2.01844e-06
minus	1802	Control	-181	-5.62325e-05	minus	1915	Tex15_KO	-1	-7.51836e-07	minus	1908	Control	-119	-6.41421e-05	minus	1785	Tex15_KO	-3	-1.51383e-06
minus	1803	Control	-19	-5.90286e-06	minus	1916	Tex15_KO	-1	-7.51836e-07	minus	1909	Control	-4	-2.15604e-06	minus	1786	Tex15_KO	-1	-5.04609e-07
minus	1804	Control	-27	-8.38827e-06	minus	1918	Tex15_KO	-1	-7.51836e-07	minus	1910	Control	-218	-0.000117504	minus	1787	Tex15_KO	-1	-5.04609e-07
minus	1805	Control	-41	-1.27377e-05	minus	1920	Tex15_KO	-4	-3.00734e-06	minus	1911	Control	-765	-0.000412342	minus	1788	Tex15_KO	-2	-1.00922e-06
minus	1806	Control	-56	-1.73979e-05	minus	1921	Tex15_KO	-50	-3.75918e-05	minus	1912	Control	-1	-5.39009e-07	minus	1789	Tex15_KO	-11	-5.5507e-06
minus	1807	Control	-24	-7.45624e-06	minus	1922	Tex15_KO	-7	-5.26285e-06	minus	1913	Control	-1	-5.39009e-07	minus	1790	Tex15_KO	-41	-2.0689e-05
minus	1808	Control	-658	-0.000204425	minus	1923	Tex15_KO	-83	-6.24024e-05	minus	1914	Control	-1	-5.39009e-07	minus	1791	Tex15_KO	-1816	-0.000916371
minus	1809	Control	-35	-1.08737e-05	minus	1924	Tex15_KO	-24	-1.80441e-05	minus	1931	Control	-1	-5.39009e-07	minus	1792	Tex15_KO	-2	-1.00922e-06
minus	1810	Control	-3	-9.3203e-07	minus	1925	Tex15_KO	-5	-3.75918e-06	minus	1941	Control	-41	-2.20994e-05	minus	1794	Tex15_KO	-875	-0.000441533
minus	1811	Control	-1060	-0.000329317	minus	1926	Tex15_KO	-82	-6.16506e-05	minus	1942	Control	-4	-2.15604e-06	minus	1795	Tex15_KO	-4	-2.01844e-06
minus	1812	Control	-34	-1.0563e-05	minus	1927	Tex15_KO	-30	-2.25551e-05	minus	1943	Control	-16	-8.62415e-06	minus	1796	Tex15_KO	-1	-5.04609e-07
minus	1813	Control	-52	-1.61552e-05	minus	1928	Tex15_KO	-132	-9.92424e-05	minus	1944	Control	-8	-4.31208e-06	minus	1797	Tex15_KO	-5	-2.52305e-06
minus	1814	Control	-255	-7.92225e-05	minus	1929	Tex15_KO	-117	-8.79648e-05	minus	1945	Control	-1	-5.39009e-07	minus	1798	Tex15_KO	-4	-2.01844e-06
minus	1815	Control	-362	-0.000112465	minus	1930	Tex15_KO	-3	-2.25551e-06	minus	1946	Control	-13	-7.00712e-06	minus	1799	Tex15_KO	-11	-5.5507e-06
minus	1816	Control	-308	-9.56884e-05	minus	1931	Tex15_KO	-10	-7.51836e-06	minus	1947	Control	-40	-2.15604e-05	minus	1800	Tex15_KO	-2	-1.00922e-06
minus	1817	Control	-459	-0.000142601	minus	1932	Tex15_KO	-60	-4.51102e-05	minus	1948	Control	-16	-8.62415e-06	minus	1801	Tex15_KO	-3	-1.51383e-06
minus	1818	Control	-110	-3.41744e-05	minus	1933	Tex15_KO	-46	-3.45845e-05	minus	1949	Control	-1	-5.39009e-07	minus	1805	Tex15_KO	-2	-1.00922e-06
minus	1819	Control	-111	-3.44851e-05	minus	1934	Tex15_KO	-27	-2.02996e-05	minus	1950	Control	-2	-1.07802e-06	minus	1806	Tex15_KO	-15	-7.56914e-06
minus	1820	Control	-301	-9.35137e-05	minus	1935	Tex15_KO	-2	-1.50367e-06	minus	1951	Control	-225	-0.000121277	minus	1807	Tex15_KO	-5	-2.52305e-06
minus	1821	Control	-1049	-0.0003259	minus	1936	Tex15_KO	-15	-1.12775e-05	minus	1952	Control	-45	-2.42554e-05	minus	1808	Tex15_KO	-2	-1.00922e-06
minus	1822	Control	-236	-7.33197e-05	minus	1937	Tex15_KO	-313	-0.000235325	minus	1953	Control	-590	-0.000318016	minus	1809	Tex15_KO	-7	-3.53227e-06
minus	1823	Control	-15	-4.66015e-06	minus	1938	Tex15_KO	-1	-7.51836e-07	minus	1954	Control	-1855	-0.000999863	minus	1810	Tex15_KO	-2	-1.00922e-06
minus	1824	Control	-92	-2.85822e-05	minus	1939	Tex15_KO	-9	-6.76653e-06	minus	1955	Control	-68	-3.66526e-05	minus	1811	Tex15_KO	-1	-5.04609e-07
minus	1825	Control	-24	-7.45624e-06	minus	1940	Tex15_KO	-615	-0.000462379	minus	1956	Control	-535	-0.00028837	minus	1816	Tex15_KO	-1	-5.04609e-07
minus	1826	Control	-125	-3.88346e-05	minus	1941	Tex15_KO	-5	-3.75918e-06	minus	1957	Control	-930	-0.000501279	minus	1817	Tex15_KO	-1	-5.04609e-07
minus	1827	Control	-130	-4.0388e-05	minus	1942	Tex15_KO	-46	-3.45845e-05	minus	1959	Control	-13	-7.00712e-06	minus	1818	Tex15_KO	-88	-4.44056e-05
minus	1828	Control	-34	-1.0563e-05	minus	1943	Tex15_KO	-123	-9.24758e-05	minus	1960	Control	-1	-5.39009e-07	minus	1819	Tex15_KO	-1	-5.04609e-07
minus	1829	Control	-1050	-0.00032621	minus	1944	Tex15_KO	-39	-2.93216e-05	minus	1961	Control	-9	-4.85109e-06	minus	1820	Tex15_KO	-3	-1.51383e-06
minus	1830	Control	-373	-0.000115882	minus	1945	Tex15_KO	-4	-3.00734e-06	minus	1962	Control	-26	-1.40142e-05	minus	1831	Tex15_KO	-1	-5.04609e-07
minus	1831	Control	-1021	-0.000317201	minus	1946	Tex15_KO	-8	-6.01469e-06	minus	1963	Control	-4	-2.15604e-06	minus	1835	Tex15_KO	-10	-5.04609e-06
minus	1832	Control	-557	-0.000173047	minus	1947	Tex15_KO	-27	-2.02996e-05	minus	1964	Control	-1	-5.39009e-07	minus	1836	Tex15_KO	-5	-2.52305e-06
minus	1833	Control	-769	-0.00023891	minus	1948	Tex15_KO	-1561	-0.00117362	minus	1965	Control	-1	-5.39009e-07	minus	1837	Tex15_KO	-2	-1.00922e-06
minus	1834	Control	-143	-4.44268e-05	minus	1949	Tex15_KO	-120	-9.02203e-05	minus	1966	Control	-15	-8.08514e-06	minus	1839	Tex15_KO	-13	-6.55992e-06
minus	1835	Control	-13	-4.0388e-06	minus	1950	Tex15_KO	-589	-0.000442832	minus	1970	Control	-39	-2.10214e-05	minus	1849	Tex15_KO	-12	-6.05531e-06
minus	1836	Control	-10	-3.10677e-06	minus	1951	Tex15_KO	-91	-6.84171e-05	minus	1971	Control	-22	-1.18582e-05	minus	1850	Tex15_KO	-248	-0.000125143
minus	1837	Control	-6	-1.86406e-06	minus	1952	Tex15_KO	-148	-0.000111272	minus	1972	Control	-522	-0.000281363	minus	1851	Tex15_KO	-2728	-0.00137657
minus	1838	Control	-320	-9.94165e-05	minus	1953	Tex15_KO	-4	-3.00734e-06	minus	1973	Control	-570	-0.000307235	minus	1852	Tex15_KO	-116	-5.85347e-05
minus	1839	Control	-13	-4.0388e-06	minus	1954	Tex15_KO	-12	-9.02203e-06	minus	1974	Control	-67	-3.61136e-05	minus	1853	Tex15_KO	-48	-2.42212e-05
minus	1840	Control	-123	-3.82132e-05	minus	1955	Tex15_KO	-47	-3.53363e-05	minus	1975	Control	-64	-3.44966e-05	minus	1854	Tex15_KO	-8	-4.03687e-06
minus	1841	Control	-823	-0.000255687	minus	1956	Tex15_KO	-43	-3.2329e-05	minus	1976	Control	-222	-0.00011966	minus	1855	Tex15_KO	-4	-2.01844e-06
minus	1842	Control	-9	-2.79609e-06	minus	1957	Tex15_KO	-640	-0.000481175	minus	1977	Control	-28	-1.50923e-05	minus	1856	Tex15_KO	-4	-2.01844e-06
minus	1843	Control	-61	-1.89513e-05	minus	1958	Tex15_KO	-2140	-0.00160893	minus	1978	Control	-40	-2.15604e-05	minus	1858	Tex15_KO	-1	-5.04609e-07
minus	1844	Control	-1203	-0.000373744	minus	1959	Tex15_KO	-31	-2.33069e-05	minus	1979	Control	-4	-2.15604e-06	minus	1863	Tex15_KO	-1	-5.04609e-07
minus	1845	Control	-127	-3.94559e-05	minus	1960	Tex15_KO	-119	-8.94685e-05	minus	1981	Control	-158	-8.51635e-05	minus	1866	Tex15_KO	-2	-1.00922e-06
minus	1846	Control	-7066	-0.00219524	minus	1961	Tex15_KO	-2	-1.50367e-06	minus	1982	Control	-5	-2.69505e-06	minus	1867	Tex15_KO	-322	-0.000162484
minus	1847	Control	-289	-8.97855e-05	minus	1962	Tex15_KO	-4	-3.00734e-06	minus	1983	Control	-3	-1.61703e-06	minus	1869	Tex15_KO	-1	-5.04609e-07
minus	1848	Control	-1038	-0.000322482	minus	1963	Tex15_KO	-6	-4.51102e-06	minus	1984	Control	-14	-7.54613e-06	minus	1870	Tex15_KO	-10	-5.04609e-06
minus	1849	Control	-22	-6.83489e-06	minus	1964	Tex15_KO	-5	-3.75918e-06	minus	1985	Control	-10	-5.39009e-06	minus	1871	Tex15_KO	-3	-1.51383e-06
minus	1850	Control	-138	-4.28734e-05	minus	1965	Tex15_KO	-9	-6.76653e-06	minus	1986	Control	-107	-5.7674e-05	minus	1878	Tex15_KO	-1	-5.04609e-07
minus	1851	Control	-68	-2.1126e-05	minus	1966	Tex15_KO	-3	-2.25551e-06	minus	1987	Control	-19	-1.02412e-05	minus	1879	Tex15_KO	-1	-5.04609e-07
minus	1852	Control	-533	-0.000165591	minus	1968	Tex15_KO	-27	-2.02996e-05	minus	1988	Control	-14	-7.54613e-06	minus	1881	Tex15_KO	-8	-4.03687e-06
minus	1853	Control	-95	-2.95143e-05	minus	1969	Tex15_KO	-2	-1.50367e-06	minus	1989	Control	-1	-5.39009e-07	minus	1882	Tex15_KO	-1	-5.04609e-07
minus	1854	Control	-7	-2.17474e-06	minus	1970	Tex15_KO	-40	-3.00734e-05	minus	1990	Control	-1	-5.39009e-07	minus	1883	Tex15_KO	-9	-4.54148e-06
minus	1855	Control	-3	-9.3203e-07	minus	1971	Tex15_KO	-106	-7.96946e-05	minus	1991	Control	-144	-7.76174e-05	minus	1884	Tex15_KO	-38	-1.91752e-05
minus	1856	Control	-238	-7.3941e-05	minus	1972	Tex15_KO	-46	-3.45845e-05	minus	1992	Control	-11	-5.9291e-06	minus	1885	Tex15_KO	-486	-0.00024524
minus	1857	Control	-695	-0.00021592	minus	1973	Tex15_KO	-105	-7.89428e-05	minus	1993	Control	-11	-5.9291e-06	minus	1886	Tex15_KO	-260	-0.000131198
minus	1858	Control	-1344	-0.000417549	minus	1974	Tex15_KO	-390	-0.000293216	minus	1994	Control	-127	-6.84542e-05	minus	1887	Tex15_KO	-432	-0.000217991
minus	1859	Control	-30	-9.3203e-06	minus	1975	Tex15_KO	-479	-0.00036013	minus	1995	Control	-37	-1.99434e-05	minus	1888	Tex15_KO	-8	-4.03687e-06
minus	1860	Control	-23	-7.14556e-06	minus	1976	Tex15_KO	-204	-0.000153375	minus	1996	Control	-1625	-0.00087589	minus	1889	Tex15_KO	-26	-1.31198e-05
minus	1861	Control	-1	-3.10677e-07	minus	1977	Tex15_KO	-16	-1.20294e-05	minus	1997	Control	-6	-3.23406e-06	minus	1890	Tex15_KO	-3	-1.51383e-06
minus	1862	Control	-6	-1.86406e-06	minus	1978	Tex15_KO	-33	-2.48106e-05	minus	2000	Control	-1	-5.39009e-07	minus	1891	Tex15_KO	-23	-1.1606e-05
minus	1863	Control	-78	-2.42328e-05	minus	1979	Tex15_KO	-24	-1.80441e-05	minus	2003	Control	-1	-5.39009e-07	minus	1892	Tex15_KO	-93	-4.69287e-05
minus	1864	Control	-6	-1.86406e-06	minus	1980	Tex15_KO	-71	-5.33804e-05	minus	2004	Control	-1	-5.39009e-07	minus	1893	Tex15_KO	-32	-1.61475e-05
minus	1865	Control	-7	-2.17474e-06	minus	1981	Tex15_KO	-487	-0.000366144	minus	2005	Control	-4	-2.15604e-06	minus	1894	Tex15_KO	-31	-1.56429e-05
minus	1866	Control	-25	-7.76692e-06	minus	1982	Tex15_KO	-63	-4.73657e-05	minus	2006	Control	-4	-2.15604e-06	minus	1895	Tex15_KO	-17	-8.57836e-06
minus	1867	Control	-2	-6.21353e-07	minus	1983	Tex15_KO	-14	-1.05257e-05	minus	2007	Control	-3	-1.61703e-06	minus	1896	Tex15_KO	-3	-1.51383e-06
minus	1868	Control	-28	-8.69895e-06	minus	1984	Tex15_KO	-201	-0.000151119	minus	2008	Control	-2	-1.07802e-06	minus	1898	Tex15_KO	-32	-1.61475e-05
minus	1869	Control	-4	-1.24271e-06	minus	1985	Tex15_KO	-53	-3.98473e-05	minus	2010	Control	-12	-6.46811e-06	minus	1899	Tex15_KO	-4	-2.01844e-06
minus	1870	Control	-22	-6.83489e-06	minus	1986	Tex15_KO	-42	-3.15771e-05	minus	2012	Control	-4	-2.15604e-06	minus	1900	Tex15_KO	-1	-5.04609e-07
minus	1871	Control	-1	-3.10677e-07	minus	1987	Tex15_KO	-10	-7.51836e-06	minus	2020	Control	-2	-1.07802e-06	minus	1901	Tex15_KO	-174	-8.7802e-05
minus	1874	Control	-1	-3.10677e-07	minus	1988	Tex15_KO	-8	-6.01469e-06	minus	2026	Control	-1	-5.39009e-07	minus	1902	Tex15_KO	-69	-3.4818e-05
minus	1876	Control	-21	-6.52421e-06	minus	1989	Tex15_KO	-6	-4.51102e-06	minus	2029	Control	-3	-1.61703e-06	minus	1903	Tex15_KO	-12	-6.05531e-06
minus	1878	Control	-2	-6.21353e-07	minus	1990	Tex15_KO	-1762	-0.00132474	minus	2040	Control	-3	-1.61703e-06	minus	1904	Tex15_KO	-27	-1.36245e-05
minus	1879	Control	-61	-1.89513e-05	minus	1991	Tex15_KO	-29	-2.18032e-05	minus	2042	Control	-1	-5.39009e-07	minus	1905	Tex15_KO	-19	-9.58758e-06
minus	1881	Control	-2	-6.21353e-07	minus	1992	Tex15_KO	-431	-0.000324041	minus	2043	Control	-32	-1.72483e-05	minus	1906	Tex15_KO	-14	-7.06453e-06
minus	1882	Control	-11	-3.41744e-06	minus	1993	Tex15_KO	-198	-0.000148864	minus	2044	Control	-1	-5.39009e-07	minus	1907	Tex15_KO	-6	-3.02766e-06
minus	1883	Control	-3	-9.3203e-07	minus	1994	Tex15_KO	-840	-0.000631542	minus	2045	Control	-3	-1.61703e-06	minus	1908	Tex15_KO	-159	-8.02329e-05
minus	1884	Control	-2	-6.21353e-07	minus	1995	Tex15_KO	-17	-1.27812e-05	minus	2046	Control	-2	-1.07802e-06	minus	1909	Tex15_KO	-21	-1.05968e-05
minus	1885	Control	-4	-1.24271e-06	minus	1996	Tex15_KO	-52	-3.90955e-05	minus	2047	Control	-48	-2.58725e-05	minus	1910	Tex15_KO	-377	-0.000190238
minus	1886	Control	-1	-3.10677e-07	minus	1997	Tex15_KO	-96	-7.21763e-05	minus	2048	Control	-3	-1.61703e-06	minus	1911	Tex15_KO	-812	-0.000409743
minus	1887	Control	-2	-6.21353e-07	minus	1998	Tex15_KO	-12	-9.02203e-06	minus	2050	Control	-1	-5.39009e-07	minus	1912	Tex15_KO	-3	-1.51383e-06
minus	1888	Control	-1	-3.10677e-07	minus	1999	Tex15_KO	-968	-0.000727777	minus	2052	Control	-6	-3.23406e-06	minus	1913	Tex15_KO	-1	-5.04609e-07
minus	1889	Control	-8	-2.48541e-06	minus	2000	Tex15_KO	-660	-0.000496212	minus	2053	Control	-2	-1.07802e-06	minus	1914	Tex15_KO	-1	-5.04609e-07
minus	1890	Control	-1	-3.10677e-07	minus	2001	Tex15_KO	-5	-3.75918e-06	minus	2054	Control	-13	-7.00712e-06	minus	1940	Tex15_KO	-1	-5.04609e-07
minus	1891	Control	-136	-4.2252e-05	minus	2002	Tex15_KO	-333	-0.000250361	minus	2057	Control	-8	-4.31208e-06	minus	1941	Tex15_KO	-73	-3.68365e-05
minus	1892	Control	-114	-3.54171e-05	minus	2003	Tex15_KO	-51	-3.83436e-05	minus	2061	Control	-2	-1.07802e-06	minus	1942	Tex15_KO	-6	-3.02766e-06
minus	1893	Control	-17	-5.2815e-06	minus	2004	Tex15_KO	-48	-3.60881e-05	minus	2062	Control	-1019	-0.000549251	minus	1943	Tex15_KO	-30	-1.51383e-05
minus	1894	Control	-7	-2.17474e-06	minus	2005	Tex15_KO	-43	-3.2329e-05	minus	2063	Control	-116	-6.25251e-05	minus	1944	Tex15_KO	-9	-4.54148e-06
minus	1895	Control	-75	-2.33007e-05	minus	2006	Tex15_KO	-20	-1.50367e-05	minus	2064	Control	-97	-5.22839e-05	minus	1945	Tex15_KO	-3	-1.51383e-06
minus	1896	Control	-170	-5.2815e-05	minus	2007	Tex15_KO	-14	-1.05257e-05	minus	2065	Control	-36	-1.94043e-05	minus	1946	Tex15_KO	-7	-3.53227e-06
minus	1897	Control	-47	-1.46018e-05	minus	2008	Tex15_KO	-6	-4.51102e-06	minus	2066	Control	-8	-4.31208e-06	minus	1947	Tex15_KO	-67	-3.38088e-05
minus	1898	Control	-58	-1.80192e-05	minus	2009	Tex15_KO	-5	-3.75918e-06	minus	2073	Control	-2	-1.07802e-06	minus	1948	Tex15_KO	-41	-2.0689e-05
minus	1899	Control	-16	-4.97083e-06	minus	2010	Tex15_KO	-15	-1.12775e-05	minus	2075	Control	-54	-2.91065e-05	minus	1950	Tex15_KO	-4	-2.01844e-06
minus	1900	Control	-7	-2.17474e-06	minus	2011	Tex15_KO	-4	-3.00734e-06	minus	2076	Control	-3	-1.61703e-06	minus	1951	Tex15_KO	-354	-0.000178632
minus	1901	Control	-4	-1.24271e-06	minus	2012	Tex15_KO	-31	-2.33069e-05	minus	2077	Control	-20	-1.07802e-05	minus	1952	Tex15_KO	-61	-3.07812e-05
minus	1903	Control	-15	-4.66015e-06	minus	2013	Tex15_KO	-4	-3.00734e-06	minus	2078	Control	-1	-5.39009e-07	minus	1953	Tex15_KO	-641	-0.000323455
minus	1904	Control	-219	-6.80382e-05	minus	2014	Tex15_KO	-20	-1.50367e-05	minus	2079	Control	-1	-5.39009e-07	minus	1954	Tex15_KO	-2550	-0.00128675
minus	1905	Control	-4	-1.24271e-06	minus	2015	Tex15_KO	-8	-6.01469e-06	minus	2080	Control	-2	-1.07802e-06	minus	1955	Tex15_KO	-71	-3.58273e-05
minus	1906	Control	-4	-1.24271e-06	minus	2016	Tex15_KO	-26	-1.95477e-05	minus	2081	Control	-3	-1.61703e-06	minus	1956	Tex15_KO	-520	-0.000262397
minus	1907	Control	-7	-2.17474e-06	minus	2017	Tex15_KO	-106	-7.96946e-05	minus	2082	Control	-1	-5.39009e-07	minus	1957	Tex15_KO	-963	-0.000485939
minus	1908	Control	-1	-3.10677e-07	minus	2018	Tex15_KO	-21	-1.57886e-05	minus	2083	Control	-25	-1.34752e-05	minus	1958	Tex15_KO	-4	-2.01844e-06
minus	1909	Control	-1	-3.10677e-07	minus	2019	Tex15_KO	-18	-1.35331e-05	minus	2084	Control	-1	-5.39009e-07	minus	1959	Tex15_KO	-17	-8.57836e-06
minus	1911	Control	-4	-1.24271e-06	minus	2020	Tex15_KO	-15	-1.12775e-05	minus	2086	Control	-44	-2.37164e-05	minus	1960	Tex15_KO	-2	-1.00922e-06
minus	1912	Control	-3	-9.3203e-07	minus	2022	Tex15_KO	-155	-0.000116535	minus	2087	Control	-26	-1.40142e-05	minus	1961	Tex15_KO	-19	-9.58758e-06
minus	1915	Control	-1	-3.10677e-07	minus	2023	Tex15_KO	-2	-1.50367e-06	minus	2088	Control	-37	-1.99434e-05	minus	1962	Tex15_KO	-21	-1.05968e-05
minus	1916	Control	-2	-6.21353e-07	minus	2024	Tex15_KO	-1	-7.51836e-07	minus	2089	Control	-1	-5.39009e-07	minus	1963	Tex15_KO	-5	-2.52305e-06
minus	1918	Control	-3	-9.3203e-07	minus	2025	Tex15_KO	-4	-3.00734e-06	minus	2090	Control	-2	-1.07802e-06	minus	1966	Tex15_KO	-13	-6.55992e-06
minus	1919	Control	-15	-4.66015e-06	minus	2026	Tex15_KO	-4	-3.00734e-06	minus	2095	Control	-1	-5.39009e-07	minus	1970	Tex15_KO	-18	-9.08297e-06
minus	1920	Control	-12	-3.72812e-06	minus	2027	Tex15_KO	-1	-7.51836e-07	minus	2096	Control	-7	-3.77307e-06	minus	1971	Tex15_KO	-19	-9.58758e-06
minus	1921	Control	-91	-2.82716e-05	minus	2028	Tex15_KO	-11	-8.2702e-06	minus	2097	Control	-41	-2.20994e-05	minus	1972	Tex15_KO	-382	-0.000192761
minus	1922	Control	-22	-6.83489e-06	minus	2029	Tex15_KO	-3	-2.25551e-06	minus	2098	Control	-1	-5.39009e-07	minus	1973	Tex15_KO	-437	-0.000220514
minus	1923	Control	-224	-6.95916e-05	minus	2030	Tex15_KO	-9	-6.76653e-06	minus	2099	Control	-23	-1.23972e-05	minus	1974	Tex15_KO	-64	-3.2295e-05
minus	1924	Control	-45	-1.39804e-05	minus	2031	Tex15_KO	-1	-7.51836e-07	minus	2101	Control	-14	-7.54613e-06	minus	1975	Tex15_KO	-24	-1.21106e-05
minus	1925	Control	-5	-1.55338e-06	minus	2032	Tex15_KO	-6	-4.51102e-06	minus	2102	Control	-19	-1.02412e-05	minus	1976	Tex15_KO	-146	-7.3673e-05
minus	1926	Control	-223	-6.92809e-05	minus	2035	Tex15_KO	-31	-2.33069e-05	minus	2107	Control	-17	-9.16316e-06	minus	1977	Tex15_KO	-16	-8.07375e-06
minus	1927	Control	-35	-1.08737e-05	minus	2037	Tex15_KO	-12	-9.02203e-06	minus	2109	Control	-3	-1.61703e-06	minus	1978	Tex15_KO	-19	-9.58758e-06
minus	1928	Control	-83	-2.57862e-05	minus	2038	Tex15_KO	-10	-7.51836e-06	minus	2112	Control	-5	-2.69505e-06	minus	1979	Tex15_KO	-11	-5.5507e-06
minus	1929	Control	-93	-2.88929e-05	minus	2039	Tex15_KO	-7	-5.26285e-06	minus	2113	Control	-4	-2.15604e-06	minus	1980	Tex15_KO	-1	-5.04609e-07
minus	1930	Control	-4	-1.24271e-06	minus	2040	Tex15_KO	-4	-3.00734e-06	minus	2114	Control	-22	-1.18582e-05	minus	1981	Tex15_KO	-147	-7.41776e-05
minus	1931	Control	-17	-5.2815e-06	minus	2041	Tex15_KO	-28	-2.10514e-05	minus	2115	Control	-9	-4.85109e-06	minus	1982	Tex15_KO	-10	-5.04609e-06
minus	1932	Control	-128	-3.97666e-05	minus	2049	Tex15_KO	-1	-7.51836e-07	minus	2118	Control	-106	-5.7135e-05	minus	1983	Tex15_KO	-6	-3.02766e-06
minus	1933	Control	-90	-2.79609e-05	minus	2051	Tex15_KO	-2	-1.50367e-06	minus	2121	Control	-6	-3.23406e-06	minus	1984	Tex15_KO	-22	-1.11014e-05
minus	1934	Control	-66	-2.05047e-05	minus	2052	Tex15_KO	-4	-3.00734e-06	minus	2127	Control	-1	-5.39009e-07	minus	1985	Tex15_KO	-14	-7.06453e-06
minus	1935	Control	-7	-2.17474e-06	minus	2053	Tex15_KO	-8834	-0.00664172	minus	2128	Control	-2	-1.07802e-06	minus	1986	Tex15_KO	-110	-5.5507e-05
minus	1936	Control	-39	-1.21164e-05	minus	2054	Tex15_KO	-782	-0.000587936	minus	2129	Control	-266	-0.000143377	minus	1987	Tex15_KO	-29	-1.46337e-05
minus	1937	Control	-1755	-0.000545237	minus	2055	Tex15_KO	-389	-0.000292464	minus	2130	Control	-6	-3.23406e-06	minus	1988	Tex15_KO	-13	-6.55992e-06
minus	1938	Control	-6	-1.86406e-06	minus	2056	Tex15_KO	-2275	-0.00171043	minus	2131	Control	-8	-4.31208e-06	minus	1989	Tex15_KO	-4	-2.01844e-06
minus	1939	Control	-21	-6.52421e-06	minus	2057	Tex15_KO	-98	-7.36799e-05	minus	2132	Control	-7	-3.77307e-06	minus	1990	Tex15_KO	-1	-5.04609e-07
minus	1940	Control	-1317	-0.000409161	minus	2058	Tex15_KO	-147	-0.00011052	minus	2133	Control	-1	-5.39009e-07	minus	1991	Tex15_KO	-118	-5.95439e-05
minus	1941	Control	-26	-8.07759e-06	minus	2059	Tex15_KO	-7	-5.26285e-06	minus	2136	Control	-3	-1.61703e-06	minus	1992	Tex15_KO	-12	-6.05531e-06
minus	1942	Control	-120	-3.72812e-05	minus	2060	Tex15_KO	-6	-4.51102e-06	minus	2137	Control	-3	-1.61703e-06	minus	1993	Tex15_KO	-4	-2.01844e-06
minus	1943	Control	-685	-0.000212813	minus	2061	Tex15_KO	-6	-4.51102e-06	minus	2138	Control	-4	-2.15604e-06	minus	1994	Tex15_KO	-85	-4.28918e-05
minus	1944	Control	-119	-3.69705e-05	minus	2062	Tex15_KO	-595	-0.000447343	minus	2146	Control	-1	-5.39009e-07	minus	1995	Tex15_KO	-43	-2.16982e-05
minus	1945	Control	-4	-1.24271e-06	minus	2063	Tex15_KO	-10	-7.51836e-06	minus	2147	Control	-3	-1.61703e-06	minus	1996	Tex15_KO	-1498	-0.000755905
minus	1946	Control	-8	-2.48541e-06	minus	2064	Tex15_KO	-3	-2.25551e-06	minus	2154	Control	-3	-1.61703e-06	minus	1997	Tex15_KO	-5	-2.52305e-06
minus	1947	Control	-78	-2.42328e-05	minus	2072	Tex15_KO	-4	-3.00734e-06	minus	2159	Control	-4	-2.15604e-06	minus	1999	Tex15_KO	-2	-1.00922e-06
minus	1948	Control	-3825	-0.00118834	minus	2073	Tex15_KO	-39	-2.93216e-05	minus	2162	Control	-5	-2.69505e-06	minus	2000	Tex15_KO	-1	-5.04609e-07
minus	1949	Control	-208	-6.46207e-05	minus	2074	Tex15_KO	-53	-3.98473e-05	minus	2165	Control	-4	-2.15604e-06	minus	2001	Tex15_KO	-4	-2.01844e-06
minus	1950	Control	-863	-0.000268114	minus	2075	Tex15_KO	-228	-0.000171419	minus	2166	Control	-5	-2.69505e-06	minus	2002	Tex15_KO	-1	-5.04609e-07
minus	1951	Control	-174	-5.40577e-05	minus	2076	Tex15_KO	-42	-3.15771e-05	minus	2168	Control	-1	-5.39009e-07	minus	2003	Tex15_KO	-2	-1.00922e-06
minus	1952	Control	-320	-9.94165e-05	minus	2077	Tex15_KO	-18	-1.35331e-05	minus	2178	Control	-1	-5.39009e-07	minus	2006	Tex15_KO	-1	-5.04609e-07
minus	1953	Control	-9	-2.79609e-06	minus	2078	Tex15_KO	-1	-7.51836e-07	minus	2179	Control	-16	-8.62415e-06	minus	2007	Tex15_KO	-10	-5.04609e-06
minus	1954	Control	-22	-6.83489e-06	minus	2079	Tex15_KO	-2	-1.50367e-06	minus	2181	Control	-31	-1.67093e-05	minus	2008	Tex15_KO	-2	-1.00922e-06
minus	1955	Control	-160	-4.97083e-05	minus	2080	Tex15_KO	-8	-6.01469e-06	minus	2182	Control	-115	-6.19861e-05	minus	2010	Tex15_KO	-6	-3.02766e-06
minus	1956	Control	-45	-1.39804e-05	minus	2081	Tex15_KO	-3	-2.25551e-06	minus	2184	Control	-56	-3.01845e-05	minus	2011	Tex15_KO	-1	-5.04609e-07
minus	1957	Control	-1693	-0.000525976	minus	2082	Tex15_KO	-5	-3.75918e-06	minus	2185	Control	-3	-1.61703e-06	minus	2012	Tex15_KO	-2	-1.00922e-06
minus	1958	Control	-1957	-0.000607994	minus	2083	Tex15_KO	-90	-6.76653e-05	minus	2186	Control	-2	-1.07802e-06	minus	2019	Tex15_KO	-1	-5.04609e-07
minus	1959	Control	-71	-2.2058e-05	minus	2084	Tex15_KO	-1	-7.51836e-07	minus	2187	Control	-4	-2.15604e-06	minus	2027	Tex15_KO	-1	-5.04609e-07
minus	1960	Control	-151	-4.69122e-05	minus	2086	Tex15_KO	-1	-7.51836e-07	minus	2189	Control	-2	-1.07802e-06	minus	2029	Tex15_KO	-4	-2.01844e-06
minus	1961	Control	-4	-1.24271e-06	minus	2087	Tex15_KO	-7	-5.26285e-06	minus	2201	Control	-1	-5.39009e-07	minus	2040	Tex15_KO	-1	-5.04609e-07
minus	1962	Control	-5	-1.55338e-06	minus	2088	Tex15_KO	-4	-3.00734e-06	minus	2205	Control	-1	-5.39009e-07	minus	2043	Tex15_KO	-32	-1.61475e-05
minus	1963	Control	-19	-5.90286e-06	minus	2089	Tex15_KO	-1	-7.51836e-07	minus	2207	Control	-4	-2.15604e-06	minus	2044	Tex15_KO	-3	-1.51383e-06
minus	1964	Control	-13	-4.0388e-06	minus	2091	Tex15_KO	-2	-1.50367e-06	minus	2208	Control	-3	-1.61703e-06	minus	2045	Tex15_KO	-4	-2.01844e-06
minus	1965	Control	-37	-1.1495e-05	minus	2098	Tex15_KO	-1	-7.51836e-07	minus	2209	Control	-1	-5.39009e-07	minus	2046	Tex15_KO	-1	-5.04609e-07
minus	1966	Control	-33	-1.02523e-05	minus	2099	Tex15_KO	-1	-7.51836e-07	minus	2211	Control	-116	-6.25251e-05	minus	2047	Tex15_KO	-35	-1.76613e-05
minus	1967	Control	-6	-1.86406e-06	minus	2102	Tex15_KO	-43	-3.2329e-05	minus	2212	Control	-10	-5.39009e-06	minus	2048	Tex15_KO	-1	-5.04609e-07
minus	1968	Control	-74	-2.29901e-05	minus	2103	Tex15_KO	-2	-1.50367e-06	minus	2213	Control	-164	-8.83976e-05	minus	2052	Tex15_KO	-3	-1.51383e-06
minus	1969	Control	-8	-2.48541e-06	minus	2106	Tex15_KO	-1	-7.51836e-07	minus	2214	Control	-140	-7.54613e-05	minus	2053	Tex15_KO	-2	-1.00922e-06
minus	1970	Control	-209	-6.49314e-05	minus	2108	Tex15_KO	-2	-1.50367e-06	minus	2215	Control	-88	-4.74328e-05	minus	2054	Tex15_KO	-21	-1.05968e-05
minus	1971	Control	-374	-0.000116193	minus	2109	Tex15_KO	-5	-3.75918e-06	minus	2216	Control	-30	-1.61703e-05	minus	2055	Tex15_KO	-2	-1.00922e-06
minus	1972	Control	-95	-2.95143e-05	minus	2110	Tex15_KO	-770	-0.000578914	minus	2217	Control	-66	-3.55746e-05	minus	2057	Tex15_KO	-8	-4.03687e-06
minus	1973	Control	-190	-5.90286e-05	minus	2111	Tex15_KO	-72	-5.41322e-05	minus	2218	Control	-199	-0.000107263	minus	2061	Tex15_KO	-1	-5.04609e-07
minus	1974	Control	-591	-0.00018361	minus	2112	Tex15_KO	-72	-5.41322e-05	minus	2219	Control	-76	-4.09647e-05	minus	2062	Tex15_KO	-907	-0.000457681
minus	1975	Control	-936	-0.000290793	minus	2113	Tex15_KO	-33	-2.48106e-05	minus	2220	Control	-147	-7.92344e-05	minus	2063	Tex15_KO	-126	-6.35808e-05
minus	1976	Control	-550	-0.000170872	minus	2115	Tex15_KO	-1	-7.51836e-07	minus	2221	Control	-205	-0.000110497	minus	2064	Tex15_KO	-69	-3.4818e-05
minus	1977	Control	-45	-1.39804e-05	minus	2116	Tex15_KO	-34	-2.55624e-05	minus	2222	Control	-8	-4.31208e-06	minus	2065	Tex15_KO	-39	-1.96798e-05
minus	1978	Control	-83	-2.57862e-05	minus	2117	Tex15_KO	-15	-1.12775e-05	minus	2223	Control	-1	-5.39009e-07	minus	2066	Tex15_KO	-4	-2.01844e-06
minus	1979	Control	-69	-2.14367e-05	minus	2118	Tex15_KO	-23	-1.72922e-05	minus	2225	Control	-1	-5.39009e-07	minus	2071	Tex15_KO	-1	-5.04609e-07
minus	1980	Control	-198	-6.1514e-05	minus	2119	Tex15_KO	-1	-7.51836e-07	minus	2234	Control	-5	-2.69505e-06	minus	2073	Tex15_KO	-11	-5.5507e-06
minus	1981	Control	-1022	-0.000317512	minus	2120	Tex15_KO	-6	-4.51102e-06	minus	2235	Control	-3	-1.61703e-06	minus	2074	Tex15_KO	-6	-3.02766e-06
minus	1982	Control	-159	-4.93976e-05	minus	2121	Tex15_KO	-2	-1.50367e-06	minus	2236	Control	-2	-1.07802e-06	minus	2075	Tex15_KO	-58	-2.92673e-05
minus	1983	Control	-65	-2.0194e-05	minus	2122	Tex15_KO	-3	-2.25551e-06	minus	2237	Control	-1	-5.39009e-07	minus	2076	Tex15_KO	-1	-5.04609e-07
minus	1984	Control	-379	-0.000117746	minus	2125	Tex15_KO	-83	-6.24024e-05	minus	2238	Control	-1	-5.39009e-07	minus	2077	Tex15_KO	-17	-8.57836e-06
minus	1985	Control	-182	-5.65431e-05	minus	2126	Tex15_KO	-2	-1.50367e-06	minus	2239	Control	-3	-1.61703e-06	minus	2078	Tex15_KO	-2	-1.00922e-06
minus	1986	Control	-76	-2.36114e-05	minus	2127	Tex15_KO	-4	-3.00734e-06	minus	2241	Control	-1	-5.39009e-07	minus	2080	Tex15_KO	-1	-5.04609e-07
minus	1987	Control	-43	-1.33591e-05	minus	2129	Tex15_KO	-1	-7.51836e-07	minus	2243	Control	-1	-5.39009e-07	minus	2081	Tex15_KO	-5	-2.52305e-06
minus	1988	Control	-15	-4.66015e-06	minus	2130	Tex15_KO	-2	-1.50367e-06	minus	2249	Control	-6	-3.23406e-06	minus	2083	Tex15_KO	-35	-1.76613e-05
minus	1989	Control	-4	-1.24271e-06	minus	2132	Tex15_KO	-1	-7.51836e-07	minus	2250	Control	-2	-1.07802e-06	minus	2084	Tex15_KO	-3	-1.51383e-06
minus	1990	Control	-5503	-0.00170965	minus	2133	Tex15_KO	-1	-7.51836e-07	minus	2252	Control	-14	-7.54613e-06	minus	2085	Tex15_KO	-1	-5.04609e-07
minus	1991	Control	-132	-4.10093e-05	minus	2136	Tex15_KO	-12	-9.02203e-06	minus	2255	Control	-1	-5.39009e-07	minus	2086	Tex15_KO	-58	-2.92673e-05
minus	1992	Control	-1162	-0.000361006	minus	2137	Tex15_KO	-7	-5.26285e-06	minus	2256	Control	-4	-2.15604e-06	minus	2087	Tex15_KO	-16	-8.07375e-06
minus	1993	Control	-712	-0.000221202	minus	2138	Tex15_KO	-233	-0.000175178	minus	2258	Control	-24	-1.29362e-05	minus	2088	Tex15_KO	-64	-3.2295e-05
minus	1994	Control	-1890	-0.000587179	minus	2140	Tex15_KO	-1	-7.51836e-07	minus	2259	Control	-10	-5.39009e-06	minus	2089	Tex15_KO	-4	-2.01844e-06
minus	1995	Control	-46	-1.42911e-05	minus	2141	Tex15_KO	-6	-4.51102e-06	minus	2264	Control	-1	-5.39009e-07	minus	2091	Tex15_KO	-1	-5.04609e-07
minus	1996	Control	-167	-5.1883e-05	minus	2143	Tex15_KO	-1	-7.51836e-07	minus	2266	Control	-2	-1.07802e-06	minus	2094	Tex15_KO	-2	-1.00922e-06
minus	1997	Control	-238	-7.3941e-05	minus	2144	Tex15_KO	-7	-5.26285e-06	minus	2268	Control	-1	-5.39009e-07	minus	2095	Tex15_KO	-1	-5.04609e-07
minus	1998	Control	-49	-1.52232e-05	minus	2145	Tex15_KO	-9	-6.76653e-06	minus	2269	Control	-1	-5.39009e-07	minus	2096	Tex15_KO	-2	-1.00922e-06
minus	1999	Control	-2941	-0.0009137	minus	2146	Tex15_KO	-466	-0.000350356	minus	2280	Control	-1	-5.39009e-07	minus	2097	Tex15_KO	-29	-1.46337e-05
minus	2000	Control	-1343	-0.000417239	minus	2147	Tex15_KO	-4	-3.00734e-06	minus	2284	Control	-2	-1.07802e-06	minus	2098	Tex15_KO	-2	-1.00922e-06
minus	2001	Control	-4	-1.24271e-06	minus	2148	Tex15_KO	-22	-1.65404e-05	minus	2285	Control	-639	-0.000344427	minus	2099	Tex15_KO	-12	-6.05531e-06
minus	2002	Control	-152	-4.72228e-05	minus	2150	Tex15_KO	-12	-9.02203e-06	minus	2286	Control	-12	-6.46811e-06	minus	2101	Tex15_KO	-11	-5.5507e-06
minus	2003	Control	-72	-2.23687e-05	minus	2151	Tex15_KO	-19	-1.42849e-05	minus	2287	Control	-49	-2.64115e-05	minus	2102	Tex15_KO	-68	-3.43134e-05
minus	2004	Control	-96	-2.9825e-05	minus	2152	Tex15_KO	-8	-6.01469e-06	minus	2288	Control	-29	-1.56313e-05	minus	2104	Tex15_KO	-3	-1.51383e-06
minus	2005	Control	-80	-2.48541e-05	minus	2153	Tex15_KO	-2	-1.50367e-06	minus	2289	Control	-304	-0.000163859	minus	2105	Tex15_KO	-1	-5.04609e-07
minus	2006	Control	-49	-1.52232e-05	minus	2154	Tex15_KO	-25	-1.87959e-05	minus	2290	Control	-240	-0.000129362	minus	2107	Tex15_KO	-15	-7.56914e-06
minus	2007	Control	-19	-5.90286e-06	minus	2155	Tex15_KO	-11	-8.2702e-06	minus	2291	Control	-29	-1.56313e-05	minus	2112	Tex15_KO	-1	-5.04609e-07
minus	2008	Control	-11	-3.41744e-06	minus	2156	Tex15_KO	-4	-3.00734e-06	minus	2292	Control	-93	-5.01279e-05	minus	2114	Tex15_KO	-22	-1.11014e-05
minus	2009	Control	-26	-8.07759e-06	minus	2157	Tex15_KO	-12	-9.02203e-06	minus	2295	Control	-4	-2.15604e-06	minus	2115	Tex15_KO	-3	-1.51383e-06
minus	2010	Control	-23	-7.14556e-06	minus	2158	Tex15_KO	-243	-0.000182696	minus	2296	Control	-20	-1.07802e-05	minus	2116	Tex15_KO	-4	-2.01844e-06
minus	2011	Control	-2	-6.21353e-07	minus	2159	Tex15_KO	-132	-9.92424e-05	minus	2297	Control	-267	-0.000143916	minus	2117	Tex15_KO	-2	-1.00922e-06
minus	2012	Control	-37	-1.1495e-05	minus	2160	Tex15_KO	-123	-9.24758e-05	minus	2298	Control	-3	-1.61703e-06	minus	2118	Tex15_KO	-104	-5.24794e-05
minus	2013	Control	-11	-3.41744e-06	minus	2161	Tex15_KO	-20	-1.50367e-05	minus	2299	Control	-32	-1.72483e-05	minus	2120	Tex15_KO	-1	-5.04609e-07
minus	2014	Control	-18	-5.59218e-06	minus	2162	Tex15_KO	-55	-4.1351e-05	minus	2300	Control	-77	-4.15037e-05	minus	2121	Tex15_KO	-5	-2.52305e-06
minus	2015	Control	-19	-5.90286e-06	minus	2163	Tex15_KO	-4	-3.00734e-06	minus	2301	Control	-35	-1.88653e-05	minus	2122	Tex15_KO	-1	-5.04609e-07
minus	2016	Control	-29	-9.00962e-06	minus	2164	Tex15_KO	-7	-5.26285e-06	minus	2302	Control	-499	-0.000268966	minus	2126	Tex15_KO	-1	-5.04609e-07
minus	2017	Control	-158	-4.90869e-05	minus	2165	Tex15_KO	-47	-3.53363e-05	minus	2303	Control	-1095	-0.000590215	minus	2127	Tex15_KO	-11	-5.5507e-06
minus	2018	Control	-62	-1.9262e-05	minus	2166	Tex15_KO	-11	-8.2702e-06	minus	2304	Control	-9	-4.85109e-06	minus	2128	Tex15_KO	-3	-1.51383e-06
minus	2019	Control	-38	-1.18057e-05	minus	2167	Tex15_KO	-587	-0.000441328	minus	2305	Control	-9	-4.85109e-06	minus	2129	Tex15_KO	-315	-0.000158952
minus	2020	Control	-20	-6.21353e-06	minus	2168	Tex15_KO	-23	-1.72922e-05	minus	2306	Control	-12	-6.46811e-06	minus	2130	Tex15_KO	-14	-7.06453e-06
minus	2021	Control	-7	-2.17474e-06	minus	2169	Tex15_KO	-245	-0.0001842	minus	2308	Control	-8	-4.31208e-06	minus	2131	Tex15_KO	-5	-2.52305e-06
minus	2022	Control	-274	-8.51254e-05	minus	2170	Tex15_KO	-4368	-0.00328402	minus	2309	Control	-18	-9.70217e-06	minus	2132	Tex15_KO	-2	-1.00922e-06
minus	2023	Control	-2	-6.21353e-07	minus	2171	Tex15_KO	-25	-1.87959e-05	minus	2310	Control	-26	-1.40142e-05	minus	2133	Tex15_KO	-8	-4.03687e-06
minus	2024	Control	-1	-3.10677e-07	minus	2172	Tex15_KO	-3	-2.25551e-06	minus	2311	Control	-131	-7.06102e-05	minus	2136	Tex15_KO	-4	-2.01844e-06
minus	2025	Control	-26	-8.07759e-06	minus	2173	Tex15_KO	-63	-4.73657e-05	minus	2312	Control	-53	-2.85675e-05	minus	2137	Tex15_KO	-2	-1.00922e-06
minus	2026	Control	-49	-1.52232e-05	minus	2174	Tex15_KO	-439	-0.000330056	minus	2313	Control	-1	-5.39009e-07	minus	2138	Tex15_KO	-7	-3.53227e-06
minus	2027	Control	-7	-2.17474e-06	minus	2175	Tex15_KO	-126	-9.47314e-05	minus	2315	Control	-2	-1.07802e-06	minus	2139	Tex15_KO	-2	-1.00922e-06
minus	2028	Control	-63	-1.95726e-05	minus	2176	Tex15_KO	-152	-0.000114279	minus	2316	Control	-22	-1.18582e-05	minus	2146	Tex15_KO	-1	-5.04609e-07
minus	2029	Control	-7	-2.17474e-06	minus	2177	Tex15_KO	-119	-8.94685e-05	minus	2317	Control	-24	-1.29362e-05	minus	2147	Tex15_KO	-3	-1.51383e-06
minus	2030	Control	-13	-4.0388e-06	minus	2178	Tex15_KO	-72	-5.41322e-05	minus	2318	Control	-6	-3.23406e-06	minus	2148	Tex15_KO	-4	-2.01844e-06
minus	2032	Control	-22	-6.83489e-06	minus	2179	Tex15_KO	-165	-0.000124053	minus	2320	Control	-4	-2.15604e-06	minus	2149	Tex15_KO	-1	-5.04609e-07
minus	2035	Control	-46	-1.42911e-05	minus	2180	Tex15_KO	-65	-4.88694e-05	minus	2321	Control	-15	-8.08514e-06	minus	2154	Tex15_KO	-1	-5.04609e-07
minus	2037	Control	-12	-3.72812e-06	minus	2181	Tex15_KO	-38	-2.85698e-05	minus	2322	Control	-22	-1.18582e-05	minus	2159	Tex15_KO	-1	-5.04609e-07
minus	2038	Control	-12	-3.72812e-06	minus	2182	Tex15_KO	-4	-3.00734e-06	minus	2323	Control	-8	-4.31208e-06	minus	2161	Tex15_KO	-1	-5.04609e-07
minus	2039	Control	-10	-3.10677e-06	minus	2183	Tex15_KO	-22	-1.65404e-05	minus	2324	Control	-1	-5.39009e-07	minus	2162	Tex15_KO	-1	-5.04609e-07
minus	2040	Control	-15	-4.66015e-06	minus	2184	Tex15_KO	-2	-1.50367e-06	minus	2325	Control	-1	-5.39009e-07	minus	2163	Tex15_KO	-1	-5.04609e-07
minus	2041	Control	-44	-1.36698e-05	minus	2190	Tex15_KO	-2	-1.50367e-06	minus	2326	Control	-5	-2.69505e-06	minus	2164	Tex15_KO	-2	-1.00922e-06
minus	2043	Control	-2	-6.21353e-07	minus	2191	Tex15_KO	-8	-6.01469e-06	minus	2329	Control	-16	-8.62415e-06	minus	2168	Tex15_KO	-4	-2.01844e-06
minus	2048	Control	-2	-6.21353e-07	minus	2192	Tex15_KO	-10	-7.51836e-06	minus	2330	Control	-149	-8.03124e-05	minus	2179	Tex15_KO	-14	-7.06453e-06
minus	2051	Control	-3	-9.3203e-07	minus	2193	Tex15_KO	-28	-2.10514e-05	minus	2331	Control	-1	-5.39009e-07	minus	2180	Tex15_KO	-3	-1.51383e-06
minus	2052	Control	-28	-8.69895e-06	minus	2194	Tex15_KO	-27	-2.02996e-05	minus	2338	Control	-1	-5.39009e-07	minus	2181	Tex15_KO	-45	-2.27074e-05
minus	2053	Control	-22197	-0.00689609	minus	2195	Tex15_KO	-9	-6.76653e-06	minus	2340	Control	-1	-5.39009e-07	minus	2182	Tex15_KO	-105	-5.2984e-05
minus	2054	Control	-1224	-0.000380268	minus	2196	Tex15_KO	-8	-6.01469e-06	minus	2343	Control	-2	-1.07802e-06	minus	2184	Tex15_KO	-54	-2.72489e-05
minus	2055	Control	-862	-0.000267803	minus	2197	Tex15_KO	-16	-1.20294e-05	minus	2345	Control	-6	-3.23406e-06	minus	2186	Tex15_KO	-16	-8.07375e-06
minus	2056	Control	-5746	-0.00178515	minus	2198	Tex15_KO	-17	-1.27812e-05	minus	2346	Control	-10	-5.39009e-06	minus	2187	Tex15_KO	-7	-3.53227e-06
minus	2057	Control	-292	-9.07176e-05	minus	2199	Tex15_KO	-3	-2.25551e-06	minus	2347	Control	-1	-5.39009e-07	minus	2189	Tex15_KO	-3	-1.51383e-06
minus	2058	Control	-194	-6.02713e-05	minus	2202	Tex15_KO	-4	-3.00734e-06	minus	2348	Control	-2	-1.07802e-06	minus	2201	Tex15_KO	-2	-1.00922e-06
minus	2059	Control	-16	-4.97083e-06	minus	2203	Tex15_KO	-1	-7.51836e-07	minus	2351	Control	-1	-5.39009e-07	minus	2204	Tex15_KO	-1	-5.04609e-07
minus	2060	Control	-15	-4.66015e-06	minus	2204	Tex15_KO	-62	-4.66138e-05	minus	2353	Control	-3	-1.61703e-06	minus	2205	Tex15_KO	-1	-5.04609e-07
minus	2061	Control	-28	-8.69895e-06	minus	2205	Tex15_KO	-54	-4.05992e-05	minus	2356	Control	-10	-5.39009e-06	minus	2207	Tex15_KO	-13	-6.55992e-06
minus	2062	Control	-1835	-0.000570092	minus	2206	Tex15_KO	-6	-4.51102e-06	minus	2357	Control	-1	-5.39009e-07	minus	2208	Tex15_KO	-5	-2.52305e-06
minus	2063	Control	-31	-9.63098e-06	minus	2207	Tex15_KO	-28	-2.10514e-05	minus	2358	Control	-1	-5.39009e-07	minus	2210	Tex15_KO	-1	-5.04609e-07
minus	2064	Control	-5	-1.55338e-06	minus	2208	Tex15_KO	-455	-0.000342085	minus	2360	Control	-29	-1.56313e-05	minus	2211	Tex15_KO	-98	-4.94517e-05
minus	2071	Control	-1	-3.10677e-07	minus	2209	Tex15_KO	-47	-3.53363e-05	minus	2362	Control	-1	-5.39009e-07	minus	2212	Tex15_KO	-1	-5.04609e-07
minus	2072	Control	-10	-3.10677e-06	minus	2210	Tex15_KO	-107	-8.04465e-05	minus	2363	Control	-1	-5.39009e-07	minus	2213	Tex15_KO	-179	-9.03251e-05
minus	2073	Control	-70	-2.17474e-05	minus	2211	Tex15_KO	-905	-0.000680412	minus	2367	Control	-1	-5.39009e-07	minus	2214	Tex15_KO	-156	-7.87191e-05
minus	2074	Control	-232	-7.2077e-05	minus	2212	Tex15_KO	-24304	-0.0182726	minus	2368	Control	-2	-1.07802e-06	minus	2215	Tex15_KO	-72	-3.63319e-05
minus	2075	Control	-287	-8.91642e-05	minus	2213	Tex15_KO	-91	-6.84171e-05	minus	2369	Control	-2	-1.07802e-06	minus	2216	Tex15_KO	-26	-1.31198e-05
minus	2076	Control	-52	-1.61552e-05	minus	2214	Tex15_KO	-120	-9.02203e-05	minus	2372	Control	-6	-3.23406e-06	minus	2217	Tex15_KO	-69	-3.4818e-05
minus	2077	Control	-11	-3.41744e-06	minus	2215	Tex15_KO	-14	-1.05257e-05	minus	2386	Control	-1	-5.39009e-07	minus	2218	Tex15_KO	-370	-0.000186705
minus	2078	Control	-2	-6.21353e-07	minus	2216	Tex15_KO	-7	-5.26285e-06	minus	2387	Control	-2	-1.07802e-06	minus	2219	Tex15_KO	-137	-6.91315e-05
minus	2079	Control	-6	-1.86406e-06	minus	2217	Tex15_KO	-25	-1.87959e-05	minus	2388	Control	-10	-5.39009e-06	minus	2220	Tex15_KO	-237	-0.000119592
minus	2080	Control	-15	-4.66015e-06	minus	2218	Tex15_KO	-24	-1.80441e-05	minus	2389	Control	-62	-3.34186e-05	minus	2221	Tex15_KO	-400	-0.000201844
minus	2081	Control	-11	-3.41744e-06	minus	2219	Tex15_KO	-384	-0.000288705	minus	2390	Control	-33	-1.77873e-05	minus	2222	Tex15_KO	-33	-1.66521e-05
minus	2082	Control	-1	-3.10677e-07	minus	2220	Tex15_KO	-81	-6.08987e-05	minus	2391	Control	-5	-2.69505e-06	minus	2223	Tex15_KO	-6	-3.02766e-06
minus	2083	Control	-148	-4.59801e-05	minus	2221	Tex15_KO	-162	-0.000121797	minus	2392	Control	-26	-1.40142e-05	minus	2234	Tex15_KO	-1	-5.04609e-07
minus	2084	Control	-2	-6.21353e-07	minus	2222	Tex15_KO	-306	-0.000230062	minus	2393	Control	-4	-2.15604e-06	minus	2236	Tex15_KO	-1	-5.04609e-07
minus	2086	Control	-12	-3.72812e-06	minus	2223	Tex15_KO	-540	-0.000405992	minus	2394	Control	-9	-4.85109e-06	minus	2238	Tex15_KO	-2	-1.00922e-06
minus	2087	Control	-8	-2.48541e-06	minus	2224	Tex15_KO	-234	-0.00017593	minus	2395	Control	-91	-4.90499e-05	minus	2239	Tex15_KO	-4	-2.01844e-06
minus	2088	Control	-20	-6.21353e-06	minus	2225	Tex15_KO	-129	-9.69869e-05	minus	2396	Control	-10	-5.39009e-06	minus	2241	Tex15_KO	-3	-1.51383e-06
minus	2089	Control	-3	-9.3203e-07	minus	2226	Tex15_KO	-543	-0.000408247	minus	2397	Control	-62	-3.34186e-05	minus	2248	Tex15_KO	-1	-5.04609e-07
minus	2092	Control	-3	-9.3203e-07	minus	2227	Tex15_KO	-798	-0.000599965	minus	2398	Control	-9	-4.85109e-06	minus	2249	Tex15_KO	-1	-5.04609e-07
minus	2093	Control	-2	-6.21353e-07	minus	2228	Tex15_KO	-1165	-0.000875889	minus	2399	Control	-240	-0.000129362	minus	2250	Tex15_KO	-3	-1.51383e-06
minus	2096	Control	-6	-1.86406e-06	minus	2229	Tex15_KO	-30	-2.25551e-05	minus	2400	Control	-1397	-0.000752996	minus	2252	Tex15_KO	-12	-6.05531e-06
minus	2097	Control	-5	-1.55338e-06	minus	2230	Tex15_KO	-399	-0.000299983	minus	2401	Control	-44	-2.37164e-05	minus	2256	Tex15_KO	-2	-1.00922e-06
minus	2099	Control	-6	-1.86406e-06	minus	2231	Tex15_KO	-713	-0.000536059	minus	2402	Control	-1798	-0.000969139	minus	2258	Tex15_KO	-17	-8.57836e-06
minus	2101	Control	-3	-9.3203e-07	minus	2232	Tex15_KO	-46	-3.45845e-05	minus	2403	Control	-47	-2.53334e-05	minus	2259	Tex15_KO	-5	-2.52305e-06
minus	2102	Control	-80	-2.48541e-05	minus	2233	Tex15_KO	-1871	-0.00140669	minus	2404	Control	-3086	-0.00166338	minus	2260	Tex15_KO	-1	-5.04609e-07
minus	2103	Control	-2	-6.21353e-07	minus	2234	Tex15_KO	-39	-2.93216e-05	minus	2405	Control	-164	-8.83976e-05	minus	2264	Tex15_KO	-2	-1.00922e-06
minus	2104	Control	-2	-6.21353e-07	minus	2235	Tex15_KO	-4	-3.00734e-06	minus	2406	Control	-40	-2.15604e-05	minus	2265	Tex15_KO	-1	-5.04609e-07
minus	2108	Control	-17	-5.2815e-06	minus	2236	Tex15_KO	-37	-2.78179e-05	minus	2407	Control	-8	-4.31208e-06	minus	2266	Tex15_KO	-6	-3.02766e-06
minus	2109	Control	-11	-3.41744e-06	minus	2237	Tex15_KO	-117	-8.79648e-05	minus	2408	Control	-5	-2.69505e-06	minus	2283	Tex15_KO	-1	-5.04609e-07
minus	2110	Control	-2055	-0.00063844	minus	2238	Tex15_KO	-256	-0.00019247	minus	2409	Control	-122	-6.57592e-05	minus	2284	Tex15_KO	-12	-6.05531e-06
minus	2111	Control	-213	-6.61741e-05	minus	2239	Tex15_KO	-46	-3.45845e-05	minus	2410	Control	-47	-2.53334e-05	minus	2285	Tex15_KO	-774	-0.000390568
minus	2112	Control	-292	-9.07176e-05	minus	2240	Tex15_KO	-68	-5.11249e-05	minus	2411	Control	-30	-1.61703e-05	minus	2286	Tex15_KO	-19	-9.58758e-06
minus	2113	Control	-86	-2.67182e-05	minus	2241	Tex15_KO	-25	-1.87959e-05	minus	2412	Control	-17	-9.16316e-06	minus	2287	Tex15_KO	-89	-4.49102e-05
minus	2114	Control	-2	-6.21353e-07	minus	2242	Tex15_KO	-7	-5.26285e-06	minus	2413	Control	-20	-1.07802e-05	minus	2288	Tex15_KO	-71	-3.58273e-05
minus	2116	Control	-159	-4.93976e-05	minus	2243	Tex15_KO	-123	-9.24758e-05	minus	2414	Control	-21	-1.13192e-05	minus	2289	Tex15_KO	-371	-0.00018721
minus	2117	Control	-69	-2.14367e-05	minus	2244	Tex15_KO	-40	-3.00734e-05	minus	2415	Control	-10	-5.39009e-06	minus	2290	Tex15_KO	-336	-0.000169549
minus	2118	Control	-69	-2.14367e-05	minus	2245	Tex15_KO	-79	-5.93951e-05	minus	2416	Control	-20	-1.07802e-05	minus	2291	Tex15_KO	-55	-2.77535e-05
minus	2119	Control	-6	-1.86406e-06	minus	2246	Tex15_KO	-6	-4.51102e-06	minus	2417	Control	-8	-4.31208e-06	minus	2292	Tex15_KO	-141	-7.11499e-05
minus	2120	Control	-26	-8.07759e-06	minus	2247	Tex15_KO	-18	-1.35331e-05	minus	2418	Control	-1	-5.39009e-07	minus	2293	Tex15_KO	-4	-2.01844e-06
minus	2121	Control	-8	-2.48541e-06	minus	2248	Tex15_KO	-21	-1.57886e-05	minus	2419	Control	-82	-4.41988e-05	minus	2295	Tex15_KO	-5	-2.52305e-06
minus	2122	Control	-6	-1.86406e-06	minus	2249	Tex15_KO	-5	-3.75918e-06	minus	2420	Control	-18	-9.70217e-06	minus	2296	Tex15_KO	-39	-1.96798e-05
minus	2123	Control	-3	-9.3203e-07	minus	2250	Tex15_KO	-212	-0.000159389	minus	2421	Control	-42	-2.26384e-05	minus	2297	Tex15_KO	-312	-0.000157438
minus	2124	Control	-4	-1.24271e-06	minus	2251	Tex15_KO	-1	-7.51836e-07	minus	2422	Control	-1	-5.39009e-07	minus	2298	Tex15_KO	-5	-2.52305e-06
minus	2125	Control	-130	-4.0388e-05	minus	2255	Tex15_KO	-2	-1.50367e-06	minus	2423	Control	-24	-1.29362e-05	minus	2299	Tex15_KO	-57	-2.87627e-05
minus	2126	Control	-20	-6.21353e-06	minus	2256	Tex15_KO	-5	-3.75918e-06	minus	2424	Control	-181	-9.75607e-05	minus	2300	Tex15_KO	-62	-3.12858e-05
minus	2127	Control	-21	-6.52421e-06	minus	2257	Tex15_KO	-1	-7.51836e-07	minus	2425	Control	-2	-1.07802e-06	minus	2301	Tex15_KO	-64	-3.2295e-05
minus	2129	Control	-1	-3.10677e-07	minus	2259	Tex15_KO	-2	-1.50367e-06	minus	2426	Control	-23	-1.23972e-05	minus	2302	Tex15_KO	-718	-0.00036231
minus	2130	Control	-2	-6.21353e-07	minus	2260	Tex15_KO	-287	-0.000215777	minus	2427	Control	-1	-5.39009e-07	minus	2303	Tex15_KO	-1346	-0.000679204
minus	2132	Control	-3	-9.3203e-07	minus	2261	Tex15_KO	-9	-6.76653e-06	minus	2430	Control	-1	-5.39009e-07	minus	2304	Tex15_KO	-14	-7.06453e-06
minus	2133	Control	-6	-1.86406e-06	minus	2262	Tex15_KO	-10	-7.51836e-06	minus	2432	Control	-3	-1.61703e-06	minus	2305	Tex15_KO	-15	-7.56914e-06
minus	2136	Control	-79	-2.45435e-05	minus	2263	Tex15_KO	-822	-0.000618009	minus	2433	Control	-42	-2.26384e-05	minus	2306	Tex15_KO	-30	-1.51383e-05
minus	2137	Control	-125	-3.88346e-05	minus	2264	Tex15_KO	-8	-6.01469e-06	minus	2434	Control	-1	-5.39009e-07	minus	2307	Tex15_KO	-2	-1.00922e-06
minus	2138	Control	-735	-0.000228347	minus	2265	Tex15_KO	-6	-4.51102e-06	minus	2435	Control	-16	-8.62415e-06	minus	2308	Tex15_KO	-8	-4.03687e-06
minus	2140	Control	-22	-6.83489e-06	minus	2267	Tex15_KO	-7	-5.26285e-06	minus	2436	Control	-7	-3.77307e-06	minus	2309	Tex15_KO	-21	-1.05968e-05
minus	2141	Control	-19	-5.90286e-06	minus	2269	Tex15_KO	-14	-1.05257e-05	minus	2439	Control	-8	-4.31208e-06	minus	2310	Tex15_KO	-32	-1.61475e-05
minus	2142	Control	-6	-1.86406e-06	minus	2270	Tex15_KO	-11	-8.2702e-06	minus	2440	Control	-20	-1.07802e-05	minus	2311	Tex15_KO	-129	-6.50946e-05
minus	2143	Control	-10	-3.10677e-06	minus	2272	Tex15_KO	-1	-7.51836e-07	minus	2441	Control	-1163	-0.000626868	minus	2312	Tex15_KO	-46	-2.3212e-05
minus	2144	Control	-13	-4.0388e-06	minus	2273	Tex15_KO	-4	-3.00734e-06	minus	2442	Control	-69	-3.71917e-05	minus	2313	Tex15_KO	-3	-1.51383e-06
minus	2145	Control	-17	-5.2815e-06	minus	2275	Tex15_KO	-3	-2.25551e-06	minus	2443	Control	-701	-0.000377846	minus	2315	Tex15_KO	-1	-5.04609e-07
minus	2146	Control	-1270	-0.000394559	minus	2277	Tex15_KO	-2	-1.50367e-06	minus	2444	Control	-7	-3.77307e-06	minus	2316	Tex15_KO	-32	-1.61475e-05
minus	2147	Control	-7	-2.17474e-06	minus	2278	Tex15_KO	-542	-0.000407495	minus	2445	Control	-10	-5.39009e-06	minus	2317	Tex15_KO	-21	-1.05968e-05
minus	2148	Control	-42	-1.30484e-05	minus	2279	Tex15_KO	-226	-0.000169915	minus	2446	Control	-7	-3.77307e-06	minus	2318	Tex15_KO	-5	-2.52305e-06
minus	2149	Control	-3	-9.3203e-07	minus	2280	Tex15_KO	-28	-2.10514e-05	minus	2447	Control	-19	-1.02412e-05	minus	2319	Tex15_KO	-1	-5.04609e-07
minus	2150	Control	-54	-1.67765e-05	minus	2281	Tex15_KO	-10	-7.51836e-06	minus	2448	Control	-82	-4.41988e-05	minus	2320	Tex15_KO	-3	-1.51383e-06
minus	2151	Control	-37	-1.1495e-05	minus	2283	Tex15_KO	-5	-3.75918e-06	minus	2449	Control	-26	-1.40142e-05	minus	2321	Tex15_KO	-8	-4.03687e-06
minus	2152	Control	-98	-3.04463e-05	minus	2284	Tex15_KO	-17	-1.27812e-05	minus	2450	Control	-23	-1.23972e-05	minus	2322	Tex15_KO	-13	-6.55992e-06
minus	2153	Control	-2	-6.21353e-07	minus	2285	Tex15_KO	-5	-3.75918e-06	minus	2451	Control	-31	-1.67093e-05	minus	2323	Tex15_KO	-6	-3.02766e-06
minus	2154	Control	-73	-2.26794e-05	minus	2286	Tex15_KO	-3	-2.25551e-06	minus	2452	Control	-25	-1.34752e-05	minus	2325	Tex15_KO	-4	-2.01844e-06
minus	2155	Control	-28	-8.69895e-06	minus	2288	Tex15_KO	-8	-6.01469e-06	minus	2453	Control	-139	-7.49223e-05	minus	2326	Tex15_KO	-12	-6.05531e-06
minus	2156	Control	-11	-3.41744e-06	minus	2289	Tex15_KO	-1	-7.51836e-07	minus	2454	Control	-3	-1.61703e-06	minus	2329	Tex15_KO	-4	-2.01844e-06
minus	2157	Control	-25	-7.76692e-06	minus	2291	Tex15_KO	-13	-9.77387e-06	minus	2455	Control	-7	-3.77307e-06	minus	2330	Tex15_KO	-110	-5.5507e-05
minus	2158	Control	-899	-0.000279298	minus	2292	Tex15_KO	-20	-1.50367e-05	minus	2456	Control	-1	-5.39009e-07	minus	2331	Tex15_KO	-4	-2.01844e-06
minus	2159	Control	-357	-0.000110912	minus	2293	Tex15_KO	-43	-3.2329e-05	minus	2457	Control	-24	-1.29362e-05	minus	2340	Tex15_KO	-3	-1.51383e-06
minus	2160	Control	-186	-5.77859e-05	minus	2294	Tex15_KO	-57	-4.28547e-05	minus	2458	Control	-30	-1.61703e-05	minus	2341	Tex15_KO	-3	-1.51383e-06
minus	2161	Control	-60	-1.86406e-05	minus	2295	Tex15_KO	-5	-3.75918e-06	minus	2459	Control	-6	-3.23406e-06	minus	2342	Tex15_KO	-1	-5.04609e-07
minus	2162	Control	-169	-5.25043e-05	minus	2296	Tex15_KO	-88	-6.61616e-05	minus	2460	Control	-19	-1.02412e-05	minus	2343	Tex15_KO	-5	-2.52305e-06
minus	2163	Control	-1	-3.10677e-07	minus	2297	Tex15_KO	-16	-1.20294e-05	minus	2462	Control	-2	-1.07802e-06	minus	2344	Tex15_KO	-1	-5.04609e-07
minus	2164	Control	-22	-6.83489e-06	minus	2298	Tex15_KO	-24	-1.80441e-05	minus	2463	Control	-42	-2.26384e-05	minus	2345	Tex15_KO	-20	-1.00922e-05
minus	2165	Control	-171	-5.31257e-05	minus	2299	Tex15_KO	-345	-0.000259383	minus	2464	Control	-4	-2.15604e-06	minus	2346	Tex15_KO	-14	-7.06453e-06
minus	2166	Control	-29	-9.00962e-06	minus	2300	Tex15_KO	-13	-9.77387e-06	minus	2466	Control	-1	-5.39009e-07	minus	2347	Tex15_KO	-1	-5.04609e-07
minus	2167	Control	-3748	-0.00116442	minus	2301	Tex15_KO	-13	-9.77387e-06	minus	2467	Control	-19	-1.02412e-05	minus	2351	Tex15_KO	-1	-5.04609e-07
minus	2168	Control	-21	-6.52421e-06	minus	2302	Tex15_KO	-92	-6.91689e-05	minus	2468	Control	-4	-2.15604e-06	minus	2352	Tex15_KO	-4	-2.01844e-06
minus	2169	Control	-594	-0.000184542	minus	2303	Tex15_KO	-340	-0.000255624	minus	2469	Control	-6	-3.23406e-06	minus	2353	Tex15_KO	-1	-5.04609e-07
minus	2170	Control	-5724	-0.00177831	minus	2304	Tex15_KO	-45	-3.38326e-05	minus	2474	Control	-17	-9.16316e-06	minus	2356	Tex15_KO	-13	-6.55992e-06
minus	2171	Control	-34	-1.0563e-05	minus	2305	Tex15_KO	-20	-1.50367e-05	minus	2481	Control	-1	-5.39009e-07	minus	2357	Tex15_KO	-1	-5.04609e-07
minus	2172	Control	-27	-8.38827e-06	minus	2306	Tex15_KO	-13	-9.77387e-06	minus	2487	Control	-11	-5.9291e-06	minus	2358	Tex15_KO	-1	-5.04609e-07
minus	2173	Control	-51	-1.58445e-05	minus	2307	Tex15_KO	-474	-0.00035637	minus	2488	Control	-1	-5.39009e-07	minus	2360	Tex15_KO	-26	-1.31198e-05
minus	2174	Control	-1011	-0.000314094	minus	2308	Tex15_KO	-89	-6.69134e-05	minus	2489	Control	-5	-2.69505e-06	minus	2367	Tex15_KO	-2	-1.00922e-06
minus	2175	Control	-400	-0.000124271	minus	2309	Tex15_KO	-61	-4.5862e-05	minus	2493	Control	-5	-2.69505e-06	minus	2368	Tex15_KO	-1	-5.04609e-07
minus	2176	Control	-847	-0.000263143	minus	2310	Tex15_KO	-55	-4.1351e-05	minus	2494	Control	-9	-4.85109e-06	minus	2369	Tex15_KO	-2	-1.00922e-06
minus	2177	Control	-207	-6.43101e-05	minus	2311	Tex15_KO	-170	-0.000127812	minus	2497	Control	-6	-3.23406e-06	minus	2372	Tex15_KO	-10	-5.04609e-06
minus	2178	Control	-391	-0.000121475	minus	2312	Tex15_KO	-336	-0.000252617	minus	2504	Control	-1	-5.39009e-07	minus	2387	Tex15_KO	-2	-1.00922e-06
minus	2179	Control	-3529	-0.00109638	minus	2313	Tex15_KO	-12	-9.02203e-06	minus	2507	Control	-1	-5.39009e-07	minus	2388	Tex15_KO	-4	-2.01844e-06
minus	2180	Control	-490	-0.000152232	minus	2314	Tex15_KO	-9	-6.76653e-06	minus	2509	Control	-4	-2.15604e-06	minus	2389	Tex15_KO	-29	-1.46337e-05
minus	2181	Control	-148	-4.59801e-05	minus	2315	Tex15_KO	-4	-3.00734e-06	minus	2510	Control	-4	-2.15604e-06	minus	2390	Tex15_KO	-51	-2.57351e-05
minus	2182	Control	-11	-3.41744e-06	minus	2316	Tex15_KO	-2	-1.50367e-06	minus	2512	Control	-2	-1.07802e-06	minus	2391	Tex15_KO	-5	-2.52305e-06
minus	2183	Control	-4	-1.24271e-06	minus	2317	Tex15_KO	-48	-3.60881e-05	minus	2514	Control	-3	-1.61703e-06	minus	2392	Tex15_KO	-17	-8.57836e-06
minus	2184	Control	-4	-1.24271e-06	minus	2318	Tex15_KO	-1	-7.51836e-07	minus	2519	Control	-7	-3.77307e-06	minus	2394	Tex15_KO	-10	-5.04609e-06
minus	2186	Control	-5	-1.55338e-06	minus	2320	Tex15_KO	-3	-2.25551e-06	minus	2520	Control	-1	-5.39009e-07	minus	2395	Tex15_KO	-81	-4.08734e-05
minus	2191	Control	-30	-9.3203e-06	minus	2326	Tex15_KO	-15	-1.12775e-05	minus	2521	Control	-26	-1.40142e-05	minus	2396	Tex15_KO	-11	-5.5507e-06
minus	2192	Control	-26	-8.07759e-06	minus	2327	Tex15_KO	-3	-2.25551e-06	minus	2522	Control	-107	-5.7674e-05	minus	2397	Tex15_KO	-69	-3.4818e-05
minus	2193	Control	-13	-4.0388e-06	minus	2328	Tex15_KO	-3	-2.25551e-06	minus	2525	Control	-1	-5.39009e-07	minus	2398	Tex15_KO	-12	-6.05531e-06
minus	2194	Control	-37	-1.1495e-05	minus	2329	Tex15_KO	-5	-3.75918e-06	minus	2526	Control	-1	-5.39009e-07	minus	2399	Tex15_KO	-436	-0.00022001
minus	2195	Control	-109	-3.38638e-05	minus	2330	Tex15_KO	-147	-0.00011052	minus	2535	Control	-2	-1.07802e-06	minus	2400	Tex15_KO	-2923	-0.00147497
minus	2196	Control	-18	-5.59218e-06	minus	2331	Tex15_KO	-23	-1.72922e-05	minus	2540	Control	-7	-3.77307e-06	minus	2401	Tex15_KO	-90	-4.54148e-05
minus	2197	Control	-116	-3.60385e-05	minus	2332	Tex15_KO	-3	-2.25551e-06	minus	2542	Control	-18	-9.70217e-06	minus	2402	Tex15_KO	-3118	-0.00157337
minus	2198	Control	-58	-1.80192e-05	minus	2336	Tex15_KO	-9	-6.76653e-06	minus	2545	Control	-6	-3.23406e-06	minus	2403	Tex15_KO	-106	-5.34886e-05
minus	2199	Control	-23	-7.14556e-06	minus	2338	Tex15_KO	-3	-2.25551e-06	minus	2548	Control	-1	-5.39009e-07	minus	2404	Tex15_KO	-5027	-0.00253667
minus	2202	Control	-9	-2.79609e-06	minus	2339	Tex15_KO	-4	-3.00734e-06	minus	2554	Control	-3	-1.61703e-06	minus	2405	Tex15_KO	-448	-0.000226065
minus	2203	Control	-3	-9.3203e-07	minus	2349	Tex15_KO	-1	-7.51836e-07	minus	2562	Control	-3	-1.61703e-06	minus	2406	Tex15_KO	-89	-4.49102e-05
minus	2204	Control	-64	-1.98833e-05	minus	2350	Tex15_KO	-1	-7.51836e-07	minus	2563	Control	-82	-4.41988e-05	minus	2407	Tex15_KO	-5	-2.52305e-06
minus	2205	Control	-63	-1.95726e-05	minus	2351	Tex15_KO	-97	-7.29281e-05	minus	2564	Control	-3	-1.61703e-06	minus	2408	Tex15_KO	-4	-2.01844e-06
minus	2206	Control	-22	-6.83489e-06	minus	2352	Tex15_KO	-16	-1.20294e-05	minus	2565	Control	-3	-1.61703e-06	minus	2409	Tex15_KO	-133	-6.7113e-05
minus	2207	Control	-111	-3.44851e-05	minus	2353	Tex15_KO	-28	-2.10514e-05	minus	2566	Control	-1	-5.39009e-07	minus	2410	Tex15_KO	-46	-2.3212e-05
minus	2208	Control	-340	-0.00010563	minus	2354	Tex15_KO	-74	-5.56359e-05	minus	2569	Control	-2	-1.07802e-06	minus	2411	Tex15_KO	-40	-2.01844e-05
minus	2209	Control	-28	-8.69895e-06	minus	2355	Tex15_KO	-57	-4.28547e-05	minus	2570	Control	-11	-5.9291e-06	minus	2412	Tex15_KO	-30	-1.51383e-05
minus	2210	Control	-218	-6.77275e-05	minus	2356	Tex15_KO	-61	-4.5862e-05	minus	2571	Control	-1	-5.39009e-07	minus	2413	Tex15_KO	-27	-1.36245e-05
minus	2211	Control	-2069	-0.00064279	minus	2357	Tex15_KO	-85	-6.39061e-05	minus	2572	Control	-1	-5.39009e-07	minus	2414	Tex15_KO	-36	-1.81659e-05
minus	2212	Control	-52340	-0.0162608	minus	2358	Tex15_KO	-289	-0.000217281	minus	2573	Control	-49	-2.64115e-05	minus	2415	Tex15_KO	-4	-2.01844e-06
minus	2213	Control	-292	-9.07176e-05	minus	2359	Tex15_KO	-44	-3.30808e-05	minus	2576	Control	-89	-4.79718e-05	minus	2416	Tex15_KO	-21	-1.05968e-05
minus	2214	Control	-395	-0.000122717	minus	2360	Tex15_KO	-59	-4.43583e-05	minus	2577	Control	-9	-4.85109e-06	minus	2417	Tex15_KO	-2	-1.00922e-06
minus	2215	Control	-44	-1.36698e-05	minus	2361	Tex15_KO	-194	-0.000145856	minus	2578	Control	-2	-1.07802e-06	minus	2418	Tex15_KO	-7	-3.53227e-06
minus	2216	Control	-34	-1.0563e-05	minus	2362	Tex15_KO	-175	-0.000131571	minus	2579	Control	-15	-8.08514e-06	minus	2419	Tex15_KO	-186	-9.38573e-05
minus	2217	Control	-31	-9.63098e-06	minus	2363	Tex15_KO	-274	-0.000206003	minus	2580	Control	-3	-1.61703e-06	minus	2420	Tex15_KO	-10	-5.04609e-06
minus	2218	Control	-109	-3.38638e-05	minus	2364	Tex15_KO	-639	-0.000480423	minus	2582	Control	-2	-1.07802e-06	minus	2421	Tex15_KO	-42	-2.11936e-05
minus	2219	Control	-1649	-0.000512306	minus	2365	Tex15_KO	-214	-0.000160893	minus	2595	Control	-8	-4.31208e-06	minus	2422	Tex15_KO	-1	-5.04609e-07
minus	2220	Control	-224	-6.95916e-05	minus	2366	Tex15_KO	-4367	-0.00328327	minus	2596	Control	-2	-1.07802e-06	minus	2423	Tex15_KO	-26	-1.31198e-05
minus	2221	Control	-523	-0.000162484	minus	2367	Tex15_KO	-179	-0.000134579	minus	2597	Control	-114	-6.14471e-05	minus	2424	Tex15_KO	-261	-0.000131703
minus	2222	Control	-831	-0.000258172	minus	2368	Tex15_KO	-109	-8.19501e-05	minus	2598	Control	-97	-5.22839e-05	minus	2425	Tex15_KO	-6	-3.02766e-06
minus	2223	Control	-1516	-0.000470986	minus	2369	Tex15_KO	-17	-1.27812e-05	minus	2599	Control	-17	-9.16316e-06	minus	2426	Tex15_KO	-19	-9.58758e-06
minus	2224	Control	-660	-0.000205047	minus	2370	Tex15_KO	-142	-0.000106761	minus	2600	Control	-88	-4.74328e-05	minus	2427	Tex15_KO	-4	-2.01844e-06
minus	2225	Control	-614	-0.000190755	minus	2371	Tex15_KO	-14	-1.05257e-05	minus	2601	Control	-57	-3.07235e-05	minus	2430	Tex15_KO	-4	-2.01844e-06
minus	2226	Control	-1050	-0.00032621	minus	2372	Tex15_KO	-4	-3.00734e-06	minus	2602	Control	-32	-1.72483e-05	minus	2433	Tex15_KO	-34	-1.71567e-05
minus	2227	Control	-5483	-0.00170344	minus	2373	Tex15_KO	-103	-7.74391e-05	minus	2603	Control	-154	-8.30075e-05	minus	2435	Tex15_KO	-13	-6.55992e-06
minus	2228	Control	-3144	-0.000976767	minus	2374	Tex15_KO	-3	-2.25551e-06	minus	2604	Control	-5	-2.69505e-06	minus	2436	Tex15_KO	-17	-8.57836e-06
minus	2229	Control	-48	-1.49125e-05	minus	2375	Tex15_KO	-13	-9.77387e-06	minus	2605	Control	-40	-2.15604e-05	minus	2437	Tex15_KO	-1	-5.04609e-07
minus	2230	Control	-811	-0.000251959	minus	2377	Tex15_KO	-21	-1.57886e-05	minus	2607	Control	-1	-5.39009e-07	minus	2438	Tex15_KO	-12	-6.05531e-06
minus	2231	Control	-3337	-0.00103673	minus	2378	Tex15_KO	-5	-3.75918e-06	minus	2612	Control	-5	-2.69505e-06	minus	2439	Tex15_KO	-16	-8.07375e-06
minus	2232	Control	-104	-3.23104e-05	minus	2383	Tex15_KO	-1	-7.51836e-07	minus	2614	Control	-6	-3.23406e-06	minus	2440	Tex15_KO	-44	-2.22028e-05
minus	2233	Control	-3774	-0.00117249	minus	2389	Tex15_KO	-1	-7.51836e-07	minus	2615	Control	-989	-0.00053308	minus	2441	Tex15_KO	-1876	-0.000946647
minus	2234	Control	-78	-2.42328e-05	minus	2390	Tex15_KO	-8	-6.01469e-06	minus	2616	Control	-15	-8.08514e-06	minus	2442	Tex15_KO	-110	-5.5507e-05
minus	2235	Control	-24	-7.45624e-06	minus	2391	Tex15_KO	-5	-3.75918e-06	minus	2617	Control	-1	-5.39009e-07	minus	2443	Tex15_KO	-920	-0.000464241
minus	2236	Control	-97	-3.01356e-05	minus	2396	Tex15_KO	-1	-7.51836e-07	minus	2622	Control	-1	-5.39009e-07	minus	2444	Tex15_KO	-7	-3.53227e-06
minus	2237	Control	-218	-6.77275e-05	minus	2397	Tex15_KO	-1	-7.51836e-07	minus	2631	Control	-1	-5.39009e-07	minus	2445	Tex15_KO	-12	-6.05531e-06
minus	2238	Control	-616	-0.000191377	minus	2400	Tex15_KO	-3	-2.25551e-06	minus	2633	Control	-2	-1.07802e-06	minus	2446	Tex15_KO	-11	-5.5507e-06
minus	2239	Control	-93	-2.88929e-05	minus	2401	Tex15_KO	-12	-9.02203e-06	minus	2634	Control	-5	-2.69505e-06	minus	2447	Tex15_KO	-25	-1.26152e-05
minus	2240	Control	-207	-6.43101e-05	minus	2402	Tex15_KO	-29	-2.18032e-05	minus	2636	Control	-16	-8.62415e-06	minus	2448	Tex15_KO	-148	-7.46822e-05
minus	2241	Control	-93	-2.88929e-05	minus	2404	Tex15_KO	-47	-3.53363e-05	minus	2637	Control	-8	-4.31208e-06	minus	2449	Tex15_KO	-32	-1.61475e-05
minus	2242	Control	-24	-7.45624e-06	minus	2411	Tex15_KO	-5	-3.75918e-06	minus	2644	Control	-1	-5.39009e-07	minus	2450	Tex15_KO	-25	-1.26152e-05
minus	2243	Control	-318	-9.87952e-05	minus	2412	Tex15_KO	-34	-2.55624e-05	minus	2655	Control	-1	-5.39009e-07	minus	2451	Tex15_KO	-55	-2.77535e-05
minus	2244	Control	-79	-2.45435e-05	minus	2413	Tex15_KO	-5	-3.75918e-06	minus	2656	Control	-1	-5.39009e-07	minus	2452	Tex15_KO	-33	-1.66521e-05
minus	2245	Control	-250	-7.76692e-05	minus	2415	Tex15_KO	-3	-2.25551e-06	minus	2657	Control	-2	-1.07802e-06	minus	2453	Tex15_KO	-148	-7.46822e-05
minus	2246	Control	-55	-1.70872e-05	minus	2416	Tex15_KO	-59	-4.43583e-05	minus	2660	Control	-3	-1.61703e-06	minus	2454	Tex15_KO	-2	-1.00922e-06
minus	2247	Control	-84	-2.60968e-05	minus	2418	Tex15_KO	-6	-4.51102e-06	minus	2661	Control	-2	-1.07802e-06	minus	2455	Tex15_KO	-5	-2.52305e-06
minus	2248	Control	-21	-6.52421e-06	minus	2419	Tex15_KO	-5	-3.75918e-06	minus	2663	Control	-4	-2.15604e-06	minus	2456	Tex15_KO	-2	-1.00922e-06
minus	2249	Control	-17	-5.2815e-06	minus	2420	Tex15_KO	-159	-0.000119542	minus	2664	Control	-26	-1.40142e-05	minus	2457	Tex15_KO	-27	-1.36245e-05
minus	2250	Control	-172	-5.34364e-05	minus	2422	Tex15_KO	-45	-3.38326e-05	minus	2667	Control	-8	-4.31208e-06	minus	2458	Tex15_KO	-42	-2.11936e-05
minus	2251	Control	-1	-3.10677e-07	minus	2423	Tex15_KO	-5	-3.75918e-06	minus	2669	Control	-8	-4.31208e-06	minus	2459	Tex15_KO	-5	-2.52305e-06
minus	2252	Control	-1	-3.10677e-07	minus	2425	Tex15_KO	-10	-7.51836e-06	minus	2670	Control	-1	-5.39009e-07	minus	2460	Tex15_KO	-15	-7.56914e-06
minus	2254	Control	-1	-3.10677e-07	minus	2426	Tex15_KO	-2	-1.50367e-06	minus	2673	Control	-3	-1.61703e-06	minus	2462	Tex15_KO	-6	-3.02766e-06
minus	2255	Control	-15	-4.66015e-06	minus	2427	Tex15_KO	-2	-1.50367e-06	minus	2676	Control	-7	-3.77307e-06	minus	2463	Tex15_KO	-58	-2.92673e-05
minus	2256	Control	-9	-2.79609e-06	minus	2428	Tex15_KO	-14	-1.05257e-05	minus	2677	Control	-57	-3.07235e-05	minus	2464	Tex15_KO	-4	-2.01844e-06
minus	2257	Control	-2	-6.21353e-07	minus	2429	Tex15_KO	-1	-7.51836e-07	minus	2681	Control	-2	-1.07802e-06	minus	2465	Tex15_KO	-1	-5.04609e-07
minus	2258	Control	-5	-1.55338e-06	minus	2430	Tex15_KO	-41	-3.08253e-05	minus	2682	Control	-1	-5.39009e-07	minus	2466	Tex15_KO	-4	-2.01844e-06
minus	2259	Control	-5	-1.55338e-06	minus	2431	Tex15_KO	-94	-7.06726e-05	minus	2686	Control	-5	-2.69505e-06	minus	2467	Tex15_KO	-21	-1.05968e-05
minus	2260	Control	-5561	-0.00172767	minus	2432	Tex15_KO	-12	-9.02203e-06	minus	2687	Control	-1	-5.39009e-07	minus	2468	Tex15_KO	-11	-5.5507e-06
minus	2261	Control	-87	-2.70289e-05	minus	2433	Tex15_KO	-90	-6.76653e-05	minus	2688	Control	-11	-5.9291e-06	minus	2469	Tex15_KO	-18	-9.08297e-06
minus	2262	Control	-78	-2.42328e-05	minus	2434	Tex15_KO	-5	-3.75918e-06	minus	2689	Control	-19	-1.02412e-05	minus	2473	Tex15_KO	-2	-1.00922e-06
minus	2263	Control	-576	-0.00017895	minus	2435	Tex15_KO	-36	-2.70661e-05	minus	2690	Control	-8	-4.31208e-06	minus	2474	Tex15_KO	-18	-9.08297e-06
minus	2264	Control	-11	-3.41744e-06	minus	2436	Tex15_KO	-109	-8.19501e-05	minus	2691	Control	-24	-1.29362e-05	minus	2477	Tex15_KO	-4	-2.01844e-06
minus	2265	Control	-7	-2.17474e-06	minus	2437	Tex15_KO	-19	-1.42849e-05	minus	2692	Control	-10	-5.39009e-06	minus	2483	Tex15_KO	-1	-5.04609e-07
minus	2266	Control	-5	-1.55338e-06	minus	2438	Tex15_KO	-17	-1.27812e-05	minus	2693	Control	-74	-3.98867e-05	minus	2487	Tex15_KO	-15	-7.56914e-06
minus	2267	Control	-41	-1.27377e-05	minus	2439	Tex15_KO	-1645	-0.00123677	minus	2694	Control	-2	-1.07802e-06	minus	2493	Tex15_KO	-4	-2.01844e-06
minus	2268	Control	-1	-3.10677e-07	minus	2440	Tex15_KO	-12	-9.02203e-06	minus	2695	Control	-17	-9.16316e-06	minus	2497	Tex15_KO	-3	-1.51383e-06
minus	2269	Control	-57	-1.77086e-05	minus	2441	Tex15_KO	-50	-3.75918e-05	minus	2696	Control	-146	-7.86954e-05	minus	2509	Tex15_KO	-4	-2.01844e-06
minus	2270	Control	-42	-1.30484e-05	minus	2442	Tex15_KO	-19	-1.42849e-05	minus	2698	Control	-5	-2.69505e-06	minus	2510	Tex15_KO	-2	-1.00922e-06
minus	2271	Control	-2	-6.21353e-07	minus	2443	Tex15_KO	-1	-7.51836e-07	minus	2699	Control	-2	-1.07802e-06	minus	2514	Tex15_KO	-1	-5.04609e-07
minus	2272	Control	-4	-1.24271e-06	minus	2444	Tex15_KO	-3	-2.25551e-06	minus	2700	Control	-6	-3.23406e-06	minus	2515	Tex15_KO	-3	-1.51383e-06
minus	2273	Control	-5	-1.55338e-06	minus	2445	Tex15_KO	-40	-3.00734e-05	minus	2704	Control	-2	-1.07802e-06	minus	2517	Tex15_KO	-1	-5.04609e-07
minus	2274	Control	-2	-6.21353e-07	minus	2447	Tex15_KO	-53	-3.98473e-05	minus	2705	Control	-1	-5.39009e-07	minus	2519	Tex15_KO	-5	-2.52305e-06
minus	2275	Control	-7	-2.17474e-06	minus	2448	Tex15_KO	-124	-9.32277e-05	minus	2707	Control	-2	-1.07802e-06	minus	2521	Tex15_KO	-7	-3.53227e-06
minus	2277	Control	-6	-1.86406e-06	minus	2449	Tex15_KO	-16	-1.20294e-05	minus	2723	Control	-1	-5.39009e-07	minus	2522	Tex15_KO	-89	-4.49102e-05
minus	2278	Control	-718	-0.000223066	minus	2450	Tex15_KO	-12	-9.02203e-06	minus	2725	Control	-2	-1.07802e-06	minus	2523	Tex15_KO	-1	-5.04609e-07
minus	2279	Control	-1118	-0.000347336	minus	2451	Tex15_KO	-2	-1.50367e-06	minus	2726	Control	-5	-2.69505e-06	minus	2524	Tex15_KO	-1	-5.04609e-07
minus	2280	Control	-24	-7.45624e-06	minus	2452	Tex15_KO	-32	-2.40588e-05	minus	2729	Control	-26	-1.40142e-05	minus	2526	Tex15_KO	-4	-2.01844e-06
minus	2281	Control	-35	-1.08737e-05	minus	2453	Tex15_KO	-1003	-0.000754092	minus	2730	Control	-4	-2.15604e-06	minus	2535	Tex15_KO	-1	-5.04609e-07
minus	2283	Control	-27	-8.38827e-06	minus	2454	Tex15_KO	-9	-6.76653e-06	minus	2737	Control	-1	-5.39009e-07	minus	2540	Tex15_KO	-3	-1.51383e-06
minus	2284	Control	-59	-1.83299e-05	minus	2455	Tex15_KO	-525	-0.000394714	minus	2747	Control	-5	-2.69505e-06	minus	2542	Tex15_KO	-19	-9.58758e-06
minus	2285	Control	-8	-2.48541e-06	minus	2456	Tex15_KO	-2	-1.50367e-06	minus	2750	Control	-1	-5.39009e-07	minus	2543	Tex15_KO	-6	-3.02766e-06
minus	2286	Control	-11	-3.41744e-06	minus	2457	Tex15_KO	-8	-6.01469e-06	minus	2752	Control	-22	-1.18582e-05	minus	2544	Tex15_KO	-1	-5.04609e-07
minus	2288	Control	-7	-2.17474e-06	minus	2458	Tex15_KO	-73	-5.4884e-05	minus	2753	Control	-6	-3.23406e-06	minus	2545	Tex15_KO	-6	-3.02766e-06
minus	2289	Control	-7	-2.17474e-06	minus	2459	Tex15_KO	-32	-2.40588e-05	minus	2755	Control	-1	-5.39009e-07	minus	2561	Tex15_KO	-1	-5.04609e-07
minus	2291	Control	-30	-9.3203e-06	minus	2460	Tex15_KO	-24	-1.80441e-05	minus	2756	Control	-20	-1.07802e-05	minus	2562	Tex15_KO	-5	-2.52305e-06
minus	2292	Control	-38	-1.18057e-05	minus	2461	Tex15_KO	-2	-1.50367e-06	minus	2757	Control	-1521	-0.000819833	minus	2563	Tex15_KO	-70	-3.53227e-05
minus	2293	Control	-100	-3.10677e-05	minus	2462	Tex15_KO	-5	-3.75918e-06	minus	2758	Control	-97	-5.22839e-05	minus	2564	Tex15_KO	-3	-1.51383e-06
minus	2294	Control	-121	-3.75919e-05	minus	2463	Tex15_KO	-2	-1.50367e-06	minus	2759	Control	-47	-2.53334e-05	minus	2566	Tex15_KO	-1	-5.04609e-07
minus	2295	Control	-17	-5.2815e-06	minus	2464	Tex15_KO	-2	-1.50367e-06	minus	2760	Control	-2	-1.07802e-06	minus	2569	Tex15_KO	-2	-1.00922e-06
minus	2296	Control	-491	-0.000152542	minus	2465	Tex15_KO	-3	-2.25551e-06	minus	2761	Control	-135	-7.27663e-05	minus	2570	Tex15_KO	-3	-1.51383e-06
minus	2297	Control	-90	-2.79609e-05	minus	2466	Tex15_KO	-1	-7.51836e-07	minus	2762	Control	-39	-2.10214e-05	minus	2571	Tex15_KO	-1	-5.04609e-07
minus	2298	Control	-289	-8.97855e-05	minus	2468	Tex15_KO	-2	-1.50367e-06	minus	2763	Control	-1	-5.39009e-07	minus	2572	Tex15_KO	-2	-1.00922e-06
minus	2299	Control	-457	-0.000141979	minus	2469	Tex15_KO	-1	-7.51836e-07	minus	2766	Control	-2	-1.07802e-06	minus	2573	Tex15_KO	-32	-1.61475e-05
minus	2300	Control	-20	-6.21353e-06	minus	2474	Tex15_KO	-10	-7.51836e-06	minus	2770	Control	-4	-2.15604e-06	minus	2576	Tex15_KO	-99	-4.99563e-05
minus	2301	Control	-33	-1.02523e-05	minus	2476	Tex15_KO	-2	-1.50367e-06	minus	2776	Control	-1	-5.39009e-07	minus	2577	Tex15_KO	-2	-1.00922e-06
minus	2302	Control	-198	-6.1514e-05	minus	2477	Tex15_KO	-12	-9.02203e-06	minus	2794	Control	-9	-4.85109e-06	minus	2578	Tex15_KO	-1	-5.04609e-07
minus	2303	Control	-260	-8.07759e-05	minus	2478	Tex15_KO	-530	-0.000398473	minus	2795	Control	-1	-5.39009e-07	minus	2579	Tex15_KO	-42	-2.11936e-05
minus	2304	Control	-83	-2.57862e-05	minus	2479	Tex15_KO	-38	-2.85698e-05	minus	2801	Control	-4	-2.15604e-06	minus	2580	Tex15_KO	-3	-1.51383e-06
minus	2305	Control	-37	-1.1495e-05	minus	2480	Tex15_KO	-47	-3.53363e-05	minus	2802	Control	-43	-2.31774e-05	minus	2582	Tex15_KO	-9	-4.54148e-06
minus	2306	Control	-58	-1.80192e-05	minus	2481	Tex15_KO	-640	-0.000481175	minus	2803	Control	-6	-3.23406e-06	minus	2594	Tex15_KO	-1	-5.04609e-07
minus	2307	Control	-1121	-0.000348268	minus	2482	Tex15_KO	-19	-1.42849e-05	minus	2804	Control	-47	-2.53334e-05	minus	2595	Tex15_KO	-16	-8.07375e-06
minus	2308	Control	-175	-5.43684e-05	minus	2483	Tex15_KO	-259	-0.000194726	minus	2805	Control	-19	-1.02412e-05	minus	2596	Tex15_KO	-4	-2.01844e-06
minus	2309	Control	-70	-2.17474e-05	minus	2484	Tex15_KO	-151	-0.000113527	minus	2806	Control	-40	-2.15604e-05	minus	2597	Tex15_KO	-125	-6.30762e-05
minus	2310	Control	-139	-4.31841e-05	minus	2485	Tex15_KO	-4	-3.00734e-06	minus	2807	Control	-9	-4.85109e-06	minus	2598	Tex15_KO	-100	-5.04609e-05
minus	2311	Control	-408	-0.000126756	minus	2486	Tex15_KO	-26	-1.95477e-05	minus	2808	Control	-4	-2.15604e-06	minus	2599	Tex15_KO	-22	-1.11014e-05
minus	2312	Control	-1135	-0.000352618	minus	2487	Tex15_KO	-233	-0.000175178	minus	2809	Control	-645	-0.000347661	minus	2600	Tex15_KO	-84	-4.23872e-05
minus	2313	Control	-19	-5.90286e-06	minus	2488	Tex15_KO	-548	-0.000412006	minus	2810	Control	-2	-1.07802e-06	minus	2601	Tex15_KO	-55	-2.77535e-05
minus	2314	Control	-2	-6.21353e-07	minus	2489	Tex15_KO	-15	-1.12775e-05	minus	2811	Control	-7	-3.77307e-06	minus	2602	Tex15_KO	-26	-1.31198e-05
minus	2315	Control	-20	-6.21353e-06	minus	2490	Tex15_KO	-3	-2.25551e-06	minus	2812	Control	-13	-7.00712e-06	minus	2603	Tex15_KO	-275	-0.000138768
minus	2316	Control	-9	-2.79609e-06	minus	2491	Tex15_KO	-212	-0.000159389	minus	2815	Control	-2	-1.07802e-06	minus	2604	Tex15_KO	-8	-4.03687e-06
minus	2317	Control	-140	-4.34947e-05	minus	2492	Tex15_KO	-11	-8.2702e-06	minus	2817	Control	-3	-1.61703e-06	minus	2605	Tex15_KO	-39	-1.96798e-05
minus	2318	Control	-1	-3.10677e-07	minus	2494	Tex15_KO	-75	-5.63877e-05	minus	2819	Control	-1	-5.39009e-07	minus	2606	Tex15_KO	-2	-1.00922e-06
minus	2320	Control	-10	-3.10677e-06	minus	2495	Tex15_KO	-25	-1.87959e-05	minus	2823	Control	-4	-2.15604e-06	minus	2610	Tex15_KO	-3	-1.51383e-06
minus	2322	Control	-1	-3.10677e-07	minus	2496	Tex15_KO	-4	-3.00734e-06	minus	2830	Control	-3	-1.61703e-06	minus	2612	Tex15_KO	-1	-5.04609e-07
minus	2323	Control	-3	-9.3203e-07	minus	2497	Tex15_KO	-95	-7.14244e-05	minus	2835	Control	-4	-2.15604e-06	minus	2613	Tex15_KO	-5	-2.52305e-06
minus	2325	Control	-1	-3.10677e-07	minus	2498	Tex15_KO	-9	-6.76653e-06	minus	2838	Control	-2	-1.07802e-06	minus	2614	Tex15_KO	-18	-9.08297e-06
minus	2326	Control	-31	-9.63098e-06	minus	2500	Tex15_KO	-1	-7.51836e-07	minus	2839	Control	-2	-1.07802e-06	minus	2615	Tex15_KO	-1135	-0.000572732
minus	2327	Control	-30	-9.3203e-06	minus	2501	Tex15_KO	-11	-8.2702e-06	minus	2840	Control	-5	-2.69505e-06	minus	2616	Tex15_KO	-7	-3.53227e-06
minus	2328	Control	-15	-4.66015e-06	minus	2502	Tex15_KO	-47	-3.53363e-05	minus	2841	Control	-2	-1.07802e-06	minus	2617	Tex15_KO	-4	-2.01844e-06
minus	2329	Control	-22	-6.83489e-06	minus	2503	Tex15_KO	-6	-4.51102e-06	minus	2842	Control	-12	-6.46811e-06	minus	2618	Tex15_KO	-1	-5.04609e-07
minus	2330	Control	-356	-0.000110601	minus	2504	Tex15_KO	-24	-1.80441e-05	minus	2843	Control	-2	-1.07802e-06	minus	2620	Tex15_KO	-2	-1.00922e-06
minus	2331	Control	-19	-5.90286e-06	minus	2505	Tex15_KO	-2	-1.50367e-06	minus	2845	Control	-1	-5.39009e-07	minus	2631	Tex15_KO	-1	-5.04609e-07
minus	2332	Control	-6	-1.86406e-06	minus	2507	Tex15_KO	-8	-6.01469e-06	minus	2848	Control	-53	-2.85675e-05	minus	2632	Tex15_KO	-1	-5.04609e-07
minus	2333	Control	-3	-9.3203e-07	minus	2510	Tex15_KO	-2	-1.50367e-06	minus	2849	Control	-84	-4.52768e-05	minus	2634	Tex15_KO	-9	-4.54148e-06
minus	2336	Control	-21	-6.52421e-06	minus	2512	Tex15_KO	-2	-1.50367e-06	minus	2850	Control	-72	-3.88087e-05	minus	2636	Tex15_KO	-24	-1.21106e-05
minus	2338	Control	-4	-1.24271e-06	minus	2513	Tex15_KO	-1	-7.51836e-07	minus	2853	Control	-123	-6.62982e-05	minus	2637	Tex15_KO	-6	-3.02766e-06
minus	2339	Control	-4	-1.24271e-06	minus	2515	Tex15_KO	-1	-7.51836e-07	minus	2854	Control	-6	-3.23406e-06	minus	2639	Tex15_KO	-4	-2.01844e-06
minus	2345	Control	-1	-3.10677e-07	minus	2516	Tex15_KO	-6	-4.51102e-06	minus	2855	Control	-172	-9.27096e-05	minus	2645	Tex15_KO	-2	-1.00922e-06
minus	2350	Control	-8	-2.48541e-06	minus	2517	Tex15_KO	-3	-2.25551e-06	minus	2856	Control	-27	-1.45533e-05	minus	2650	Tex15_KO	-1	-5.04609e-07
minus	2351	Control	-356	-0.000110601	minus	2519	Tex15_KO	-2	-1.50367e-06	minus	2858	Control	-7	-3.77307e-06	minus	2653	Tex15_KO	-5	-2.52305e-06
minus	2352	Control	-15	-4.66015e-06	minus	2522	Tex15_KO	-4	-3.00734e-06	minus	2873	Control	-1	-5.39009e-07	minus	2654	Tex15_KO	-1	-5.04609e-07
minus	2353	Control	-39	-1.21164e-05	minus	2524	Tex15_KO	-2	-1.50367e-06	minus	2875	Control	-24	-1.29362e-05	minus	2655	Tex15_KO	-2	-1.00922e-06
minus	2354	Control	-177	-5.49898e-05	minus	2527	Tex15_KO	-2	-1.50367e-06	minus	2876	Control	-2	-1.07802e-06	minus	2657	Tex15_KO	-2	-1.00922e-06
minus	2355	Control	-198	-6.1514e-05	minus	2528	Tex15_KO	-1	-7.51836e-07	minus	2877	Control	-4	-2.15604e-06	minus	2658	Tex15_KO	-2	-1.00922e-06
minus	2356	Control	-87	-2.70289e-05	minus	2529	Tex15_KO	-61	-4.5862e-05	minus	2878	Control	-5	-2.69505e-06	minus	2659	Tex15_KO	-10	-5.04609e-06
minus	2357	Control	-116	-3.60385e-05	minus	2530	Tex15_KO	-25	-1.87959e-05	minus	2879	Control	-46	-2.47944e-05	minus	2660	Tex15_KO	-6	-3.02766e-06
minus	2358	Control	-1218	-0.000378404	minus	2531	Tex15_KO	-2	-1.50367e-06	minus	2880	Control	-96	-5.17449e-05	minus	2661	Tex15_KO	-3	-1.51383e-06
minus	2359	Control	-361	-0.000112154	minus	2532	Tex15_KO	-4	-3.00734e-06	minus	2881	Control	-3	-1.61703e-06	minus	2663	Tex15_KO	-9	-4.54148e-06
minus	2360	Control	-210	-6.52421e-05	minus	2535	Tex15_KO	-1	-7.51836e-07	minus	2882	Control	-6	-3.23406e-06	minus	2664	Tex15_KO	-63	-3.17904e-05
minus	2361	Control	-250	-7.76692e-05	minus	2536	Tex15_KO	-1	-7.51836e-07	minus	2883	Control	-2	-1.07802e-06	minus	2665	Tex15_KO	-1	-5.04609e-07
minus	2362	Control	-205	-6.36887e-05	minus	2537	Tex15_KO	-1	-7.51836e-07	minus	2884	Control	-12	-6.46811e-06	minus	2666	Tex15_KO	-1	-5.04609e-07
minus	2363	Control	-785	-0.000243881	minus	2538	Tex15_KO	-4	-3.00734e-06	minus	2885	Control	-65	-3.50356e-05	minus	2667	Tex15_KO	-14	-7.06453e-06
minus	2364	Control	-536	-0.000166523	minus	2539	Tex15_KO	-5	-3.75918e-06	minus	2887	Control	-38	-2.04824e-05	minus	2669	Tex15_KO	-40	-2.01844e-05
minus	2365	Control	-414	-0.00012862	minus	2540	Tex15_KO	-1	-7.51836e-07	minus	2888	Control	-23	-1.23972e-05	minus	2670	Tex15_KO	-1	-5.04609e-07
minus	2366	Control	-7009	-0.00217753	minus	2545	Tex15_KO	-1	-7.51836e-07	minus	2889	Control	-9	-4.85109e-06	minus	2671	Tex15_KO	-2	-1.00922e-06
minus	2367	Control	-426	-0.000132348	minus	2547	Tex15_KO	-2	-1.50367e-06	minus	2890	Control	-542	-0.000292143	minus	2672	Tex15_KO	-1	-5.04609e-07
minus	2368	Control	-243	-7.54944e-05	minus	2550	Tex15_KO	-1	-7.51836e-07	minus	2891	Control	-4	-2.15604e-06	minus	2675	Tex15_KO	-1	-5.04609e-07
minus	2369	Control	-36	-1.11844e-05	minus	2552	Tex15_KO	-4	-3.00734e-06	minus	2893	Control	-1	-5.39009e-07	minus	2676	Tex15_KO	-6	-3.02766e-06
minus	2370	Control	-298	-9.25816e-05	minus	2553	Tex15_KO	-1	-7.51836e-07	minus	2908	Control	-5	-2.69505e-06	minus	2677	Tex15_KO	-69	-3.4818e-05
minus	2371	Control	-22	-6.83489e-06	minus	2554	Tex15_KO	-7	-5.26285e-06	minus	2911	Control	-1	-5.39009e-07	minus	2679	Tex15_KO	-1	-5.04609e-07
minus	2372	Control	-15	-4.66015e-06	minus	2555	Tex15_KO	-1	-7.51836e-07	minus	2913	Control	-1	-5.39009e-07	minus	2680	Tex15_KO	-1	-5.04609e-07
minus	2373	Control	-176	-5.46791e-05	minus	2556	Tex15_KO	-6	-4.51102e-06	minus	2914	Control	-11	-5.9291e-06	minus	2686	Tex15_KO	-10	-5.04609e-06
minus	2374	Control	-2	-6.21353e-07	minus	2557	Tex15_KO	-42	-3.15771e-05	minus	2915	Control	-26	-1.40142e-05	minus	2687	Tex15_KO	-1	-5.04609e-07
minus	2375	Control	-25	-7.76692e-06	minus	2559	Tex15_KO	-1	-7.51836e-07	minus	2916	Control	-16	-8.62415e-06	minus	2688	Tex15_KO	-22	-1.11014e-05
minus	2377	Control	-20	-6.21353e-06	minus	2561	Tex15_KO	-3	-2.25551e-06	minus	2917	Control	-1	-5.39009e-07	minus	2689	Tex15_KO	-34	-1.71567e-05
minus	2378	Control	-6	-1.86406e-06	minus	2562	Tex15_KO	-34	-2.55624e-05	minus	2918	Control	-3	-1.61703e-06	minus	2690	Tex15_KO	-9	-4.54148e-06
minus	2384	Control	-1	-3.10677e-07	minus	2564	Tex15_KO	-17	-1.27812e-05	minus	2919	Control	-3	-1.61703e-06	minus	2691	Tex15_KO	-30	-1.51383e-05
minus	2388	Control	-1	-3.10677e-07	minus	2570	Tex15_KO	-1	-7.51836e-07	minus	2920	Control	-2	-1.07802e-06	minus	2692	Tex15_KO	-14	-7.06453e-06
minus	2390	Control	-23	-7.14556e-06	minus	2571	Tex15_KO	-14	-1.05257e-05	minus	2921	Control	-2	-1.07802e-06	minus	2693	Tex15_KO	-67	-3.38088e-05
minus	2391	Control	-4	-1.24271e-06	minus	2572	Tex15_KO	-2	-1.50367e-06	minus	2922	Control	-1	-5.39009e-07	minus	2694	Tex15_KO	-2	-1.00922e-06
minus	2397	Control	-1	-3.10677e-07	minus	2573	Tex15_KO	-4	-3.00734e-06	minus	2924	Control	-1	-5.39009e-07	minus	2695	Tex15_KO	-13	-6.55992e-06
minus	2400	Control	-17	-5.2815e-06	minus	2574	Tex15_KO	-9	-6.76653e-06	minus	2927	Control	-1	-5.39009e-07	minus	2696	Tex15_KO	-145	-7.31684e-05
minus	2401	Control	-17	-5.2815e-06	minus	2575	Tex15_KO	-1	-7.51836e-07	minus	2939	Control	-1	-5.39009e-07	minus	2697	Tex15_KO	-1	-5.04609e-07
minus	2402	Control	-111	-3.44851e-05	minus	2576	Tex15_KO	-220	-0.000165404	minus	2941	Control	-39	-2.10214e-05	minus	2698	Tex15_KO	-2	-1.00922e-06
minus	2403	Control	-1	-3.10677e-07	minus	2577	Tex15_KO	-3	-2.25551e-06	minus	2945	Control	-10	-5.39009e-06	minus	2699	Tex15_KO	-2	-1.00922e-06
minus	2404	Control	-72	-2.23687e-05	minus	2578	Tex15_KO	-121	-9.09722e-05	minus	2946	Control	-54	-2.91065e-05	minus	2700	Tex15_KO	-2	-1.00922e-06
minus	2406	Control	-1	-3.10677e-07	minus	2579	Tex15_KO	-5	-3.75918e-06	minus	2947	Control	-6	-3.23406e-06	minus	2702	Tex15_KO	-2	-1.00922e-06
minus	2410	Control	-1	-3.10677e-07	minus	2580	Tex15_KO	-7	-5.26285e-06	minus	2948	Control	-2	-1.07802e-06	minus	2704	Tex15_KO	-9	-4.54148e-06
minus	2411	Control	-6	-1.86406e-06	minus	2581	Tex15_KO	-55	-4.1351e-05	minus	2949	Control	-4	-2.15604e-06	minus	2705	Tex15_KO	-4	-2.01844e-06
minus	2412	Control	-70	-2.17474e-05	minus	2582	Tex15_KO	-187	-0.000140593	minus	2952	Control	-1	-5.39009e-07	minus	2725	Tex15_KO	-2	-1.00922e-06
minus	2413	Control	-8	-2.48541e-06	minus	2583	Tex15_KO	-30	-2.25551e-05	minus	2954	Control	-4	-2.15604e-06	minus	2726	Tex15_KO	-6	-3.02766e-06
minus	2414	Control	-1	-3.10677e-07	minus	2584	Tex15_KO	-2543	-0.00191192	minus	2955	Control	-329	-0.000177334	minus	2729	Tex15_KO	-29	-1.46337e-05
minus	2415	Control	-6	-1.86406e-06	minus	2585	Tex15_KO	-49	-3.684e-05	minus	2956	Control	-2304	-0.00124188	minus	2730	Tex15_KO	-3	-1.51383e-06
minus	2416	Control	-95	-2.95143e-05	minus	2586	Tex15_KO	-19	-1.42849e-05	minus	2957	Control	-80	-4.31208e-05	minus	2732	Tex15_KO	-1	-5.04609e-07
minus	2417	Control	-1	-3.10677e-07	minus	2587	Tex15_KO	-56	-4.21028e-05	minus	2958	Control	-67	-3.61136e-05	minus	2733	Tex15_KO	-1	-5.04609e-07
minus	2418	Control	-19	-5.90286e-06	minus	2588	Tex15_KO	-9	-6.76653e-06	minus	2959	Control	-700	-0.000377307	minus	2737	Tex15_KO	-2	-1.00922e-06
minus	2419	Control	-7	-2.17474e-06	minus	2589	Tex15_KO	-10	-7.51836e-06	minus	2960	Control	-2	-1.07802e-06	minus	2747	Tex15_KO	-2	-1.00922e-06
minus	2420	Control	-577	-0.00017926	minus	2590	Tex15_KO	-8	-6.01469e-06	minus	2961	Control	-2	-1.07802e-06	minus	2748	Tex15_KO	-1	-5.04609e-07
minus	2422	Control	-63	-1.95726e-05	minus	2591	Tex15_KO	-32	-2.40588e-05	minus	2962	Control	-1	-5.39009e-07	minus	2749	Tex15_KO	-2	-1.00922e-06
minus	2423	Control	-40	-1.24271e-05	minus	2592	Tex15_KO	-30	-2.25551e-05	minus	2963	Control	-2	-1.07802e-06	minus	2752	Tex15_KO	-45	-2.27074e-05
minus	2424	Control	-2	-6.21353e-07	minus	2593	Tex15_KO	-10	-7.51836e-06	minus	2979	Control	-7	-3.77307e-06	minus	2753	Tex15_KO	-2	-1.00922e-06
minus	2425	Control	-36	-1.11844e-05	minus	2594	Tex15_KO	-438	-0.000329304	minus	2981	Control	-24	-1.29362e-05	minus	2756	Tex15_KO	-36	-1.81659e-05
minus	2426	Control	-3	-9.3203e-07	minus	2595	Tex15_KO	-195	-0.000146608	minus	2982	Control	-1	-5.39009e-07	minus	2757	Tex15_KO	-1422	-0.000717555
minus	2427	Control	-9	-2.79609e-06	minus	2596	Tex15_KO	-106	-7.96946e-05	minus	2985	Control	-15	-8.08514e-06	minus	2758	Tex15_KO	-115	-5.80301e-05
minus	2428	Control	-24	-7.45624e-06	minus	2597	Tex15_KO	-50	-3.75918e-05	minus	2988	Control	-2	-1.07802e-06	minus	2759	Tex15_KO	-69	-3.4818e-05
minus	2430	Control	-98	-3.04463e-05	minus	2598	Tex15_KO	-53	-3.98473e-05	minus	3001	Control	-1	-5.39009e-07	minus	2760	Tex15_KO	-4	-2.01844e-06
minus	2431	Control	-91	-2.82716e-05	minus	2599	Tex15_KO	-1	-7.51836e-07	minus	3003	Control	-29	-1.56313e-05	minus	2761	Tex15_KO	-269	-0.00013574
minus	2432	Control	-32	-9.94165e-06	minus	2600	Tex15_KO	-1	-7.51836e-07	minus	3004	Control	-2	-1.07802e-06	minus	2762	Tex15_KO	-89	-4.49102e-05
minus	2433	Control	-150	-4.66015e-05	minus	2601	Tex15_KO	-11	-8.2702e-06	minus	3005	Control	-1	-5.39009e-07	minus	2763	Tex15_KO	-2	-1.00922e-06
minus	2434	Control	-10	-3.10677e-06	minus	2602	Tex15_KO	-3	-2.25551e-06	minus	3006	Control	-5	-2.69505e-06	minus	2770	Tex15_KO	-15	-7.56914e-06
minus	2435	Control	-123	-3.82132e-05	minus	2603	Tex15_KO	-5	-3.75918e-06	minus	3007	Control	-38	-2.04824e-05	minus	2773	Tex15_KO	-3	-1.51383e-06
minus	2436	Control	-273	-8.48147e-05	minus	2604	Tex15_KO	-148	-0.000111272	minus	3008	Control	-2	-1.07802e-06	minus	2790	Tex15_KO	-2	-1.00922e-06
minus	2437	Control	-60	-1.86406e-05	minus	2605	Tex15_KO	-14	-1.05257e-05	minus	3010	Control	-20	-1.07802e-05	minus	2791	Tex15_KO	-1	-5.04609e-07
minus	2438	Control	-43	-1.33591e-05	minus	2606	Tex15_KO	-345	-0.000259383	minus	3011	Control	-2	-1.07802e-06	minus	2794	Tex15_KO	-5	-2.52305e-06
minus	2439	Control	-1509	-0.000468811	minus	2608	Tex15_KO	-59	-4.43583e-05	minus	3013	Control	-1	-5.39009e-07	minus	2802	Tex15_KO	-50	-2.52305e-05
minus	2440	Control	-11	-3.41744e-06	minus	2609	Tex15_KO	-726	-0.000545833	minus	3014	Control	-31	-1.67093e-05	minus	2803	Tex15_KO	-5	-2.52305e-06
minus	2441	Control	-129	-4.00773e-05	minus	2610	Tex15_KO	-672	-0.000505234	minus	3015	Control	-96	-5.17449e-05	minus	2804	Tex15_KO	-83	-4.18826e-05
minus	2442	Control	-70	-2.17474e-05	minus	2611	Tex15_KO	-2652	-0.00199387	minus	3026	Control	-2	-1.07802e-06	minus	2805	Tex15_KO	-14	-7.06453e-06
minus	2443	Control	-36	-1.11844e-05	minus	2612	Tex15_KO	-61	-4.5862e-05	minus	3032	Control	-1	-5.39009e-07	minus	2806	Tex15_KO	-24	-1.21106e-05
minus	2444	Control	-20	-6.21353e-06	minus	2613	Tex15_KO	-64	-4.81175e-05	minus	3034	Control	-3	-1.61703e-06	minus	2807	Tex15_KO	-23	-1.1606e-05
minus	2445	Control	-18	-5.59218e-06	minus	2614	Tex15_KO	-11	-8.2702e-06	minus	3036	Control	-1	-5.39009e-07	minus	2808	Tex15_KO	-17	-8.57836e-06
minus	2446	Control	-1	-3.10677e-07	minus	2615	Tex15_KO	-104	-7.8191e-05	minus	3038	Control	-2	-1.07802e-06	minus	2809	Tex15_KO	-1233	-0.000622183
minus	2447	Control	-1553	-0.000482481	minus	2616	Tex15_KO	-6	-4.51102e-06	minus	3067	Control	-11	-5.9291e-06	minus	2810	Tex15_KO	-3	-1.51383e-06
minus	2448	Control	-97	-3.01356e-05	minus	2617	Tex15_KO	-12	-9.02203e-06	minus	3069	Control	-9	-4.85109e-06	minus	2811	Tex15_KO	-4	-2.01844e-06
minus	2449	Control	-23	-7.14556e-06	minus	2618	Tex15_KO	-105	-7.89428e-05	minus	3073	Control	-9	-4.85109e-06	minus	2812	Tex15_KO	-39	-1.96798e-05
minus	2450	Control	-11	-3.41744e-06	minus	2619	Tex15_KO	-11	-8.2702e-06	minus	3074	Control	-31	-1.67093e-05	minus	2813	Tex15_KO	-2	-1.00922e-06
minus	2451	Control	-13	-4.0388e-06	minus	2620	Tex15_KO	-78	-5.86432e-05	minus	3075	Control	-8	-4.31208e-06	minus	2815	Tex15_KO	-2	-1.00922e-06
minus	2452	Control	-151	-4.69122e-05	minus	2621	Tex15_KO	-2	-1.50367e-06	minus	3078	Control	-4	-2.15604e-06	minus	2823	Tex15_KO	-2	-1.00922e-06
minus	2453	Control	-22656	-0.00703869	minus	2622	Tex15_KO	-17	-1.27812e-05	minus	3080	Control	-3	-1.61703e-06	minus	2835	Tex15_KO	-2	-1.00922e-06
minus	2454	Control	-10	-3.10677e-06	minus	2624	Tex15_KO	-3	-2.25551e-06	minus	3085	Control	-1	-5.39009e-07	minus	2836	Tex15_KO	-1	-5.04609e-07
minus	2455	Control	-928	-0.000288308	minus	2625	Tex15_KO	-1	-7.51836e-07	minus	3086	Control	-37	-1.99434e-05	minus	2839	Tex15_KO	-3	-1.51383e-06
minus	2456	Control	-9	-2.79609e-06	minus	2626	Tex15_KO	-4	-3.00734e-06	minus	3087	Control	-2	-1.07802e-06	minus	2841	Tex15_KO	-1	-5.04609e-07
minus	2457	Control	-15	-4.66015e-06	minus	2627	Tex15_KO	-3	-2.25551e-06	minus	3088	Control	-55	-2.96455e-05	minus	2842	Tex15_KO	-9	-4.54148e-06
minus	2458	Control	-143	-4.44268e-05	minus	2628	Tex15_KO	-12	-9.02203e-06	minus	3089	Control	-3	-1.61703e-06	minus	2843	Tex15_KO	-2	-1.00922e-06
minus	2459	Control	-40	-1.24271e-05	minus	2629	Tex15_KO	-2	-1.50367e-06	minus	3090	Control	-1	-5.39009e-07	minus	2845	Tex15_KO	-3	-1.51383e-06
minus	2460	Control	-99	-3.0757e-05	minus	2630	Tex15_KO	-1	-7.51836e-07	minus	3092	Control	-2	-1.07802e-06	minus	2848	Tex15_KO	-46	-2.3212e-05
minus	2461	Control	-4	-1.24271e-06	minus	2631	Tex15_KO	-79	-5.93951e-05	minus	3093	Control	-3	-1.61703e-06	minus	2849	Tex15_KO	-129	-6.50946e-05
minus	2462	Control	-18	-5.59218e-06	minus	2632	Tex15_KO	-7	-5.26285e-06	minus	3095	Control	-2	-1.07802e-06	minus	2850	Tex15_KO	-102	-5.14702e-05
minus	2463	Control	-2	-6.21353e-07	minus	2633	Tex15_KO	-18	-1.35331e-05	minus	3096	Control	-4	-2.15604e-06	minus	2851	Tex15_KO	-3	-1.51383e-06
minus	2464	Control	-12	-3.72812e-06	minus	2634	Tex15_KO	-91	-6.84171e-05	minus	3098	Control	-6	-3.23406e-06	minus	2853	Tex15_KO	-80	-4.03687e-05
minus	2465	Control	-8	-2.48541e-06	minus	2635	Tex15_KO	-907	-0.000681915	minus	3105	Control	-5	-2.69505e-06	minus	2854	Tex15_KO	-3	-1.51383e-06
minus	2468	Control	-3	-9.3203e-07	minus	2636	Tex15_KO	-5470	-0.00411254	minus	3106	Control	-199	-0.000107263	minus	2855	Tex15_KO	-179	-9.03251e-05
minus	2469	Control	-3	-9.3203e-07	minus	2637	Tex15_KO	-113	-8.49575e-05	minus	3107	Control	-2	-1.07802e-06	minus	2856	Tex15_KO	-25	-1.26152e-05
minus	2470	Control	-7	-2.17474e-06	minus	2638	Tex15_KO	-342	-0.000257128	minus	3108	Control	-2	-1.07802e-06	minus	2857	Tex15_KO	-1	-5.04609e-07
minus	2474	Control	-249	-7.73585e-05	minus	2639	Tex15_KO	-162	-0.000121797	minus	3110	Control	-30	-1.61703e-05	minus	2872	Tex15_KO	-1	-5.04609e-07
minus	2475	Control	-1	-3.10677e-07	minus	2640	Tex15_KO	-6	-4.51102e-06	minus	3111	Control	-51	-2.74895e-05	minus	2873	Tex15_KO	-3	-1.51383e-06
minus	2477	Control	-14	-4.34947e-06	minus	2641	Tex15_KO	-1454	-0.00109317	minus	3113	Control	-7	-3.77307e-06	minus	2874	Tex15_KO	-1	-5.04609e-07
minus	2478	Control	-295	-9.16496e-05	minus	2642	Tex15_KO	-415	-0.000312012	minus	3114	Control	-1	-5.39009e-07	minus	2875	Tex15_KO	-28	-1.41291e-05
minus	2479	Control	-43	-1.33591e-05	minus	2643	Tex15_KO	-178	-0.000133827	minus	3116	Control	-9	-4.85109e-06	minus	2876	Tex15_KO	-2	-1.00922e-06
minus	2480	Control	-83	-2.57862e-05	minus	2644	Tex15_KO	-29	-2.18032e-05	minus	3117	Control	-66	-3.55746e-05	minus	2877	Tex15_KO	-8	-4.03687e-06
minus	2481	Control	-1512	-0.000469743	minus	2645	Tex15_KO	-288	-0.000216529	minus	3118	Control	-215	-0.000115887	minus	2878	Tex15_KO	-7	-3.53227e-06
minus	2482	Control	-63	-1.95726e-05	minus	2646	Tex15_KO	-152	-0.000114279	minus	3119	Control	-22	-1.18582e-05	minus	2879	Tex15_KO	-60	-3.02766e-05
minus	2483	Control	-599	-0.000186095	minus	2647	Tex15_KO	-629	-0.000472905	minus	3120	Control	-119	-6.41421e-05	minus	2880	Tex15_KO	-123	-6.2067e-05
minus	2484	Control	-118	-3.66598e-05	minus	2648	Tex15_KO	-75	-5.63877e-05	minus	3121	Control	-45	-2.42554e-05	minus	2882	Tex15_KO	-6	-3.02766e-06
minus	2485	Control	-15	-4.66015e-06	minus	2649	Tex15_KO	-130	-9.77387e-05	minus	3124	Control	-1	-5.39009e-07	minus	2884	Tex15_KO	-15	-7.56914e-06
minus	2486	Control	-11	-3.41744e-06	minus	2650	Tex15_KO	-3135	-0.00235701	minus	3130	Control	-2	-1.07802e-06	minus	2885	Tex15_KO	-87	-4.3901e-05
minus	2487	Control	-495	-0.000153785	minus	2651	Tex15_KO	-125	-9.39795e-05	minus	3131	Control	-8	-4.31208e-06	minus	2887	Tex15_KO	-47	-2.37166e-05
minus	2488	Control	-1605	-0.000498636	minus	2652	Tex15_KO	-221	-0.000166156	minus	3146	Control	-2	-1.07802e-06	minus	2888	Tex15_KO	-28	-1.41291e-05
minus	2489	Control	-77	-2.39221e-05	minus	2653	Tex15_KO	-1084	-0.00081499	minus	3148	Control	-24	-1.29362e-05	minus	2889	Tex15_KO	-21	-1.05968e-05
minus	2490	Control	-2	-6.21353e-07	minus	2654	Tex15_KO	-446	-0.000335319	minus	3149	Control	-3	-1.61703e-06	minus	2890	Tex15_KO	-795	-0.000401164
minus	2491	Control	-458	-0.00014229	minus	2655	Tex15_KO	-68	-5.11249e-05	minus	3150	Control	-1	-5.39009e-07	minus	2891	Tex15_KO	-9	-4.54148e-06
minus	2492	Control	-24	-7.45624e-06	minus	2656	Tex15_KO	-14	-1.05257e-05	minus	3151	Control	-1	-5.39009e-07	minus	2892	Tex15_KO	-1	-5.04609e-07
minus	2493	Control	-3	-9.3203e-07	minus	2657	Tex15_KO	-10	-7.51836e-06	minus	3152	Control	-39	-2.10214e-05	minus	2893	Tex15_KO	-3	-1.51383e-06
minus	2494	Control	-213	-6.61741e-05	minus	2658	Tex15_KO	-3	-2.25551e-06	minus	3153	Control	-1	-5.39009e-07	minus	2908	Tex15_KO	-8	-4.03687e-06
minus	2495	Control	-47	-1.46018e-05	minus	2659	Tex15_KO	-19	-1.42849e-05	minus	3154	Control	-24	-1.29362e-05	minus	2914	Tex15_KO	-11	-5.5507e-06
minus	2496	Control	-6	-1.86406e-06	minus	2660	Tex15_KO	-2	-1.50367e-06	minus	3155	Control	-6	-3.23406e-06	minus	2915	Tex15_KO	-15	-7.56914e-06
minus	2497	Control	-127	-3.94559e-05	minus	2661	Tex15_KO	-1	-7.51836e-07	minus	3162	Control	-7	-3.77307e-06	minus	2916	Tex15_KO	-18	-9.08297e-06
minus	2498	Control	-24	-7.45624e-06	minus	2664	Tex15_KO	-101	-7.59355e-05	minus	3164	Control	-1	-5.39009e-07	minus	2918	Tex15_KO	-5	-2.52305e-06
minus	2499	Control	-6	-1.86406e-06	minus	2665	Tex15_KO	-6	-4.51102e-06	minus	3167	Control	-3	-1.61703e-06	minus	2919	Tex15_KO	-3	-1.51383e-06
minus	2500	Control	-24	-7.45624e-06	minus	2667	Tex15_KO	-1	-7.51836e-07	minus	3170	Control	-8	-4.31208e-06	minus	2920	Tex15_KO	-1	-5.04609e-07
minus	2501	Control	-37	-1.1495e-05	minus	2669	Tex15_KO	-9	-6.76653e-06	minus	3171	Control	-23	-1.23972e-05	minus	2921	Tex15_KO	-10	-5.04609e-06
minus	2502	Control	-224	-6.95916e-05	minus	2670	Tex15_KO	-20	-1.50367e-05	minus	3172	Control	-2	-1.07802e-06	minus	2923	Tex15_KO	-1	-5.04609e-07
minus	2503	Control	-71	-2.2058e-05	minus	2671	Tex15_KO	-7	-5.26285e-06	minus	3173	Control	-15	-8.08514e-06	minus	2927	Tex15_KO	-1	-5.04609e-07
minus	2504	Control	-56	-1.73979e-05	minus	2672	Tex15_KO	-318	-0.000239084	minus	3174	Control	-93	-5.01279e-05	minus	2939	Tex15_KO	-1	-5.04609e-07
minus	2505	Control	-3	-9.3203e-07	minus	2673	Tex15_KO	-1	-7.51836e-07	minus	3176	Control	-73	-3.93477e-05	minus	2941	Tex15_KO	-26	-1.31198e-05
minus	2506	Control	-6	-1.86406e-06	minus	2674	Tex15_KO	-22	-1.65404e-05	minus	3177	Control	-1	-5.39009e-07	minus	2945	Tex15_KO	-14	-7.06453e-06
minus	2507	Control	-23	-7.14556e-06	minus	2676	Tex15_KO	-1	-7.51836e-07	minus	3178	Control	-68	-3.66526e-05	minus	2946	Tex15_KO	-51	-2.57351e-05
minus	2508	Control	-5	-1.55338e-06	minus	2677	Tex15_KO	-215	-0.000161645	minus	3179	Control	-27	-1.45533e-05	minus	2947	Tex15_KO	-3	-1.51383e-06
minus	2509	Control	-1	-3.10677e-07	minus	2678	Tex15_KO	-15	-1.12775e-05	minus	3180	Control	-6	-3.23406e-06	minus	2948	Tex15_KO	-3	-1.51383e-06
minus	2510	Control	-2	-6.21353e-07	minus	2680	Tex15_KO	-32	-2.40588e-05	minus	3181	Control	-2123	-0.00114432	minus	2949	Tex15_KO	-4	-2.01844e-06
minus	2511	Control	-1	-3.10677e-07	minus	2682	Tex15_KO	-65	-4.88694e-05	minus	3182	Control	-149	-8.03124e-05	minus	2952	Tex15_KO	-1	-5.04609e-07
minus	2512	Control	-5	-1.55338e-06	minus	2683	Tex15_KO	-6	-4.51102e-06	minus	3183	Control	-30	-1.61703e-05	minus	2954	Tex15_KO	-4	-2.01844e-06
minus	2513	Control	-4	-1.24271e-06	minus	2684	Tex15_KO	-2	-1.50367e-06	minus	3184	Control	-135	-7.27663e-05	minus	2955	Tex15_KO	-433	-0.000218496
minus	2514	Control	-8	-2.48541e-06	minus	2685	Tex15_KO	-5	-3.75918e-06	minus	3185	Control	-2	-1.07802e-06	minus	2956	Tex15_KO	-2202	-0.00111115
minus	2516	Control	-15	-4.66015e-06	minus	2687	Tex15_KO	-16	-1.20294e-05	minus	3186	Control	-6	-3.23406e-06	minus	2957	Tex15_KO	-51	-2.57351e-05
minus	2517	Control	-6	-1.86406e-06	minus	2688	Tex15_KO	-29	-2.18032e-05	minus	3187	Control	-948	-0.000510981	minus	2958	Tex15_KO	-85	-4.28918e-05
minus	2519	Control	-7	-2.17474e-06	minus	2689	Tex15_KO	-28	-2.10514e-05	minus	3188	Control	-8	-4.31208e-06	minus	2959	Tex15_KO	-1052	-0.000530849
minus	2522	Control	-16	-4.97083e-06	minus	2690	Tex15_KO	-192	-0.000144353	minus	3189	Control	-413	-0.000222611	minus	2960	Tex15_KO	-6	-3.02766e-06
minus	2523	Control	-1	-3.10677e-07	minus	2691	Tex15_KO	-87	-6.54097e-05	minus	3190	Control	-66	-3.55746e-05	minus	2961	Tex15_KO	-3	-1.51383e-06
minus	2524	Control	-1	-3.10677e-07	minus	2692	Tex15_KO	-74	-5.56359e-05	minus	3191	Control	-1	-5.39009e-07	minus	2962	Tex15_KO	-3	-1.51383e-06
minus	2529	Control	-128	-3.97666e-05	minus	2693	Tex15_KO	-19	-1.42849e-05	minus	3192	Control	-871	-0.000469477	minus	2963	Tex15_KO	-9	-4.54148e-06
minus	2530	Control	-31	-9.63098e-06	minus	2694	Tex15_KO	-64	-4.81175e-05	minus	3193	Control	-6	-3.23406e-06	minus	2965	Tex15_KO	-3	-1.51383e-06
minus	2531	Control	-6	-1.86406e-06	minus	2695	Tex15_KO	-42	-3.15771e-05	minus	3194	Control	-32	-1.72483e-05	minus	2966	Tex15_KO	-4	-2.01844e-06
minus	2532	Control	-2	-6.21353e-07	minus	2696	Tex15_KO	-4	-3.00734e-06	minus	3195	Control	-30	-1.61703e-05	minus	2979	Tex15_KO	-10	-5.04609e-06
minus	2533	Control	-2	-6.21353e-07	minus	2697	Tex15_KO	-1040	-0.00078191	minus	3196	Control	-2	-1.07802e-06	minus	2981	Tex15_KO	-36	-1.81659e-05
minus	2536	Control	-2	-6.21353e-07	minus	2698	Tex15_KO	-30	-2.25551e-05	minus	3197	Control	-1	-5.39009e-07	minus	2982	Tex15_KO	-1	-5.04609e-07
minus	2537	Control	-3	-9.3203e-07	minus	2699	Tex15_KO	-53	-3.98473e-05	minus	3198	Control	-1	-5.39009e-07	minus	2983	Tex15_KO	-2	-1.00922e-06
minus	2538	Control	-5	-1.55338e-06	minus	2700	Tex15_KO	-1	-7.51836e-07	minus	3199	Control	-5	-2.69505e-06	minus	2984	Tex15_KO	-1	-5.04609e-07
minus	2539	Control	-11	-3.41744e-06	minus	2701	Tex15_KO	-336	-0.000252617	minus	3200	Control	-25	-1.34752e-05	minus	2985	Tex15_KO	-4	-2.01844e-06
minus	2540	Control	-2	-6.21353e-07	minus	2702	Tex15_KO	-132	-9.92424e-05	minus	3201	Control	-19	-1.02412e-05	minus	2986	Tex15_KO	-2	-1.00922e-06
minus	2545	Control	-5	-1.55338e-06	minus	2703	Tex15_KO	-2	-1.50367e-06	minus	3202	Control	-55	-2.96455e-05	minus	2987	Tex15_KO	-1	-5.04609e-07
minus	2546	Control	-1	-3.10677e-07	minus	2704	Tex15_KO	-13	-9.77387e-06	minus	3203	Control	-26	-1.40142e-05	minus	2990	Tex15_KO	-4	-2.01844e-06
minus	2548	Control	-1	-3.10677e-07	minus	2705	Tex15_KO	-4	-3.00734e-06	minus	3204	Control	-1	-5.39009e-07	minus	2991	Tex15_KO	-1	-5.04609e-07
minus	2550	Control	-3	-9.3203e-07	minus	2707	Tex15_KO	-136	-0.00010225	minus	3205	Control	-15	-8.08514e-06	minus	2995	Tex15_KO	-1	-5.04609e-07
minus	2552	Control	-6	-1.86406e-06	minus	2708	Tex15_KO	-3	-2.25551e-06	minus	3206	Control	-5	-2.69505e-06	minus	3001	Tex15_KO	-1	-5.04609e-07
minus	2553	Control	-2	-6.21353e-07	minus	2709	Tex15_KO	-3	-2.25551e-06	minus	3210	Control	-1	-5.39009e-07	minus	3002	Tex15_KO	-3	-1.51383e-06
minus	2554	Control	-25	-7.76692e-06	minus	2710	Tex15_KO	-1	-7.51836e-07	minus	3211	Control	-1	-5.39009e-07	minus	3003	Tex15_KO	-46	-2.3212e-05
minus	2555	Control	-3	-9.3203e-07	minus	2713	Tex15_KO	-3	-2.25551e-06	minus	3212	Control	-14	-7.54613e-06	minus	3005	Tex15_KO	-3	-1.51383e-06
minus	2556	Control	-7	-2.17474e-06	minus	2714	Tex15_KO	-5	-3.75918e-06	minus	3213	Control	-4	-2.15604e-06	minus	3006	Tex15_KO	-10	-5.04609e-06
minus	2557	Control	-115	-3.57278e-05	minus	2717	Tex15_KO	-5	-3.75918e-06	minus	3214	Control	-6	-3.23406e-06	minus	3007	Tex15_KO	-59	-2.9772e-05
minus	2559	Control	-1	-3.10677e-07	minus	2722	Tex15_KO	-11	-8.2702e-06	minus	3216	Control	-1	-5.39009e-07	minus	3008	Tex15_KO	-1	-5.04609e-07
minus	2562	Control	-74	-2.29901e-05	minus	2725	Tex15_KO	-7	-5.26285e-06	minus	3217	Control	-113	-6.09081e-05	minus	3010	Tex15_KO	-26	-1.31198e-05
minus	2563	Control	-6	-1.86406e-06	minus	2727	Tex15_KO	-386	-0.000290209	minus	3218	Control	-8	-4.31208e-06	minus	3011	Tex15_KO	-1	-5.04609e-07
minus	2564	Control	-72	-2.23687e-05	minus	2728	Tex15_KO	-51	-3.83436e-05	minus	3219	Control	-87	-4.68938e-05	minus	3012	Tex15_KO	-1	-5.04609e-07
minus	2568	Control	-16	-4.97083e-06	minus	2729	Tex15_KO	-43	-3.2329e-05	minus	3220	Control	-38	-2.04824e-05	minus	3013	Tex15_KO	-4	-2.01844e-06
minus	2569	Control	-3	-9.3203e-07	minus	2730	Tex15_KO	-23	-1.72922e-05	minus	3221	Control	-41	-2.20994e-05	minus	3014	Tex15_KO	-19	-9.58758e-06
minus	2570	Control	-3	-9.3203e-07	minus	2731	Tex15_KO	-10	-7.51836e-06	minus	3222	Control	-119	-6.41421e-05	minus	3015	Tex15_KO	-59	-2.9772e-05
minus	2571	Control	-17	-5.2815e-06	minus	2732	Tex15_KO	-111	-8.34538e-05	minus	3223	Control	-5	-2.69505e-06	minus	3032	Tex15_KO	-1	-5.04609e-07
minus	2572	Control	-3	-9.3203e-07	minus	2733	Tex15_KO	-159	-0.000119542	minus	3224	Control	-7	-3.77307e-06	minus	3033	Tex15_KO	-2	-1.00922e-06
minus	2573	Control	-7	-2.17474e-06	minus	2734	Tex15_KO	-13	-9.77387e-06	minus	3225	Control	-24	-1.29362e-05	minus	3034	Tex15_KO	-8	-4.03687e-06
minus	2574	Control	-26	-8.07759e-06	minus	2735	Tex15_KO	-88	-6.61616e-05	minus	3226	Control	-10	-5.39009e-06	minus	3036	Tex15_KO	-4	-2.01844e-06
minus	2575	Control	-8	-2.48541e-06	minus	2736	Tex15_KO	-8	-6.01469e-06	minus	3227	Control	-1	-5.39009e-07	minus	3037	Tex15_KO	-1	-5.04609e-07
minus	2576	Control	-299	-9.28923e-05	minus	2737	Tex15_KO	-10	-7.51836e-06	minus	3228	Control	-17	-9.16316e-06	minus	3039	Tex15_KO	-1	-5.04609e-07
minus	2577	Control	-4	-1.24271e-06	minus	2738	Tex15_KO	-10	-7.51836e-06	minus	3229	Control	-7	-3.77307e-06	minus	3048	Tex15_KO	-1	-5.04609e-07
minus	2578	Control	-195	-6.05819e-05	minus	2739	Tex15_KO	-26	-1.95477e-05	minus	3232	Control	-2	-1.07802e-06	minus	3065	Tex15_KO	-1	-5.04609e-07
minus	2579	Control	-11	-3.41744e-06	minus	2740	Tex15_KO	-12	-9.02203e-06	minus	3234	Control	-1	-5.39009e-07	minus	3067	Tex15_KO	-10	-5.04609e-06
minus	2580	Control	-18	-5.59218e-06	minus	2741	Tex15_KO	-346	-0.000260135	minus	3236	Control	-6	-3.23406e-06	minus	3068	Tex15_KO	-1	-5.04609e-07
minus	2581	Control	-132	-4.10093e-05	minus	2742	Tex15_KO	-21	-1.57886e-05	minus	3239	Control	-1	-5.39009e-07	minus	3069	Tex15_KO	-20	-1.00922e-05
minus	2582	Control	-152	-4.72228e-05	minus	2743	Tex15_KO	-242	-0.000181944	minus	3247	Control	-2	-1.07802e-06	minus	3073	Tex15_KO	-9	-4.54148e-06
minus	2583	Control	-38	-1.18057e-05	minus	2744	Tex15_KO	-57	-4.28547e-05	minus	3249	Control	-34	-1.83263e-05	minus	3074	Tex15_KO	-64	-3.2295e-05
minus	2584	Control	-4488	-0.00139432	minus	2745	Tex15_KO	-100	-7.51836e-05	minus	3252	Control	-192	-0.00010349	minus	3075	Tex15_KO	-20	-1.00922e-05
minus	2585	Control	-419	-0.000130174	minus	2746	Tex15_KO	-172	-0.000129316	minus	3253	Control	-29	-1.56313e-05	minus	3077	Tex15_KO	-2	-1.00922e-06
minus	2586	Control	-133	-4.132e-05	minus	2747	Tex15_KO	-4	-3.00734e-06	minus	3254	Control	-25	-1.34752e-05	minus	3078	Tex15_KO	-12	-6.05531e-06
minus	2587	Control	-213	-6.61741e-05	minus	2748	Tex15_KO	-2	-1.50367e-06	minus	3255	Control	-414	-0.00022315	minus	3079	Tex15_KO	-1	-5.04609e-07
minus	2588	Control	-11	-3.41744e-06	minus	2749	Tex15_KO	-1	-7.51836e-07	minus	3256	Control	-1	-5.39009e-07	minus	3080	Tex15_KO	-9	-4.54148e-06
minus	2589	Control	-9	-2.79609e-06	minus	2750	Tex15_KO	-2	-1.50367e-06	minus	3257	Control	-19	-1.02412e-05	minus	3084	Tex15_KO	-1	-5.04609e-07
minus	2590	Control	-9	-2.79609e-06	minus	2751	Tex15_KO	-3	-2.25551e-06	minus	3258	Control	-11	-5.9291e-06	minus	3085	Tex15_KO	-1	-5.04609e-07
minus	2591	Control	-35	-1.08737e-05	minus	2752	Tex15_KO	-6	-4.51102e-06	minus	3260	Control	-2	-1.07802e-06	minus	3086	Tex15_KO	-41	-2.0689e-05
minus	2592	Control	-109	-3.38638e-05	minus	2753	Tex15_KO	-129	-9.69869e-05	minus	3261	Control	-3	-1.61703e-06	minus	3087	Tex15_KO	-4	-2.01844e-06
minus	2593	Control	-18	-5.59218e-06	minus	2754	Tex15_KO	-2221	-0.00166983	minus	3262	Control	-1	-5.39009e-07	minus	3088	Tex15_KO	-87	-4.3901e-05
minus	2594	Control	-1294	-0.000402016	minus	2755	Tex15_KO	-13	-9.77387e-06	minus	3263	Control	-1	-5.39009e-07	minus	3089	Tex15_KO	-1	-5.04609e-07
minus	2595	Control	-284	-8.82322e-05	minus	2756	Tex15_KO	-874	-0.000657105	minus	3271	Control	-7	-3.77307e-06	minus	3090	Tex15_KO	-2	-1.00922e-06
minus	2596	Control	-517	-0.00016062	minus	2757	Tex15_KO	-71	-5.33804e-05	minus	3273	Control	-1	-5.39009e-07	minus	3092	Tex15_KO	-1	-5.04609e-07
minus	2597	Control	-63	-1.95726e-05	minus	2758	Tex15_KO	-551	-0.000414262	minus	3274	Control	-20	-1.07802e-05	minus	3093	Tex15_KO	-1	-5.04609e-07
minus	2598	Control	-57	-1.77086e-05	minus	2759	Tex15_KO	-507	-0.000381181	minus	3276	Control	-33	-1.77873e-05	minus	3094	Tex15_KO	-9	-4.54148e-06
minus	2599	Control	-19	-5.90286e-06	minus	2760	Tex15_KO	-53	-3.98473e-05	minus	3277	Control	-1	-5.39009e-07	minus	3096	Tex15_KO	-6	-3.02766e-06
minus	2601	Control	-34	-1.0563e-05	minus	2762	Tex15_KO	-140	-0.000105257	minus	3279	Control	-12	-6.46811e-06	minus	3098	Tex15_KO	-3	-1.51383e-06
minus	2602	Control	-17	-5.2815e-06	minus	2763	Tex15_KO	-9	-6.76653e-06	minus	3282	Control	-4	-2.15604e-06	minus	3101	Tex15_KO	-1	-5.04609e-07
minus	2603	Control	-6	-1.86406e-06	minus	2764	Tex15_KO	-85	-6.39061e-05	minus	3284	Control	-17	-9.16316e-06	minus	3104	Tex15_KO	-3	-1.51383e-06
minus	2604	Control	-1512	-0.000469743	minus	2765	Tex15_KO	-19	-1.42849e-05	minus	3288	Control	-9	-4.85109e-06	minus	3105	Tex15_KO	-23	-1.1606e-05
minus	2605	Control	-125	-3.88346e-05	minus	2766	Tex15_KO	-2	-1.50367e-06	minus	3289	Control	-727	-0.00039186	minus	3106	Tex15_KO	-226	-0.000114042
minus	2606	Control	-320	-9.94165e-05	minus	2767	Tex15_KO	-39	-2.93216e-05	minus	3290	Control	-76	-4.09647e-05	minus	3107	Tex15_KO	-4	-2.01844e-06
minus	2607	Control	-2	-6.21353e-07	minus	2768	Tex15_KO	-535	-0.000402232	minus	3291	Control	-18	-9.70217e-06	minus	3108	Tex15_KO	-3	-1.51383e-06
minus	2608	Control	-100	-3.10677e-05	minus	2769	Tex15_KO	-26	-1.95477e-05	minus	3292	Control	-12	-6.46811e-06	minus	3109	Tex15_KO	-1	-5.04609e-07
minus	2609	Control	-1724	-0.000535606	minus	2770	Tex15_KO	-51	-3.83436e-05	minus	3293	Control	-59	-3.18016e-05	minus	3110	Tex15_KO	-39	-1.96798e-05
minus	2610	Control	-3082	-0.000957505	minus	2771	Tex15_KO	-66	-4.96212e-05	minus	3294	Control	-5	-2.69505e-06	minus	3111	Tex15_KO	-135	-6.81223e-05
minus	2611	Control	-4522	-0.00140488	minus	2772	Tex15_KO	-41	-3.08253e-05	minus	3296	Control	-3	-1.61703e-06	minus	3112	Tex15_KO	-1	-5.04609e-07
minus	2612	Control	-41	-1.27377e-05	minus	2773	Tex15_KO	-12	-9.02203e-06	minus	3297	Control	-9	-4.85109e-06	minus	3113	Tex15_KO	-9	-4.54148e-06
minus	2613	Control	-184	-5.71645e-05	minus	2774	Tex15_KO	-12	-9.02203e-06	minus	3298	Control	-150	-8.08514e-05	minus	3114	Tex15_KO	-1	-5.04609e-07
minus	2614	Control	-91	-2.82716e-05	minus	2775	Tex15_KO	-63	-4.73657e-05	minus	3300	Control	-2	-1.07802e-06	minus	3115	Tex15_KO	-2	-1.00922e-06
minus	2615	Control	-120	-3.72812e-05	minus	2776	Tex15_KO	-273	-0.000205251	minus	3301	Control	-7	-3.77307e-06	minus	3116	Tex15_KO	-21	-1.05968e-05
minus	2616	Control	-224	-6.95916e-05	minus	2777	Tex15_KO	-597	-0.000448846	minus	3302	Control	-8	-4.31208e-06	minus	3117	Tex15_KO	-140	-7.06453e-05
minus	2617	Control	-77	-2.39221e-05	minus	2778	Tex15_KO	-60	-4.51102e-05	minus	3303	Control	-495	-0.00026681	minus	3118	Tex15_KO	-301	-0.000151887
minus	2618	Control	-101	-3.13783e-05	minus	2779	Tex15_KO	-14	-1.05257e-05	minus	3313	Control	-1	-5.39009e-07	minus	3119	Tex15_KO	-52	-2.62397e-05
minus	2619	Control	-19	-5.90286e-06	minus	2780	Tex15_KO	-280	-0.000210514	minus	3317	Control	-8	-4.31208e-06	minus	3120	Tex15_KO	-194	-9.78942e-05
minus	2620	Control	-64	-1.98833e-05	minus	2781	Tex15_KO	-4	-3.00734e-06	minus	3319	Control	-21	-1.13192e-05	minus	3121	Tex15_KO	-69	-3.4818e-05
minus	2621	Control	-9	-2.79609e-06	minus	2782	Tex15_KO	-74	-5.56359e-05	minus	3322	Control	-1	-5.39009e-07	minus	3124	Tex15_KO	-1	-5.04609e-07
minus	2622	Control	-40	-1.24271e-05	minus	2783	Tex15_KO	-16	-1.20294e-05	minus	3323	Control	-5	-2.69505e-06	minus	3127	Tex15_KO	-1	-5.04609e-07
minus	2623	Control	-6	-1.86406e-06	minus	2784	Tex15_KO	-6	-4.51102e-06	minus	3324	Control	-4	-2.15604e-06	minus	3129	Tex15_KO	-1	-5.04609e-07
minus	2624	Control	-12	-3.72812e-06	minus	2785	Tex15_KO	-1139	-0.000856341	minus	3325	Control	-1	-5.39009e-07	minus	3130	Tex15_KO	-11	-5.5507e-06
minus	2625	Control	-2	-6.21353e-07	minus	2786	Tex15_KO	-14	-1.05257e-05	minus	3327	Control	-3	-1.61703e-06	minus	3131	Tex15_KO	-7	-3.53227e-06
minus	2626	Control	-5	-1.55338e-06	minus	2787	Tex15_KO	-9	-6.76653e-06	minus	3329	Control	-2	-1.07802e-06	minus	3132	Tex15_KO	-1	-5.04609e-07
minus	2627	Control	-8	-2.48541e-06	minus	2788	Tex15_KO	-708	-0.0005323	minus	3330	Control	-20	-1.07802e-05	minus	3136	Tex15_KO	-3	-1.51383e-06
minus	2628	Control	-42	-1.30484e-05	minus	2789	Tex15_KO	-11	-8.2702e-06	minus	3331	Control	-83	-4.47378e-05	minus	3142	Tex15_KO	-1	-5.04609e-07
minus	2629	Control	-5	-1.55338e-06	minus	2790	Tex15_KO	-7	-5.26285e-06	minus	3332	Control	-1	-5.39009e-07	minus	3146	Tex15_KO	-1	-5.04609e-07
minus	2630	Control	-3	-9.3203e-07	minus	2791	Tex15_KO	-4	-3.00734e-06	minus	3333	Control	-28	-1.50923e-05	minus	3148	Tex15_KO	-21	-1.05968e-05
minus	2631	Control	-207	-6.43101e-05	minus	2792	Tex15_KO	-1	-7.51836e-07	minus	3334	Control	-1	-5.39009e-07	minus	3152	Tex15_KO	-57	-2.87627e-05
minus	2632	Control	-21	-6.52421e-06	minus	2793	Tex15_KO	-2	-1.50367e-06	minus	3336	Control	-9	-4.85109e-06	minus	3153	Tex15_KO	-4	-2.01844e-06
minus	2633	Control	-53	-1.64659e-05	minus	2794	Tex15_KO	-14	-1.05257e-05	minus	3337	Control	-25	-1.34752e-05	minus	3154	Tex15_KO	-35	-1.76613e-05
minus	2634	Control	-240	-7.45624e-05	minus	2795	Tex15_KO	-3	-2.25551e-06	minus	3338	Control	-7	-3.77307e-06	minus	3161	Tex15_KO	-1	-5.04609e-07
minus	2635	Control	-1865	-0.000579412	minus	2800	Tex15_KO	-3	-2.25551e-06	minus	3339	Control	-32	-1.72483e-05	minus	3162	Tex15_KO	-11	-5.5507e-06
minus	2636	Control	-20083	-0.00623932	minus	2802	Tex15_KO	-3	-2.25551e-06	minus	3348	Control	-6	-3.23406e-06	minus	3163	Tex15_KO	-2	-1.00922e-06
minus	2637	Control	-387	-0.000120232	minus	2803	Tex15_KO	-9	-6.76653e-06	minus	3349	Control	-4	-2.15604e-06	minus	3164	Tex15_KO	-2	-1.00922e-06
minus	2638	Control	-1009	-0.000313473	minus	2804	Tex15_KO	-7	-5.26285e-06	minus	3350	Control	-17	-9.16316e-06	minus	3165	Tex15_KO	-1	-5.04609e-07
minus	2639	Control	-480	-0.000149125	minus	2805	Tex15_KO	-992	-0.000745821	minus	3351	Control	-10	-5.39009e-06	minus	3167	Tex15_KO	-2	-1.00922e-06
minus	2640	Control	-27	-8.38827e-06	minus	2806	Tex15_KO	-11	-8.2702e-06	minus	3352	Control	-30	-1.61703e-05	minus	3170	Tex15_KO	-5	-2.52305e-06
minus	2641	Control	-6686	-0.00207718	minus	2807	Tex15_KO	-20	-1.50367e-05	minus	3353	Control	-182	-9.80997e-05	minus	3171	Tex15_KO	-18	-9.08297e-06
minus	2642	Control	-2572	-0.00079906	minus	2808	Tex15_KO	-10	-7.51836e-06	minus	3354	Control	-1431	-0.000771323	minus	3172	Tex15_KO	-2	-1.00922e-06
minus	2643	Control	-1094	-0.00033988	minus	2809	Tex15_KO	-4	-3.00734e-06	minus	3355	Control	-7	-3.77307e-06	minus	3173	Tex15_KO	-16	-8.07375e-06
minus	2644	Control	-110	-3.41744e-05	minus	2810	Tex15_KO	-1	-7.51836e-07	minus	3356	Control	-162	-8.73195e-05	minus	3174	Tex15_KO	-191	-9.63804e-05
minus	2645	Control	-868	-0.000269667	minus	2811	Tex15_KO	-2	-1.50367e-06	minus	3357	Control	-10	-5.39009e-06	minus	3176	Tex15_KO	-167	-8.42698e-05
minus	2646	Control	-389	-0.000120853	minus	2813	Tex15_KO	-1	-7.51836e-07	minus	3358	Control	-10	-5.39009e-06	minus	3177	Tex15_KO	-4	-2.01844e-06
minus	2647	Control	-1363	-0.000423452	minus	2818	Tex15_KO	-1	-7.51836e-07	minus	3359	Control	-3	-1.61703e-06	minus	3178	Tex15_KO	-65	-3.27996e-05
minus	2648	Control	-124	-3.85239e-05	minus	2819	Tex15_KO	-10	-7.51836e-06	minus	3360	Control	-27	-1.45533e-05	minus	3179	Tex15_KO	-42	-2.11936e-05
minus	2649	Control	-227	-7.05236e-05	minus	2822	Tex15_KO	-7	-5.26285e-06	minus	3361	Control	-4	-2.15604e-06	minus	3181	Tex15_KO	-3551	-0.00179187
minus	2650	Control	-13898	-0.00431778	minus	2824	Tex15_KO	-1	-7.51836e-07	minus	3362	Control	-14	-7.54613e-06	minus	3182	Tex15_KO	-246	-0.000124134
minus	2651	Control	-143	-4.44268e-05	minus	2825	Tex15_KO	-4	-3.00734e-06	minus	3363	Control	-73	-3.93477e-05	minus	3183	Tex15_KO	-60	-3.02766e-05
minus	2652	Control	-648	-0.000201318	minus	2826	Tex15_KO	-2	-1.50367e-06	minus	3364	Control	-12	-6.46811e-06	minus	3184	Tex15_KO	-240	-0.000121106
minus	2653	Control	-2043	-0.000634712	minus	2827	Tex15_KO	-43	-3.2329e-05	minus	3365	Control	-29	-1.56313e-05	minus	3185	Tex15_KO	-9	-4.54148e-06
minus	2654	Control	-333	-0.000103455	minus	2828	Tex15_KO	-3	-2.25551e-06	minus	3366	Control	-1150	-0.000619861	minus	3186	Tex15_KO	-16	-8.07375e-06
minus	2655	Control	-122	-3.79025e-05	minus	2829	Tex15_KO	-5	-3.75918e-06	minus	3367	Control	-113	-6.09081e-05	minus	3187	Tex15_KO	-1392	-0.000702416
minus	2656	Control	-14	-4.34947e-06	minus	2830	Tex15_KO	-2	-1.50367e-06	minus	3368	Control	-53	-2.85675e-05	minus	3188	Tex15_KO	-20	-1.00922e-05
minus	2657	Control	-32	-9.94165e-06	minus	2831	Tex15_KO	-33	-2.48106e-05	minus	3369	Control	-364	-0.000196199	minus	3189	Tex15_KO	-383	-0.000193265
minus	2658	Control	-5	-1.55338e-06	minus	2832	Tex15_KO	-27	-2.02996e-05	minus	3370	Control	-64	-3.44966e-05	minus	3190	Tex15_KO	-116	-5.85347e-05
minus	2659	Control	-19	-5.90286e-06	minus	2833	Tex15_KO	-44	-3.30808e-05	minus	3371	Control	-24	-1.29362e-05	minus	3191	Tex15_KO	-5	-2.52305e-06
minus	2660	Control	-5	-1.55338e-06	minus	2834	Tex15_KO	-33	-2.48106e-05	minus	3372	Control	-50	-2.69505e-05	minus	3192	Tex15_KO	-1625	-0.00081999
minus	2661	Control	-3	-9.3203e-07	minus	2835	Tex15_KO	-10	-7.51836e-06	minus	3373	Control	-9	-4.85109e-06	minus	3193	Tex15_KO	-14	-7.06453e-06
minus	2664	Control	-531	-0.000164969	minus	2836	Tex15_KO	-79	-5.93951e-05	minus	3375	Control	-5	-2.69505e-06	minus	3194	Tex15_KO	-45	-2.27074e-05
minus	2665	Control	-14	-4.34947e-06	minus	2837	Tex15_KO	-51	-3.83436e-05	minus	3376	Control	-2	-1.07802e-06	minus	3195	Tex15_KO	-60	-3.02766e-05
minus	2666	Control	-7	-2.17474e-06	minus	2838	Tex15_KO	-8	-6.01469e-06	minus	3377	Control	-3	-1.61703e-06	minus	3196	Tex15_KO	-4	-2.01844e-06
minus	2667	Control	-2	-6.21353e-07	minus	2839	Tex15_KO	-8	-6.01469e-06	minus	3378	Control	-5	-2.69505e-06	minus	3197	Tex15_KO	-4	-2.01844e-06
minus	2669	Control	-11	-3.41744e-06	minus	2841	Tex15_KO	-77	-5.78914e-05	minus	3379	Control	-7	-3.77307e-06	minus	3198	Tex15_KO	-1	-5.04609e-07
minus	2670	Control	-20	-6.21353e-06	minus	2842	Tex15_KO	-3	-2.25551e-06	minus	3381	Control	-42	-2.26384e-05	minus	3199	Tex15_KO	-25	-1.26152e-05
minus	2671	Control	-16	-4.97083e-06	minus	2843	Tex15_KO	-2	-1.50367e-06	minus	3382	Control	-78	-4.20427e-05	minus	3200	Tex15_KO	-32	-1.61475e-05
minus	2672	Control	-320	-9.94165e-05	minus	2844	Tex15_KO	-26	-1.95477e-05	minus	3383	Control	-292	-0.000157391	minus	3201	Tex15_KO	-40	-2.01844e-05
minus	2673	Control	-2	-6.21353e-07	minus	2850	Tex15_KO	-9	-6.76653e-06	minus	3384	Control	-72	-3.88087e-05	minus	3202	Tex15_KO	-105	-5.2984e-05
minus	2674	Control	-50	-1.55338e-05	minus	2851	Tex15_KO	-2	-1.50367e-06	minus	3385	Control	-18223	-0.00982237	minus	3203	Tex15_KO	-20	-1.00922e-05
minus	2675	Control	-7	-2.17474e-06	minus	2852	Tex15_KO	-5	-3.75918e-06	minus	3386	Control	-17	-9.16316e-06	minus	3204	Tex15_KO	-4	-2.01844e-06
minus	2676	Control	-3	-9.3203e-07	minus	2853	Tex15_KO	-99	-7.44318e-05	minus	3388	Control	-5	-2.69505e-06	minus	3205	Tex15_KO	-23	-1.1606e-05
minus	2677	Control	-379	-0.000117746	minus	2854	Tex15_KO	-29	-2.18032e-05	minus	3393	Control	-1	-5.39009e-07	minus	3206	Tex15_KO	-1	-5.04609e-07
minus	2678	Control	-22	-6.83489e-06	minus	2855	Tex15_KO	-30	-2.25551e-05	minus	3394	Control	-1	-5.39009e-07	minus	3211	Tex15_KO	-1	-5.04609e-07
minus	2679	Control	-10	-3.10677e-06	minus	2856	Tex15_KO	-133	-9.99942e-05	minus	3395	Control	-10	-5.39009e-06	minus	3212	Tex15_KO	-20	-1.00922e-05
minus	2680	Control	-198	-6.1514e-05	minus	2857	Tex15_KO	-5	-3.75918e-06	minus	3396	Control	-1	-5.39009e-07	minus	3213	Tex15_KO	-2	-1.00922e-06
minus	2682	Control	-161	-5.00189e-05	minus	2858	Tex15_KO	-86	-6.46579e-05	minus	3397	Control	-1	-5.39009e-07	minus	3214	Tex15_KO	-8	-4.03687e-06
minus	2683	Control	-4	-1.24271e-06	minus	2859	Tex15_KO	-17	-1.27812e-05	minus	3398	Control	-47	-2.53334e-05	minus	3217	Tex15_KO	-280	-0.000141291
minus	2684	Control	-6	-1.86406e-06	minus	2860	Tex15_KO	-2	-1.50367e-06	minus	3399	Control	-2	-1.07802e-06	minus	3218	Tex15_KO	-6	-3.02766e-06
minus	2685	Control	-6	-1.86406e-06	minus	2861	Tex15_KO	-82	-6.16506e-05	minus	3400	Control	-2	-1.07802e-06	minus	3219	Tex15_KO	-93	-4.69287e-05
minus	2687	Control	-53	-1.64659e-05	minus	2862	Tex15_KO	-1	-7.51836e-07	minus	3401	Control	-13	-7.00712e-06	minus	3220	Tex15_KO	-26	-1.31198e-05
minus	2688	Control	-96	-2.9825e-05	minus	2863	Tex15_KO	-71	-5.33804e-05	minus	3402	Control	-1	-5.39009e-07	minus	3221	Tex15_KO	-37	-1.86705e-05
minus	2689	Control	-89	-2.76502e-05	minus	2864	Tex15_KO	-46	-3.45845e-05	minus	3411	Control	-12	-6.46811e-06	minus	3222	Tex15_KO	-143	-7.21591e-05
minus	2690	Control	-432	-0.000134212	minus	2865	Tex15_KO	-6	-4.51102e-06	minus	3415	Control	-1	-5.39009e-07	minus	3223	Tex15_KO	-2	-1.00922e-06
minus	2691	Control	-298	-9.25816e-05	minus	2866	Tex15_KO	-7	-5.26285e-06	minus	3419	Control	-226	-0.000121816	minus	3224	Tex15_KO	-4	-2.01844e-06
minus	2692	Control	-158	-4.90869e-05	minus	2867	Tex15_KO	-72	-5.41322e-05	minus	3420	Control	-21	-1.13192e-05	minus	3225	Tex15_KO	-34	-1.71567e-05
minus	2693	Control	-42	-1.30484e-05	minus	2868	Tex15_KO	-154	-0.000115783	minus	3421	Control	-24	-1.29362e-05	minus	3226	Tex15_KO	-19	-9.58758e-06
minus	2694	Control	-66	-2.05047e-05	minus	2869	Tex15_KO	-186	-0.000139842	minus	3422	Control	-281	-0.000151462	minus	3227	Tex15_KO	-4	-2.01844e-06
minus	2695	Control	-111	-3.44851e-05	minus	2870	Tex15_KO	-268	-0.000201492	minus	3423	Control	-20	-1.07802e-05	minus	3228	Tex15_KO	-23	-1.1606e-05
minus	2696	Control	-6	-1.86406e-06	minus	2871	Tex15_KO	-9	-6.76653e-06	minus	3424	Control	-3558	-0.0019178	minus	3229	Tex15_KO	-21	-1.05968e-05
minus	2697	Control	-2885	-0.000896302	minus	2872	Tex15_KO	-51	-3.83436e-05	minus	3425	Control	-28	-1.50923e-05	minus	3230	Tex15_KO	-1	-5.04609e-07
minus	2698	Control	-12	-3.72812e-06	minus	2873	Tex15_KO	-58	-4.36065e-05	minus	3427	Control	-4	-2.15604e-06	minus	3232	Tex15_KO	-1	-5.04609e-07
minus	2699	Control	-127	-3.94559e-05	minus	2874	Tex15_KO	-40	-3.00734e-05	minus	3429	Control	-11	-5.9291e-06	minus	3236	Tex15_KO	-1	-5.04609e-07
minus	2700	Control	-1	-3.10677e-07	minus	2875	Tex15_KO	-185	-0.00013909	minus	3430	Control	-177	-9.54047e-05	minus	3239	Tex15_KO	-1	-5.04609e-07
minus	2701	Control	-592	-0.000183921	minus	2876	Tex15_KO	-18	-1.35331e-05	minus	3431	Control	-12	-6.46811e-06	minus	3240	Tex15_KO	-1	-5.04609e-07
minus	2702	Control	-329	-0.000102213	minus	2877	Tex15_KO	-655	-0.000492453	minus	3432	Control	-58	-3.12625e-05	minus	3247	Tex15_KO	-2	-1.00922e-06
minus	2703	Control	-30	-9.3203e-06	minus	2878	Tex15_KO	-89	-6.69134e-05	minus	3433	Control	-1	-5.39009e-07	minus	3248	Tex15_KO	-2	-1.00922e-06
[truncated: 8,889 more rows]

## Sheet: Supplementary Figure 4 f
vst_ctrl_1	vst_ctrl_2	vst_ctrl_3	vst_Tex15_1	vst_Tex15_2	vst_Tex15_3	ensemble	Mean_vst_Control	Mean_vst_Tex15_KO	gene_name	DESeq2_ctrl_v_Tex15_log2FoldChange	DESeq2_ctrl_v_Tex15_padj
8.42839	8.39805	8.30364	8.3079	8.82816	8.37104	ENSMUSG00000000001	8.37669	8.50236	Gnai3	0.271787	0.872885
6.69432	6.69432	6.69432	6.69432	6.69432	6.69432	ENSMUSG00000000003	6.69432	6.69432	Pbsn	NA	NA
8.303	8.04516	8.13168	8.04196	8.35491	8.22249	ENSMUSG00000000028	8.15994	8.20645	Cdc45	0.101901	0.9658
8.351	8.18337	8.31806	8.2147	9.54958	8.57827	ENSMUSG00000000031	8.28414	8.78085	H19	1.08242	0.71053
10.5426	10.555	10.6344	10.5675	10.4261	10.4934	ENSMUSG00000000037	10.5773	10.4957	Scml2	-0.0934426	0.91701
7.50433	7.3807	7.52152	7.95117	7.90274	7.90035	ENSMUSG00000000049	7.46885	7.91808	Apoh	1.35812	0.0443289
7.86344	8.00415	8.01899	7.78445	8.00574	7.88542	ENSMUSG00000000056	7.96219	7.89187	Narf	-0.168229	0.948632
6.69432	6.94424	6.88914	6.69432	7.28404	6.93907	ENSMUSG00000000058	6.84257	6.97248	Cav2	2.04976	NA
7.80237	7.87818	7.86387	7.73085	8.20755	7.98548	ENSMUSG00000000078	7.84814	7.97463	Klf6	0.361887	0.87079
8.58146	8.76792	8.7034	8.68467	8.51547	8.4411	ENSMUSG00000000085	8.68426	8.54708	Scmh1	-0.232186	0.856258
7.89972	7.80433	7.83422	7.95117	8.12309	7.79068	ENSMUSG00000000088	7.84609	7.95498	Cox5a	0.295417	0.899972
7.39477	7.50104	7.36368	7.59122	8.83142	7.80714	ENSMUSG00000000093	7.41983	8.07659	Tbx2	2.22675	0.298594
7.5794	7.87025	7.77198	7.63355	7.51142	7.70358	ENSMUSG00000000094	7.74054	7.61618	Tbx4	-0.388807	0.883701
7.27886	7.48864	7.22525	7.42141	7.11276	7.23902	ENSMUSG00000000103	7.33092	7.25773	Zfy2	-0.330293	0.954967
7.00392	6.94424	7.1065	6.98206	8.50708	7.4084	ENSMUSG00000000120	7.01822	7.63251	Ngfr	3.71728	0.294716
7.5794	7.57135	7.7475	7.58029	7.63703	7.60676	ENSMUSG00000000125	7.63275	7.60802	Wnt3	-0.0924111	0.980305
7.13133	6.69432	7.18896	7.24902	7.28404	7.22075	ENSMUSG00000000126	7.00487	7.25127	Wnt9a	1.09336	0.827858
8.78244	8.87953	8.84213	8.8648	8.99062	8.61819	ENSMUSG00000000127	8.8347	8.82454	Fer	-0.00226402	0.999595
9.1756	9.31722	9.21381	9.29742	8.83467	9.17224	ENSMUSG00000000131	9.23554	9.10144	Xpo6	-0.174941	0.899972
8.21122	8.20094	8.1373	8.05526	8.2237	8.20041	ENSMUSG00000000134	8.18315	8.15979	Tfe3	-0.0442602	0.988147
8.46315	8.38325	8.21832	8.31838	8.37854	8.47686	ENSMUSG00000000142	8.35491	8.39126	Axin2	0.0650458	0.975269
8.20055	8.22963	8.20785	8.20322	8.05049	8.24415	ENSMUSG00000000148	8.21268	8.16595	Brat1	-0.0920086	0.965803
8.57756	8.54559	8.40994	8.38435	8.89495	8.61819	ENSMUSG00000000149	8.51103	8.6325	Gna12	0.239244	0.884968
7.13133	7.21244	7.25912	7.28437	7.17693	7.13993	ENSMUSG00000000154	7.20096	7.20041	Slc22a18	0.000907398	0.999803
7.13133	7.43681	7.3905	7.40757	6.83423	7.11723	ENSMUSG00000000157	7.31954	7.11968	Itgb2l	-0.802119	0.893352
7.40785	7.36588	7.18896	7.23043	7.06363	7.13993	ENSMUSG00000000159	7.3209	7.14467	Igsf5	-0.966684	0.789865
7.44562	7.53701	7.66976	7.7216	7.84312	7.75684	ENSMUSG00000000167	7.55079	7.77385	Pih1d2	0.677241	0.664472
9.13807	9.03393	8.96178	9.00505	9.30082	9.12511	ENSMUSG00000000168	9.04459	9.14366	Dlat	0.150951	0.912795
7.87811	7.64612	7.81905	7.81852	8.20755	7.96486	ENSMUSG00000000171	7.78109	7.99698	Sdhd	0.566398	0.712884
6.69432	7.04733	7.03124	6.83837	6.89211	6.83574	ENSMUSG00000000182	6.9243	6.85541	Fgf23	-1.57523	NA
6.89035	7.1493	6.88914	6.94361	6.83423	6.69432	ENSMUSG00000000183	6.97626	6.82406	Fgf6	-1.80264	NA
7.9948	7.88605	7.86387	7.81852	8.92257	8.29658	ENSMUSG00000000184	7.91491	8.34589	Ccnd2	1.10179	0.6725
8.86291	8.90601	9.05827	8.9336	8.81833	8.9639	ENSMUSG00000000194	8.9424	8.90528	Gpr107	-0.059641	0.969657
7.35385	7.4632	7.24246	7.36421	7.28404	7.4084	ENSMUSG00000000197	7.35317	7.35222	Nalcn	-0.0210327	0.999595
7.27886	7.43681	7.3905	7.28437	7.40093	7.35219	ENSMUSG00000000202	7.36872	7.34583	Btbd17	-0.105211	0.986611
7.24584	7.1493	7.25912	7.19107	7.03637	7.3064	ENSMUSG00000000204	7.21809	7.17795	Slfn4	-0.17213	0.980305
6.97134	7.25042	7.24246	7.14816	7.03637	7.13993	ENSMUSG00000000214	7.15474	7.10815	Th	-0.401244	0.958949
6.97134	6.98279	6.83213	6.69432	6.83423	6.69432	ENSMUSG00000000215	6.92875	6.74096	Ins2	-3.05042	NA
7.17267	7.04733	7.12863	7.07449	7.03637	6.93907	ENSMUSG00000000216	7.11621	7.01664	Scnn1g	-0.762115	0.91701
7.42067	7.33515	7.30626	7.42141	7.37372	7.44761	ENSMUSG00000000223	7.35402	7.41425	Drp2	0.250484	0.958096
7.00392	7.30275	7.1065	7.14816	6.89211	7.01004	ENSMUSG00000000244	7.13772	7.01677	Tspan32	-0.890727	0.899972
7.42067	7.19232	7.46498	7.36421	7.49996	7.3948	ENSMUSG00000000247	7.35932	7.41966	Lhx2	0.212883	0.965025
7.63848	7.88605	7.89264	7.66392	7.54477	7.83923	ENSMUSG00000000248	7.80572	7.68264	Clec2g	-0.347367	0.899972
7.89972	7.96146	8.00005	8.17399	8.18564	8.06411	ENSMUSG00000000253	7.95374	8.14125	Gmpr	0.430184	0.729609
7.03334	6.94424	6.88914	7.01589	6.89211	6.83574	ENSMUSG00000000263	6.95557	6.91458	Glra1	-0.412053	NA
7.13133	6.98279	6.88914	6.89795	7.62728	7.04004	ENSMUSG00000000266	7.00108	7.18842	Mid2	1.76101	0.693611
8.18978	8.10384	8.14289	7.97284	8.37854	8.09522	ENSMUSG00000000275	8.1455	8.14886	Trim25	0.0351964	0.994152
8.94459	8.83187	8.82638	8.80985	8.40628	8.76984	ENSMUSG00000000276	8.86761	8.66199	Dgke	-0.315823	0.769923
7.74545	7.60425	7.70517	7.75805	7.90274	8.03855	ENSMUSG00000000278	7.68496	7.89978	Scpep1	0.603022	0.670251
7.73702	7.71473	7.69645	7.6438	7.75449	7.64684	ENSMUSG00000000282	7.71607	7.68171	Mnt	-0.0976851	0.975319
7.19202	7.25042	7.20744	7.21114	7.28404	7.27374	ENSMUSG00000000290	7.21662	7.25631	Itgb2	0.217643	0.969065
8.2882	8.23528	8.15949	8.08778	8.58846	8.33192	ENSMUSG00000000295	8.22766	8.33605	Hddc2	0.249706	0.900965
7.86344	7.53701	7.6422	7.39344	7.79583	7.79068	ENSMUSG00000000296	7.68088	7.65998	Tpd52l1	-0.0338285	0.996585
7.63848	7.77836	7.68765	7.77574	7.62728	7.87027	ENSMUSG00000000301	7.7015	7.75776	Pemt	0.174108	0.958348
7.82574	7.84606	7.95445	7.95117	7.35967	7.88542	ENSMUSG00000000303	7.87542	7.73209	Cdh1	-0.290271	0.934092
7.59958	7.59343	7.32114	7.39344	7.38747	7.44761	ENSMUSG00000000305	7.50471	7.40951	Cdh4	-0.405645	0.915032
7.45775	7.57135	7.55348	7.4613	7.62728	7.65656	ENSMUSG00000000308	7.52753	7.58172	Ckmt1	0.198845	0.959618
8.08186	8.02485	8.04982	8.2147	8.19116	8.17218	ENSMUSG00000000317	8.05218	8.19268	Bcl6b	0.306104	0.828912
7.29466	7.30275	7.27528	7.04644	7.13522	7.25666	ENSMUSG00000000318	7.2909	7.14611	Clec10a	-0.75556	0.858895
7.55869	7.21244	7.47665	7.39344	7.45221	7.3948	ENSMUSG00000000320	7.41593	7.41348	Alox12	-0.0760106	0.991957
10.1547	9.81438	9.94382	10.1188	10.0994	10.1367	ENSMUSG00000000325	9.97095	10.1183	Arvcf	0.170414	0.829114
7.6665	7.64612	7.56384	7.56919	7.8354	7.76542	ENSMUSG00000000326	7.62549	7.72334	Comt	0.318121	0.913834
8.25292	8.08463	8.13168	8.17399	8.25012	8.27589	ENSMUSG00000000339	8.15641	8.23333	Rtca	0.157367	0.937958
7.27886	7.42322	7.34982	7.31761	7.56622	7.33731	ENSMUSG00000000340	7.35063	7.40705	Dbt	0.27328	0.955686
8.26817	8.09747	8.17584	7.94384	8.25012	8.33192	ENSMUSG00000000346	8.1805	8.17529	Dazap2	0.0105594	0.999595
7.19202	7.25042	6.96962	6.98206	7.37372	7.11723	ENSMUSG00000000355	7.13735	7.15767	Mcts1	0.205703	0.980305
7.29466	7.04733	7.25912	7.21114	7.43975	7.27374	ENSMUSG00000000359	7.20037	7.30821	Rem1	0.530384	0.917077
11.0248	11.055	11.0105	11.0119	10.9142	10.9988	ENSMUSG00000000365	11.0301	10.975	Rnf17	-0.0603844	0.945468
8.28323	8.34798	8.45335	8.55439	8.3405	8.42741	ENSMUSG00000000374	8.36152	8.44077	Trappc10	0.150233	0.937378
8.72471	8.87953	8.90332	8.89802	8.98773	9.05958	ENSMUSG00000000378	8.83585	8.98178	Ccm2	0.225323	0.825291
7.24584	6.69432	7.16973	6.98206	6.69432	7.11723	ENSMUSG00000000381	7.03663	6.9312	Wap	-1.03185	NA
8.51349	8.54124	8.40551	8.51516	8.55655	8.39485	ENSMUSG00000000384	8.48675	8.48885	Tbrg4	0.00539629	0.999595
7.46969	7.87025	7.45312	7.61266	7.72	7.48471	ENSMUSG00000000385	7.59769	7.60579	Tmprss2	-0.026067	0.998864
7.74545	7.65627	7.72235	7.65392	7.28404	7.51999	ENSMUSG00000000386	7.70802	7.48598	Mx1	-0.683114	0.74504
7.00392	6.83873	6.83213	7.07449	7.00669	6.97682	ENSMUSG00000000392	6.89159	7.01933	Fap	1.24148	NA
6.69432	6.69432	6.69432	6.69432	6.69432	6.89424	ENSMUSG00000000394	6.69432	6.76096	Gcg	1.88233	NA
8.71074	8.85932	8.56727	8.49731	8.94961	8.86399	ENSMUSG00000000399	8.71244	8.77031	Ndufa9	0.11078	0.958348
7.00392	6.98279	6.96962	6.89795	7.03637	7.0932	ENSMUSG00000000402	6.98544	7.00917	Egfl6	0.322439	NA
7.76208	7.75164	7.62331	7.93646	7.81977	7.91505	ENSMUSG00000000409	7.71235	7.89042	Lck	0.484849	0.76993
7.21061	6.94424	7.0581	7.01589	7.06363	6.89424	ENSMUSG00000000411	7.07099	6.99125	Tssk3	-0.73013	NA
7.94157	7.84606	7.88553	7.96567	7.97255	7.90035	ENSMUSG00000000416	7.89105	7.94619	Cttnbp2	0.136244	0.959618
8.50938	8.39805	8.40106	8.44684	8.70857	8.34182	ENSMUSG00000000420	8.43616	8.49908	Galnt1	0.130888	0.948016
6.69432	6.69432	6.69432	6.69432	6.83423	6.69432	ENSMUSG00000000435	6.69432	6.74096	Myf5	0.992816	NA
8.55392	8.54993	8.52377	8.60896	8.72281	8.69442	ENSMUSG00000000439	8.54254	8.6754	Mkrn2	0.23071	0.834809
7.03334	7.26842	6.83213	6.83837	6.89211	6.93907	ENSMUSG00000000440	7.04463	6.88985	Pparg	-1.95528	NA
8.2059	8.26313	8.23385	8.13787	8.30618	8.16644	ENSMUSG00000000441	8.23429	8.2035	Raf1	-0.058083	0.980288
7.36779	7.4632	7.33565	7.42141	7.25074	7.38091	ENSMUSG00000000486	7.38888	7.35102	2001-09-01	-0.154773	0.973856
7.13133	7.0167	7.0581	7.04644	7.41412	7.22075	ENSMUSG00000000489	7.06871	7.2271	Pdgfb	1.11916	0.801662
7.63848	7.7241	7.63281	7.53493	8.04421	7.70358	ENSMUSG00000000530	7.66513	7.76091	Acvrl1	0.351602	0.912795
7.50433	7.43681	7.22525	7.34907	7.57673	7.55368	ENSMUSG00000000531	7.3888	7.49316	Grasp	0.396693	0.919817
8.05771	7.93197	8.0064	7.97996	7.72	7.77392	ENSMUSG00000000532	7.9987	7.82463	Acvr1b	-0.42492	0.806274
8.17891	8.29568	8.32283	8.2147	8.33566	8.2495	ENSMUSG00000000538	8.2658	8.26662	Tom1l2	0.00119758	0.999746
7.6665	7.64612	7.56384	7.67381	7.40093	7.42172	ENSMUSG00000000544	7.62549	7.49882	Gpa33	-0.401672	0.899972
9.10986	8.99162	8.839	8.88483	9.2423	9.2078	ENSMUSG00000000552	8.98016	9.11164	Zfp385a	0.203009	0.870901
7.44562	7.35071	7.4035	7.53493	8.04421	7.59642	ENSMUSG00000000555	7.39994	7.72519	Itga5	1.20621	0.308345
7.32499	6.89847	7.18896	7.01589	7.00669	7.25666	ENSMUSG00000000560	7.13747	7.09308	Gabra2	-0.412943	0.961169
7.95514	7.97589	7.96769	7.95844	7.78771	8.01896	ENSMUSG00000000561	7.96624	7.9217	Wdr77	-0.0980087	0.969851
6.93432	7.0167	6.83213	6.94361	6.89211	6.69432	ENSMUSG00000000562	6.92772	6.84335	Adora3	-0.833471	NA
8.28323	8.44139	8.23385	8.2204	8.49014	8.39485	ENSMUSG00000000563	8.31949	8.36846	Atp5f1	0.100231	0.962452
7.32499	7.26842	7.30626	7.26698	7.93125	7.80714	ENSMUSG00000000567	7.29989	7.66846	Sox9	1.54413	0.247549
9.09422	9.00688	9.00952	8.84104	9.54958	9.25944	ENSMUSG00000000568	9.03688	9.21669	Hnrnpd	0.304591	0.796685
7.6665	7.84606	7.7475	7.7028	7.72875	7.81527	ENSMUSG00000000579	7.75335	7.74894	Dynlt1c	-0.015583	0.999595
7.31002	7.45013	7.37723	7.4741	7.6749	7.42172	ENSMUSG00000000581	7.37913	7.52358	C1d	0.585446	0.835118
7.00392	7.23178	7.18896	7.19107	7.9242	7.69438	ENSMUSG00000000594	7.14155	7.60321	Gm2a	2.19392	0.102863
8.96496	9.08928	9.17047	9.04966	8.70139	8.53282	ENSMUSG00000000600	9.0749	8.76129	Krit1	-0.46032	0.511878
7.21061	7.19232	7.41626	7.28437	7.87339	7.43479	ENSMUSG00000000605	7.27306	7.53085	Clcn4	1.17844	0.589159
6.89035	6.69432	6.83213	6.98206	6.69432	6.89424	ENSMUSG00000000606	6.8056	6.85687	Vmn2r88	1.08231	NA
6.93432	6.69432	7.08307	7.07449	7.00669	6.97682	ENSMUSG00000000617	6.9039	7.01933	Grm6	0.612215	NA
7.08549	7.43681	7.25912	7.28437	7.03637	7.1615	ENSMUSG00000000627	7.26047	7.16075	Sema4f	-0.590454	0.917077
8.57756	8.3377	8.31806	8.46082	8.75083	8.64924	ENSMUSG00000000628	8.41111	8.6203	Hk2	0.373491	0.720307
8.73508	8.74957	8.59419	8.80633	9.65101	9.16708	ENSMUSG00000000631	8.69295	9.20814	Myo18a	0.851353	0.0888249
7.29466	6.98279	7.002	7.12504	7.11276	7.0932	ENSMUSG00000000632	7.09315	7.11033	Sez6	-0.0601719	0.997777
7.15248	7.07545	7.002	7.12504	6.93647	6.93907	ENSMUSG00000000673	7.07665	7.00019	Haao	-0.571626	NA
6.89035	6.69432	7.03124	6.89795	7.00669	6.93907	ENSMUSG00000000682	6.87197	6.9479	Cd52	0.378974	NA
6.93432	6.89847	7.03124	6.98206	6.83423	6.97682	ENSMUSG00000000686	6.95468	6.93104	Abhd15	-0.232489	NA
6.69432	6.69432	6.69432	6.69432	6.83423	6.89424	ENSMUSG00000000690	6.69432	6.8076	Hoxb6	2.4579	NA
7.03334	7.07545	7.16973	7.12504	7.34529	7.23902	ENSMUSG00000000693	7.09284	7.23645	Loxl3	0.907134	0.837705
6.69432	6.69432	6.69432	6.69432	6.69432	6.69432	ENSMUSG00000000701	6.69432	6.69432	Tcl1b5	NA	NA
6.69432	6.83873	6.69432	6.83837	7.03637	6.69432	ENSMUSG00000000706	6.74246	6.85635	Btn1a1	2.71132	NA
7.8708	7.71473	7.65149	7.88319	7.89549	7.97178	ENSMUSG00000000708	7.74567	7.91682	Kat2b	0.445514	0.802721
7.60948	7.7871	7.83422	7.73085	7.85837	7.82332	ENSMUSG00000000711	7.7436	7.80418	Rab5b	0.159953	0.959618
7.13133	7.0167	7.25912	7.10058	6.93647	6.97682	ENSMUSG00000000724	7.13572	7.00462	Cryba1	-1.03187	0.86666
10.6885	10.4768	10.5977	10.509	10.9091	10.7546	ENSMUSG00000000730	10.5877	10.7242	Dnmt3l	0.162937	0.841415
7.42067	6.98279	7.08307	7.19107	7.11276	7.43479	ENSMUSG00000000731	7.16218	7.2462	Aire	0.344292	0.961538
8.01407	7.96146	8.05588	7.97284	7.61742	7.81527	ENSMUSG00000000732	8.01047	7.80184	Icosl	-0.500334	0.759229
8.2059	7.9169	8.19728	8.14397	8.28104	8.15489	ENSMUSG00000000738	8.10669	8.1933	Spg7	0.170144	0.937958
8.033	7.79575	7.87114	7.92153	8.29116	7.98548	ENSMUSG00000000739	7.89996	8.06606	Sult5a1	0.411872	0.818107
10.9483	10.9966	11.111	10.8259	11.0738	10.9384	ENSMUSG00000000740	11.0186	10.946	Rpl13	-0.0781364	0.937573
8.24264	8.22395	8.17042	8.27586	8.31115	8.31186	ENSMUSG00000000743	8.21234	8.29962	Chmp1a	0.176509	0.919841
9.29145	9.24541	9.43433	9.32871	9.54767	9.46312	ENSMUSG00000000751	9.32373	9.4465	Rpa1	0.168311	0.867641
7.42067	7.62545	7.6137	7.55794	7.75449	7.46019	ENSMUSG00000000753	7.55328	7.59087	Serpinf1	0.141136	0.970798
9.3707	9.40595	9.37034	9.47958	9.52059	9.28099	ENSMUSG00000000759	9.38233	9.42705	Tubgcp3	0.0661402	0.961169
6.69432	6.83873	7.12863	6.94361	6.69432	7.0932	ENSMUSG00000000766	6.88723	6.91038	Oprm1	0.0697595	NA
9.75649	9.83114	9.63491	9.77963	9.72716	9.93803	ENSMUSG00000000776	9.74085	9.81494	Polr3d	0.0949753	0.937371
10.2051	10.1884	10.071	10.2105	10.4526	10.3368	ENSMUSG00000000782	10.1548	10.3333	Tcf7	0.214722	0.708404
10.4314	10.4673	10.643	10.4034	10.6763	10.707	ENSMUSG00000000787	10.5139	10.5956	Ddx3x	0.0976538	0.928774
7.22853	7.31917	7.25912	7.24902	7.31547	7.0932	ENSMUSG00000000791	7.26894	7.21923	Il12rb1	-0.221751	0.969065
7.17267	7.1493	7.27528	7.19107	7.08898	7.18208	ENSMUSG00000000792	7.19908	7.15404	Slc5a5	-0.278426	0.965558
7.13133	7.0167	7.20744	7.23043	7.33056	7.13993	ENSMUSG00000000794	7.11849	7.23364	Kcnn3	0.676357	0.902921
9.26859	9.58393	9.52603	9.46025	9.09594	9.57498	ENSMUSG00000000804	9.45952	9.37706	Usp32	-0.100653	0.952509
7.17267	7.1016	7.12863	7.07449	7.03637	7.04004	ENSMUSG00000000805	7.1343	7.0503	Car4	-0.620509	0.929318
9.56212	9.58989	9.83616	9.54621	9.78652	9.78484	ENSMUSG00000000811	9.66272	9.70586	Txnrd3	0.054098	0.969065
6.69432	7.07545	6.69432	6.89795	6.69432	6.93907	ENSMUSG00000000817	6.82137	6.84378	Fasl	-0.515328	NA
7.92781	7.75164	8.0376	7.84329	8.17453	7.9367	ENSMUSG00000000823	7.90568	7.98484	Zfp512b	0.198218	0.941012
8.54193	8.53249	8.50756	8.68467	8.72987	8.38538	ENSMUSG00000000826	8.52733	8.59997	Dnajc5	0.143055	0.937573
8.46315	8.31688	8.30364	8.17399	8.3012	8.17218	ENSMUSG00000000827	8.36122	8.21579	Tpd52l2	-0.290423	0.828912
10.6179	10.7957	10.617	10.6481	11.032	10.8325	ENSMUSG00000000838	10.6769	10.8375	Fmr1	0.188345	0.796685
7.40785	7.25042	7.4035	7.31761	7.37372	7.43479	ENSMUSG00000000861	7.35392	7.37538	Bcl11a	0.0804279	0.990691
7.13133	7.28585	7.08307	7.30123	7.06363	7.13993	ENSMUSG00000000869	7.16675	7.16827	Il4	0.0257832	0.999595
7.42067	7.30275	7.57407	7.28437	7.61742	7.32206	ENSMUSG00000000876	7.4325	7.40795	Pxmp4	-0.0675214	0.994152
7.92781	8.37328	8.17042	7.93646	7.75449	7.95789	ENSMUSG00000000881	8.15717	7.88295	Dlg3	-0.660338	0.526853
7.27886	7.50104	7.24246	7.23043	7.23327	7.27374	ENSMUSG00000000884	7.34079	7.24582	Gnb1l	-0.507137	0.914034
7.03334	6.83873	6.93283	6.83837	6.69432	6.69432	ENSMUSG00000000889	6.93497	6.74234	Dbh	-3.16398	NA
7.82574	7.70526	7.62331	7.82685	8.1633	7.88542	ENSMUSG00000000901	7.7181	7.95853	Mmp11	0.655548	0.619901
9.69522	9.54767	9.69303	9.73063	9.86959	9.78649	ENSMUSG00000000902	9.64531	9.79557	Smarcb1	0.191352	0.796685
6.93432	6.98279	7.002	7.01589	6.83423	7.35219	ENSMUSG00000000903	6.97304	7.06744	Vpreb3	1.25494	NA
9.20731	9.10911	9.01777	9.24276	9.31223	9.24732	ENSMUSG00000000915	9.1114	9.26744	Hip1r	0.220842	0.796173
7.88537	7.80433	7.94104	8.09417	7.97255	8.17788	ENSMUSG00000000916	7.87691	8.08153	Nsun5	0.49202	0.690859
8.1286	8.07163	8.03143	8.06184	8.12892	7.95088	ENSMUSG00000000934	8.07722	8.04721	Top1mt	-0.0636388	0.980305
6.83299	6.83873	6.69432	6.69432	6.89211	6.83574	ENSMUSG00000000938	6.78868	6.80739	Hoxa10	0.574639	NA
7.31002	7.21244	7.0581	7.04644	7.23327	7.18208	ENSMUSG00000000942	7.19352	7.15393	Hoxa4	-0.257643	0.969322
8.68592	8.82143	8.74121	8.73025	8.1801	8.76635	ENSMUSG00000000948	8.74952	8.5589	Gm38393	-0.276766	0.865588
7.31002	7.35071	7.3905	7.28437	8.83142	7.80714	ENSMUSG00000000957	7.35041	7.97431	Mmp14	2.43451	0.415234
7.53741	7.73338	7.45312	7.6438	7.59734	7.79895	ENSMUSG00000000958	7.57464	7.68003	Slc7a7	0.324617	0.917077
8.57756	8.4319	8.36947	8.42796	8.64994	8.42741	ENSMUSG00000000959	8.45964	8.50177	Oxa1l	0.0793491	0.968216
8.1286	8.04516	8.0064	7.92902	8.19116	7.83131	ENSMUSG00000000976	8.06005	7.98383	Heatr6	-0.152251	0.955686
6.83299	6.83873	6.69432	6.83837	7.15656	6.89424	ENSMUSG00000000982	6.78868	6.96306	Ccl3	2.80169	NA
6.69432	6.83873	6.69432	6.69432	6.69432	6.93907	ENSMUSG00000000983	6.74246	6.7759	Wfdc18	1.50551	NA
6.69432	6.69432	6.69432	6.69432	6.69432	6.69432	ENSMUSG00000001014	6.69432	6.69432	Icam4	NA	NA
9.35348	9.29778	9.28984	9.22747	9.26601	9.24975	ENSMUSG00000001016	9.3137	9.24775	Ilf2	-0.0925731	0.937958
9.7774	9.72202	9.75845	9.66313	9.62226	9.67851	ENSMUSG00000001017	9.75263	9.65463	Chtop	-0.125974	0.892807
7.87811	7.74256	7.76389	7.56919	7.68411	7.75684	ENSMUSG00000001018	7.79485	7.67005	Snapin	-0.356457	0.880299
6.69432	6.69432	6.69432	6.69432	6.69432	6.69432	ENSMUSG00000001020	6.69432	6.69432	S100a4	NA	NA
6.97134	6.98279	7.03124	7.01589	7.17693	7.01004	ENSMUSG00000001021	6.99512	7.06762	S100a3	0.678341	NA
6.69432	6.89847	6.83213	6.69432	6.97382	6.69432	ENSMUSG00000001023	6.80831	6.78749	S100a5	0.382527	NA
7.77841	7.64612	7.4035	7.56919	7.6749	7.57534	ENSMUSG00000001025	7.60935	7.60648	S100a6	-0.0506696	0.994193
7.40785	7.42322	7.29098	7.31761	7.29997	7.55368	ENSMUSG00000001027	7.37402	7.39042	Scn4a	0.103489	0.986959
6.93432	7.07545	6.93283	7.12504	7.06363	7.01004	ENSMUSG00000001029	6.98087	7.06624	Icam2	0.708252	NA
9.30273	9.06334	8.98165	9.16719	9.46681	9.27623	ENSMUSG00000001034	9.11591	9.30341	Mapk7	0.264983	0.777153
8.80547	9.11752	9.12822	9.11807	8.83791	8.75228	ENSMUSG00000001036	9.01707	8.90275	Epn2	-0.1723	0.914422
7.58955	7.59343	7.51055	7.7216	7.61742	7.56458	ENSMUSG00000001039	7.56451	7.63454	B9d1	0.235564	0.942823
8.47593	8.49686	8.36489	8.37444	8.84437	8.4182	ENSMUSG00000001052	8.44589	8.54567	Sec24b	0.211628	0.913294
7.59958	7.48864	7.57407	7.67381	7.88817	7.62704	ENSMUSG00000001053	7.5541	7.72968	N4bp3	0.570952	0.779526
8.40615	8.44611	8.42313	8.43744	8.64619	8.5286	ENSMUSG00000001054	8.42513	8.53741	Rmnd5b	0.209836	0.883701
9.12276	9.03986	9.30544	9.26788	9.21329	9.37729	ENSMUSG00000001056	9.15602	9.28615	Nhp2	0.179782	0.867219
8.05771	8.04516	8.1373	8.33394	8.11722	8.30169	ENSMUSG00000001062	8.08006	8.25095	Vps9d1	0.369093	0.780281
7.87811	7.42322	7.80362	7.97284	7.72	7.62704	ENSMUSG00000001065	7.70165	7.7733	Zfp276	0.169876	0.963556
6.69432	6.69432	6.69432	6.83837	6.83423	6.89424	ENSMUSG00000001076	6.69432	6.85561	C1ql4	2.88737	NA
7.40785	7.4632	7.56384	7.52316	7.40093	7.48471	ENSMUSG00000001082	7.4783	7.4696	Mfsd10	-0.0386414	0.995541
9.36856	9.38545	9.50127	9.29985	9.39598	9.29752	ENSMUSG00000001089	9.41842	9.33111	Luzp1	-0.120307	0.91701
6.93432	6.83873	7.002	6.94361	6.93647	7.11723	ENSMUSG00000001095	6.92502	6.9991	Slc13a2	0.787044	NA
8.73508	8.66558	8.66084	8.70004	8.78164	8.7018	ENSMUSG00000001098	8.68717	8.72783	Kctd10	0.0676823	0.965803
8.71774	8.59247	8.55163	8.5018	8.68325	8.73089	ENSMUSG00000001100	8.62061	8.63865	Poldip2	0.0342475	0.988888
7.00392	7.12613	6.93283	7.07449	7.00669	7.06759	ENSMUSG00000001103	7.02096	7.04959	Sebox	0.174725	NA
7.52655	7.62545	7.79581	7.77574	7.68411	7.54261	ENSMUSG00000001105	7.64927	7.66749	Ift20	0.0483981	0.994152
8.00127	8.18337	8.12603	8.16805	10.2467	9.03985	ENSMUSG00000001119	8.10356	9.15153	Col6a1	2.19454	0.30423
8.11131	7.81282	8.00005	7.89098	8.11722	7.90772	ENSMUSG00000001120	7.97473	7.97197	Pcbp3	-0.0125237	0.999595
7.15248	6.98279	7.22525	7.14816	7.33056	7.32206	ENSMUSG00000001123	7.12017	7.26693	Lgals9	0.807951	0.863677
8.13998	8.14126	8.10315	8.23732	8.42443	8.30679	ENSMUSG00000001127	8.12813	8.32285	Araf	0.406771	0.693611
7.58955	7.7241	7.59413	7.66392	7.23327	7.59642	ENSMUSG00000001128	7.63593	7.49787	Cfp	-0.393414	0.914422
7.08549	6.89847	7.03124	7.04644	7.26764	6.97682	ENSMUSG00000001131	7.00507	7.09697	Timp1	0.792032	0.917077
7.27886	7.3807	7.4035	7.44826	7.17693	7.47256	ENSMUSG00000001134	7.35436	7.36592	Uxt	0.0999623	0.988147
8.63849	8.46017	8.64633	8.49281	8.17453	8.52013	ENSMUSG00000001138	8.58166	8.39582	Cnnm3	-0.324354	0.801662
8.04543	8.06508	8.24916	8.10684	7.88081	8.17218	ENSMUSG00000001143	8.11989	8.05327	Lman2l	-0.142157	0.957236
9.4045	9.22749	9.38714	9.28764	9.37226	9.20026	ENSMUSG00000001150	9.33971	9.28672	Mcm3ap	-0.0746951	0.958949
10.4837	10.3135	10.3886	10.4309	10.2385	10.2373	ENSMUSG00000001151	10.3953	10.3022	Pcnt	-0.108024	0.912795
7.08549	7.07545	7.08307	7.17011	7.06363	7.06759	ENSMUSG00000001155	7.08134	7.10044	Ftcd	0.159316	0.987952
8.05771	8.0111	8.04372	8.15608	7.90274	8.01235	ENSMUSG00000001156	8.03751	8.02372	Mxd1	-0.0218524	0.996415
8.19518	8.32734	8.34638	8.37444	8.09943	8.07666	ENSMUSG00000001157	8.28963	8.18351	Gmcl1	-0.204485	0.917077
8.78575	8.90928	8.96464	8.66124	8.89805	8.92422	ENSMUSG00000001158	8.88656	8.82784	Snrnp27	-0.086759	0.960937
7.13133	7.04733	7.002	7.07449	7.17693	6.83574	ENSMUSG00000001166	7.06022	7.02905	Oas1c	-0.0424594	NA
6.97134	7.07545	6.69432	6.69432	6.69432	6.83574	ENSMUSG00000001168	6.9137	6.74146	Oas1h	-3.36218	NA
8.56973	8.58408	8.64633	8.61714	8.66856	8.55368	ENSMUSG00000001173	8.60005	8.61313	Ocrl	0.0232005	0.994193
8.45455	8.52809	8.55556	8.4792	9.29623	8.73448	ENSMUSG00000001175	8.51274	8.83664	Calm1	0.616176	0.446846
8.00769	7.75164	8.02523	7.93646	8.1405	7.94381	ENSMUSG00000001211	7.92819	8.00692	Agpat3	0.179596	0.945439
6.93432	7.28585	7.08307	7.12504	6.89211	7.04004	ENSMUSG00000001225	7.10108	7.01906	Slc26a3	-0.704257	0.934092
7.63848	7.50104	7.57407	7.52316	7.60744	7.56458	ENSMUSG00000001227	7.57119	7.56506	Sema6b	-0.0258508	0.997777
8.18436	7.99716	8.08567	8.1799	8.5646	8.20597	ENSMUSG00000001228	8.08906	8.31682	Uhrf1	0.495666	0.658333
9.71706	9.48718	9.38714	9.67244	9.92627	9.65877	ENSMUSG00000001229	9.53046	9.75249	Dpp9	0.2862	0.672185
6.93432	6.69432	7.22525	7.07449	7.74599	7.23902	ENSMUSG00000001240	6.9513	7.35317	Ramp2	2.21369	0.420969
7.51552	7.59343	7.81136	7.61266	7.55557	7.8626	ENSMUSG00000001247	7.64011	7.67695	Lsr	0.115085	0.975384
8.27823	8.03166	7.94777	8.00798	8.34532	8.2811	ENSMUSG00000001248	8.08589	8.21147	Gramd1a	0.269303	0.899972
7.38142	7.39518	7.33565	7.33355	7.33056	7.51999	ENSMUSG00000001249	7.37075	7.3947	Hpn	0.126467	0.980253
7.06036	7.1493	7.20744	7.07449	7.03637	7.2018	ENSMUSG00000001260	7.13903	7.10422	Gabrg1	-0.220766	0.977067
7.40785	7.54863	7.33565	7.36421	7.70224	7.49666	ENSMUSG00000001270	7.43071	7.52104	Ckb	0.369903	0.924354
10.2481	10.1017	10.1982	10.1628	10.2053	10.1748	ENSMUSG00000001280	10.1827	10.181	Sp1	-0.00369398	0.999595
7.06036	7.3807	7.3905	7.19107	7.11276	7.22075	ENSMUSG00000001281	7.27719	7.17486	Itgb7	-0.651198	0.899972
7.62892	7.70526	7.68765	7.87534	7.88081	7.72169	ENSMUSG00000001285	7.67394	7.82595	Myg1	0.440777	0.817966
8.26311	8.12893	8.25926	8.13174	7.88817	8.30169	ENSMUSG00000001288	8.2171	8.1072	Rarg	-0.210535	0.925972
10.1424	10.2026	10.1567	9.89514	10.0955	10.0422	ENSMUSG00000001289	10.1672	10.011	Pfdn5	-0.185942	0.775258
7.64792	7.54863	7.44105	7.60201	7.99259	7.44761	ENSMUSG00000001300	7.54587	7.68074	Efnb2	0.515818	0.861273
9.70198	9.68553	9.71957	9.51953	9.66164	9.57498	ENSMUSG00000001305	9.70236	9.58538	Rrp15	-0.150084	0.857956
7.42067	7.58247	7.6137	7.33355	7.69323	7.48471	ENSMUSG00000001313	7.53895	7.50383	Rnd2	-0.0860349	0.987952
7.50433	7.36588	7.52152	7.31761	7.54477	7.33731	ENSMUSG00000001323	7.46391	7.3999	Srr	-0.23569	0.959618
7.21061	7.26842	7.24246	7.14816	7.17693	7.33731	ENSMUSG00000001333	7.2405	7.2208	Sync	-0.0707132	0.994193
7.49297	7.28585	7.47665	7.43497	7.49996	7.32206	ENSMUSG00000001334	7.41849	7.41899	Fndc5	-0.0107872	0.999595
7.40785	7.28585	7.29098	7.42141	7.28404	7.46019	ENSMUSG00000001348	7.32823	7.38855	Acp5	0.271087	0.956924
7.40785	7.31917	7.08307	7.39344	7.68411	7.53139	ENSMUSG00000001349	7.27003	7.53631	Cnn1	1.07006	0.612901
8.59307	8.48323	8.43617	8.56294	8.64619	8.22794	ENSMUSG00000001366	8.50416	8.47903	Fbxo9	-0.0249331	0.994193
9.48555	9.50203	9.46426	9.47745	9.41508	9.4101	ENSMUSG00000001376	9.48395	9.43421	Vps50	-0.0665814	0.958949
8.82168	8.70827	8.87308	8.85806	8.7951	8.75933	ENSMUSG00000001380	8.80101	8.80417	Hars	0.00221454	0.999595
9.12788	9.00992	9.16557	9.07859	9.17864	9.24	ENSMUSG00000001383	9.10112	9.16574	Zmat2	0.0934547	0.945468
7.81023	7.79575	7.70517	7.82685	8.13473	7.91505	ENSMUSG00000001403	7.77038	7.95887	Ube2c	0.509446	0.748117
9.54337	9.44387	9.43433	9.55229	9.38309	9.4776	ENSMUSG00000001415	9.47386	9.471	Smg5	-0.00312192	0.999595
10.6125	10.5144	10.315	10.4374	10.5836	10.4712	ENSMUSG00000001416	10.4806	10.4974	Cct3	0.01504	0.994193
7.58955	7.69568	7.89264	7.8514	7.76291	7.70358	ENSMUSG00000001418	7.72596	7.77263	Glmp	0.111522	0.972382
8.71774	8.84223	8.80399	8.77066	8.76462	8.83778	ENSMUSG00000001419	8.78799	8.79102	Mef2d	0.0043129	0.999595
7.29466	7.4632	7.42877	7.36421	7.00669	7.2018	ENSMUSG00000001420	7.39554	7.1909	Tmem79	-0.904713	0.796173
9.94002	9.66879	9.83465	9.86957	9.97087	9.97313	ENSMUSG00000001424	9.81449	9.93786	Snd1	0.149015	0.87079
9.0489	8.68127	8.96464	8.93679	9.57423	9.26426	ENSMUSG00000001435	8.89827	9.25843	Col18a1	0.551683	0.363737
7.40785	7.52521	7.47665	7.52316	7.62728	7.57534	ENSMUSG00000001436	7.4699	7.57526	Slc19a1	0.377359	0.90756
10.6415	10.6629	10.801	10.6749	10.7843	10.7777	ENSMUSG00000001440	10.7018	10.7456	Kpnb1	0.0485205	0.961905
8.65694	8.62549	8.43617	8.61306	8.25012	8.46801	ENSMUSG00000001441	8.57287	8.44373	Npepps	-0.222181	0.895989
7.13133	7.0167	6.96962	7.14816	7.08898	7.0932	ENSMUSG00000001444	7.03922	7.11011	Tbx21	0.490505	0.950574
7.42067	7.3807	7.52152	7.40757	7.59734	7.67568	ENSMUSG00000001445	7.44096	7.5602	Mrpl10	0.455505	0.886786
7.841	7.87025	7.54297	7.71225	8.72987	8.16068	ENSMUSG00000001467	7.75141	8.20093	Cyp51	1.21245	0.24905
10.3875	10.2968	10.2922	10.287	10.5576	10.3949	ENSMUSG00000001472	10.3255	10.4132	Tcf25	0.107033	0.913834
7.39477	7.4632	7.49943	7.39344	8.14625	7.70358	ENSMUSG00000001473	7.45247	7.74776	Tubb6	1.12282	0.450923
8.36037	8.36826	8.40106	8.45618	8.46428	8.45013	ENSMUSG00000001482	8.37657	8.45686	Def8	0.149818	0.929318
7.13133	6.69432	6.83213	7.04644	7.26764	7.06759	ENSMUSG00000001493	6.88593	7.12722	Meox1	1.49155	NA
6.83299	6.69432	6.69432	6.83837	7.08898	6.93907	ENSMUSG00000001494	6.74054	6.95547	Sost	3.49146	NA
7.17267	6.83873	7.08307	7.07449	7.06363	6.83574	ENSMUSG00000001496	7.03149	6.99129	Nkx2-1	-0.423273	NA
6.83299	6.98279	6.96962	6.98206	6.69432	7.11723	ENSMUSG00000001497	6.92847	6.9312	Pax9	0.559843	NA
7.22853	7.25042	7.3905	7.34907	7.15656	7.27374	ENSMUSG00000001504	7.28982	7.25979	Irx2	-0.147592	0.980305
8.29315	8.36826	8.17042	8.17399	11.1403	9.47348	ENSMUSG00000001506	8.27728	9.59592	Col1a1	2.69877	0.30423
7.48142	7.26842	7.41626	7.5112	7.62728	7.4084	ENSMUSG00000001507	7.3887	7.51563	Itga3	0.4865	0.886013
6.89035	6.69432	7.002	6.83837	6.93647	6.89424	ENSMUSG00000001508	6.86223	6.88969	Sgca	-0.165676	NA
7.46969	7.43681	7.37723	7.44826	7.17693	7.36671	ENSMUSG00000001510	7.42791	7.33063	Dlx3	-0.376003	0.934083
8.47593	8.33253	8.29879	8.4792	8.77145	8.27589	ENSMUSG00000001517	8.36908	8.50885	Foxm1	0.284587	0.857341
7.89972	7.84606	7.88553	7.88319	7.66559	7.69438	ENSMUSG00000001518	7.8771	7.74772	Itfg2	-0.338524	0.876093
7.06036	7.17131	7.30626	7.36421	7.06363	7.1615	ENSMUSG00000001520	7.17931	7.19645	Nrip2	0.124757	0.989507
8.24779	8.07163	8.22352	8.11312	8.07524	7.999	ENSMUSG00000001521	8.18098	8.06245	Tulp3	-0.263712	0.877606
8.08186	8.11016	8.03143	8.06839	8.11722	8.20041	ENSMUSG00000001524	8.07449	8.12867	Gtf2h4	0.12247	0.958949
12.3332	12.2472	12.297	12.2285	12.637	12.5061	ENSMUSG00000001525	12.2925	12.4572	Tubb5	0.181122	0.765976
7.63848	7.6762	7.53232	7.77574	7.68411	7.59642	ENSMUSG00000001542	7.61567	7.68543	Ell2	0.221029	0.945439
7.79446	7.76064	7.84172	7.80164	8.24488	8.10133	ENSMUSG00000001552	7.79894	8.04929	Jup	0.6595	0.56731
7.79446	7.93197	7.77198	7.78445	7.95897	7.85487	ENSMUSG00000001555	7.8328	7.8661	Fkbp10	0.0899497	0.975269
7.22853	7.0167	7.08307	7.07449	7.17693	7.13993	ENSMUSG00000001558	7.10944	7.13045	Klhl10	0.0890117	0.994193
6.89035	6.69432	6.69432	6.94361	6.93647	6.93907	ENSMUSG00000001566	6.75967	6.93972	Mnx1	2.2197	NA
8.74879	8.70061	8.86387	8.85467	8.81833	8.76984	ENSMUSG00000001569	8.77109	8.81428	Nom1	0.0665034	0.965803
7.40785	7.43681	7.29098	7.31761	8.13473	7.76542	ENSMUSG00000001576	7.37854	7.73925	Ergic1	1.41731	0.287644
7.19202	7.1016	6.88914	7.19107	7.00669	6.69432	ENSMUSG00000001583	7.06092	6.96403	Tnk1	-0.393601	NA
7.6665	7.76954	7.62331	7.73085	7.85837	7.73061	ENSMUSG00000001588	7.68645	7.77328	Acap1	0.253727	0.928774
7.5794	7.53701	7.59413	7.5112	7.78771	7.74818	ENSMUSG00000001604	7.57018	7.68236	Tcea3	0.385091	0.893997
6.69432	6.69432	6.69432	6.69432	6.69432	6.69432	ENSMUSG00000001622	6.69432	6.69432	Csn3	NA	NA
8.27823	8.37828	8.44479	8.2147	8.22903	8.20597	ENSMUSG00000001627	8.3671	8.21657	Ifrd1	-0.302979	0.813078
9.01596	9.22233	9.1257	9.11807	9.05535	9.1825	ENSMUSG00000001630	9.12133	9.11864	Stk38l	-0.00579467	0.999595
9.14313	9.03095	8.99845	9.21718	9.30768	9.17994	ENSMUSG00000001632	9.05751	9.23493	Brpf1	0.25626	0.729631
9.8214	9.96155	9.81329	9.90462	9.95949	9.85568	ENSMUSG00000001642	9.86542	9.9066	Akr1b3	0.0504949	0.965558
7.03334	7.1016	7.16973	6.98206	7.2152	7.2018	ENSMUSG00000001655	7.10156	7.13302	Hoxc13	0.276806	0.970417
6.69432	6.69432	6.69432	6.69432	6.83423	6.69432	ENSMUSG00000001656	6.69432	6.74096	Hoxc11	0.992816	NA
6.97134	7.07545	7.002	6.89795	7.46445	7.0932	ENSMUSG00000001657	7.01627	7.15187	Hoxc8	1.35396	0.80568
6.89035	6.83873	6.69432	6.94361	7.37372	6.93907	ENSMUSG00000001661	6.8078	7.08547	Hoxc6	3.3264	NA
6.83299	6.69432	6.83213	6.89795	7.2152	6.89424	ENSMUSG00000001663	6.78648	7.00246	Gstt1	3.19756	NA
7.13133	7.28585	7.002	7.28437	7.08898	7.23902	ENSMUSG00000001665	7.13973	7.20412	Gstt3	0.339326	0.961169
7.22853	7.23178	7.41626	7.17011	7.38747	7.11723	ENSMUSG00000001666	7.29219	7.22494	Ddt	-0.308779	0.959618
7.5794	7.40935	7.32114	7.28437	7.38747	7.42172	ENSMUSG00000001670	7.43663	7.36452	Tat	-0.321298	0.939673
7.52655	7.30275	7.54297	7.40757	7.38747	7.44761	ENSMUSG00000001672	7.45742	7.41422	Marveld3	-0.205884	0.962452
9.68162	9.8278	9.6947	9.78821	10.0427	9.88521	ENSMUSG00000001674	9.73471	9.90536	Ddx18	0.218398	0.756349
8.53387	8.48323	8.59419	8.51958	8.66856	8.59038	ENSMUSG00000001687	8.5371	8.59284	Ubl3	0.0986824	0.957946
7.63848	7.87818	7.78793	7.7216	7.81977	7.85487	ENSMUSG00000001700	7.7682	7.79875	Gramd3	0.0767449	0.982446
8.18436	8.10384	8.13168	8.0217	8.04421	8.12546	ENSMUSG00000001707	8.13996	8.06379	Eef1e1	-0.167567	0.937573
8.2059	7.88605	7.86387	7.97284	8.96734	8.30679	ENSMUSG00000001729	7.98527	8.41566	Akt1	1.00761	0.713063
7.08549	6.94424	7.20744	7.23043	6.83423	7.11723	ENSMUSG00000001739	7.07906	7.06063	Cldn15	0.0143057	0.999595
7.27886	7.60425	7.42877	7.49904	7.23327	7.36671	ENSMUSG00000001741	7.43729	7.36634	Il16	-0.304571	0.948632
7.80237	7.88605	7.85655	7.8351	7.88817	7.96486	ENSMUSG00000001750	7.84832	7.89605	Tcirg1	0.126311	0.962452
7.31002	7.26842	7.29098	7.14816	7.41412	7.44761	ENSMUSG00000001751	7.28981	7.33663	Naglu	0.287953	0.958949
8.3557	8.41267	8.26927	8.52838	8.71927	8.58635	ENSMUSG00000001755	8.34588	8.61133	Coasy	0.486323	0.431542
8.10548	8.03843	7.81905	7.92902	8.78502	8.20041	ENSMUSG00000001761	7.98765	8.30482	Smo	0.777738	0.511481
8.27321	8.30633	8.1373	8.24291	8.03154	8.10742	ENSMUSG00000001763	8.23895	8.12729	Tspan33	-0.23264	0.901438
10.2503	10.0781	10.2076	10.199	10.3501	10.3188	ENSMUSG00000001767	10.1787	10.2893	Crnkl1	0.130817	0.87189
8.22704	7.92447	8.11465	8.0285	8.37385	8.2495	ENSMUSG00000001768	8.08872	8.21728	Rin2	0.277605	0.892807
6.89035	6.83873	6.83213	6.94361	6.69432	6.83574	ENSMUSG00000001773	6.85374	6.82456	Folh1	0.0616204	NA
8.32725	8.59247	8.56727	8.50627	8.15765	8.39013	ENSMUSG00000001774	8.49566	8.35135	Chordc1	-0.262956	0.87079
9.28691	9.26058	9.42218	9.26788	9.5534	9.42729	ENSMUSG00000001783	9.32322	9.41619	Rtcb	0.13169	0.916753
8.70016	8.63765	8.69289	8.49731	8.62724	8.63381	ENSMUSG00000001785	8.6769	8.58612	Pwp1	-0.152635	0.917077
8.43717	8.73844	8.56338	8.47463	8.40628	8.53702	ENSMUSG00000001786	8.57967	8.47264	Fbxo7	-0.198195	0.900965
7.40785	7.17131	7.51055	7.30123	8.23962	7.55368	ENSMUSG00000001794	7.36324	7.69818	Capns1	1.38914	0.431542
7.62892	7.56007	7.24246	7.54652	8.02515	7.38091	ENSMUSG00000001802	7.47715	7.65086	Lrp3	0.662039	0.830391
6.83299	6.69432	7.03124	6.98206	6.83423	6.89424	ENSMUSG00000001804	6.85285	6.90351	Dsg4	0.0843246	NA
6.93432	6.98279	6.88914	6.94361	6.69432	6.69432	ENSMUSG00000001815	6.93541	6.77742	Evx2	-1.53758	NA
6.93432	6.94424	6.83213	6.89795	6.89211	7.04004	ENSMUSG00000001819	6.90356	6.94337	Hoxd13	0.532394	NA
6.69432	6.69432	6.83213	6.69432	6.69432	6.69432	ENSMUSG00000001823	6.74026	6.69432	Hoxd12	-0.930738	NA
7.36779	7.04733	7.16973	7.04644	7.35967	7.36671	ENSMUSG00000001827	7.19495	7.25761	Folr1	0.343699	0.959618
10.2887	10.3028	10.1114	10.139	10.064	10.2131	ENSMUSG00000001829	10.2343	10.1387	Clpb	-0.115576	0.902921
10.5547	10.4458	10.6843	10.3025	10.8112	10.673	ENSMUSG00000001833	10.5616	10.5956	2007-09-01	0.0530873	0.969065
7.31002	7.51322	7.4035	7.24902	7.46445	7.3064	ENSMUSG00000001844	7.40892	7.33996	Zdhhc4	-0.284225	0.954166
8.41509	8.49686	8.45761	8.47463	9.21817	8.67579	ENSMUSG00000001847	8.45652	8.78953	Rac1	0.634178	0.401722
9.52437	9.35293	9.40991	9.32871	9.45662	9.43792	ENSMUSG00000001855	9.42907	9.40775	Nup214	-0.0299856	0.985912
7.43326	7.35071	7.48813	7.53493	7.69323	7.60676	ENSMUSG00000001864	7.42403	7.61164	Aif1l	0.675371	0.756349
6.93432	6.69432	6.69432	6.98206	6.83423	6.83574	ENSMUSG00000001865	6.77432	6.88401	Cpa3	1.07409	NA
8.00127	8.03843	7.88553	7.96567	7.97927	7.99226	ENSMUSG00000001870	7.97507	7.97907	Ltbp1	0.0059112	0.999595
8.13998	8.2465	8.20785	8.26498	8.4017	8.0704	ENSMUSG00000001891	8.19811	8.24569	Ugp2	0.113452	0.961169
7.40785	7.50104	7.45312	7.24902	7.06363	7.43479	ENSMUSG00000001901	7.454	7.24915	Kcnh6	-0.816527	0.797362
8.86913	8.79673	8.78449	8.8238	8.90114	8.91177	ENSMUSG00000001909	8.81679	8.8789	Trmt1	0.0982941	0.947626
8.90589	9.06334	8.93288	8.94314	9.04709	9.15931	ENSMUSG00000001910	8.96737	9.04985	Nacc1	0.126514	0.928607
7.54813	7.43681	7.52152	7.55794	8.45992	7.61696	ENSMUSG00000001911	7.50215	7.87827	Nfix	1.35965	0.278119
7.13133	7.30275	7.25912	7.4613	7.57673	7.29031	ENSMUSG00000001918	7.23107	7.44278	Slc1a5	0.989628	0.689251
11.3814	11.2113	11.2454	11.2599	11.4386	11.3674	ENSMUSG00000001924	11.2794	11.3553	Uba1	0.0823067	0.926919
10.7906	10.7502	10.7017	10.9184	10.5595	10.5494	ENSMUSG00000001930	10.7475	10.6758	Vwf	-0.0699494	0.954852
8.38805	8.38821	8.46185	8.31315	8.00574	8.37584	ENSMUSG00000001942	8.4127	8.23158	Siae	-0.33375	0.813298
7.24584	7.0167	7.12863	7.01589	7.15656	6.83574	ENSMUSG00000001943	7.13039	7.00273	Vsig2	-0.827968	0.915032
7.21061	7.28585	7.0581	7.07449	7.60744	7.25666	ENSMUSG00000001946	7.18485	7.31287	Esam	0.816555	0.859768
9.22646	9.32444	9.20668	8.93679	9.18863	9.31616	ENSMUSG00000001948	9.25253	9.14719	Spa17	-0.137818	0.917077
9.04347	9.03986	9.02597	8.98984	9.2327	9.22275	ENSMUSG00000001962	9.03643	9.14843	Fam50a	0.171582	0.877441
8.34629	8.1715	8.25926	8.28126	8.3971	8.2811	ENSMUSG00000001964	8.25902	8.31982	Emd	0.118479	0.955548
7.22853	7.28585	7.4035	7.43497	7.29997	7.3064	ENSMUSG00000001983	7.30596	7.34711	Taco1	0.18062	0.971715
7.50433	7.33515	7.47665	7.36421	7.63703	7.23902	ENSMUSG00000001985	7.43871	7.41342	Grik3	-0.0344117	0.997777
6.89035	7.0167	6.83213	6.98206	7.33056	7.06759	ENSMUSG00000001986	6.91306	7.12674	Gria3	1.98897	NA
7.21061	7.12613	7.03124	7.04644	7.03637	7.2018	ENSMUSG00000001988	7.12266	7.09487	Npas1	-0.184814	0.983249
9.36641	9.20934	9.40168	9.4252	9.40024	9.41872	ENSMUSG00000001995	9.32581	9.41472	Sipa1l2	0.117753	0.917077
8.48858	8.71588	8.44049	8.60896	8.19116	8.42741	ENSMUSG00000001998	8.54832	8.40917	Ap4e1	-0.24079	0.892807
7.15248	7.28585	7.37723	7.28437	7.29997	7.13993	ENSMUSG00000001999	7.27185	7.24142	Blvra	-0.171063	0.977222
8.91492	8.89284	8.86387	9.07859	9.07174	9.09819	ENSMUSG00000002006	8.89054	9.08284	Pdzd4	0.290936	0.655293
7.17267	6.98279	7.1065	7.17011	7.03637	6.97682	ENSMUSG00000002007	7.08732	7.0611	Srpk3	-0.195362	0.984065
8.66789	8.62141	8.67519	8.58407	8.66856	8.69812	ENSMUSG00000002010	8.65483	8.65025	Idh3g	-0.00658711	0.999595
7.56911	7.60425	7.47665	7.76694	7.47648	7.72169	ENSMUSG00000002012	7.55	7.65504	Pnck	0.368	0.906945
7.61926	7.75164	7.77999	7.53493	7.93125	7.90772	ENSMUSG00000002014	7.71696	7.7913	Ssr4	0.252792	0.937573
9.21692	9.36929	9.42218	9.16451	8.7951	9.33227	ENSMUSG00000002015	9.33613	9.0973	Bcap31	-0.317039	0.739611
9.13553	9.1231	9.14079	9.1319	9.17864	9.13043	ENSMUSG00000002017	9.13314	9.14699	Fam98a	0.020348	0.993196
7.56911	7.54863	7.60397	7.67381	7.48831	7.56458	ENSMUSG00000002020	7.5739	7.57557	Ltbp2	0.0149419	0.999595
10.4101	10.3218	10.3459	10.5365	10.3005	10.2228	ENSMUSG00000002028	10.3593	10.3533	Kmt2a	-0.000497709	0.999746
8.6122	8.67737	8.58272	8.77428	8.67959	8.69812	ENSMUSG00000002031	8.6241	8.71733	Ift46	0.157056	0.913834
7.54813	7.45013	7.27528	7.44826	7.25074	7.43479	ENSMUSG00000002032	7.42451	7.37793	Tmem25	-0.205294	0.965558
7.17267	7.04733	7.14966	7.10058	7.11276	7.04004	ENSMUSG00000002033	7.12322	7.08446	Cd3g	-0.292245	0.969065
7.24584	7.1493	6.96962	7.07449	7.28404	6.93907	ENSMUSG00000002043	7.12159	7.0992	Trappc6a	-0.0832752	0.994918
12.0333	11.861	11.9713	11.9571	12.0765	11.8333	ENSMUSG00000002052	11.9552	11.9556	Supt6	0.00215588	0.999595
8.96496	8.86609	8.89733	8.96202	8.86039	8.8144	ENSMUSG00000002055	8.90946	8.87894	Spag5	-0.0468342	0.976933
7.06036	7.07545	7.16973	7.07449	7.23327	6.89424	ENSMUSG00000002057	7.10185	7.06734	Foxn1	-0.0858528	0.994918
7.60948	7.73338	7.81905	7.56919	8.00574	7.75684	ENSMUSG00000002058	7.72063	7.77726	Unc119	0.199382	0.954967
7.21061	6.94424	7.22525	7.28437	7.68411	7.33731	ENSMUSG00000002059	7.1267	7.43527	Rab34	1.53169	0.459036
7.96853	8.07163	7.87114	7.92153	8.07524	7.76542	ENSMUSG00000002064	7.97044	7.92073	Sdf2	-0.107867	0.969065
7.38142	7.30275	7.12863	7.24902	7.53382	7.29031	ENSMUSG00000002068	7.27093	7.35772	Ccne1	0.419099	0.936721
8.2882	8.37828	8.32757	8.23171	8.20755	8.1892	ENSMUSG00000002076	8.33135	8.20949	Hsf2bp	-0.245468	0.868678
7.22853	7.26842	7.18896	7.26698	7.31547	7.25666	ENSMUSG00000002083	7.22864	7.2797	Bbc3	0.266241	0.961538
7.40785	7.56007	7.3905	7.53493	7.77951	7.84708	ENSMUSG00000002100	7.45281	7.72051	Mybpc3	0.916939	0.509599
10.2423	10.2628	10.3834	10.2664	10.6307	10.3755	ENSMUSG00000002102	10.2962	10.4242	Psmc3	0.158073	0.851282
7.36779	7.40935	7.60397	7.36421	7.64666	7.44761	ENSMUSG00000002103	7.46037	7.48616	Acp2	0.105197	0.983249
7.39477	7.04733	7.27528	7.31761	7.2152	7.48471	ENSMUSG00000002104	7.23913	7.33917	Rapsn	0.430957	0.937573
7.39477	7.35071	7.27528	7.23043	7.55557	7.36671	ENSMUSG00000002105	7.34025	7.38424	Slc39a13	0.245342	0.961169
8.95917	9.02796	9.095	9.0843	9.10656	8.98478	ENSMUSG00000002107	9.02738	9.05855	Celf2	0.0461537	0.975269
7.27886	7.17131	7.16973	7.31761	7.43975	7.32206	ENSMUSG00000002108	7.20663	7.35981	Nr1h3	0.761039	0.825581
7.63848	7.33515	7.41626	7.26698	7.26764	7.36671	ENSMUSG00000002109	7.46329	7.30045	Ddb2	-0.736627	0.806274
6.97134	6.83873	6.93283	6.69432	6.97382	7.0932	ENSMUSG00000002111	6.9143	6.92045	Spi1	0.620234	NA
9.79169	9.69106	9.7359	9.81194	9.91305	9.81101	ENSMUSG00000002129	9.73955	9.84533	Sf3a1	0.133941	0.876093
7.39477	7.23178	7.37723	7.43497	7.66559	7.47256	ENSMUSG00000002147	7.33459	7.52437	Stat6	0.767318	0.762697
9.52437	9.44607	9.56695	9.4163	8.82816	9.44637	ENSMUSG00000002190	9.51246	9.23028	Clgn	-0.348944	0.699696
7.03334	6.89847	7.002	7.04644	6.93647	6.83574	ENSMUSG00000002204	6.97794	6.93955	Napsa	-0.318943	NA
8.38348	8.41751	8.23897	8.2204	8.21296	8.39013	ENSMUSG00000002205	8.34665	8.27449	Vrk3	-0.140159	0.943714
7.9883	8.00415	7.77198	8.06839	7.93125	7.79895	ENSMUSG00000002210	7.92148	7.93286	Smg9	0.0297615	0.994691
8.64591	8.78959	8.72072	8.84104	8.63105	8.58635	ENSMUSG00000002221	8.71874	8.68615	Paxip1	-0.0483174	0.980177
8.77578	8.8862	9.02325	8.94314	8.86674	8.85095	ENSMUSG00000002222	8.89507	8.88695	Rmnd5a	-0.0181936	0.994193
8.69661	8.35308	8.52779	8.57566	8.80178	8.61819	ENSMUSG00000002227	8.52583	8.66521	Mov10	0.232946	0.870901
7.51552	7.54863	7.69645	7.97284	7.68411	7.80714	ENSMUSG00000002228	7.58687	7.82137	Ppm1j	0.704641	0.627511
7.6665	7.54863	7.57407	7.66392	7.88081	7.71268	ENSMUSG00000002233	7.5964	7.75247	Rhoc	0.486473	0.816574
6.69432	6.69432	6.69432	6.69432	6.69432	6.83574	ENSMUSG00000002240	6.69432	6.74146	Prr27	0.992816	NA
7.42067	7.28585	7.42877	7.5112	7.78771	7.3948	ENSMUSG00000002249	7.37843	7.56457	Tead3	0.754406	0.766566
7.9883	7.87818	7.90671	7.88319	8.07524	8.14321	ENSMUSG00000002250	7.9244	8.03388	Ppard	0.272687	0.899365
7.52655	7.56007	7.47665	7.37899	7.40093	7.42172	ENSMUSG00000002257	7.52109	7.40055	Def6	-0.465936	0.877441
9.2383	9.27807	9.46229	9.40734	10.7658	9.50411	ENSMUSG00000002265	9.32622	9.8924	Peg3	0.914505	0.722233
7.70247	7.74256	7.80362	7.77574	8.29116	7.89291	ENSMUSG00000002266	7.74955	7.9866	Zim1	0.671399	0.627511
6.89035	6.94424	6.69432	6.83837	6.93647	6.89424	ENSMUSG00000002274	6.84297	6.88969	Metrn	0.254747	NA
7.21061	7.28585	7.30626	7.34907	7.38747	7.43479	ENSMUSG00000002279	7.26757	7.39044	Lmf1	0.566304	0.876093
7.79446	7.89385	7.86387	7.82685	8.09943	7.94381	ENSMUSG00000002280	7.85073	7.9567	Narfl	0.281918	0.902884
7.42067	7.3807	7.62331	7.53493	7.82761	7.53139	ENSMUSG00000002289	7.4749	7.63131	Angptl4	0.548599	0.836165
9.29597	9.35293	9.26952	9.24782	9.25894	9.24488	ENSMUSG00000002297	9.30614	9.25055	Dbf4	-0.0781204	0.952161
8.29809	8.22963	8.29879	8.28126	8.23962	8.34674	ENSMUSG00000002307	8.2755	8.28921	Daxx	0.0274969	0.994193
8.22179	8.07815	8.40106	8.40393	8.11722	8.31186	ENSMUSG00000002308	8.23367	8.27767	Cd320	0.0833008	0.972382
9.19763	8.98238	9.06093	9.12085	9.25894	9.11441	ENSMUSG00000002319	9.08031	9.16473	Ipo4	0.120673	0.928774
7.82574	7.71473	7.75574	7.7028	8.12309	7.94381	ENSMUSG00000002320	7.7654	7.92323	Tm9sf1	0.451277	0.816574
8.42839	8.21824	8.10315	8.28126	8.35967	8.20041	ENSMUSG00000002324	8.24993	8.28045	Rec8	0.0490097	0.986667
7.48142	7.56007	7.63281	7.65392	7.70224	7.71268	ENSMUSG00000002325	7.5581	7.68961	Irf9	0.415655	0.867006
7.38142	7.53701	7.37723	7.28437	7.48831	7.32206	ENSMUSG00000002326	7.43189	7.36491	Gmpr2	-0.264626	0.955548
7.13133	7.07545	7.03124	6.69432	7.51142	7.3064	ENSMUSG00000002329	7.07934	7.17071	Mdp1	1.23853	0.822902
8.4459	8.65369	8.57888	8.50627	8.80178	8.63381	ENSMUSG00000002332	8.55949	8.64729	Dhrs1	0.157611	0.927262
8.47169	8.44139	8.34638	8.4792	7.98595	8.29144	ENSMUSG00000002341	8.41982	8.2522	Ncan	-0.293486	0.863677
7.17267	7.28585	7.24246	7.34907	7.45221	7.57534	ENSMUSG00000002342	7.23366	7.45887	Tmem161a	1.03889	0.625751
8.25803	8.22395	8.1373	8.12556	7.81977	7.97178	ENSMUSG00000002343	8.20643	7.97237	Armc6	-0.507796	0.649005
6.97134	7.19232	7.03124	7.10058	7.13522	7.11723	ENSMUSG00000002345	7.06497	7.11768	Borcs8	0.304056	0.969065
7.65726	7.28585	7.55348	7.31761	7.34529	7.43479	ENSMUSG00000002346	7.49886	7.3659	Slc25a42	-0.586501	0.853473
8.90891	8.80384	8.86387	8.97136	9.33029	9.10903	ENSMUSG00000002365	8.85887	9.13689	Snx9	0.430621	0.405508
9.12532	9.14244	9.06623	9.11529	9.12755	9.20026	ENSMUSG00000002372	9.11133	9.1477	Ranbp3	0.0533603	0.969065
8.00127	8.12893	8.10892	8.08778	8.21834	8.01896	ENSMUSG00000002379	8.0797	8.10836	Ndufa11	0.0683327	0.978475
7.29466	7.45013	7.29098	7.36421	7.35967	7.18208	ENSMUSG00000002384	7.34526	7.30199	Bmp8b	-0.189652	0.969851
8.68233	8.50587	8.5318	8.62528	8.70498	8.58232	ENSMUSG00000002393	8.57333	8.63753	Nr2f6	0.107831	0.950203
8.47593	8.55425	8.52779	8.45152	8.70139	8.62211	ENSMUSG00000002395	8.51932	8.59167	Use1	0.135022	0.937573
7.60948	7.686	7.7138	7.69324	7.81185	7.49666	ENSMUSG00000002396	7.66976	7.66725	Ocel1	0.0196334	0.999296
9.14313	9.08928	8.91226	9.15102	9.00781	8.95181	ENSMUSG00000002409	9.04822	9.03688	Dyrk1b	-0.0182913	0.994193
9.61151	9.77851	9.65398	9.78135	9.71022	9.53606	ENSMUSG00000002413	9.68133	9.67587	Braf	-0.00428819	0.999595
7.54813	7.48864	7.55348	7.4741	7.33056	7.38091	ENSMUSG00000002416	7.53008	7.39519	Ndufb2	-0.512884	0.858297
8.57365	8.73471	8.71382	8.68467	8.57261	8.45463	ENSMUSG00000002428	8.67406	8.57063	Hltf	-0.17441	0.912795
11.4353	11.4234	11.433	11.388	11.6966	11.545	ENSMUSG00000002455	11.4306	11.5432	Prpf6	0.127039	0.858297
7.65726	7.43681	7.54297	7.43497	7.72	7.55368	ENSMUSG00000002458	7.54568	7.56955	Rgs19	0.0930659	0.983644
7.35385	7.31917	6.88914	7.19107	6.93647	7.06759	ENSMUSG00000002459	7.18739	7.06504	Rgs20	-0.970745	0.87189
7.89972	7.80433	7.55348	7.84329	7.60744	7.67568	ENSMUSG00000002475	7.75251	7.7088	Abhd3	-0.143659	0.965803
8.4459	8.48779	8.23385	8.38927	8.48158	8.48125	ENSMUSG00000002477	8.38918	8.4507	Snrpd1	0.108024	0.958949
8.53387	8.59247	8.49526	8.5672	8.56058	8.58635	ENSMUSG00000002486	8.54054	8.57138	Tchp	0.0537458	0.975784
9.05431	8.98546	8.94452	9.09565	9.11184	9.1952	ENSMUSG00000002489	8.99476	9.13423	Tiam1	0.206321	0.821311
9.56584	9.32444	9.42014	9.45157	9.39811	9.5576	ENSMUSG00000002496	9.43681	9.46909	Tsc2	0.040248	0.977222
7.76208	7.86225	7.7475	7.81852	7.88081	7.68508	ENSMUSG00000002500	7.79061	7.7948	Rpl3l	0.0188794	0.99892
8.66789	8.43665	8.49526	8.43271	8.98484	8.86075	ENSMUSG00000002504	8.53327	8.75943	Slc9a3r2	0.411611	0.699696
11.5449	11.4403	11.3812	11.4906	11.8867	11.768	ENSMUSG00000002524	11.4555	11.7151	Puf60	0.286119	0.442352
10.2674	10.0976	10.0386	10.2067	10.3183	10.1798	ENSMUSG00000002546	10.1345	10.2349	Golga2	0.117525	0.902921
7.68467	7.50104	7.7392	7.60201	7.72875	7.60676	ENSMUSG00000002550	7.64164	7.64584	Uck1	-0.0015053	0.999746
7.06036	6.69432	6.93283	6.98206	7.03637	6.97682	ENSMUSG00000002565	6.89584	6.99842	Scin	0.541432	NA
7.35385	7.25042	6.96962	7.36421	7.47648	7.43479	ENSMUSG00000002578	7.1913	7.42516	Ikzf4	0.986118	0.759229
7.27886	7.30275	7.4035	7.42141	7.43975	7.43479	ENSMUSG00000002580	7.32837	7.43198	Mien1	0.432647	0.913834
6.97134	6.98279	6.96962	6.98206	7.08898	6.69432	ENSMUSG00000002588	6.97458	6.92179	Pon1	0.0224111	NA
8.11131	8.23528	7.8997	8.01486	9.40237	8.75228	ENSMUSG00000002602	8.0821	8.72317	Axl	1.39555	0.564305
8.67151	8.61321	8.68584	8.5018	8.74388	8.72368	ENSMUSG00000002603	8.65685	8.65645	Tgfb1	0.00689477	0.999595
8.67874	8.50587	8.66444	8.85128	8.75774	8.73089	ENSMUSG00000002608	8.61635	8.77997	Ccdc97	0.268719	0.795947
7.97516	7.77836	7.86387	7.87534	7.71117	7.74818	ENSMUSG00000002617	7.87247	7.77823	Zfp40	-0.256065	0.917077
9.03801	8.82492	8.67162	8.80633	9.02759	8.9055	ENSMUSG00000002625	8.84485	8.91314	Akap8l	0.0982966	0.957946
6.83299	7.0167	6.88914	6.89795	6.93647	6.83574	ENSMUSG00000002633	6.91294	6.89005	Shh	-0.416097	NA
8.66425	8.8109	8.71036	8.60896	8.7369	8.53282	ENSMUSG00000002635	8.7285	8.62622	Pdcd2l	-0.168226	0.912795
10.9427	11.0054	11.0348	10.9338	11.1315	11.1847	ENSMUSG00000002658	10.9943	11.0833	Gtf2f1	0.102235	0.90756
7.85601	7.77836	7.93427	7.81852	8.00574	8.03855	ENSMUSG00000002660	7.85622	7.95427	Clpp	0.252507	0.91701
7.61926	7.76954	7.53232	7.65392	7.75449	7.56458	ENSMUSG00000002661	7.64037	7.65766	Alkbh7	0.0500394	0.994152
6.93432	7.28585	7.16973	7.07449	6.83423	6.93907	ENSMUSG00000002664	7.12997	6.94927	Pspn	-1.51362	0.795754
7.21061	7.43681	7.41626	7.24902	7.25074	7.27374	ENSMUSG00000002668	7.35456	7.25783	Dennd1c	-0.498405	0.913613
8.43279	8.56712	8.40994	8.46082	8.41084	8.59038	ENSMUSG00000002679	8.46995	8.48735	Med6	0.0331609	0.990343
8.48438	8.60496	8.43184	8.70386	8.62341	8.7018	ENSMUSG00000002688	8.50706	8.67636	Prkd1	0.291621	0.775258
7.26261	7.50104	7.16973	7.36421	7.19644	7.25666	ENSMUSG00000002699	7.31112	7.27244	Lcp2	-0.242156	0.965558
9.79327	9.91051	9.85866	9.876	9.77355	9.88521	ENSMUSG00000002718	9.85415	9.84492	Cse1l	-0.0113558	0.994944
7.9948	8.09107	8.03143	7.8987	7.90995	7.8626	ENSMUSG00000002728	8.0391	7.89042	Naa20	-0.360118	0.820378
7.69362	7.79575	7.68765	7.59122	7.87339	7.67568	ENSMUSG00000002731	7.72567	7.71343	Prkra	-0.0137448	0.999595
6.97134	7.04733	6.88914	7.07449	7.54477	7.01004	ENSMUSG00000002732	6.96927	7.20977	Fkbp7	2.05376	0.526853
7.82574	7.80433	7.7392	7.76694	7.72	7.85487	ENSMUSG00000002733	7.78975	7.78061	Plekha3	-0.022418	0.997777
7.78647	7.74256	7.6422	7.63355	7.99918	7.87027	ENSMUSG00000002741	7.72374	7.83433	Ykt6	0.335713	0.899451
11.0738	11.0535	11.1153	11.0811	11.1271	11.0581	ENSMUSG00000002748	11.0809	11.0888	Baz1b	0.00871752	0.995481
8.83451	8.52368	8.65723	8.92077	8.75774	8.45911	ENSMUSG00000002763	8.67181	8.71254	Pex6	0.0792153	0.969065
8.01407	8.04516	7.98076	8.0285	8.10539	8.0704	ENSMUSG00000002767	8.01333	8.0681	Mrpl2	0.126929	0.958949
9.04619	8.96995	9.15323	8.94947	9.06084	9.16191	ENSMUSG00000002768	9.05646	9.0574	Mea1	0.00212817	0.999595
6.97134	6.83873	7.002	7.01589	6.89211	7.06759	ENSMUSG00000002769	6.93736	6.99186	Gnmt	0.544413	NA
7.42067	7.26842	7.32114	7.34907	7.43975	7.35219	ENSMUSG00000002771	7.33674	7.38034	Grin2d	0.182535	0.969065
7.08549	6.98279	7.22525	7.26698	7.77951	7.49666	ENSMUSG00000002778	7.09784	7.51439	Kdelr1	2.08534	0.145615
7.21061	7.1493	7.25912	7.10058	7.17693	7.01004	ENSMUSG00000002781	7.20634	7.09585	Tmem143	-0.677238	0.907812
7.06036	7.25042	7.002	7.10058	7.06363	7.11723	ENSMUSG00000002791	7.10426	7.09381	Pdxk-ps	-0.161002	0.987952
8.43279	8.48323	8.58272	8.4184	8.36442	8.2495	ENSMUSG00000002797	8.49958	8.34411	Ggct	-0.289535	0.812845
8.34156	8.11645	8.13168	8.36444	8.26568	8.32193	ENSMUSG00000002799	8.19656	8.31735	Jag2	0.234866	0.893997
8.44154	8.35308	8.15949	8.39418	8.43786	8.25483	ENSMUSG00000002803	8.31804	8.36229	Btbd6	0.0797374	0.969851
7.89257	7.9169	7.95445	8.04863	7.89549	7.70358	ENSMUSG00000002804	7.92131	7.88256	Nudt14	-0.0739673	0.981593
7.21061	6.89847	6.96962	6.94361	7.17693	7.06759	ENSMUSG00000002808	7.02623	7.06271	Epdr1	0.174451	0.988987
8.99918	8.84567	8.71728	8.98984	9.53613	9.11172	ENSMUSG00000002812	8.85404	9.21256	Flii	0.557942	0.30304
8.76235	8.62141	8.87308	8.78505	8.71927	8.64155	ENSMUSG00000002814	8.75228	8.71529	Top3a	-0.0664993	0.969065
7.73702	7.71473	7.66068	7.93646	7.54477	7.637	ENSMUSG00000002820	7.70414	7.70608	Atg4d	0.0495219	0.994152
8.01407	7.96146	7.77198	7.90637	7.77951	7.85487	ENSMUSG00000002825	7.91584	7.84692	Qtrt1	-0.186487	0.943714
7.13133	7.30275	7.22525	7.12504	6.93647	6.69432	ENSMUSG00000002831	7.21978	6.91861	Plin4	-1.80306	0.651495
8.88764	8.85592	8.77463	8.79218	8.97612	9.03985	ENSMUSG00000002833	8.8394	8.93605	Hdgfl2	0.156354	0.912795
8.31276	8.46481	8.23897	8.3794	8.68325	8.51587	ENSMUSG00000002835	8.33885	8.52617	Chaf1a	0.353881	0.762768
8.6496	8.62956	8.72072	8.70766	8.76119	8.9639	ENSMUSG00000002844	8.66663	8.81092	Adprh	0.24315	0.82675
7.87811	7.7871	8.11465	7.94384	7.84312	7.90772	ENSMUSG00000002845	7.92662	7.89823	Tmem39a	-0.0951608	0.973239
9.00479	8.8862	9.03953	9.12914	9.04432	8.9669	ENSMUSG00000002846	8.97684	9.04679	Timmdc1	0.104174	0.939673
6.83299	6.98279	6.93283	6.83837	7.11276	6.83574	ENSMUSG00000002847	6.9162	6.92896	Pla1a	0.452902	NA
9.21931	9.21195	9.01228	9.1911	9.50091	9.32079	ENSMUSG00000002870	9.14785	9.3376	Mcm2	0.272267	0.744815
7.42067	7.47604	7.49943	7.5112	7.6749	7.57534	ENSMUSG00000002871	7.46538	7.58715	Tpra1	0.442456	0.874006
10.069	9.90103	9.91266	9.95865	10.144	9.99606	ENSMUSG00000002881	9.96091	10.0329	Nab1	0.0884418	0.937502
7.27886	7.51322	7.48813	7.54652	7.61742	7.46019	ENSMUSG00000002885	7.42674	7.54138	Adgre5	0.40937	0.910517
7.841	7.9169	7.73081	7.77574	7.72	7.83923	ENSMUSG00000002897	7.82957	7.77832	Il17ra	-0.143102	0.961169
11.5202	11.4542	11.433	11.5975	11.379	11.697	ENSMUSG00000002900	11.4691	11.5579	Lamb1	0.101093	0.911663
7.58955	7.58247	7.62331	7.74908	7.63703	7.69438	ENSMUSG00000002908	7.59844	7.69349	Kcnn1	0.300654	0.917077
7.48142	7.0167	7.03124	7.10058	7.28404	7.13993	ENSMUSG00000002910	7.17646	7.17485	Arrdc2	-0.24884	0.973239
7.13133	7.28585	7.20744	7.31761	7.11276	7.1615	ENSMUSG00000002930	7.2082	7.19729	Ppp1r17	-0.0401789	0.998864
7.32499	7.1493	7.16973	7.31761	7.48831	7.38091	ENSMUSG00000002944	7.21467	7.39561	Cd36	0.854146	0.785713
9.07309	8.70061	8.94452	8.99899	9.17864	8.96089	ENSMUSG00000002948	8.90607	9.04617	Map2k7	0.203075	0.87189
9.72702	9.82278	9.81329	9.61946	9.76538	9.80777	ENSMUSG00000002949	9.7877	9.73087	Timm44	-0.0697867	0.954967
10.9186	10.7804	10.6091	10.8325	11.1017	10.9004	ENSMUSG00000002957	10.7694	10.9449	Ap2a2	0.19532	0.771202
7.49297	7.59343	7.49943	7.66392	7.63703	7.56458	ENSMUSG00000002963	7.52861	7.62185	Pnkp	0.314959	0.917077
9.56398	9.33876	9.36823	9.52367	9.66341	9.42942	ENSMUSG00000002968	9.42366	9.53883	Med25	0.153497	0.888605
7.59958	7.64612	7.41626	7.60201	7.95897	7.8626	ENSMUSG00000002980	7.55398	7.80786	Bcam	0.789544	0.589159
9.1406	9.08928	9.05827	8.97755	9.20348	9.3022	ENSMUSG00000002981	9.09605	9.16108	Clptm1	0.104071	0.941878
7.46969	7.45013	7.66068	7.56919	7.57673	7.42172	ENSMUSG00000002983	7.52683	7.52255	Relb	-0.0267014	0.998281
8.09374	8.12893	8.14289	8.20322	8.1633	8.07666	ENSMUSG00000002984	8.12185	8.14773	Tomm40	0.058139	0.980625
7.93472	8.25761	8.10892	7.74908	9.89523	10.0735	ENSMUSG00000002985	8.10042	9.23927	Apoe	2.39084	0.402629
6.89035	6.69432	6.69432	6.69432	6.69432	6.83574	ENSMUSG00000002992	6.75967	6.74146	Apoc2	-0.83673	NA
8.87533	8.70445	8.90033	8.85467	8.8508	8.95181	ENSMUSG00000002996	8.8267	8.88576	Hbp1	0.088901	0.957946
9.11761	9.33162	9.13074	9.32871	10.1465	9.7137	ENSMUSG00000002997	9.19333	9.72963	Prkar2b	0.769085	0.0744332
8.13998	8.09107	7.92059	7.93646	8.34532	8.05777	ENSMUSG00000003031	8.05055	8.11318	Cdkn1b	0.162335	0.950574
8.58534	8.51925	8.66084	8.66518	8.94066	8.81103	ENSMUSG00000003032	8.58848	8.80562	Klf4	0.367271	0.636403
9.80428	9.82446	9.83162	9.99158	10.1774	10.0641	ENSMUSG00000003033	9.82012	10.0777	Ap1m1	0.320653	0.333008
7.79446	7.65627	7.7138	7.65392	8.18564	7.79895	ENSMUSG00000003037	7.72151	7.8795	Rab8a	0.494455	0.821712
8.2882	8.27408	8.19196	8.04863	9.03039	8.68328	ENSMUSG00000003038	8.25141	8.58743	Hmgn2	0.737508	0.447078
8.351	8.47406	8.48284	8.42319	8.66485	8.65688	ENSMUSG00000003039	8.43597	8.58164	Fam32a	0.268334	0.827842
7.48142	7.36588	7.20744	7.40757	7.61742	7.22075	ENSMUSG00000003051	7.35158	7.41525	Elf3	0.307048	0.952509
6.89035	6.94424	7.0581	6.69432	6.69432	6.83574	ENSMUSG00000003053	6.96423	6.74146	Cyp2c29	-3.43828	NA
8.70369	8.74957	8.82002	8.70766	8.7951	8.76285	ENSMUSG00000003062	8.75776	8.7552	Stard3nl	-0.00468582	0.999595
10.0282	9.8411	9.82553	9.82198	10.0627	10.0477	ENSMUSG00000003068	9.89829	9.97747	Stk11	0.0993855	0.934083
7.58955	7.28585	7.16973	7.53493	7.46445	7.38091	ENSMUSG00000003070	7.34838	7.4601	Efna2	0.361686	0.937958
9.44562	9.41497	9.60313	9.38467	9.5648	9.59025	ENSMUSG00000003072	9.48791	9.51324	Atp5d	0.0343369	0.982446
8.58146	8.25761	8.56338	8.27043	8.45992	8.28628	ENSMUSG00000003099	8.46748	8.33888	Ppp5c	-0.253044	0.87189
10.0547	10.2013	9.99606	10.131	9.91009	9.90354	ENSMUSG00000003119	10.084	9.98153	Cdk12	-0.123171	0.906648
7.78647	7.86225	7.78793	7.71225	7.70224	7.61696	ENSMUSG00000003123	7.81222	7.67715	Lipe	-0.385752	0.851282
9.2049	8.93516	9.22325	9.06997	9.40237	9.19267	ENSMUSG00000003131	9.12111	9.22167	Pafah1b2	0.144947	0.917077
8.9328	8.80029	8.96178	9.0843	9.32129	9.03701	ENSMUSG00000003134	8.89829	9.14753	Tbc1d8	0.37865	0.518028
9.39613	9.34113	9.26952	9.19898	9.64567	9.47966	ENSMUSG00000003135	9.33559	9.44144	Cnot11	0.160166	0.899972
9.51476	9.54358	9.6557	9.50075	9.04154	9.31153	ENSMUSG00000003153	9.57135	9.28461	Slc2a3	-0.373077	0.513205
8.73508	8.61732	8.62425	8.61306	8.86357	8.7018	ENSMUSG00000003154	8.65888	8.72614	Foxj2	0.11752	0.942718
7.22853	7.3807	7.3905	7.39344	7.6749	7.36671	ENSMUSG00000003161	7.33324	7.47835	Sri	0.635231	0.840319
8.54994	8.32212	8.3966	8.44684	8.22903	8.43199	ENSMUSG00000003166	8.42289	8.36929	Dgcr2	-0.101761	0.961169
7.94838	7.94683	7.77198	7.8987	8.07524	7.8626	ENSMUSG00000003184	7.88906	7.94551	Irf3	0.144519	0.959618
7.61926	7.48864	7.60397	7.5112	7.5227	7.18208	ENSMUSG00000003190	7.57063	7.40533	Bcl2l12	-0.551507	0.858168
7.96186	8.13511	8.09153	7.97996	8.05049	8.05777	ENSMUSG00000003198	8.06283	8.02941	Zfp959	-0.0796421	0.973541
7.46969	7.31917	7.4035	7.34907	7.90274	7.51999	ENSMUSG00000003199	7.39745	7.5906	Mpnd	0.815608	0.747979
8.30789	8.2125	8.30846	8.4136	8.25012	8.39013	ENSMUSG00000003200	8.27628	8.35128	Sh3gl1	0.148594	0.937723
6.89035	6.69432	6.93283	6.69432	6.69432	6.69432	ENSMUSG00000003206	6.83917	6.69432	Ebi3	-3.1091	NA
7.58955	7.57135	7.54297	7.66392	7.78771	7.60676	ENSMUSG00000003208	7.56796	7.68613	Yju2	0.388721	0.87987
12.3213	12.4117	12.4811	12.3839	12.4392	12.4414	ENSMUSG00000003226	12.4047	12.4215	Ranbp2	0.0161613	0.989056
7.26261	7.33515	7.27528	7.4613	7.11276	7.18208	ENSMUSG00000003227	7.29101	7.25205	Edar	-0.0957476	0.991414
8.0638	8.22963	8.02523	8.20898	8.35491	8.28628	ENSMUSG00000003228	8.10622	8.28339	Grk5	0.368496	0.775258
8.27321	8.1715	8.25422	8.38927	8.60412	8.2811	ENSMUSG00000003233	8.23298	8.42483	Dvl3	0.386665	0.731603
8.8907	8.99162	8.92113	8.79928	9.12495	8.99949	ENSMUSG00000003234	8.93448	8.97457	Abcf3	0.0714108	0.965558
10.2377	10.2204	10.2191	10.1875	10.4475	10.2599	ENSMUSG00000003235	10.2258	10.2983	Eif2b5	0.0911343	0.929591
8.45886	8.46944	8.49526	8.59658	8.84437	8.74163	ENSMUSG00000003269	8.47452	8.72753	Cyth2	0.444559	0.470401
7.03334	7.0167	6.93283	7.10058	7.23327	7.32206	ENSMUSG00000003271	6.99429	7.21864	Sult2b1	1.63978	0.617324
7.24584	7.1493	7.03124	7.33355	7.15656	7.01004	ENSMUSG00000003273	7.14213	7.16672	Car11	0.210768	0.977623
8.1286	8.13511	8.25926	8.29732	8.14625	8.06411	ENSMUSG00000003279	8.17432	8.16922	Dlgap1	-0.00662209	0.999595
8.73163	8.7824	9.05027	8.76341	8.3308	8.47244	ENSMUSG00000003282	8.85477	8.52222	Plag1	-0.546375	0.407804
7.64792	7.43681	7.68765	7.63355	7.73741	7.65656	ENSMUSG00000003283	7.59079	7.67584	Hck	0.246868	0.939409
8.41063	8.47406	8.43617	8.45152	8.52379	8.46357	ENSMUSG00000003299	8.44029	8.47963	Mrpl4	0.0729378	0.968216
7.26261	7.28585	7.29098	7.37899	7.59734	7.38091	ENSMUSG00000003308	7.27981	7.45241	Keap1	0.789053	0.775258
8.01407	7.93943	7.84172	7.85945	7.71117	7.88542	ENSMUSG00000003309	7.93174	7.81868	Ap1m2	-0.289979	0.899972
10.4284	10.4262	10.4633	10.4492	10.0916	10.5202	ENSMUSG00000003316	10.4393	10.3537	Glg1	-0.0862262	0.941878
7.38142	7.04733	7.27528	7.34907	7.08898	7.13993	ENSMUSG00000003341	7.23468	7.19266	Atp8b3	-0.265543	0.967583
8.00127	7.7241	7.65149	7.76694	7.9242	7.91505	ENSMUSG00000003344	7.79229	7.86873	Btbd2	0.177068	0.956049
8.47593	8.61732	8.54769	8.59242	8.84759	8.78026	ENSMUSG00000003345	8.54698	8.74009	Csnk1g2	0.334512	0.714435
8.47169	8.27408	8.34171	8.34419	8.72635	8.51587	ENSMUSG00000003346	8.36249	8.5288	Abhd17a	0.319371	0.812517
7.27886	7.19232	7.27528	7.23043	7.28404	7.22075	ENSMUSG00000003348	7.24882	7.24507	Mob3a	-0.0251835	0.999595
8.86291	8.63361	8.59798	8.76341	8.93466	8.57012	ENSMUSG00000003352	8.69817	8.75606	Cacnb3	0.100146	0.959618
8.23746	8.11016	8.34171	8.29199	8.28104	8.40891	ENSMUSG00000003354	8.22978	8.32731	Ccdc65	0.188552	0.917077
7.67563	7.60425	7.47665	7.59122	7.66559	7.49666	ENSMUSG00000003355	7.58551	7.58449	Fkbp11	-0.00656786	0.999595
9.6025	9.35763	9.55221	9.49865	9.6403	9.54	ENSMUSG00000003360	9.50411	9.55965	Ddx23	0.0695649	0.959618
9.42521	9.21715	9.44238	9.29498	9.03039	9.43368	ENSMUSG00000003363	9.36158	9.25302	Pld3	-0.142757	0.917077
8.41509	8.07815	8.15949	8.36444	8.5646	8.48563	ENSMUSG00000003378	8.21758	8.47156	Grik5	0.477608	0.612901
7.13133	6.98279	7.0581	7.14816	7.26764	7.4084	ENSMUSG00000003379	7.05741	7.27473	Cd79a	1.37172	0.658333
7.71992	7.76064	7.73081	7.87534	7.76291	7.69438	ENSMUSG00000003380	7.73712	7.77754	Rabac1	0.122264	0.967583
7.85601	7.7871	7.46498	7.54652	7.89549	7.73944	ENSMUSG00000003382	7.7027	7.72715	Etv3	0.0595615	0.991994
8.66789	8.58828	8.71036	8.62528	8.7404	8.82113	ENSMUSG00000003402	8.65551	8.72893	Prkcsh	0.124666	0.937573
7.10906	7.12613	7.0581	7.21114	7.03637	6.93907	ENSMUSG00000003410	7.09776	7.06219	Elavl3	-0.145093	0.989785
7.17267	7.35071	7.22525	7.24902	7.2152	7.25666	ENSMUSG00000003411	7.24954	7.24029	Rab3b	-0.0718111	0.994193
7.13133	7.21244	7.37723	7.37899	6.93647	7.06759	ENSMUSG00000003418	7.24033	7.12768	St8sia6	-0.479331	0.945192
7.43326	7.23178	7.45312	7.24902	7.98595	7.65656	ENSMUSG00000003420	7.37272	7.63051	Fcgrt	1.08456	0.610837
7.74545	7.74256	7.92745	7.95117	7.93825	8.06411	ENSMUSG00000003421	7.80515	7.98451	Nosip	0.447856	0.78035
7.65726	7.79575	7.54297	7.56919	7.77125	7.71268	ENSMUSG00000003423	7.66533	7.68437	Pih1d1	0.0550596	0.991994
9.3206	9.32204	9.5596	9.21718	9.38955	9.2881	ENSMUSG00000003429	9.40074	9.29827	Rps11	-0.145095	0.902921
11.2132	11.0472	11.1391	11.1212	11.3938	11.2518	ENSMUSG00000003435	11.1332	11.2556	Supt5	0.136683	0.845744
7.33959	7.28585	7.12863	7.10058	7.03637	7.32206	ENSMUSG00000003436	7.25136	7.153	Dll3	-0.500346	0.936784
9.29823	9.10347	9.30322	9.05258	9.36134	9.34593	ENSMUSG00000003437	9.23497	9.25328	Paf1	0.0314969	0.987998
8.33681	8.34285	8.29392	8.15004	8.4944	8.39013	ENSMUSG00000003438	8.32453	8.34486	Timm50	0.0572137	0.980305
7.36779	7.36588	7.46498	7.23043	7.26764	7.23902	ENSMUSG00000003444	7.39955	7.2457	Med29	-0.727268	0.816308
8.3557	8.68127	8.5318	8.3794	7.97927	8.40891	ENSMUSG00000003452	8.52292	8.25586	Bicd1	-0.486738	0.6567
8.18978	8.27408	8.26927	8.2595	8.26052	8.39013	ENSMUSG00000003458	8.24438	8.30338	Ncstn	0.120631	0.954648
8.33681	8.37828	8.44479	8.35941	8.29116	8.27589	ENSMUSG00000003464	8.38663	8.30882	Pex19	-0.151294	0.936103
7.36779	7.58247	7.44105	7.42141	7.59734	7.51999	ENSMUSG00000003469	7.46377	7.51291	Phyhip	0.17825	0.965558
7.32499	7.07545	7.18896	7.21114	7.03637	7.0932	ENSMUSG00000003476	7.19647	7.11357	Crhr2	-0.548148	0.934092
6.89035	6.69432	6.69432	6.69432	6.69432	6.97682	ENSMUSG00000003477	6.75967	6.78849	Inmt	1.04994	NA
7.26261	7.39518	7.49943	7.52316	7.26764	7.32206	ENSMUSG00000003484	7.38574	7.37095	Cyp4f18	-0.0556443	0.994193
8.23226	8.05184	8.0619	8.16805	8.42892	8.2115	ENSMUSG00000003500	8.11533	8.26949	Impdh1	0.328067	0.82675
6.93432	6.89847	6.88914	6.83837	6.69432	6.89424	ENSMUSG00000003505	6.90731	6.80898	Psg18	-1.18138	NA
7.69362	7.6663	7.37723	7.52316	7.87339	7.83923	ENSMUSG00000003518	7.57905	7.74526	Dusp3	0.514313	0.837705
8.45886	8.26862	8.31327	8.48375	8.5525	8.36622	ENSMUSG00000003526	8.34692	8.46749	Prodh	0.224895	0.882947
9.02151	8.85592	8.95892	8.92399	8.7951	8.86075	ENSMUSG00000003527	8.94545	8.85995	Ess2	-0.134681	0.919476
8.10548	8.29032	8.04372	7.85945	8.3308	8.31186	ENSMUSG00000003528	8.14651	8.16737	Slc25a1	0.0799799	0.977548
8.08186	7.98303	8.18124	8.13787	8.19116	8.11948	ENSMUSG00000003531	8.08204	8.1495	Dgcr6	0.140743	0.94995
9.99168	9.61539	9.74722	9.98118	9.34368	9.8383	ENSMUSG00000003534	9.78476	9.72106	Ddr1	-0.0601694	0.972382
6.89035	7.0167	6.93283	6.94361	7.03637	6.89424	ENSMUSG00000003541	6.94663	6.95807	Ier3	0.145537	NA
7.69362	7.23178	7.29098	7.62317	8.86991	7.637	ENSMUSG00000003545	7.40546	8.04336	Fosb	2.15004	0.545929
9.72702	9.53125	9.6947	9.56439	9.76701	9.7137	ENSMUSG00000003546	9.65099	9.6817	Klc4	0.0394691	0.976657
8.04543	8.04516	8.30846	8.03525	8.12309	8.13733	ENSMUSG00000003549	8.13302	8.09856	Ercc1	-0.0896548	0.969851
7.19202	7.95417	7.49943	7.74908	10.5567	9.24975	ENSMUSG00000003555	7.54854	9.18517	Cyp17a1	3.78252	0.197751
7.49297	7.47604	7.47665	7.42141	7.35967	7.59642	ENSMUSG00000003559	7.48188	7.45917	As3mt	-0.0592647	0.994152
7.54813	7.42322	7.42877	7.48668	7.5871	7.66617	ENSMUSG00000003573	7.4667	7.57999	Homer3	0.407896	0.898449
8.80547	8.73096	8.60931	8.76341	8.62341	8.72368	ENSMUSG00000003575	8.71525	8.7035	Crtc1	-0.021583	0.994193
7.13133	7.28585	7.18896	6.83837	7.37372	7.1615	ENSMUSG00000003581	7.20204	7.12453	Rnf215	-0.153237	0.988147
7.29466	7.33515	7.18896	7.24902	7.13522	7.23902	ENSMUSG00000003585	7.27292	7.20775	Sec14l2	-0.350377	0.950209
8.53791	8.63361	8.74796	8.60072	8.61958	8.45013	ENSMUSG00000003604	8.63983	8.55681	Aven	-0.14474	0.932459
7.13133	7.64612	7.66976	7.24902	7.33056	7.06759	ENSMUSG00000003617	7.4824	7.21573	Cp	-1.29483	0.58158
8.70722	8.59247	8.86079	8.64139	8.5646	8.34674	ENSMUSG00000003623	8.72016	8.51758	Crot	-0.345632	0.741025
8.32244	8.27952	8.19728	8.23171	8.37854	8.33688	ENSMUSG00000003644	8.26641	8.31571	Rps6ka1	0.0996283	0.961474
7.32499	7.07545	6.96962	7.07449	6.93647	7.04004	ENSMUSG00000003657	7.12336	7.017	Calb2	-0.953912	0.888605
11.4353	11.3198	11.4081	11.361	11.4963	11.5	ENSMUSG00000003660	11.3877	11.4524	Snrnp200	0.0703558	0.937502
8.8815	8.59665	8.90631	8.82033	9.09594	8.88969	ENSMUSG00000003662	8.79482	8.93532	Ciao1	0.216147	0.87079
7.40785	7.42322	7.3905	7.4741	7.38747	7.54261	ENSMUSG00000003665	7.40719	7.46806	Has1	0.251933	0.952509
8.42839	8.51481	8.65723	8.53275	8.40628	8.39956	ENSMUSG00000003680	8.53348	8.4462	Taf6l	-0.162273	0.922608
7.89257	7.87025	7.7138	7.61266	7.71117	7.68508	ENSMUSG00000003721	7.82554	7.66964	Insig2	-0.450894	0.816308
8.70016	8.60081	8.66084	8.72652	8.95851	8.69072	ENSMUSG00000003731	8.65394	8.79191	Kpna6	0.2355	0.835966
7.51552	7.74256	7.59413	7.67381	7.70224	7.66617	ENSMUSG00000003746	7.6174	7.68074	Man1a	0.184032	0.958697
7.77841	7.54863	7.42877	7.55794	7.48831	7.637	ENSMUSG00000003752	7.58527	7.56109	Itpkc	-0.118437	0.977067
7.88537	7.76064	7.69645	7.65392	7.57673	7.91505	ENSMUSG00000003762	7.78082	7.71523	Coq8b	-0.16198	0.961387
10.2662	10.3772	10.2589	10.3331	10.2606	10.329	ENSMUSG00000003778	10.3008	10.3076	Brd8	0.00739057	0.997927
8.99918	9.02197	9.03141	9.00202	9.08255	9.05398	ENSMUSG00000003779	9.01752	9.04618	Kif20a	0.0435331	0.976499
9.33384	9.28549	9.33827	9.32633	9.29623	9.25944	ENSMUSG00000003808	9.3192	9.294	Farsa	-0.0352608	0.980253
7.50433	7.53701	7.46498	7.49904	7.40093	7.57534	ENSMUSG00000003809	7.50211	7.49177	Gcdh	-0.0269725	0.998161
10.4642	10.2714	10.3731	10.4134	10.5002	10.4035	ENSMUSG00000003810	10.3696	10.439	Mast2	0.07898	0.937573
7.44562	7.42322	7.60397	7.56919	7.42706	7.50842	ENSMUSG00000003812	7.49094	7.50156	Dnase2a	0.028112	0.998099
7.86344	7.79575	7.91367	7.85945	7.86591	7.85487	ENSMUSG00000003813	7.85762	7.86008	Rad23a	0.00222678	0.999595
10.0534	9.92149	10.0542	10.097	10.6537	10.5271	ENSMUSG00000003814	10.0097	10.4259	Calr	0.516629	0.136159
7.75381	7.76064	7.77999	7.60201	7.93825	7.84708	ENSMUSG00000003824	7.76481	7.79578	Syce2	0.116747	0.969851
10.7209	10.7778	10.7526	10.711	10.5882	10.4173	ENSMUSG00000003847	10.7504	10.5722	Nfat5	-0.197165	0.730841
7.88537	8.08463	8.04982	8.0217	8.17453	8.11948	ENSMUSG00000003848	8.00661	8.10524	Nob1	0.221542	0.917077
6.89035	7.12613	7.14966	7.14816	7.15656	7.2018	ENSMUSG00000003849	7.05538	7.16884	Nqo1	0.652802	0.922608
7.31002	7.17131	7.12863	7.24902	7.26764	7.27374	ENSMUSG00000003863	7.20332	7.26347	Ppfia3	0.29096	0.961169
8.72471	8.38821	8.41875	8.44684	8.59631	8.60634	ENSMUSG00000003865	8.51055	8.54983	Gys1	0.0560758	0.979493
8.58534	8.52368	8.66803	8.75612	8.82161	8.86723	ENSMUSG00000003868	8.59235	8.81499	Ruvbl2	0.368414	0.583963
6.83299	7.0167	6.83213	6.94361	7.00669	6.97682	ENSMUSG00000003872	6.89394	6.97571	Lin7b	0.768788	NA
7.64792	7.58247	7.55348	7.52316	7.55557	7.49666	ENSMUSG00000003873	7.59462	7.52513	Bax	-0.240452	0.943714
6.97134	7.0167	6.93283	6.83837	7.00669	6.69432	ENSMUSG00000003882	6.97362	6.84646	Il7r	-0.996357	NA
8.33204	8.48779	8.25422	8.20898	8.46428	8.43199	ENSMUSG00000003923	8.35802	8.36842	Tfam	0.0245124	0.994193
8.11711	8.22395	8.31327	8.15608	7.88081	8.14321	ENSMUSG00000003929	8.21811	8.06003	Zfp81	-0.332138	0.834423
7.71124	7.60425	7.69645	7.89098	7.8354	7.64684	ENSMUSG00000003934	7.67065	7.79107	Efnb3	0.360157	0.882323
7.06036	7.1016	7.0581	6.89795	7.28404	7.06759	ENSMUSG00000003948	7.07335	7.08319	Mmd	0.303256	0.972005
7.29466	7.42322	7.3905	7.52316	7.48831	7.4084	ENSMUSG00000003949	7.36946	7.47329	Hlf	0.418484	0.912795
8.60076	8.72721	8.7034	8.57987	8.75429	8.78372	ENSMUSG00000003955	8.67712	8.70596	Fam162a	0.0521943	0.977067
12.5871	12.6623	12.6048	12.475	12.8696	12.7026	ENSMUSG00000003970	12.6181	12.6824	Rpl8	0.0754128	0.937958
7.80237	7.43681	7.58416	7.73085	7.35967	7.49666	ENSMUSG00000003974	7.60778	7.52906	Grm3	-0.262567	0.948632
8.43279	8.54124	8.46185	8.48829	8.4944	8.28628	ENSMUSG00000003992	8.47863	8.42299	Ssbp2	-0.0963909	0.961169
7.69362	7.56007	7.51055	7.53493	7.42706	7.64684	ENSMUSG00000004018	7.58808	7.53628	Fancl	-0.172234	0.963465
8.2882	8.16552	8.24916	8.43744	8.41992	8.33192	ENSMUSG00000004031	8.23429	8.39642	Brinp2	0.316943	0.796173
8.86291	8.96995	8.91522	8.68853	9.14565	8.80086	ENSMUSG00000004032	8.91603	8.87835	Gstm5	-0.0356891	0.988722
7.33959	7.30275	7.24246	7.31761	7.63703	7.36671	ENSMUSG00000004035	7.29494	7.44045	Gstm7	0.68918	0.827842
7.21061	7.26842	7.36368	7.17011	7.19644	7.4084	ENSMUSG00000004038	7.2809	7.25832	Gstm3	-0.0784117	0.994152
8.72818	8.90928	8.8327	8.80985	9.07715	9.07073	ENSMUSG00000004040	8.82338	8.98591	Stat3	0.258613	0.801065
8.11711	7.86225	7.87114	7.88319	8.12309	7.87027	ENSMUSG00000004043	7.95017	7.95885	Stat5a	0.0204454	0.997777
7.92781	7.73338	8.0376	8.0217	9.28004	8.51587	ENSMUSG00000004044	7.8996	8.60587	Cavin1	1.61571	0.363037
8.06986	8.0111	8.0619	7.92153	8.09343	8.20597	ENSMUSG00000004054	8.04762	8.07364	Map3k11	0.0728487	0.9775
9.37497	9.31722	9.28984	9.32155	9.49893	9.37507	ENSMUSG00000004056	9.32734	9.39852	Akt2	0.100144	0.937371
9.08634	8.87619	9.01503	9.02605	8.95258	9.16708	ENSMUSG00000004069	8.99252	9.04857	Dnaja3	0.0833465	0.959004
9.19763	9.14518	9.36823	9.29985	9.48296	9.41442	ENSMUSG00000004070	9.23701	9.39908	Hmox2	0.222649	0.796568
8.73508	8.91905	8.66084	8.73025	8.78164	8.55781	ENSMUSG00000004071	8.77166	8.6899	Cdip1	-0.134909	0.937371
8.46743	8.32734	8.36489	8.51516	8.58452	8.37584	ENSMUSG00000004085	8.38655	8.49184	Map3k20	0.197187	0.903346
8.9907	8.87619	8.75468	8.70766	8.9732	8.97884	ENSMUSG00000004096	8.87386	8.88657	Cwc15	0.0243216	0.994152
8.10548	8.07163	7.98076	8.30262	7.72875	7.90035	ENSMUSG00000004098	8.05262	7.97724	Col5a3	-0.113386	0.969851
10.8131	10.6224	10.5897	10.7074	11.0021	10.6949	ENSMUSG00000004099	10.6751	10.8015	Dnmt1	0.146967	0.864115
9.65748	9.32923	9.50127	9.59808	9.70167	9.62955	ENSMUSG00000004100	9.49599	9.6431	Ppan	0.185265	0.83473
7.73702	7.87025	7.70517	7.60201	8.23962	7.51999	ENSMUSG00000004105	7.77081	7.78721	Angptl2	0.193042	0.961656
8.04543	8.14126	7.88553	8.11936	7.77125	7.78234	ENSMUSG00000004110	8.02407	7.89098	Cacna1e	-0.301967	0.900381
8.57365	8.72721	8.65361	8.79573	7.94521	8.32693	ENSMUSG00000004113	8.65149	8.35596	Cacna1b	-0.439563	0.794062
8.38805	8.52809	8.47867	8.4792	8.36914	8.3169	ENSMUSG00000004127	8.46494	8.38842	Trmt10a	-0.141233	0.937573
7.10906	6.98279	7.14966	7.10058	7.37372	7.29031	ENSMUSG00000004151	7.0805	7.25487	Etv1	1.09378	0.794574
8.30789	8.24091	8.19728	8.3079	8.00574	8.06411	ENSMUSG00000004187	8.24869	8.12591	Kifc2	-0.244177	0.899365
9.96119	9.81774	9.96053	9.89989	9.90268	10.1354	ENSMUSG00000004207	9.91315	9.97932	Psap	0.0848128	0.940678
8.43279	8.3377	8.41435	8.32359	8.28611	8.23337	ENSMUSG00000004221	8.39495	8.28102	Ikbkg	-0.222182	0.882505
7.24584	7.42322	7.25912	7.24902	7.31547	7.22075	ENSMUSG00000004231	7.30939	7.26175	Pax2	-0.250876	0.962452
7.40785	7.48864	7.4035	7.5112	7.42706	7.53139	ENSMUSG00000004233	7.43333	7.48988	Wars2	0.219509	0.958949
7.15248	6.98279	7.1065	6.98206	7.19644	7.1615	ENSMUSG00000004263	7.08059	7.11333	Atn1	0.25748	0.974076
8.40615	8.47406	8.41435	8.27586	8.59239	8.42281	ENSMUSG00000004264	8.43152	8.43036	Phb2	0.0113464	0.999296
8.86291	8.27408	8.51163	8.75612	8.94961	8.8769	ENSMUSG00000004266	8.54954	8.86088	Ptpn6	0.478647	0.587296
7.19202	7.1493	7.12863	7.23043	7.03637	7.36671	ENSMUSG00000004267	7.15665	7.21117	Eno2	0.419343	0.948442
9.24769	9.40369	9.33611	9.29742	9.53613	9.26185	ENSMUSG00000004268	9.32916	9.36513	Emg1	0.0557366	0.969065
8.303	8.42712	8.45335	8.23171	8.4423	8.67579	ENSMUSG00000004270	8.39449	8.44993	Lpcat3	0.125741	0.955548
8.67151	8.66163	8.76801	8.59242	8.64994	8.50731	ENSMUSG00000004285	8.70039	8.58322	Atp6v1f	-0.198609	0.874517
6.97134	6.83873	6.83213	6.98206	6.97382	7.06759	ENSMUSG00000004296	6.88073	7.00782	Il12b	1.36244	NA
8.02673	8.03843	8.0619	8.00104	8.2237	8.06411	ENSMUSG00000004317	8.04235	8.09628	Clcn5	0.131243	0.958257
8.7522	8.87619	8.85149	8.90456	8.42443	8.69812	ENSMUSG00000004319	8.82663	8.6757	Clcn3	-0.223801	0.877441
8.11131	7.9169	8.10892	8.10052	8.41539	8.2811	ENSMUSG00000004328	8.04571	8.26567	Hif3a	0.476559	0.672868
6.69432	6.98279	7.002	6.94361	7.08898	7.0932	ENSMUSG00000004341	6.89304	7.04193	Gpx6	1.09201	NA
6.83299	7.07545	6.69432	6.83837	6.83423	6.83574	ENSMUSG00000004344	6.86759	6.83611	Gpx5	-1.44291	NA
8.71774	8.99469	8.92408	9.04673	8.42443	8.72368	ENSMUSG00000004347	8.87884	8.73161	Pde1c	-0.203603	0.913834
11.1903	11.2138	11.2341	11.1239	10.9897	11.1723	ENSMUSG00000004356	11.2128	11.0953	Utp20	-0.126585	0.841706
6.69432	6.83873	6.69432	6.69432	6.89211	6.69432	ENSMUSG00000004359	6.74246	6.76025	Spic	0.894361	NA
6.69432	7.04733	6.88914	7.07449	6.97382	6.89424	ENSMUSG00000004360	6.87693	6.98085	9330159F19Rik	0.703084	NA
10.5565	10.6582	10.6558	10.5546	10.7272	10.7495	ENSMUSG00000004364	10.6235	10.6771	Cul3	0.0632795	0.950574
6.93432	6.98279	6.69432	6.69432	6.69432	6.69432	ENSMUSG00000004366	6.87048	6.69432	Sst	-3.66559	NA
6.69432	6.83873	6.93283	6.94361	7.06363	6.69432	ENSMUSG00000004371	6.82196	6.90052	Il11	1.35384	NA
8.03923	8.05848	8.2131	8.29732	8.05673	7.88542	ENSMUSG00000004383	8.1036	8.07982	Large1	-0.0310594	0.994193
8.45455	8.33253	8.36029	8.2595	8.4334	8.35652	ENSMUSG00000004393	8.38246	8.34981	Ddx56	-0.0603917	0.976933
7.45775	7.50104	7.54297	7.44826	7.85077	7.79895	ENSMUSG00000004394	7.50059	7.69933	Tmed4	0.708065	0.72106
7.42067	7.33515	7.41626	7.53493	8.08134	7.69438	ENSMUSG00000004415	7.39069	7.77022	Col26a1	1.36889	0.204492
7.65726	7.686	7.7138	7.74908	7.47648	7.88542	ENSMUSG00000004446	7.68569	7.70366	Bid	0.100107	0.978639
7.71992	7.79575	7.46498	7.6438	7.93825	7.69438	ENSMUSG00000004451	7.66022	7.75881	Ralb	0.285486	0.931314
8.65694	8.70827	8.65361	8.62933	9.04985	8.75228	ENSMUSG00000004455	8.67294	8.81048	Ppp1cc	0.245484	0.844491
9.71539	9.57596	9.46426	9.57239	9.6168	9.70148	ENSMUSG00000004460	9.5852	9.63022	Dnajb11	0.0552709	0.965558
7.95514	7.73338	8.03143	8.07489	7.94521	8.04499	ENSMUSG00000004462	7.90665	8.0217	Tbccd1	0.258719	0.913294
7.24584	7.30275	7.27528	7.31761	7.11276	7.35219	ENSMUSG00000004473	7.27463	7.26085	Clec11a	-0.0214148	0.999595
7.03334	6.94424	7.1065	6.89795	7.41412	6.93907	ENSMUSG00000004500	7.02803	7.08372	Zfp324	0.852301	0.917077
8.18978	8.12893	8.49114	8.34419	8.37385	8.11346	ENSMUSG00000004508	8.26995	8.27717	Gab2	0.00245227	0.999595
8.31276	8.38821	8.42749	8.27586	8.51964	8.33192	ENSMUSG00000004530	8.37615	8.37581	Coro1c	0.00713172	0.999595
11.9029	11.9621	12.0195	11.9507	12.2238	12.0297	ENSMUSG00000004535	11.9615	12.068	Tax1bp1	0.116119	0.87079
6.83299	7.1493	7.20744	7.12504	7.13522	7.04004	ENSMUSG00000004540	7.06324	7.1001	Psg17	0.0268884	0.999595
6.89035	7.19232	6.69432	6.89795	6.89211	6.69432	ENSMUSG00000004542	6.92566	6.82813	Psg19	-1.83365	NA
7.00392	7.07545	7.002	7.07449	7.06363	7.27374	ENSMUSG00000004552	7.02713	7.13729	Ctse	0.888499	0.889427
7.95514	7.83786	7.83422	7.89098	7.94521	7.91505	ENSMUSG00000004558	7.87574	7.91708	Ndrg2	0.101096	0.969065
7.5794	7.6762	7.65149	7.40757	7.46445	7.67568	ENSMUSG00000004561	7.6357	7.5159	Mettl17	-0.374528	0.907282
7.69362	7.58247	7.7475	7.61266	8.61958	7.79895	ENSMUSG00000004562	7.67453	8.0104	Arhgef40	1.09717	0.408312
8.73508	8.6457	8.59419	8.62122	8.3012	8.46801	ENSMUSG00000004565	8.65832	8.46348	Pnpla6	-0.332821	0.760434
8.33204	8.44139	8.33702	8.48829	8.24488	8.35652	ENSMUSG00000004567	8.37015	8.36323	Mcoln1	-0.00739948	0.999595
9.41903	9.29042	9.39547	9.66126	9.65457	9.45058	ENSMUSG00000004568	9.36831	9.5888	Arhgef18	0.297902	0.577529
9.54714	9.71661	9.70304	9.60199	9.53998	9.42301	ENSMUSG00000004591	9.6556	9.52166	Pkn2	-0.175606	0.832006
6.89035	7.12613	6.83213	6.83837	7.17693	7.0932	ENSMUSG00000004609	6.94954	7.03617	Cd33	0.777543	NA
6.93432	6.94424	6.88914	6.83837	6.97382	7.0932	ENSMUSG00000004610	6.92257	6.96846	Etfb	0.716169	NA
7.03334	6.69432	6.88914	6.89795	6.89211	6.97682	ENSMUSG00000004612	6.87227	6.92229	Nkg7	0.0591785	NA
8.23226	8.29568	8.25422	8.24847	8.21296	8.29658	ENSMUSG00000004626	8.26072	8.25267	Stxbp2	-0.0155523	0.997777
6.93432	6.69432	6.96962	6.69432	6.69432	6.69432	ENSMUSG00000004630	6.86609	6.69432	Pcp2	-3.59486	NA
7.88537	7.97589	8.06789	7.99406	7.96578	7.83923	ENSMUSG00000004631	7.97638	7.93303	Sgce	-0.106932	0.967075
7.31002	7.42322	7.27528	7.30123	7.40093	7.2018	ENSMUSG00000004633	7.33617	7.30132	Chn2	-0.147734	0.978475
7.84853	8.07815	8.0376	8.18578	7.87339	8.01235	ENSMUSG00000004637	7.98809	8.02384	Wwox	0.090358	0.97342
8.48438	8.54124	8.50756	8.45618	8.68325	8.5742	ENSMUSG00000004642	8.51106	8.57121	Slbp	0.113052	0.949351
6.83299	6.89847	6.96962	6.69432	6.83423	6.89424	ENSMUSG00000004651	6.90036	6.8076	Tyr	-1.19571	NA
6.89035	6.83873	6.83213	6.69432	6.93647	7.06759	ENSMUSG00000004654	6.85374	6.89946	Ghrhr	1.34426	NA
7.26261	7.1016	7.12863	7.01589	7.28404	7.11723	ENSMUSG00000004655	7.16428	7.13905	Aqp1	-0.102458	0.994152
9.62047	9.56793	9.59417	9.67615	9.26601	9.50007	ENSMUSG00000004661	9.59419	9.48074	Arid3b	-0.137531	0.913613
7.61926	7.57135	7.56384	7.7216	8.28104	7.72169	ENSMUSG00000004665	7.58482	7.90811	Cnn2	1.02111	0.351552
8.68949	8.79317	8.81043	8.76704	8.97903	8.93348	ENSMUSG00000004667	8.76436	8.89319	Polr2e	0.208604	0.851415
9.60611	9.88026	9.66939	10.0151	9.16098	9.83193	ENSMUSG00000004668	9.71859	9.66932	Abca13	-0.0112421	0.999296
9.47171	9.41047	9.42218	9.40958	9.49694	9.42301	ENSMUSG00000004677	9.43478	9.44318	Myo9b	0.0117562	0.995541
7.75381	7.76954	7.73081	7.92153	8.01872	7.89291	ENSMUSG00000004698	7.75139	7.94439	Hdac9	0.513269	0.711466
7.03334	6.98279	6.96962	6.89795	6.69432	7.01004	ENSMUSG00000004707	6.99525	6.86744	Ly9	-0.960133	NA
7.08549	7.1016	6.93283	6.98206	6.69432	6.83574	ENSMUSG00000004709	7.03997	6.83737	Cd244a	-1.88564	NA
7.08549	7.0167	7.29098	7.07449	7.45221	7.61696	ENSMUSG00000004730	7.13106	7.38122	Adgre1	1.37731	0.628648
7.26261	7.31917	7.18896	7.26698	7.17693	7.25666	ENSMUSG00000004748	7.25691	7.23352	Mtfp1	-0.127981	0.986241
9.10986	9.06625	9.01228	8.95262	8.87306	9.03131	ENSMUSG00000004768	9.0628	8.95233	Rab23	-0.164692	0.886065
8.50938	8.69291	8.65361	8.5018	8.70498	8.65688	ENSMUSG00000004771	8.61863	8.62122	Rab11a	0.0064078	0.999595
8.06986	7.86225	8.09735	7.95117	8.29116	8.19482	ENSMUSG00000004788	8.00982	8.14571	Eif2b2	0.311815	0.87079
9.3877	9.37392	9.39339	9.39151	9.39811	9.5498	ENSMUSG00000004789	9.38501	9.44648	Dlst	0.0860499	0.943714
7.21061	7.35071	7.18896	7.37899	7.5871	7.53139	ENSMUSG00000004791	7.25009	7.49916	Pgf	1.08776	0.560622
8.00769	8.11645	8.17584	8.16208	8.24488	7.82332	ENSMUSG00000004798	8.1	8.07676	Ulk2	-0.0227667	0.996819
6.69432	6.83873	6.83213	6.89795	6.83423	7.04004	ENSMUSG00000004814	6.78839	6.92407	Ccl24	2.19279	NA
7.79446	7.7241	7.65149	7.7028	7.73741	7.53139	ENSMUSG00000004815	7.72335	7.6572	Dgkq	-0.189918	0.954967
6.69432	6.89847	6.83213	6.69432	6.69432	6.89424	ENSMUSG00000004821	6.80831	6.76096	Tmed11	-0.592605	NA
6.93432	6.69432	6.96962	6.89795	7.00669	6.89424	ENSMUSG00000004837	6.86609	6.93296	Grap	0.416274	NA
6.93432	6.83873	7.08307	6.98206	6.93647	6.69432	ENSMUSG00000004842	6.95204	6.87095	Pou1f1	-0.709974	NA
8.29315	8.20094	8.25422	8.22607	8.68325	8.17788	ENSMUSG00000004843	8.24944	8.3624	Chmp2b	0.265054	0.895047
7.33959	7.36588	7.45312	7.52316	7.71117	7.44761	ENSMUSG00000004846	7.3862	7.56065	Plod3	0.683786	0.78127
8.351	8.18926	8.37404	8.24847	8.2237	8.24415	ENSMUSG00000004849	8.30477	8.23877	Ap1s1	-0.139405	0.942986
7.77028	7.92447	7.84916	8.0217	8.01872	8.08288	ENSMUSG00000004864	7.84797	8.0411	Mapk13	0.471053	0.720307
9.48358	9.39232	9.39131	9.4252	9.40662	9.3482	ENSMUSG00000004865	9.4224	9.39334	Srpk1	-0.0401142	0.975269
7.15248	7.23178	7.14966	7.14816	7.23327	7.1615	ENSMUSG00000004872	7.17797	7.18098	Pax3	0.0210476	0.999595
9.06507	9.12865	9.08721	9.10129	8.77826	8.97884	ENSMUSG00000004880	9.09365	8.9528	Lbr	-0.201635	0.852456
7.56911	7.79575	7.7475	7.59122	7.34529	7.71268	ENSMUSG00000004885	7.70412	7.54973	Crabp2	-0.459805	0.87079
10.0415	9.87057	9.9382	9.96469	10.2618	9.96298	ENSMUSG00000004891	9.9501	10.0632	Nes	0.144877	0.882947
8.26311	8.03166	7.87114	8.10684	8.27082	8.24415	ENSMUSG00000004892	8.05531	8.20727	Bcan	0.307723	0.87079
6.97134	6.69432	7.0581	6.98206	6.69432	6.69432	ENSMUSG00000004894	6.90792	6.79023	Hapln2	-1.35514	NA
8.05159	8.0111	8.01899	7.96567	8.0874	8.24415	ENSMUSG00000004895	8.02723	8.09907	Prcc	0.176032	0.937958
7.92087	8.16552	8.0619	7.99406	7.93825	8.18355	ENSMUSG00000004896	8.04943	8.03862	Rrnad1	-0.0222139	0.996692
9.96818	9.99755	10.0281	9.8872	10.2525	10.1328	ENSMUSG00000004897	9.99794	10.0908	Hdgf	0.12291	0.911663
7.29466	7.48864	7.57407	7.48668	7.17693	7.25666	ENSMUSG00000004902	7.45246	7.30676	Slc25a18	-0.597911	0.87189
10.2515	9.98116	9.8808	10.143	10.1502	10.0816	ENSMUSG00000004929	10.0378	10.1249	Thop1	0.0950915	0.937502
8.30789	8.22395	8.16497	8.29199	8.25012	8.33192	ENSMUSG00000004931	8.23227	8.29134	Apba3	0.116987	0.956285
7.27886	7.1016	7.37723	7.4741	7.38747	7.44761	ENSMUSG00000004933	7.25256	7.43639	Matk	0.770239	0.807367
9.17807	8.97307	9.07938	9.04379	9.07174	9.08178	ENSMUSG00000004934	9.07684	9.06577	Pias4	-0.0206073	0.994152
7.81801	7.74256	8.18661	7.95844	7.96578	7.96486	ENSMUSG00000004936	7.91573	7.96303	Map2k1	0.066496	0.986241
10.5408	10.3218	10.2867	10.3596	10.6484	10.6162	ENSMUSG00000004937	10.3831	10.5414	Sgta	0.184841	0.812517
7.22853	7.30275	7.34982	7.30123	6.69432	6.97682	ENSMUSG00000004939	7.2937	6.99079	Nmrk2	-1.28716	0.795947
7.24584	7.07545	7.08307	7.30123	7.34529	7.2018	ENSMUSG00000004945	7.13479	7.28277	Tmem242	0.810955	0.845744
9.771	9.74878	9.81636	9.72706	9.84037	9.86351	ENSMUSG00000004947	9.77872	9.81032	Dtx2	0.0412025	0.972382
7.32499	7.23178	6.88914	7.12504	7.28404	7.22075	ENSMUSG00000004948	7.14864	7.20994	Zp3	0.162405	0.986241
7.17267	7.21244	7.08307	7.17011	7.56622	7.49666	ENSMUSG00000004951	7.15606	7.411	Hspb1	1.35935	0.526853
7.42067	7.45013	7.58416	7.5112	7.61742	7.75684	ENSMUSG00000004952	7.48499	7.62849	Rasa4	0.50135	0.845744
7.19202	7.30275	7.18896	7.14816	7.03637	7.38091	ENSMUSG00000004961	7.22791	7.18848	Syt5	-0.113859	0.990013
12.627	12.6028	12.6192	12.5241	12.7656	12.6623	ENSMUSG00000004980	12.6163	12.6507	Hnrnpa2b1	0.0389935	0.965558
7.53741	7.52521	7.6422	7.67381	7.00669	7.32206	ENSMUSG00000004988	7.56828	7.33418	Fxyd4	-0.670587	0.862269
8.25803	8.45082	8.27919	8.42319	8.53206	8.36138	ENSMUSG00000004994	8.32935	8.43888	Ccdc130	0.207174	0.900965
7.32499	7.26842	7.4035	7.4613	7.5227	7.42172	ENSMUSG00000004996	7.33231	7.46857	Mri1	0.560504	0.857341
8.48858	8.59247	8.59038	8.64139	8.70857	8.19482	ENSMUSG00000005034	8.55714	8.51492	Prkacb	-0.0399951	0.989714
7.15248	7.23178	7.33565	7.17011	7.15656	7.23902	ENSMUSG00000005043	7.23997	7.18856	Sgsh	-0.310001	0.961119
10.3271	10.1424	10.1518	10.2016	10.0031	9.99464	ENSMUSG00000005045	10.2071	10.0664	Chd5	-0.168671	0.82675
7.46969	7.26842	7.3905	7.37899	7.77951	7.49666	ENSMUSG00000005054	7.3762	7.55172	Cstb	0.715578	0.796685
7.49297	7.53701	7.37723	7.48668	7.94521	7.8626	ENSMUSG00000005057	7.46907	7.76483	Sh2b2	1.01513	0.421771
7.9948	7.84606	7.77999	7.86743	8.01225	8.03855	ENSMUSG00000005069	7.87362	7.97274	Pex5	0.243026	0.917077
7.68467	7.70526	7.7392	7.53493	7.81185	7.78234	ENSMUSG00000005078	7.70971	7.70971	Jkamp	0.0261216	0.997679
7.31002	7.21244	7.12863	7.17011	7.53382	7.3064	ENSMUSG00000005087	7.21703	7.33678	Cd44	0.65868	0.880975
7.80237	7.99716	7.82667	7.93646	7.38747	7.75684	ENSMUSG00000005089	7.8754	7.69359	Slc1a2	-0.429065	0.870901
8.033	7.7241	8.04372	8.00104	8.10539	8.01896	ENSMUSG00000005102	7.93361	8.0418	Eif2ak4	0.231094	0.922608
9.771	9.68553	9.9368	9.74304	9.98637	9.88828	ENSMUSG00000005103	9.79778	9.87256	Wdr1	0.0932191	0.937958
7.38142	7.52521	7.46498	7.48668	7.31547	7.3948	ENSMUSG00000005107	7.4572	7.39898	Slc2a9	-0.228168	0.959618
7.26261	7.26842	7.24246	7.24902	8.23962	7.46019	ENSMUSG00000005124	7.25783	7.64961	Wisp1	1.87579	0.205223
7.59958	7.60425	7.54297	7.49904	7.46445	7.47256	ENSMUSG00000005125	7.58226	7.47868	Ndrg1	-0.368721	0.90756
7.22853	7.39518	7.32114	7.14816	7.29997	7.3064	ENSMUSG00000005131	7.31495	7.25151	4930550C14Rik	-0.303995	0.957236
8.41063	8.32734	8.33702	8.4184	8.36914	8.57012	ENSMUSG00000005142	8.35833	8.45256	Man2b1	0.18128	0.915615
7.56911	7.31917	7.47665	7.53493	7.31547	7.54261	ENSMUSG00000005148	7.45498	7.46434	Klf5	0.0325172	0.997777
7.29466	7.40935	7.25912	7.24902	7.11276	7.11723	ENSMUSG00000005150	7.32104	7.15967	Wdr83	-0.858189	0.815854
7.70247	7.42322	7.79581	7.56919	8.2237	7.75684	ENSMUSG00000005161	7.6405	7.84991	Prdx2	0.657075	0.78035
11.2965	10.9766	11.025	11.1648	11.2092	11.1477	ENSMUSG00000005198	11.0994	11.1739	Polr2a	0.0741323	0.941012
6.69432	6.89847	6.83213	7.04644	6.97382	7.27374	ENSMUSG00000005202	6.80831	7.098	Shbg	3.18402	NA
9.66615	9.55175	9.6488	9.61753	9.78491	9.70148	ENSMUSG00000005204	9.62223	9.70131	Senp3	0.103148	0.924354
7.19202	7.28585	7.30626	7.24902	7.25074	6.93907	ENSMUSG00000005220	7.26137	7.14628	Corin	-0.524409	0.93246
9.75325	9.81438	9.86014	9.8566	9.7522	9.77821	ENSMUSG00000005225	9.80926	9.79567	Plekha8	-0.0173002	0.993276
7.17267	7.21244	7.4035	7.33355	7.06363	6.93907	ENSMUSG00000005232	7.26287	7.11208	G6pc2	-0.735561	0.899972
8.80873	8.92874	8.79102	8.89802	8.85401	9.06517	ENSMUSG00000005233	8.84283	8.93906	Spc25	0.153164	0.913294
8.47169	8.40782	8.49938	8.57144	8.25533	8.45911	ENSMUSG00000005237	8.45963	8.42862	Dnah2	-0.0466723	0.985182
9.08897	9.1615	8.99007	9.14286	9.13793	9.15411	ENSMUSG00000005251	9.08018	9.14496	Ripk4	0.0925321	0.945439
8.11711	8.35816	8.19196	8.18578	8.0874	8.13733	ENSMUSG00000005262	8.22241	8.13683	Ufd1	-0.187386	0.927262
8.45886	8.60081	8.71036	8.70004	8.35967	8.49435	ENSMUSG00000005267	8.59001	8.51802	Zfp287	-0.120782	0.952509
7.38142	7.60425	7.51055	7.39344	8.35967	7.56458	ENSMUSG00000005268	7.49874	7.77257	Prlr	1.117	0.560699
10.7225	10.6554	10.6558	10.7164	10.9596	10.9391	ENSMUSG00000005299	10.6779	10.8717	Letm1	0.222525	0.627467
10.7725	10.7536	10.7205	10.7305	10.9186	10.8086	ENSMUSG00000005312	10.7489	10.8192	Ubqln1	0.0814665	0.928802
7.08549	7.1016	7.03124	6.98206	7.56622	7.1615	ENSMUSG00000005320	7.07278	7.23659	Fgfr4	1.32611	0.758263
7.55869	7.62545	7.69645	7.4613	7.74599	7.49666	ENSMUSG00000005338	7.62687	7.56798	Cadm3	-0.163873	0.965558
6.69432	6.69432	6.69432	6.69432	6.69432	6.69432	ENSMUSG00000005339	6.69432	6.69432	Fcer1a	NA	NA
7.89972	7.94683	8.02523	7.97284	8.04421	7.95088	ENSMUSG00000005354	7.95726	7.98931	Txn2	0.0756004	0.977067
7.13133	7.07545	7.002	7.01589	7.23327	7.22075	ENSMUSG00000005355	7.06959	7.15664	Casp14	0.64788	0.921568
7.36779	7.4632	7.33565	7.44826	7.45221	7.51999	ENSMUSG00000005357	7.38888	7.47349	Slc1a6	0.334657	0.933994
7.21061	7.21244	7.27528	7.17011	7.6749	7.01004	ENSMUSG00000005360	7.23278	7.28502	Slc1a3	0.590509	0.918983
8.62353	8.56712	8.62053	8.45618	8.54028	8.67203	ENSMUSG00000005362	8.60373	8.55616	Crbn	-0.0776744	0.965558
6.97134	6.98279	7.0581	6.89795	6.83423	6.69432	ENSMUSG00000005364	7.00408	6.80884	Il5ra	-2.27359	NA
10.523	10.5439	10.603	10.5832	10.823	10.7997	ENSMUSG00000005370	10.5566	10.7353	Msh6	0.207578	0.689177
9.58612	9.51671	9.69971	9.50285	9.74889	9.45268	ENSMUSG00000005371	9.60085	9.56814	Fbxo11	-0.037591	0.980288
7.69362	7.686	7.80362	7.8514	7.88817	7.80714	ENSMUSG00000005373	7.72775	7.84891	Mlxipl	0.330919	0.87987
8.45023	8.42232	8.37404	8.51958	8.30618	8.48125	ENSMUSG00000005374	8.41553	8.43567	Tbl2	0.0427531	0.986627
7.6665	7.82124	7.44105	7.81012	7.71117	7.90035	ENSMUSG00000005378	7.64293	7.80721	Bud23	0.446816	0.850447
8.0638	7.94683	7.93427	7.89098	9.68093	8.7018	ENSMUSG00000005397	7.98163	8.7579	Nid1	1.82284	0.47687
9.31392	9.15337	9.31427	9.27532	9.37443	9.15671	ENSMUSG00000005410	9.26052	9.26882	Mcm5	0.0123583	0.996585
8.95917	9.08928	8.93871	8.9272	8.90114	9.13043	ENSMUSG00000005413	8.99572	8.98626	Hmox1	-0.0101331	0.998764
9.94428	9.97215	10.0162	10.086	10.4158	9.93506	ENSMUSG00000005417	9.97753	10.1456	Mprip	0.22133	0.791804
11.297	10.8953	10.8358	11.2128	11.431	11.1439	ENSMUSG00000005442	11.0094	11.2626	Cic	0.266736	0.653468
7.79446	7.56007	7.57407	7.68358	7.95897	7.71268	ENSMUSG00000005447	7.64286	7.78508	Pafah1b3	0.420729	0.86421
7.00392	7.04733	7.08307	6.98206	7.23327	6.97682	ENSMUSG00000005465	7.04477	7.06405	Il27ra	0.294382	0.973239
8.34156	8.16552	8.46185	8.33394	8.54028	8.16644	ENSMUSG00000005469	8.32298	8.34689	Prkaca	0.0524948	0.986076
7.60948	7.686	7.91367	7.62317	7.89549	7.92231	ENSMUSG00000005470	7.73638	7.81366	Asf1b	0.214669	0.947105
7.33959	7.1016	7.27528	7.28437	7.19644	7.33731	ENSMUSG00000005474	7.23882	7.27271	Myl10	0.136021	0.983701
9.23121	9.27558	8.99845	9.16719	9.37443	9.22027	ENSMUSG00000005481	9.16841	9.25396	Ddx39	0.119074	0.934092
9.06507	9.00384	9.21618	8.94314	9.19855	9.07903	ENSMUSG00000005483	9.09503	9.07357	Dnajb1	-0.0300623	0.988722
8.11131	8.25207	8.19196	8.17399	7.59734	7.84708	ENSMUSG00000005493	8.18511	7.8728	Msh4	-0.657841	0.608176
9.99305	9.96003	9.97977	9.82698	9.94946	9.93358	ENSMUSG00000005501	9.97762	9.90334	Usp40	-0.0904456	0.929318
6.69432	6.69432	6.88914	6.83837	6.69432	6.69432	ENSMUSG00000005503	6.75926	6.74234	Evx1	-0.821431	NA
7.45775	7.35071	7.37723	7.44826	7.49996	7.32206	ENSMUSG00000005505	7.39523	7.42342	Kbtbd4	0.125199	0.978923
9.54148	9.57596	9.61025	9.48597	9.47693	9.60723	ENSMUSG00000005506	9.5759	9.52337	Celf1	-0.068035	0.958207
7.94838	7.85419	7.96109	7.77574	8.11132	7.88542	ENSMUSG00000005510	7.92122	7.92416	Ndufs3	0.0293604	0.994772
9.30498	9.11472	9.07414	9.15913	9.08255	9.26185	ENSMUSG00000005514	9.16461	9.16784	Por	0.00177464	0.999595
9.94711	9.80422	9.81176	9.876	9.77518	9.88367	ENSMUSG00000005533	9.85436	9.84495	Igf1r	-0.01295	0.994193
7.94838	8.3377	8.25422	8.20898	8.66485	8.43655	ENSMUSG00000005534	8.1801	8.43679	Insr	0.509343	0.662475
7.21061	7.0167	7.14966	7.07449	6.89211	6.97682	ENSMUSG00000005540	7.12566	6.98114	Fcer2a	-1.14779	0.845744
6.69432	6.89847	6.96962	6.98206	7.03637	7.13993	ENSMUSG00000005547	6.85414	7.05279	Cyp2a5	1.76652	NA
7.10906	7.04733	7.20744	7.07449	7.13522	7.27374	ENSMUSG00000005553	7.12127	7.16115	Atp4a	0.26916	0.969657
10.7052	10.4031	10.5986	10.8176	10.8323	10.8591	ENSMUSG00000005566	10.5689	10.8364	Trim28	0.296463	0.381279
7.69362	7.64612	7.56384	7.61266	7.72875	7.67568	ENSMUSG00000005575	7.63453	7.67236	Ube2m	0.117683	0.972382
8.09374	8.34798	8.22869	8.20898	8.14625	8.2115	ENSMUSG00000005580	8.22347	8.18891	Adcy9	-0.0797354	0.971328
8.16792	8.04516	7.92059	7.92902	8.68325	8.21701	ENSMUSG00000005583	8.04456	8.27643	Mef2c	0.569489	0.708404
10.4233	10.4382	10.4788	10.4112	10.6422	10.593	ENSMUSG00000005609	10.4468	10.5488	Ctr9	0.121638	0.882323
10.5135	10.5479	10.6012	10.4768	11.1145	10.7629	ENSMUSG00000005610	10.5542	10.7847	Eif4g2	0.288303	0.653468
7.48142	7.3807	7.34982	7.4613	7.88817	7.59642	ENSMUSG00000005611	7.40398	7.64863	Mrvi1	0.92835	0.587933
7.841	7.75164	7.84916	7.96567	8.12892	8.01235	ENSMUSG00000005615	7.81393	8.03565	Pcyt1a	0.55429	0.624877
9.02978	9.01897	9.00952	8.98678	9.51667	9.00825	ENSMUSG00000005621	9.01943	9.17057	Zfp592	0.255221	0.828912
10.3378	10.2542	10.2889	10.2591	10.4894	10.4884	ENSMUSG00000005625	10.2936	10.4123	Psmd4	0.143404	0.851282
7.17267	6.89847	7.08307	7.04644	7.17693	6.89424	ENSMUSG00000005628	7.0514	7.0392	Tmod4	-0.0910036	0.994944
7.22853	7.0167	7.03124	7.19107	7.2152	7.04004	ENSMUSG00000005640	7.09216	7.14877	Insrr	0.340891	0.964161
7.31002	7.35071	6.96962	7.34907	7.03637	6.69432	ENSMUSG00000005649	7.21012	7.02659	Cabp5	-0.70178	0.934092
9.47369	9.62508	9.67449	9.60784	9.65101	9.75479	ENSMUSG00000005656	9.59109	9.67121	Snx6	0.102753	0.929318
8.45023	8.38821	8.2131	8.46082	8.28611	8.66068	ENSMUSG00000005667	8.35051	8.4692	Mthfd2	0.23227	0.897019
9.09684	9.25048	8.96464	9.0613	9.38309	9.24488	ENSMUSG00000005672	9.10399	9.22976	Kit	0.183941	0.878493
7.00392	7.1016	7.03124	6.94361	6.97382	6.89424	ENSMUSG00000005674	7.04559	6.93722	Tomm40l	-1.05845	NA
6.69432	6.83873	6.88914	6.69432	6.69432	6.93907	ENSMUSG00000005677	6.8074	6.7759	Nr1i3	0.0291134	NA
6.93432	7.17131	7.24246	7.01589	6.93647	7.2018	ENSMUSG00000005681	7.11603	7.05139	Apoa2	-0.4839	0.956049
9.29371	9.2681	9.42421	9.3755	9.55531	9.37285	ENSMUSG00000005682	9.32867	9.43455	Pan2	0.145941	0.895989
9.21692	9.34587	9.26496	9.1911	9.50684	9.32769	ENSMUSG00000005683	9.27592	9.34188	Cs	0.0995292	0.941012
7.54813	7.60425	7.45312	7.30123	7.43975	7.42172	ENSMUSG00000005686	7.53516	7.38757	Ampd3	-0.563607	0.834809
10.2538	10.1623	10.1841	9.99453	10.0058	10.2204	ENSMUSG00000005687	10.2001	10.0736	Bcas2	-0.148099	0.851571
6.69432	6.69432	6.83213	6.69432	6.69432	6.69432	ENSMUSG00000005696	6.74026	6.69432	Sh2d1a	-0.930738	NA
[truncated: 53,956 more rows]
